# Supplementary material for: Ampk alpha2 T172 activation dictates exercise performance and energy transduction in skeletal muscle
Source: Sci Adv. 2026 Feb 25;12(9):eaeb3338. doi: 10.1126/sciadv.aeb3338 (PMC12935046; doi:10.1126/sciadv.aeb3338)
Supplement: Supplementary file 2 — Data files S1 to S5 [file sciadv.aeb3338_data_files_s1_to_s5.zip]

Archive with 5 entries (5 files):
- aeb3338_data_file_s1.xlsx
- aeb3338_data_file_s2.xlsx
- aeb3338_data_file_s3.xlsx
- aeb3338_data_file_s4.xls
- aeb3338_data_file_s5.xlsx
