# Supplementary material for: Ampk alpha2 T172 activation dictates exercise performance and energy transduction in skeletal muscle
Source: Sci Adv. 2026 Feb 25;12(9):eaeb3338. doi: 10.1126/sciadv.aeb3338 (PMC12935046; doi:10.1126/sciadv.aeb3338)
Supplement: Supplementary file 2 — Data files S1 to S5 [file sciadv.aeb3338_data_files_s1_to_s5.zip › aeb3338_data_file_s1.xlsx]

## Sheet: Male_DA
contrast	featureName	uniprot_acc	entry_name	description	organism_id	gene	logFC	AveExpr	t	P.Value	adj.P.Val	df.total	zscore
KI.SED - WT.SED	sp|Q00898|A1AT5_MOUSE	Q00898	A1AT5_MOUSE	Alpha-1-antitrypsin 1-5	10090	Serpina1e	-1.66946	3.68884	-10.6223	1.36733e-08	4.12934e-05	15.7656	-5.67743
KI.SED - WT.SED	sp|Q9ERT9|PPR1A_MOUSE	Q9ERT9	PPR1A_MOUSE	Protein phosphatase 1 regulatory subunit 1A	10090	Ppp1r1a	1.48401	-0.847913	9.51495	6.21535e-08	9.38519e-05	15.7656	5.41249
KI.SED - WT.SED	sp|Q8BIG2|LKAM1_MOUSE	Q8BIG2	LKAM1_MOUSE	Protein LKAAEAR1	10090	Lkaaear1	-1.68579	-0.468901	-8.51988	3.02187e-07	0.000150657	15.5397	-5.12208
KI.SED - WT.SED	sp|Q7TNS2|MIC10_MOUSE	Q7TNS2	MIC10_MOUSE	MICOS complex subunit Mic10	10090	Micos10	-1.38943	0.942545	-8.32817	3.88231e-07	0.000150657	15.6325	-5.07464
KI.SED - WT.SED	sp|Q3V132|ADT4_MOUSE	Q3V132	ADT4_MOUSE	ADP/ATP translocase 4	10090	Slc25a31	-1.4616	0.0693818	-8.30542	4.02185e-07	0.000150657	15.6325	-5.06792
KI.SED - WT.SED	sp|O35344|IMA4_MOUSE	O35344	IMA4_MOUSE	Importin subunit alpha-4	10090	Kpna3	-0.630196	-0.735511	-8.1509	4.82451e-07	0.000150657	15.7656	-5.03316
KI.SED - WT.SED	sp|Q8VD26|TM143_MOUSE	Q8VD26	TM143_MOUSE	Transmembrane protein 143	10090	Tmem143	-0.878451	-0.862706	-8.14686	4.8555e-07	0.000150657	15.7656	-5.03194
KI.SED - WT.SED	sp|P56135|ATPK_MOUSE	P56135	ATPK_MOUSE	ATP synthase subunit f, mitochondrial	10090	Atp5mf	-1.11344	0.561262	-8.019	5.95177e-07	0.000150657	15.7656	-4.99278
KI.SED - WT.SED	tr|A0A1W2P7J1|A0A1W2P7J1_MOUSE	A0A1W2P7J1	A0A1W2P7J1_MOUSE	Coenzyme Q10A	10090	Coq10a	-1.31482	2.60064	-8.0529	5.97771e-07	0.000150657	15.6325	-4.99194
KI.SED - WT.SED	sp|Q9R0P9|UCHL1_MOUSE	Q9R0P9	UCHL1_MOUSE	Ubiquitin carboxyl-terminal hydrolase isozyme L1	10090	Uchl1	1.07335	1.80353	7.92739	6.89514e-07	0.000150657	15.7656	4.96429
KI.SED - WT.SED	sp|Q9CQZ6|NDUB3_MOUSE	Q9CQZ6	NDUB3_MOUSE	NADH dehydrogenase [ubiquinone] 1 beta subcomplex subunit 3	10090	Ndufb3	-1.06909	2.04732	-7.90566	7.14108e-07	0.000150657	15.7656	-4.95749
KI.SED - WT.SED	sp|P21300|ALD1_MOUSE	P21300	ALD1_MOUSE	Aldo-keto reductase family 1 member B7	10090	Akr1b7	-0.738469	-0.104518	-7.84912	7.82537e-07	0.000150657	15.7656	-4.93967
KI.SED - WT.SED	sp|Q8BGH2|SAM50_MOUSE	Q8BGH2	SAM50_MOUSE	Sorting and assembly machinery component 50 homolog	10090	Samm50	-1.15321	3.25214	-7.69089	1.0131e-06	0.000150657	15.7656	-4.88908
KI.SED - WT.SED	sp|Q9DCX2|ATP5H_MOUSE	Q9DCX2	ATP5H_MOUSE	ATP synthase subunit d, mitochondrial	10090	Atp5pd	-1.41937	4.96492	-7.6681	1.05724e-06	0.000150657	15.7528	-4.88067
KI.SED - WT.SED	sp|Q9CRB9|MIC19_MOUSE	Q9CRB9	MIC19_MOUSE	MICOS complex subunit Mic19	10090	Chchd3	-0.951974	2.94896	-7.604	1.16905e-06	0.000150657	15.7656	-4.86081
KI.SED - WT.SED	sp|P56392|CX7A1_MOUSE	P56392	CX7A1_MOUSE	Cytochrome c oxidase subunit 7A1, mitochondrial	10090	Cox7a1	-1.70753	3.73646	-7.65305	1.20371e-06	0.000150657	15.4958	-4.85503
KI.SED - WT.SED	sp|Q99PR8|HSPB2_MOUSE	Q99PR8	HSPB2_MOUSE	Heat shock protein beta-2	10090	Hspb2	0.965151	-0.911173	7.56056	1.25626e-06	0.000150657	15.7656	4.84655
KI.SED - WT.SED	sp|Q8VEM8|MPCP_MOUSE	Q8VEM8	MPCP_MOUSE	Phosphate carrier protein, mitochondrial	10090	Slc25a3	-1.60304	6.03882	-7.58875	1.26475e-06	0.000150657	15.6325	-4.84521
KI.SED - WT.SED	sp|P56391|CX6B1_MOUSE	P56391	CX6B1_MOUSE	Cytochrome c oxidase subunit 6B1	10090	Cox6b1	-1.19252	4.32534	-7.52984	1.32205e-06	0.000150657	15.7656	-4.83641
KI.SED - WT.SED	sp|P0DN34|NDUB1_MOUSE	P0DN34	NDUB1_MOUSE	NADH dehydrogenase [ubiquinone] 1 beta subcomplex subunit 1	10090	Ndufb1	-1.11934	2.65801	-7.53649	1.32615e-06	0.000150657	15.7298	-4.83579
KI.SED - WT.SED	sp|Q149B8|PERM1_MOUSE	Q149B8	PERM1_MOUSE	PGC-1 and ERR-induced regulator in muscle protein 1	10090	Perm1	-0.647718	-1.02124	-7.49773	1.39466e-06	0.000150657	15.7656	-4.82577
KI.SED - WT.SED	sp|Q9ERI6|RDH14_MOUSE	Q9ERI6	RDH14_MOUSE	Retinol dehydrogenase 14	10090	Rdh14	-0.562998	-1.39261	-7.49544	1.39999e-06	0.000150657	15.7656	-4.82501
KI.SED - WT.SED	sp|P56379|ATP68_MOUSE	P56379	ATP68_MOUSE	ATP synthase subunit ATP5MPL, mitochondrial	10090	Atp5mpl	-1.34387	1.3082	-7.54835	1.40296e-06	0.000150657	15.5397	-4.82458
KI.SED - WT.SED	sp|Q9CQX8|KGD4_MOUSE	Q9CQX8	KGD4_MOUSE	Alpha-ketoglutarate dehydrogenase component 4	10090	Mrps36	-1.18854	1.95461	-7.51923	1.41837e-06	0.000150657	15.6325	-4.82241
KI.SED - WT.SED	sp|Q9CQ69|QCR8_MOUSE	Q9CQ69	QCR8_MOUSE	Cytochrome b-c1 complex subunit 8	10090	Uqcrq	-1.26938	2.60153	-7.51053	1.43893e-06	0.000150657	15.6325	-4.81954
KI.SED - WT.SED	sp|P48962|ADT1_MOUSE	P48962	ADT1_MOUSE	ADP/ATP translocase 1	10090	Slc25a4	-1.48355	8.17403	-7.45791	1.49056e-06	0.000150657	15.7656	-4.8125
KI.SED - WT.SED	sp|P12787|COX5A_MOUSE	P12787	COX5A_MOUSE	Cytochrome c oxidase subunit 5A, mitochondrial	10090	Cox5a	-1.51309	4.70089	-7.48251	1.5073e-06	0.000150657	15.6325	-4.81027
KI.SED - WT.SED	sp|P70404|IDHG1_MOUSE	P70404	IDHG1_MOUSE	Isocitrate dehydrogenase [NAD] subunit gamma 1, mitochondrial	10090	Idh3g	-1.20848	5.01518	-7.4253	1.57424e-06	0.000150657	15.7656	-4.80157
KI.SED - WT.SED	sp|P20108|PRDX3_MOUSE	P20108	PRDX3_MOUSE	Thioredoxin-dependent peroxide reductase, mitochondrial	10090	Prdx3	-1.09192	2.9581	-7.40796	1.6207e-06	0.000150657	15.7656	-4.79575
KI.SED - WT.SED	sp|Q9CPQ8|ATP5L_MOUSE	Q9CPQ8	ATP5L_MOUSE	ATP synthase subunit g, mitochondrial	10090	Atp5mg	-1.08908	3.06948	-7.40325	1.63357e-06	0.000150657	15.7656	-4.79416
KI.SED - WT.SED	sp|Q8BMF4|ODP2_MOUSE	Q8BMF4	ODP2_MOUSE	Dihydrolipoyllysine-residue acetyltransferase component of pyruvate dehydrogenase complex, mitochondrial	10090	Dlat	-1.53207	4.512	-7.37787	1.79424e-06	0.000150657	15.6325	-4.77532
KI.SED - WT.SED	sp|Q91VT4|CBR4_MOUSE	Q91VT4	CBR4_MOUSE	3-oxoacyl-[acyl-carrier-protein] reductase	10090	Cbr4	-0.55818	2.05608	-7.33302	1.83874e-06	0.000150657	15.7656	-4.77038
KI.SED - WT.SED	sp|Q9ERS2|NDUAD_MOUSE	Q9ERS2	NDUAD_MOUSE	NADH dehydrogenase [ubiquinone] 1 alpha subcomplex subunit 13	10090	Ndufa13	-0.807454	1.68242	-7.31323	1.9013e-06	0.000150657	15.7656	-4.76364
KI.SED - WT.SED	sp|Q8JZQ2|AFG32_MOUSE	Q8JZQ2	AFG32_MOUSE	AFG3-like protein 2	10090	Afg3l2	-1.10216	2.05492	-7.30178	2.03845e-06	0.000150657	15.6325	-4.74957
KI.SED - WT.SED	sp|Q8BG51|MIRO1_MOUSE	Q8BG51	MIRO1_MOUSE	Mitochondrial Rho GTPase 1	10090	Rhot1	-0.625305	-1.56694	-7.26832	2.05168e-06	0.000150657	15.7656	-4.74827
KI.SED - WT.SED	sp|Q8R3K3|PTCD2_MOUSE	Q8R3K3	PTCD2_MOUSE	Pentatricopeptide repeat-containing protein 2, mitochondrial	10090	Ptcd2	-1.15073	-3.30146	-7.26757	2.0543e-06	0.000150657	15.7656	-4.74801
KI.SED - WT.SED	sp|Q9CQQ7|AT5F1_MOUSE	Q9CQQ7	AT5F1_MOUSE	ATP synthase F(0) complex subunit B1, mitochondrial	10090	Atp5pb	-1.2175	4.46704	-7.24616	2.1304e-06	0.000150657	15.7656	-4.74064
KI.SED - WT.SED	sp|Q61387|COX7R_MOUSE	Q61387	COX7R_MOUSE	Cytochrome c oxidase subunit 7A-related protein, mitochondrial	10090	Cox7a2l	-1.07767	-0.617488	-7.23561	2.16901e-06	0.000150657	15.7656	-4.737
KI.SED - WT.SED	sp|O70209|PDLI3_MOUSE	O70209	PDLI3_MOUSE	PDZ and LIM domain protein 3	10090	Pdlim3	0.961188	3.58252	7.22279	2.21688e-06	0.000150657	15.7656	4.73258
KI.SED - WT.SED	sp|P63030|MPC1_MOUSE	P63030	MPC1_MOUSE	Mitochondrial pyruvate carrier 1	10090	Mpc1	-1.61407	1.67109	-7.33507	2.2327e-06	0.000150657	15.2518	-4.73113
KI.SED - WT.SED	sp|Q9CQJ8|NDUB9_MOUSE	Q9CQJ8	NDUB9_MOUSE	NADH dehydrogenase [ubiquinone] 1 beta subcomplex subunit 9	10090	Ndufb9	-0.881858	3.20801	-7.21544	2.24483e-06	0.000150657	15.7656	-4.73003
KI.SED - WT.SED	sp|Q9D5T0|ATAD1_MOUSE	Q9D5T0	ATAD1_MOUSE	Outer mitochondrial transmembrane helix translocase	10090	Atad1	-0.767665	1.48117	-7.21208	2.25771e-06	0.000150657	15.7656	-4.72887
KI.SED - WT.SED	sp|O08749|DLDH_MOUSE	O08749	DLDH_MOUSE	Dihydrolipoyl dehydrogenase, mitochondrial	10090	Dld	-1.26655	5.12047	-7.20296	2.29311e-06	0.000150657	15.7656	-4.72571
KI.SED - WT.SED	sp|P03930|ATP8_MOUSE	P03930	ATP8_MOUSE	ATP synthase protein 8	10090	Mtatp8	-0.895179	3.59927	-7.18619	2.35974e-06	0.000150657	15.7656	-4.71989
KI.SED - WT.SED	sp|Q9D2G2|ODO2_MOUSE	Q9D2G2	ODO2_MOUSE	Dihydrolipoyllysine-residue succinyltransferase component of 2-oxoglutarate dehydrogenase complex, mitochondrial	10090	Dlst	-1.5583	4.51724	-7.20731	2.39103e-06	0.000150657	15.6325	-4.71721
KI.SED - WT.SED	sp|P47934|CACP_MOUSE	P47934	CACP_MOUSE	Carnitine O-acetyltransferase	10090	Crat	-0.869356	3.80448	-7.17755	2.39484e-06	0.000150657	15.7656	-4.71688
KI.SED - WT.SED	sp|Q3V384|AFG1L_MOUSE	Q3V384	AFG1L_MOUSE	AFG1-like ATPase	10090	Afg1l	-0.855387	-0.436094	-7.17264	2.41503e-06	0.000150657	15.7656	-4.71518
KI.SED - WT.SED	sp|P43024|CX6A1_MOUSE	P43024	CX6A1_MOUSE	Cytochrome c oxidase subunit 6A1, mitochondrial	10090	Cox6a1	-1.61222	-4.31289	-7.15391	2.49373e-06	0.000150657	15.7656	-4.70864
KI.SED - WT.SED	sp|Q91WS0|CISD1_MOUSE	Q91WS0	CISD1_MOUSE	CDGSH iron-sulfur domain-containing protein 1	10090	Cisd1	-0.623417	3.75595	-7.11857	2.64961e-06	0.000150657	15.7656	-4.69627
KI.SED - WT.SED	sp|Q9D6R2|IDH3A_MOUSE	Q9D6R2	IDH3A_MOUSE	Isocitrate dehydrogenase [NAD] subunit alpha, mitochondrial	10090	Idh3a	-1.13656	5.66159	-7.11695	2.65698e-06	0.000150657	15.7656	-4.6957
KI.SED - WT.SED	sp|Q9CPU2|NDUB2_MOUSE	Q9CPU2	NDUB2_MOUSE	NADH dehydrogenase [ubiquinone] 1 beta subcomplex subunit 2, mitochondrial	10090	Ndufb2	-1.11914	2.07801	-7.14075	2.67736e-06	0.000150657	15.6325	-4.69414
KI.SED - WT.SED	sp|P19783|COX41_MOUSE	P19783	COX41_MOUSE	Cytochrome c oxidase subunit 4 isoform 1, mitochondrial	10090	Cox4i1	-1.50216	5.75105	-7.13923	2.6843e-06	0.000150657	15.6325	-4.69361
KI.SED - WT.SED	sp|P19536|COX5B_MOUSE	P19536	COX5B_MOUSE	Cytochrome c oxidase subunit 5B, mitochondrial	10090	Cox5b	-1.44222	5.06015	-7.13533	2.70218e-06	0.000150657	15.6325	-4.69225
KI.SED - WT.SED	sp|Q3UUI3|THEM4_MOUSE	Q3UUI3	THEM4_MOUSE	Acyl-coenzyme A thioesterase THEM4	10090	Them4	-1.63901	-2.93287	-7.13165	2.71918e-06	0.000150657	15.6325	-4.69097
KI.SED - WT.SED	sp|P53702|CCHL_MOUSE	P53702	CCHL_MOUSE	Holocytochrome c-type synthase	10090	Hccs	-0.996406	-0.743413	-7.09811	2.74447e-06	0.000150657	15.7656	-4.68907
KI.SED - WT.SED	sp|Q3UIU2|NDUB6_MOUSE	Q3UIU2	NDUB6_MOUSE	NADH dehydrogenase [ubiquinone] 1 beta subcomplex subunit 6	10090	Ndufb6	-0.909153	1.83426	-7.0878	2.79363e-06	0.000150657	15.7656	-4.68544
KI.SED - WT.SED	sp|Q923X4|GLRX2_MOUSE	Q923X4	GLRX2_MOUSE	Glutaredoxin-2, mitochondrial	10090	Glrx2	-1.11064	-2.57449	-7.05221	2.97042e-06	0.000154015	15.7656	-4.67285
KI.SED - WT.SED	sp|P99028|QCR6_MOUSE	P99028	QCR6_MOUSE	Cytochrome b-c1 complex subunit 6, mitochondrial	10090	Uqcrh	-1.17227	2.33075	-7.07315	3.00511e-06	0.000154015	15.6325	-4.67047
KI.SED - WT.SED	sp|Q9D855|QCR7_MOUSE	Q9D855	QCR7_MOUSE	Cytochrome b-c1 complex subunit 7	10090	Uqcrb	-1.46623	5.50125	-7.07036	3.0195e-06	0.000154015	15.6325	-4.66949
KI.SED - WT.SED	sp|Q9Z2I9|SUCB1_MOUSE	Q9Z2I9	SUCB1_MOUSE	Succinate--CoA ligase [ADP-forming] subunit beta, mitochondrial	10090	Sucla2	-1.39796	5.87059	-7.04238	3.05989e-06	0.000154015	15.7298	-4.66676
KI.SED - WT.SED	sp|Q9D6U8|F162A_MOUSE	Q9D6U8	F162A_MOUSE	Protein FAM162A	10090	Fam162a	-1.27496	-1.03312	-7.04948	3.1296e-06	0.000154941	15.6325	-4.66213
KI.SED - WT.SED	sp|Q9DCJ5|NDUA8_MOUSE	Q9DCJ5	NDUA8_MOUSE	NADH dehydrogenase [ubiquinone] 1 alpha subcomplex subunit 8	10090	Ndufa8	-1.12325	4.68175	-7.00781	3.20757e-06	0.00015624	15.7656	-4.65706
KI.SED - WT.SED	sp|Q9CQA3|SDHB_MOUSE	Q9CQA3	SDHB_MOUSE	Succinate dehydrogenase [ubiquinone] iron-sulfur subunit, mitochondrial	10090	Sdhb	-1.26599	5.37087	-6.99234	3.29479e-06	0.000157941	15.7656	-4.65153
KI.SED - WT.SED	sp|O09111|NDUBB_MOUSE	O09111	NDUBB_MOUSE	NADH dehydrogenase [ubiquinone] 1 beta subcomplex subunit 11, mitochondrial	10090	Ndufb11	-1.06281	2.26901	-7.00489	3.37893e-06	0.000159443	15.6325	-4.64633
KI.SED - WT.SED	sp|Q9CWU6|UQCC1_MOUSE	Q9CWU6	UQCC1_MOUSE	Ubiquinol-cytochrome-c reductase complex assembly factor 1	10090	Uqcc1	-1.34498	0.932486	-7.00121	3.56969e-06	0.000165853	15.4958	-4.63498
KI.SED - WT.SED	sp|P22907|HEM3_MOUSE	P22907	HEM3_MOUSE	Porphobilinogen deaminase	10090	Hmbs	-0.781417	-1.0973	-6.93029	3.67024e-06	0.000166592	15.7656	-4.62923
KI.SED - WT.SED	sp|Q8BH59|S2512_MOUSE	Q8BH59	S2512_MOUSE	Electrogenic aspartate/glutamate antiporter SLC25A12, mitochondrial	10090	Slc25a12	-0.980639	5.67333	-6.91798	3.74991e-06	0.000166592	15.7656	-4.62478
KI.SED - WT.SED	sp|Q78J03|MSRB2_MOUSE	Q78J03	MSRB2_MOUSE	Methionine-R-sulfoxide reductase B2, mitochondrial	10090	Msrb2	-1.81903	-0.943057	-7.02378	3.75107e-06	0.000166592	15.2518	-4.62472
KI.SED - WT.SED	sp|P08249|MDHM_MOUSE	P08249	MDHM_MOUSE	Malate dehydrogenase, mitochondrial	10090	Mdh2	-1.25524	6.41408	-6.90061	3.8654e-06	0.000167088	15.7656	-4.61849
KI.SED - WT.SED	sp|Q8BFR5|EFTU_MOUSE	Q8BFR5	EFTU_MOUSE	Elongation factor Tu, mitochondrial	10090	Tufm	-1.2168	4.65889	-6.8995	3.8729e-06	0.000167088	15.7656	-4.61809
KI.SED - WT.SED	sp|Q9CQ91|NDUA3_MOUSE	Q9CQ91	NDUA3_MOUSE	NADH dehydrogenase [ubiquinone] 1 alpha subcomplex subunit 3	10090	Ndufa3	-1.13701	1.89058	-6.90733	3.99967e-06	0.000167783	15.6325	-4.6114
KI.SED - WT.SED	sp|Q8BKZ9|ODPX_MOUSE	Q8BKZ9	ODPX_MOUSE	Pyruvate dehydrogenase protein X component, mitochondrial	10090	Pdhx	-1.45914	3.40335	-6.92225	4.08779e-06	0.000167783	15.4958	-4.60687
KI.SED - WT.SED	sp|P09671|SODM_MOUSE	P09671	SODM_MOUSE	Superoxide dismutase [Mn], mitochondrial	10090	Sod2	-1.35598	4.00248	-6.89427	4.09138e-06	0.000167783	15.6325	-4.60669
KI.SED - WT.SED	sp|Q99M01|SYFM_MOUSE	Q99M01	SYFM_MOUSE	Phenylalanine--tRNA ligase, mitochondrial	10090	Fars2	-1.14589	-2.03399	-6.86537	4.11124e-06	0.000167783	15.7656	-4.60568
KI.SED - WT.SED	sp|Q9Z2I0|LETM1_MOUSE	Q9Z2I0	LETM1_MOUSE	Mitochondrial proton/calcium exchanger protein	10090	Letm1	-1.4497	2.23332	-6.93554	4.30277e-06	0.000173258	15.2861	-4.59619
KI.SED - WT.SED	sp|O89086|RBM3_MOUSE	O89086	RBM3_MOUSE	RNA-binding protein 3	10090	Rbm3	1.2083	-0.711742	6.85124	4.4095e-06	0.000175219	15.6325	4.59108
KI.SED - WT.SED	sp|Q91YM4|FAKD4_MOUSE	Q91YM4	FAKD4_MOUSE	FAST kinase domain-containing protein 4	10090	Tbrg4	-0.860822	0.557549	-6.80071	4.60579e-06	0.000177347	15.7656	-4.58199
KI.SED - WT.SED	sp|Q8CD91|SMOC2_MOUSE	Q8CD91	SMOC2_MOUSE	SPARC-related modular calcium-binding protein 2	10090	Smoc2	2.00928	0.27503	6.99576	4.6189e-06	0.000177347	14.8126	4.58139
KI.SED - WT.SED	sp|Q9WUM5|SUCA_MOUSE	Q9WUM5	SUCA_MOUSE	Succinate--CoA ligase [ADP/GDP-forming] subunit alpha, mitochondrial	10090	Suclg1	-1.11601	4.70334	-6.788	4.7101e-06	0.000177347	15.7656	-4.5773
KI.SED - WT.SED	sp|Q9Z1E4|GYS1_MOUSE	Q9Z1E4	GYS1_MOUSE	Glycogen [starch] synthase, muscle	10090	Gys1	-0.781779	4.5094	-6.78697	4.71862e-06	0.000177347	15.7656	-4.57692
KI.SED - WT.SED	sp|Q9EST5|AN32B_MOUSE	Q9EST5	AN32B_MOUSE	Acidic leucine-rich nuclear phosphoprotein 32 family member B	10090	Anp32b	0.829447	-4.01223	6.78242	4.75665e-06	0.000177347	15.7656	4.57524
KI.SED - WT.SED	sp|Q8VDC0|SYLM_MOUSE	Q8VDC0	SYLM_MOUSE	Probable leucine--tRNA ligase, mitochondrial	10090	Lars2	-0.760498	1.10867	-6.73757	5.14886e-06	0.000189629	15.7656	-4.55863
KI.SED - WT.SED	sp|Q9D051|ODPB_MOUSE	Q9D051	ODPB_MOUSE	Pyruvate dehydrogenase E1 component subunit beta, mitochondrial	10090	Pdhb	-0.994553	4.29354	-6.72568	5.25837e-06	0.000191329	15.7656	-4.55421
KI.SED - WT.SED	sp|P58281|OPA1_MOUSE	P58281	OPA1_MOUSE	Dynamin-like 120 kDa protein, mitochondrial	10090	Opa1	-0.61992	1.99816	-6.70605	5.44458e-06	0.000195746	15.7656	-4.54688
KI.SED - WT.SED	sp|Q9WTQ8|TIM23_MOUSE	Q9WTQ8	TIM23_MOUSE	Mitochondrial import inner membrane translocase subunit Tim23	10090	Timm23	-0.771097	-1.3316	-6.69758	5.52706e-06	0.000196373	15.7656	-4.54372
KI.SED - WT.SED	sp|P48771|CX7A2_MOUSE	P48771	CX7A2_MOUSE	Cytochrome c oxidase subunit 7A2, mitochondrial	10090	Cox7a2	-1.03125	2.01264	-6.70711	5.6769e-06	0.000199168	15.6325	-4.53808
KI.SED - WT.SED	sp|Q9D783|KLH40_MOUSE	Q9D783	KLH40_MOUSE	Kelch-like protein 40	10090	Klhl40	0.707459	3.51462	6.6682	5.82327e-06	0.000199168	15.7656	4.53271
KI.SED - WT.SED	sp|Q3TC72|FAHD2_MOUSE	Q3TC72	FAHD2_MOUSE	Fumarylacetoacetate hydrolase domain-containing protein 2A	10090	Fahd2	-0.876347	1.22117	-6.65928	5.91644e-06	0.000199168	15.7656	-4.52935
KI.SED - WT.SED	sp|P35486|ODPA_MOUSE	P35486	ODPA_MOUSE	Pyruvate dehydrogenase E1 component subunit alpha, somatic form, mitochondrial	10090	Pdha1	-1.23765	5.97427	-6.6547	5.96498e-06	0.000199168	15.7656	-4.52763
KI.SED - WT.SED	sp|P97807|FUMH_MOUSE	P97807	FUMH_MOUSE	Fumarate hydratase, mitochondrial	10090	Fh	-1.24509	6.65981	-6.65078	6.00671e-06	0.000199168	15.7656	-4.52615
KI.SED - WT.SED	sp|Q9CZU6|CISY_MOUSE	Q9CZU6	CISY_MOUSE	Citrate synthase, mitochondrial	10090	Cs	-1.23994	6.30727	-6.65044	6.01037e-06	0.000199168	15.7656	-4.52602
KI.SED - WT.SED	sp|Q8C1A5|THOP1_MOUSE	Q8C1A5	THOP1_MOUSE	Thimet oligopeptidase	10090	Thop1	0.594795	2.49371	6.64514	6.06738e-06	0.000199168	15.7656	4.52403
KI.SED - WT.SED	sp|Q9CR62|M2OM_MOUSE	Q9CR62	M2OM_MOUSE	Mitochondrial 2-oxoglutarate/malate carrier protein	10090	Slc25a11	-1.53452	4.8877	-6.66587	6.15819e-06	0.000199976	15.6062	-4.52088
KI.SED - WT.SED	sp|Q9D0M3|CY1_MOUSE	Q9D0M3	CY1_MOUSE	Cytochrome c1, heme protein, mitochondrial	10090	Cyc1	-0.922838	2.89491	-6.61992	6.34662e-06	0.000202621	15.7656	-4.5145
KI.SED - WT.SED	sp|P00015|CYC2_MOUSE	P00015	CYC2_MOUSE	Cytochrome c, testis-specific	10090	Cyct	-1.72974	-3.22007	-6.63285	6.47331e-06	0.000202621	15.6325	-4.51031
KI.SED - WT.SED	sp|Q6P8J7|KCRS_MOUSE	Q6P8J7	KCRS_MOUSE	Creatine kinase S-type, mitochondrial	10090	Ckmt2	-1.77299	5.7761	-6.65154	6.5478e-06	0.000202621	15.4958	-4.50788
KI.SED - WT.SED	sp|Q6PB66|LPPRC_MOUSE	Q6PB66	LPPRC_MOUSE	Leucine-rich PPR motif-containing protein, mitochondrial	10090	Lrpprc	-0.949964	4.3038	-6.6007	6.56845e-06	0.000202621	15.7656	-4.50721
KI.SED - WT.SED	sp|O70252|HMOX2_MOUSE	O70252	HMOX2_MOUSE	Heme oxygenase 2	10090	Hmox2	-0.541225	0.0375792	-6.60013	6.57512e-06	0.000202621	15.7656	-4.507
KI.SED - WT.SED	sp|Q7TSQ8|PDPR_MOUSE	Q7TSQ8	PDPR_MOUSE	Pyruvate dehydrogenase phosphatase regulatory subunit, mitochondrial	10090	Pdpr	-0.828424	3.50145	-6.59053	6.68897e-06	0.000203071	15.7656	-4.50335
KI.SED - WT.SED	sp|P97450|ATP5J_MOUSE	P97450	ATP5J_MOUSE	ATP synthase-coupling factor 6, mitochondrial	10090	Atp5pf	-1.33977	3.64705	-6.61913	6.72421e-06	0.000203071	15.59	-4.50224
KI.SED - WT.SED	sp|Q91WD5|NDUS2_MOUSE	Q91WD5	NDUS2_MOUSE	NADH dehydrogenase [ubiquinone] iron-sulfur protein 2, mitochondrial	10090	Ndufs2	-0.950718	5.09773	-6.57511	6.87634e-06	0.000205609	15.7656	-4.49748
KI.SED - WT.SED	sp|P56501|UCP3_MOUSE	P56501	UCP3_MOUSE	Mitochondrial uncoupling protein 3	10090	Ucp3	-1.1139	0.923486	-6.58738	7.01769e-06	0.000206346	15.6325	-4.49315
KI.SED - WT.SED	sp|Q9DCS9|NDUBA_MOUSE	Q9DCS9	NDUBA_MOUSE	NADH dehydrogenase [ubiquinone] 1 beta subcomplex subunit 10	10090	Ndufb10	-1.02375	2.41958	-6.58201	7.0851e-06	0.000206346	15.6325	-4.49112
KI.SED - WT.SED	sp|Q8QZS1|HIBCH_MOUSE	Q8QZS1	HIBCH_MOUSE	3-hydroxyisobutyryl-CoA hydrolase, mitochondrial	10090	Hibch	-0.963478	3.94595	-6.55309	7.15333e-06	0.000206346	15.7656	-4.48907
KI.SED - WT.SED	sp|P63038|CH60_MOUSE	P63038	CH60_MOUSE	60 kDa heat shock protein, mitochondrial	10090	Hspd1	-1.07361	5.21069	-6.54768	7.22308e-06	0.000206346	15.7656	-4.48701
KI.SED - WT.SED	sp|P99026|PSB4_MOUSE	P99026	PSB4_MOUSE	Proteasome subunit beta type-4	10090	Psmb4	0.673293	1.11686	6.54618	7.2426e-06	0.000206346	15.7656	4.48643
KI.SED - WT.SED	sp|A6H611|MIPEP_MOUSE	A6H611	MIPEP_MOUSE	Mitochondrial intermediate peptidase	10090	Mipep	-0.618123	-1.55978	-6.53286	7.41809e-06	0.000209324	15.7656	-4.48133
KI.SED - WT.SED	sp|Q9CPP6|NDUA5_MOUSE	Q9CPP6	NDUA5_MOUSE	NADH dehydrogenase [ubiquinone] 1 alpha subcomplex subunit 5	10090	Ndufa5	-0.810579	0.85346	-6.52614	7.50823e-06	0.000209324	15.7656	-4.47875
KI.SED - WT.SED	sp|Q9CZB0|C560_MOUSE	Q9CZB0	C560_MOUSE	Succinate dehydrogenase cytochrome b560 subunit, mitochondrial	10090	Sdhc	-1.02805	-0.785626	-6.52118	7.61989e-06	0.000209324	15.7468	-4.47559
KI.SED - WT.SED	sp|Q99L88|SNTB1_MOUSE	Q99L88	SNTB1_MOUSE	Beta-1-syntrophin	10090	Sntb1	1.10166	-1.05725	6.53893	7.62439e-06	0.000209324	15.6434	4.47547
KI.SED - WT.SED	sp|Q8K0Z7|TACO1_MOUSE	Q8K0Z7	TACO1_MOUSE	Translational activator of cytochrome c oxidase 1	10090	Taco1	-1.05852	0.972119	-6.52416	7.85527e-06	0.000211044	15.6325	-4.46909
KI.SED - WT.SED	sp|P03893|NU2M_MOUSE	P03893	NU2M_MOUSE	NADH-ubiquinone oxidoreductase chain 2	10090	mt-Nd2	-1.2765	-4.08313	-6.49979	7.873e-06	0.000211044	15.7656	-4.46861
KI.SED - WT.SED	sp|Q925I1|ATAD3_MOUSE	Q925I1	ATAD3_MOUSE	ATPase family AAA domain-containing protein 3	10090	Atad3	-1.26391	2.94604	-6.53763	7.89667e-06	0.000211044	15.5397	-4.46797
KI.SED - WT.SED	sp|Q9ER88|RT29_MOUSE	Q9ER88	RT29_MOUSE	28S ribosomal protein S29, mitochondrial	10090	Dap3	-0.774177	-0.209983	-6.47773	8.19253e-06	0.000215046	15.7656	-4.46009
KI.SED - WT.SED	sp|Q62425|NDUA4_MOUSE	Q62425	NDUA4_MOUSE	Cytochrome c oxidase subunit NDUFA4	10090	Ndufa4	-1.61325	5.42495	-6.51454	8.22798e-06	0.000215046	15.5397	-4.45916
KI.SED - WT.SED	sp|Q3UV70|PDP1_MOUSE	Q3UV70	PDP1_MOUSE	[Pyruvate dehydrogenase [acetyl-transferring]]-phosphatase 1, mitochondrial	10090	Pdp1	-0.813806	1.65594	-6.47319	8.26006e-06	0.000215046	15.7656	-4.45833
KI.SED - WT.SED	sp|Q8VE95|CH082_MOUSE	Q8VE95	CH082_MOUSE	UPF0598 protein C8orf82 homolog	10090		-0.833097	1.85467	-6.45701	8.50504e-06	0.000219532	15.7656	-4.45206
KI.SED - WT.SED	sp|Q8K4F5|ABHDB_MOUSE	Q8K4F5	ABHDB_MOUSE	Protein ABHD11	10090	Abhd11	-1.13338	2.52911	-6.45156	8.94721e-06	0.000228988	15.6325	-4.44117
KI.SED - WT.SED	sp|Q8BMS4|COQ3_MOUSE	Q8BMS4	COQ3_MOUSE	Ubiquinone biosynthesis O-methyltransferase, mitochondrial	10090	Coq3	-0.852789	1.50647	-6.40854	9.28562e-06	0.000233217	15.7656	-4.43317
KI.SED - WT.SED	sp|Q8VE22|RT23_MOUSE	Q8VE22	RT23_MOUSE	28S ribosomal protein S23, mitochondrial	10090	Mrps23	-0.94548	-1.39788	-6.4051	9.34387e-06	0.000233217	15.7656	-4.43183
KI.SED - WT.SED	sp|Q9DC69|NDUA9_MOUSE	Q9DC69	NDUA9_MOUSE	NADH dehydrogenase [ubiquinone] 1 alpha subcomplex subunit 9, mitochondrial	10090	Ndufa9	-0.999047	4.72469	-6.40508	9.34412e-06	0.000233217	15.7656	-4.43182
KI.SED - WT.SED	sp|Q924D0|RT4I1_MOUSE	Q924D0	RT4I1_MOUSE	Reticulon-4-interacting protein 1, mitochondrial	10090	Rtn4ip1	-1.0616	0.988004	-6.39718	9.86799e-06	0.000244273	15.6325	-4.42005
KI.SED - WT.SED	sp|Q03265|ATPA_MOUSE	Q03265	ATPA_MOUSE	ATP synthase subunit alpha, mitochondrial	10090	Atp5f1a	-1.36117	7.30138	-6.38215	1.00986e-05	0.00024795	15.6459	-4.41505
KI.SED - WT.SED	sp|Q8K2B3|SDHA_MOUSE	Q8K2B3	SDHA_MOUSE	Succinate dehydrogenase [ubiquinone] flavoprotein subunit, mitochondrial	10090	Sdha	-1.22897	5.88618	-6.34503	1.04229e-05	0.000253849	15.7656	-4.40821
KI.SED - WT.SED	sp|Q8K0D5|EFGM_MOUSE	Q8K0D5	EFGM_MOUSE	Elongation factor G, mitochondrial	10090	Gfm1	-1.2456	2.6673	-6.36002	1.09978e-05	0.000265318	15.4958	-4.39656
KI.SED - WT.SED	sp|O35969|GAMT_MOUSE	O35969	GAMT_MOUSE	Guanidinoacetate N-methyltransferase	10090	Gamt	1.67441	-0.337432	6.39562	1.11221e-05	0.000265318	15.2518	4.39412
KI.SED - WT.SED	sp|P17665|COX7C_MOUSE	P17665	COX7C_MOUSE	Cytochrome c oxidase subunit 7C, mitochondrial	10090	Cox7c	-1.76002	0.958762	-6.46414	1.11574e-05	0.000265318	14.8633	-4.39343
KI.SED - WT.SED	sp|Q61584|FXR1_MOUSE	Q61584	FXR1_MOUSE	RNA-binding protein FXR1	10090	Fxr1	0.571631	2.65771	6.28499	1.16316e-05	0.000274434	15.7656	4.38438
KI.SED - WT.SED	sp|P00405|COX2_MOUSE	P00405	COX2_MOUSE	Cytochrome c oxidase subunit 2	10090	Mtco2	-1.26097	3.14755	-6.30468	1.19937e-05	0.000277211	15.5397	-4.3777
KI.SED - WT.SED	sp|Q91WC3|ACSL6_MOUSE	Q91WC3	ACSL6_MOUSE	Long-chain-fatty-acid--CoA ligase 6	10090	Acsl6	-0.759927	1.56193	-6.26459	1.2075e-05	0.000277211	15.7656	-4.37623
KI.SED - WT.SED	sp|Q9D0B6|PBDC1_MOUSE	Q9D0B6	PBDC1_MOUSE	Protein PBDC1	10090	Pbdc1	0.682971	-2.40495	6.26185	1.21356e-05	0.000277211	15.7656	4.37514
KI.SED - WT.SED	sp|P99029|PRDX5_MOUSE	P99029	PRDX5_MOUSE	Peroxiredoxin-5, mitochondrial	10090	Prdx5	-1.75255	3.64073	-6.34529	1.21625e-05	0.000277211	15.2518	-4.37465
KI.SED - WT.SED	sp|Q9CRB6|TPPP3_MOUSE	Q9CRB6	TPPP3_MOUSE	Tubulin polymerization-promoting protein family member 3	10090	Tppp3	1.03193	3.11235	6.27177	1.23887e-05	0.000277211	15.6325	4.37063
KI.SED - WT.SED	sp|Q9Z0X1|AIFM1_MOUSE	Q9Z0X1	AIFM1_MOUSE	Apoptosis-inducing factor 1, mitochondrial	10090	Aifm1	-0.82873	2.86987	-6.25013	1.23996e-05	0.000277211	15.7656	-4.37044
KI.SED - WT.SED	sp|Q8K3J1|NDUS8_MOUSE	Q8K3J1	NDUS8_MOUSE	NADH dehydrogenase [ubiquinone] iron-sulfur protein 8, mitochondrial	10090	Ndufs8	-1.08014	3.70562	-6.26854	1.24616e-05	0.000277211	15.6325	-4.36935
KI.SED - WT.SED	sp|Q06185|ATP5I_MOUSE	Q06185	ATP5I_MOUSE	ATP synthase subunit e, mitochondrial	10090	Atp5me	-1.22491	3.03176	-6.28258	1.24837e-05	0.000277211	15.5397	-4.36897
KI.SED - WT.SED	sp|Q9DCM0|ETHE1_MOUSE	Q9DCM0	ETHE1_MOUSE	Persulfide dioxygenase ETHE1, mitochondrial	10090	Ethe1	-0.859305	0.196487	-6.23781	1.26837e-05	0.000279596	15.7656	-4.36549
KI.SED - WT.SED	sp|P43023|CX6A2_MOUSE	P43023	CX6A2_MOUSE	Cytochrome c oxidase subunit 6A2, mitochondrial	10090	Cox6a2	-1.78531	1.69911	-6.39168	1.28585e-05	0.000281396	14.8126	-4.3625
KI.SED - WT.SED	sp|O35943|FRDA_MOUSE	O35943	FRDA_MOUSE	Frataxin, mitochondrial	10090	Fxn	-0.713395	0.295785	-6.22373	1.30162e-05	0.000282518	15.7656	-4.35983
KI.SED - WT.SED	sp|Q9R1P1|PSB3_MOUSE	Q9R1P1	PSB3_MOUSE	Proteasome subunit beta type-3	10090	Psmb3	0.582481	1.06773	6.22038	1.30969e-05	0.000282518	15.7656	4.35848
KI.SED - WT.SED	sp|Q5SSK3|TEFM_MOUSE	Q5SSK3	TEFM_MOUSE	Transcription elongation factor, mitochondrial	10090	Tefm	-0.874251	-1.33679	-6.21349	1.3264e-05	0.000283791	15.7656	-4.3557
KI.SED - WT.SED	sp|Q99LY9|NDUS5_MOUSE	Q99LY9	NDUS5_MOUSE	NADH dehydrogenase [ubiquinone] iron-sulfur protein 5	10090	Ndufs5	-0.786858	3.2997	-6.21023	1.33438e-05	0.000283791	15.7656	-4.35439
KI.SED - WT.SED	sp|Q924X2|CPT1B_MOUSE	Q924X2	CPT1B_MOUSE	Carnitine O-palmitoyltransferase 1, muscle isoform	10090	Cpt1b	-0.874983	5.35717	-6.19835	1.36392e-05	0.000288045	15.7656	-4.34959
KI.SED - WT.SED	sp|A2APY7|NDUF5_MOUSE	A2APY7	NDUF5_MOUSE	Arginine-hydroxylase NDUFAF5, mitochondrial	10090	Ndufaf5	-0.613525	-1.42845	-6.19134	1.38166e-05	0.000289766	15.7656	-4.34675
KI.SED - WT.SED	sp|Q9CR68|UCRI_MOUSE	Q9CR68	UCRI_MOUSE	Cytochrome b-c1 complex subunit Rieske, mitochondrial	10090	Uqcrfs1	-1.20901	6.02344	-6.18488	1.39893e-05	0.000291363	15.7638	-4.34403
KI.SED - WT.SED	sp|Q9D172|GAL3A_MOUSE	Q9D172	GAL3A_MOUSE	Glutamine amidotransferase-like class 1 domain-containing protein 3, mitochondrial	10090	Gatd3	-0.903483	3.45247	-6.17444	1.42544e-05	0.000294852	15.7656	-4.3399
KI.SED - WT.SED	sp|Q9CRB8|MTFP1_MOUSE	Q9CRB8	MTFP1_MOUSE	Mitochondrial fission process protein 1	10090	Mtfp1	-1.4244	-1.5734	-6.20399	1.45856e-05	0.000299349	15.4958	-4.33486
KI.SED - WT.SED	sp|P62075|TIM13_MOUSE	P62075	TIM13_MOUSE	Mitochondrial import inner membrane translocase subunit Tim13	10090	Timm13	-1.04025	0.648981	-6.17366	1.48238e-05	0.000299349	15.6325	-4.33129
KI.SED - WT.SED	sp|P00158|CYB_MOUSE	P00158	CYB_MOUSE	Cytochrome b	10090	Mt-Cyb	-1.39494	4.60452	-6.18022	1.48253e-05	0.000299349	15.59	-4.33127
KI.SED - WT.SED	sp|Q8CAQ8|MIC60_MOUSE	Q8CAQ8	MIC60_MOUSE	MICOS complex subunit Mic60	10090	Immt	-0.940326	5.24847	-6.14973	1.49206e-05	0.000299349	15.7656	-4.32986
KI.SED - WT.SED	sp|P09541|MYL4_MOUSE	P09541	MYL4_MOUSE	Myosin light chain 4	10090	Myl4	1.32549	0.45822	6.22924	1.49675e-05	0.000299349	15.2518	4.32917
KI.SED - WT.SED	sp|Q99KI0|ACON_MOUSE	Q99KI0	ACON_MOUSE	Aconitate hydratase, mitochondrial	10090	Aco2	-1.12539	6.91749	-6.13886	1.52239e-05	0.000302475	15.7656	-4.32542
KI.SED - WT.SED	sp|Q91VR2|ATPG_MOUSE	Q91VR2	ATPG_MOUSE	ATP synthase subunit gamma, mitochondrial	10090	Atp5f1c	-1.2448	4.52316	-6.15061	1.54651e-05	0.000305259	15.6325	-4.32196
KI.SED - WT.SED	sp|P19123|TNNC1_MOUSE	P19123	TNNC1_MOUSE	Troponin C, slow skeletal and cardiac muscles	10090	Tnnc1	1.89647	0.350032	6.26462	1.60502e-05	0.00031215	14.8126	4.31376
KI.SED - WT.SED	sp|Q9CZ13|QCR1_MOUSE	Q9CZ13	QCR1_MOUSE	Cytochrome b-c1 complex subunit 1, mitochondrial	10090	Uqcrc1	-1.11914	4.90621	-6.10944	1.61174e-05	0.00031215	15.7566	-4.31284
KI.SED - WT.SED	sp|Q8BWF0|SSDH_MOUSE	Q8BWF0	SSDH_MOUSE	Succinate-semialdehyde dehydrogenase, mitochondrial	10090	Aldh5a1	-0.770394	-0.27227	-6.10239	1.62892e-05	0.00031215	15.7656	-4.31049
KI.SED - WT.SED	sp|Q80YD1|SUV3_MOUSE	Q80YD1	SUV3_MOUSE	ATP-dependent RNA helicase SUPV3L1, mitochondrial	10090	Supv3l1	-0.943812	-2.4806	-6.10138	1.63197e-05	0.00031215	15.7656	-4.31008
KI.SED - WT.SED	sp|Q8CC88|VWA8_MOUSE	Q8CC88	VWA8_MOUSE	von Willebrand factor A domain-containing protein 8	10090	Vwa8	-0.853811	2.40824	-6.101	1.6331e-05	0.00031215	15.7656	-4.30992
KI.SED - WT.SED	sp|Q99N87|RT05_MOUSE	Q99N87	RT05_MOUSE	28S ribosomal protein S5, mitochondrial	10090	Mrps5	-0.814789	0.404281	-6.088	1.67304e-05	0.000315422	15.7656	-4.30458
KI.SED - WT.SED	sp|Q8CGK3|LONM_MOUSE	Q8CGK3	LONM_MOUSE	Lon protease homolog, mitochondrial	10090	Lonp1	-0.690789	3.26941	-6.08362	1.68672e-05	0.000315422	15.7656	-4.30278
KI.SED - WT.SED	sp|O55234|PSB5_MOUSE	O55234	PSB5_MOUSE	Proteasome subunit beta type-5	10090	Psmb5	0.548938	2.28205	6.07742	1.70626e-05	0.000315422	15.7656	4.30022
KI.SED - WT.SED	sp|Q9Z0N1|IF2G_MOUSE	Q9Z0N1	IF2G_MOUSE	Eukaryotic translation initiation factor 2 subunit 3, X-linked	10090	Eif2s3x	0.490878	3.38737	6.07657	1.70897e-05	0.000315422	15.7656	4.29987
KI.SED - WT.SED	sp|Q9QUH0|GLRX1_MOUSE	Q9QUH0	GLRX1_MOUSE	Glutaredoxin-1	10090	Glrx	-0.864692	1.53657	-6.08018	1.7143e-05	0.000315422	15.7298	-4.29918
KI.SED - WT.SED	sp|Q8BY87|UBP47_MOUSE	Q8BY87	UBP47_MOUSE	Ubiquitin carboxyl-terminal hydrolase 47	10090	Usp47	0.506956	1.29208	6.07336	1.71922e-05	0.000315422	15.7656	4.29855
KI.SED - WT.SED	sp|Q8K1Z0|COQ9_MOUSE	Q8K1Z0	COQ9_MOUSE	Ubiquinone biosynthesis protein COQ9, mitochondrial	10090	Coq9	-1.32217	4.36845	-6.09187	1.72333e-05	0.000315422	15.6325	-4.29802
KI.SED - WT.SED	sp|Q8R0F8|FAHD1_MOUSE	Q8R0F8	FAHD1_MOUSE	Acylpyruvase FAHD1, mitochondrial	10090	Fahd1	-0.927796	1.39372	-6.07935	1.76369e-05	0.000320864	15.6325	-4.29288
KI.SED - WT.SED	sp|Q91YT0|NDUV1_MOUSE	Q91YT0	NDUV1_MOUSE	NADH dehydrogenase [ubiquinone] flavoprotein 1, mitochondrial	10090	Ndufv1	-0.868222	4.62404	-6.05162	1.79022e-05	0.000322202	15.7656	-4.28957
KI.SED - WT.SED	sp|Q9D3D9|ATPD_MOUSE	Q9D3D9	ATPD_MOUSE	ATP synthase subunit delta, mitochondrial	10090	Atp5f1d	-1.16539	1.91859	-6.09125	1.79238e-05	0.000322202	15.4958	-4.2893
KI.SED - WT.SED	sp|Q9JII6|AK1A1_MOUSE	Q9JII6	AK1A1_MOUSE	Aldo-keto reductase family 1 member A1	10090	Akr1a1	0.690666	1.95831	6.03825	1.83543e-05	0.000327333	15.7656	4.28402
KI.SED - WT.SED	sp|P62897|CYC_MOUSE	P62897	CYC_MOUSE	Cytochrome c, somatic	10090	Cycs	-1.35528	6.41998	-6.05569	1.84261e-05	0.000327333	15.6325	-4.28316
KI.SED - WT.SED	sp|Q91VD9|NDUS1_MOUSE	Q91VD9	NDUS1_MOUSE	NADH-ubiquinone oxidoreductase 75 kDa subunit, mitochondrial	10090	Ndufs1	-0.96166	6.53365	-6.02839	1.86952e-05	0.000330172	15.7656	-4.27993
KI.SED - WT.SED	sp|Q8CAK1|CAF17_MOUSE	Q8CAK1	CAF17_MOUSE	Putative transferase CAF17 homolog, mitochondrial	10090	Iba57	-0.798042	-2.09944	-6.02065	1.89671e-05	0.000330647	15.7656	-4.27672
KI.SED - WT.SED	sp|Q8BK30|NDUV3_MOUSE	Q8BK30	NDUV3_MOUSE	NADH dehydrogenase [ubiquinone] flavoprotein 3, mitochondrial	10090	Ndufv3	-0.983822	0.670308	-6.03742	1.90606e-05	0.000330647	15.6325	-4.27562
KI.SED - WT.SED	sp|Q8BMF3|MAON_MOUSE	Q8BMF3	MAON_MOUSE	NADP-dependent malic enzyme, mitochondrial	10090	Me3	-1.17983	2.0765	-6.05665	1.91009e-05	0.000330647	15.4958	-4.27515
KI.SED - WT.SED	sp|Q8K2T4|UQCC3_MOUSE	Q8K2T4	UQCC3_MOUSE	Ubiquinol-cytochrome-c reductase complex assembly factor 3	10090	Uqcc3	-1.66836	-0.862903	-6.09034	1.92342e-05	0.000330647	15.2518	-4.2736
KI.SED - WT.SED	sp|Q61206|PA1B2_MOUSE	Q61206	PA1B2_MOUSE	Platelet-activating factor acetylhydrolase IB subunit alpha2	10090	Pafah1b2	0.541735	0.91083	6.01219	1.92695e-05	0.000330647	15.7656	4.27319
KI.SED - WT.SED	sp|Q920M5|CORO6_MOUSE	Q920M5	CORO6_MOUSE	Coronin-6	10090	Coro6	-0.556504	1.93203	-6.00241	1.96249e-05	0.000334359	15.7656	-4.26912
KI.SED - WT.SED	sp|P03921|NU5M_MOUSE	P03921	NU5M_MOUSE	NADH-ubiquinone oxidoreductase chain 5	10090	Mtnd5	-1.04483	-0.998414	-6.0152	1.98632e-05	0.000334359	15.6325	-4.26642
KI.SED - WT.SED	sp|P35550|FBRL_MOUSE	P35550	FBRL_MOUSE	rRNA 2'-O-methyltransferase fibrillarin	10090	Fbl	0.443957	0.300645	5.99015	2.00803e-05	0.000334359	15.7656	4.264
KI.SED - WT.SED	sp|Q9QZ23|NFU1_MOUSE	Q9QZ23	NFU1_MOUSE	NFU1 iron-sulfur cluster scaffold homolog, mitochondrial	10090	Nfu1	-0.741766	0.681248	-5.99005	2.00844e-05	0.000334359	15.7656	-4.26395
KI.SED - WT.SED	sp|Q9D023|MPC2_MOUSE	Q9D023	MPC2_MOUSE	Mitochondrial pyruvate carrier 2	10090	Mpc2	-1.30558	2.26233	-6.06577	2.01125e-05	0.000334359	15.2518	-4.26364
KI.SED - WT.SED	sp|Q9CR21|ACPM_MOUSE	Q9CR21	ACPM_MOUSE	Acyl carrier protein, mitochondrial	10090	Ndufab1	-1.10643	4.01971	-6.00533	2.0231e-05	0.000334359	15.6325	-4.26233
KI.SED - WT.SED	sp|Q9DC70|NDUS7_MOUSE	Q9DC70	NDUS7_MOUSE	NADH dehydrogenase [ubiquinone] iron-sulfur protein 7, mitochondrial	10090	Ndufs7	-1.0771	3.75426	-6.00135	2.0381e-05	0.000334359	15.6325	-4.26068
KI.SED - WT.SED	sp|P56565|S10A1_MOUSE	P56565	S10A1_MOUSE	Protein S100-A1	10090	S100a1	-2.43509	-2.64698	-6.12063	2.04764e-05	0.000334359	14.8479	-4.25963
KI.SED - WT.SED	sp|O08715|AKAP1_MOUSE	O08715	AKAP1_MOUSE	A-kinase anchor protein 1, mitochondrial	10090	Akap1	-0.63209	-1.3843	-5.97957	2.04822e-05	0.000334359	15.7656	-4.25957
KI.SED - WT.SED	sp|Q811I0|ATPF1_MOUSE	Q811I0	ATPF1_MOUSE	ATP synthase mitochondrial F1 complex assembly factor 1	10090	Atpaf1	-0.884461	-0.219684	-5.97572	2.06801e-05	0.000334663	15.7566	-4.25742
KI.SED - WT.SED	sp|Q9JI39|ABCBA_MOUSE	Q9JI39	ABCBA_MOUSE	ATP-binding cassette sub-family B member 10, mitochondrial	10090	Abcb10	-1.31463	-1.9531	-5.99242	2.07225e-05	0.000334663	15.6325	-4.25696
KI.SED - WT.SED	sp|Q9CQS4|S2546_MOUSE	Q9CQS4	S2546_MOUSE	Mitochondrial outer membrane protein SLC25A46	10090	Slc25a46	-0.550438	-1.22338	-5.96145	2.11899e-05	0.00034039	15.7656	-4.25197
KI.SED - WT.SED	sp|Q8JZN5|ACAD9_MOUSE	Q8JZN5	ACAD9_MOUSE	Complex I assembly factor ACAD9, mitochondrial	10090	Acad9	-0.557322	2.41737	-5.95345	2.15106e-05	0.000343714	15.7656	-4.2486
KI.SED - WT.SED	sp|Q505D7|OPA3_MOUSE	Q505D7	OPA3_MOUSE	Optic atrophy 3 protein homolog	10090	Opa3	-1.01972	-1.43098	-5.95453	2.17073e-05	0.000345031	15.7235	-4.24657
KI.SED - WT.SED	sp|Q9Z1P6|NDUA7_MOUSE	Q9Z1P6	NDUA7_MOUSE	NADH dehydrogenase [ubiquinone] 1 alpha subcomplex subunit 7	10090	Ndufa7	-0.859205	4.09174	-5.93696	2.21872e-05	0.000350813	15.7656	-4.24166
KI.SED - WT.SED	sp|Q9Z2Y8|PLPHP_MOUSE	Q9Z2Y8	PLPHP_MOUSE	Pyridoxal phosphate homeostasis protein	10090	Plpbp	-0.637712	2.38891	-5.93123	2.24274e-05	0.000352764	15.7656	-4.23924
KI.SED - WT.SED	sp|P97493|THIOM_MOUSE	P97493	THIOM_MOUSE	Thioredoxin, mitochondrial	10090	Txn2	-0.653067	-0.460936	-5.9281	2.25599e-05	0.000353009	15.7656	-4.23792
KI.SED - WT.SED	sp|Q8BK72|RT27_MOUSE	Q8BK72	RT27_MOUSE	28S ribosomal protein S27, mitochondrial	10090	Mrps27	-0.90796	-1.54281	-5.92442	2.27165e-05	0.000353629	15.7656	-4.23637
KI.SED - WT.SED	sp|P10518|HEM2_MOUSE	P10518	HEM2_MOUSE	Delta-aminolevulinic acid dehydratase	10090	Alad	-0.925302	-0.210802	-5.93381	2.30908e-05	0.000357361	15.6366	-4.23269
KI.SED - WT.SED	sp|P51881|ADT2_MOUSE	P51881	ADT2_MOUSE	ADP/ATP translocase 2	10090	Slc25a5	-1.23536	3.14071	-5.9511	2.3214e-05	0.000357361	15.4958	-4.2315
KI.SED - WT.SED	sp|Q8VHL1|SETD7_MOUSE	Q8VHL1	SETD7_MOUSE	Histone-lysine N-methyltransferase SETD7	10090	Setd7	0.536398	-1.75799	5.90987	2.33472e-05	0.000357361	15.7656	4.23021
KI.SED - WT.SED	sp|Q8BTJ4|ENPP4_MOUSE	Q8BTJ4	ENPP4_MOUSE	Bis(5'-adenosyl)-triphosphatase enpp4	10090	Enpp4	-0.784069	-3.91301	-5.90799	2.34296e-05	0.000357361	15.7656	-4.22942
KI.SED - WT.SED	sp|Q8BK08|TMM11_MOUSE	Q8BK08	TMM11_MOUSE	Transmembrane protein 11, mitochondrial	10090	Tmem11	-0.533551	0.753319	-5.88941	2.42645e-05	0.000368235	15.7656	-4.22153
KI.SED - WT.SED	sp|Q64433|CH10_MOUSE	Q64433	CH10_MOUSE	10 kDa heat shock protein, mitochondrial	10090	Hspe1	-0.585547	4.87721	-5.8821	2.46015e-05	0.000371483	15.7656	-4.21842
KI.SED - WT.SED	sp|Q99KR7|PPIF_MOUSE	Q99KR7	PPIF_MOUSE	Peptidyl-prolyl cis-trans isomerase F, mitochondrial	10090	Ppif	-2.10294	2.87198	-6.02509	2.52192e-05	0.000378915	14.716	-4.21283
KI.SED - WT.SED	sp|Q921N7|TMM70_MOUSE	Q921N7	TMM70_MOUSE	Transmembrane protein 70, mitochondrial	10090	Tmem70	-1.04363	-0.467706	-5.87548	2.57833e-05	0.000385473	15.6325	-4.20783
KI.SED - WT.SED	sp|Q9DB77|QCR2_MOUSE	Q9DB77	QCR2_MOUSE	Cytochrome b-c1 complex subunit 2, mitochondrial	10090	Uqcrc2	-1.36456	6.64474	-5.87028	2.60364e-05	0.000387339	15.6325	-4.20562
KI.SED - WT.SED	sp|Q9Z1J3|NFS1_MOUSE	Q9Z1J3	NFS1_MOUSE	Cysteine desulfurase	10090	Nfs1	-0.850771	1.01286	-5.86118	2.62337e-05	0.000388362	15.6694	-4.20392
KI.SED - WT.SED	sp|Q9D1H6|NDUF4_MOUSE	Q9D1H6	NDUF4_MOUSE	NADH dehydrogenase [ubiquinone] 1 alpha subcomplex assembly factor 4	10090	Ndufaf4	-0.850949	-1.39273	-5.83656	2.68126e-05	0.000394995	15.7656	-4.19898
KI.SED - WT.SED	sp|P67778|PHB1_MOUSE	P67778	PHB1_MOUSE	Prohibitin 1	10090	Phb1	-0.894618	3.77308	-5.83215	2.70373e-05	0.000396345	15.7656	-4.19708
KI.SED - WT.SED	sp|Q8VEA4|MIA40_MOUSE	Q8VEA4	MIA40_MOUSE	Mitochondrial intermembrane space import and assembly protein 40	10090	Chchd4	-0.813416	-2.42854	-5.82835	2.72322e-05	0.000396345	15.7656	-4.19546
KI.SED - WT.SED	sp|P11588|MUP1_MOUSE	P11588	MUP1_MOUSE	Major urinary protein 1	10090	Mup1	-5.33046	-0.389842	-6.04544	2.7298e-05	0.000396345	14.3244	-4.19491
KI.SED - WT.SED	sp|O35658|C1QBP_MOUSE	O35658	C1QBP_MOUSE	Complement component 1 Q subcomponent-binding protein, mitochondrial	10090	C1qbp	-1.0043	0.0936613	-5.83871	2.76278e-05	0.000398139	15.6325	-4.19219
KI.SED - WT.SED	sp|B1AR13|CISD3_MOUSE	B1AR13	CISD3_MOUSE	CDGSH iron-sulfur domain-containing protein 3, mitochondrial	10090	Cisd3	-0.662245	0.865471	-5.81965	2.76851e-05	0.000398139	15.7656	-4.19172
KI.SED - WT.SED	sp|Q61425|HCDH_MOUSE	Q61425	HCDH_MOUSE	Hydroxyacyl-coenzyme A dehydrogenase, mitochondrial	10090	Hadh	-1.09117	3.79183	-5.82751	2.82164e-05	0.000403855	15.6325	-4.1874
KI.SED - WT.SED	sp|P62077|TIM8B_MOUSE	P62077	TIM8B_MOUSE	Mitochondrial import inner membrane translocase subunit Tim8 B	10090	Timm8b	-1.29498	0.772465	-5.87546	2.85007e-05	0.000406	15.2518	-4.18513
KI.SED - WT.SED	sp|Q9CPX8|QCR10_MOUSE	Q9CPX8	QCR10_MOUSE	Cytochrome b-c1 complex subunit 10	10090	Uqcr11	-1.39791	2.06273	-5.86384	2.91187e-05	0.000412233	15.2518	-4.18025
KI.SED - WT.SED	sp|Q9D0S9|HINT2_MOUSE	Q9D0S9	HINT2_MOUSE	Adenosine 5'-monophosphoramidase HINT2	10090	Hint2	-0.995408	0.904811	-5.80912	2.92112e-05	0.000412233	15.6325	-4.17953
KI.SED - WT.SED	sp|P03888|NU1M_MOUSE	P03888	NU1M_MOUSE	NADH-ubiquinone oxidoreductase chain 1	10090	Mtnd1	-1.32446	1.24813	-5.8577	2.9451e-05	0.000412745	15.2518	-4.17767
KI.SED - WT.SED	sp|Q99LC3|NDUAA_MOUSE	Q99LC3	NDUAA_MOUSE	NADH dehydrogenase [ubiquinone] 1 alpha subcomplex subunit 10, mitochondrial	10090	Ndufa10	-0.816662	3.67754	-5.7833	2.96617e-05	0.000412745	15.7656	-4.17605
KI.SED - WT.SED	sp|P14152|MDHC_MOUSE	P14152	MDHC_MOUSE	Malate dehydrogenase, cytoplasmic	10090	Mdh1	-1.39217	6.5778	-5.79879	2.97861e-05	0.000412745	15.6325	-4.1751
KI.SED - WT.SED	sp|P18654|KS6A3_MOUSE	P18654	KS6A3_MOUSE	Ribosomal protein S6 kinase alpha-3	10090	Rps6ka3	0.61664	1.50549	5.78096	2.97941e-05	0.000412745	15.7656	4.17503
KI.SED - WT.SED	sp|Q9JIY5|HTRA2_MOUSE	Q9JIY5	HTRA2_MOUSE	Serine protease HTRA2, mitochondrial	10090	Htra2	-0.82376	-0.473598	-5.77373	3.02065e-05	0.000416546	15.7656	-4.1719
KI.SED - WT.SED	sp|Q9WVD5|ORNT1_MOUSE	Q9WVD5	ORNT1_MOUSE	Mitochondrial ornithine transporter 1	10090	Slc25a15	-1.21475	-1.71511	-5.75486	3.23641e-05	0.000441042	15.6325	-4.15616
KI.SED - WT.SED	sp|Q9D8T7|SLIRP_MOUSE	Q9D8T7	SLIRP_MOUSE	SRA stem-loop-interacting RNA-binding protein, mitochondrial	10090	Slirp	-1.03472	1.37582	-5.76712	3.23691e-05	0.000441042	15.5397	-4.15612
KI.SED - WT.SED	sp|P46935|NEDD4_MOUSE	P46935	NEDD4_MOUSE	E3 ubiquitin-protein ligase NEDD4	10090	Nedd4	0.613918	0.856911	5.73656	3.2421e-05	0.000441042	15.7656	4.15576
KI.SED - WT.SED	sp|Q8R086|SUOX_MOUSE	Q8R086	SUOX_MOUSE	Sulfite oxidase, mitochondrial	10090	Suox	-0.391772	0.05205	-5.73107	3.27622e-05	0.000443685	15.7656	-4.15336
KI.SED - WT.SED	sp|Q8R1S0|COQ6_MOUSE	Q8R1S0	COQ6_MOUSE	Ubiquinone biosynthesis monooxygenase COQ6, mitochondrial	10090	Coq6	-0.775926	2.07081	-5.72566	3.3102e-05	0.000446286	15.7656	-4.151
KI.SED - WT.SED	tr|B2RXT3|B2RXT3_MOUSE	B2RXT3	B2RXT3_MOUSE	Oxoglutarate dehydrogenase (succinyl-transferring)	10090	Ogdhl	-1.35697	1.94175	-5.78912	3.34385e-05	0.000448819	15.2518	-4.14869
KI.SED - WT.SED	sp|Q791V5|MTCH2_MOUSE	Q791V5	MTCH2_MOUSE	Mitochondrial carrier homolog 2	10090	Mtch2	-0.557371	3.87078	-5.71782	3.36009e-05	0.000449003	15.7656	-4.14758
KI.SED - WT.SED	tr|A0A338P6I9|A0A338P6I9_MOUSE	A0A338P6I9	A0A338P6I9_MOUSE	Predicted gene, 56451	10090	Gm56451	-0.888452	0.368092	-5.73134	3.38388e-05	0.00045019	15.6325	-4.14596
KI.SED - WT.SED	sp|Q8QZR5|ALAT1_MOUSE	Q8QZR5	ALAT1_MOUSE	Alanine aminotransferase 1	10090	Gpt	-0.654094	2.17544	-5.71073	3.40588e-05	0.000450774	15.7656	-4.14448
KI.SED - WT.SED	sp|Q8R164|BPHL_MOUSE	Q8R164	BPHL_MOUSE	Valacyclovir hydrolase	10090	Bphl	-0.514795	1.9406	-5.70885	3.41812e-05	0.000450774	15.7656	-4.14366
KI.SED - WT.SED	sp|P59017|B2L13_MOUSE	P59017	B2L13_MOUSE	Bcl-2-like protein 13	10090	Bcl2l13	-0.503083	2.11433	-5.67646	3.63652e-05	0.000472631	15.7656	-4.12944
KI.SED - WT.SED	sp|P0C0S6|H2AZ_MOUSE	P0C0S6	H2AZ_MOUSE	Histone H2A.Z	10090	H2az1	0.456789	1.85446	5.67323	3.65904e-05	0.000472631	15.7656	4.12802
KI.SED - WT.SED	sp|Q9D6J6|NDUV2_MOUSE	Q9D6J6	NDUV2_MOUSE	NADH dehydrogenase [ubiquinone] flavoprotein 2, mitochondrial	10090	Ndufv2	-0.83329	3.21685	-5.67246	3.66444e-05	0.000472631	15.7656	-4.12768
KI.SED - WT.SED	sp|P27612|PLAP_MOUSE	P27612	PLAP_MOUSE	Phospholipase A-2-activating protein	10090	Plaa	0.478308	1.53039	5.67108	3.67413e-05	0.000472631	15.7656	4.12707
KI.SED - WT.SED	sp|Q9D924|ISCA1_MOUSE	Q9D924	ISCA1_MOUSE	Iron-sulfur cluster assembly 1 homolog, mitochondrial	10090	Isca1	-1.03879	-0.257006	-5.68792	3.67469e-05	0.000472631	15.6325	-4.12704
KI.SED - WT.SED	sp|O08709|PRDX6_MOUSE	O08709	PRDX6_MOUSE	Peroxiredoxin-6	10090	Prdx6	-0.893828	2.36069	-5.68748	3.67776e-05	0.000472631	15.6325	-4.12684
KI.SED - WT.SED	sp|Q91VM9|IPYR2_MOUSE	Q91VM9	IPYR2_MOUSE	Inorganic pyrophosphatase 2, mitochondrial	10090	Ppa2	-0.866589	1.53399	-5.6841	3.70149e-05	0.000473665	15.6325	-4.12536
KI.SED - WT.SED	sp|P09405|NUCL_MOUSE	P09405	NUCL_MOUSE	Nucleolin	10090	Ncl	0.368498	3.38173	5.66249	3.73512e-05	0.000475952	15.7656	4.12328
KI.SED - WT.SED	sp|Q8R016|BLMH_MOUSE	Q8R016	BLMH_MOUSE	Bleomycin hydrolase	10090	Blmh	0.574238	2.62892	5.65405	3.79602e-05	0.00048168	15.7656	4.11956
KI.SED - WT.SED	sp|Q61102|ABCB7_MOUSE	Q61102	ABCB7_MOUSE	Iron-sulfur clusters transporter ABCB7, mitochondrial	10090	Abcb7	-0.68872	0.442418	-5.64113	3.89127e-05	0.000491701	15.7656	-4.11384
KI.SED - WT.SED	sp|Q8BGC4|PTGR3_MOUSE	Q8BGC4	PTGR3_MOUSE	Prostaglandin reductase-3	10090	Ptgr3	-0.457314	0.737106	-5.63624	3.92795e-05	0.000494267	15.7656	-4.11168
KI.SED - WT.SED	sp|Q9JKB3|YBOX3_MOUSE	Q9JKB3	YBOX3_MOUSE	Y-box-binding protein 3	10090	Ybx3	0.522839	1.74063	5.62117	4.04324e-05	0.000506664	15.7656	4.10499
KI.SED - WT.SED	sp|Q9DB20|ATPO_MOUSE	Q9DB20	ATPO_MOUSE	ATP synthase subunit O, mitochondrial	10090	Atp5po	-1.46234	6.02224	-5.64504	4.08734e-05	0.000507881	15.5301	-4.10249
KI.SED - WT.SED	sp|Q9JLZ3|AUHM_MOUSE	Q9JLZ3	AUHM_MOUSE	Methylglutaconyl-CoA hydratase, mitochondrial	10090	Auh	-0.588335	0.411892	-5.61415	4.09815e-05	0.000507881	15.7656	-4.10188
KI.SED - WT.SED	sp|Q921U8|SMTN_MOUSE	Q921U8	SMTN_MOUSE	Smoothelin	10090	Smtn	-0.67741	-0.64072	-5.61349	4.10341e-05	0.000507881	15.7656	-4.10158
KI.SED - WT.SED	sp|O35680|RT12_MOUSE	O35680	RT12_MOUSE	28S ribosomal protein S12, mitochondrial	10090	Mrps12	-1.03871	-3.38176	-5.61008	4.13038e-05	0.000509132	15.7656	-4.10006
KI.SED - WT.SED	sp|Q9CPQ3|TOM22_MOUSE	Q9CPQ3	TOM22_MOUSE	Mitochondrial import receptor subunit TOM22 homolog	10090	Tomm22	-0.736934	-0.9523	-5.60242	4.19164e-05	0.000514584	15.7656	-4.09665
KI.SED - WT.SED	sp|Q9DCZ4|MIC26_MOUSE	Q9DCZ4	MIC26_MOUSE	MICOS complex subunit Mic26	10090	Apoo	-1.08141	2.27393	-5.60577	4.44043e-05	0.000540888	15.4958	-4.08328
KI.SED - WT.SED	sp|Q8BIJ6|SYIM_MOUSE	Q8BIJ6	SYIM_MOUSE	Isoleucine--tRNA ligase, mitochondrial	10090	Iars2	-0.382443	2.64931	-5.57233	4.44173e-05	0.000540888	15.7656	-4.08321
KI.SED - WT.SED	sp|P54775|PRS6B_MOUSE	P54775	PRS6B_MOUSE	26S proteasome regulatory subunit 6B	10090	Psmc4	0.460871	2.55197	5.56821	4.47714e-05	0.00054301	15.7656	4.08137
KI.SED - WT.SED	sp|O35855|BCAT2_MOUSE	O35855	BCAT2_MOUSE	Branched-chain-amino-acid aminotransferase, mitochondrial	10090	Bcat2	-0.449049	2.9715	-5.56385	4.51501e-05	0.000545413	15.7656	-4.07941
KI.SED - WT.SED	sp|Q8R4N0|CLYBL_MOUSE	Q8R4N0	CLYBL_MOUSE	Citramalyl-CoA lyase, mitochondrial	10090	Clybl	-0.81424	1.76687	-5.57536	4.53813e-05	0.000546022	15.6488	-4.07822
KI.SED - WT.SED	sp|P50544|ACADV_MOUSE	P50544	ACADV_MOUSE	Very long-chain specific acyl-CoA dehydrogenase, mitochondrial	10090	Acadvl	-1.30155	5.43895	-5.57278	4.57817e-05	0.000548654	15.6325	-4.07618
KI.SED - WT.SED	sp|Q3V1D3|AMPD1_MOUSE	Q3V1D3	AMPD1_MOUSE	AMP deaminase 1	10090	Ampd1	1.212	6.77436	5.56826	4.61804e-05	0.00054968	15.6325	4.07416
KI.SED - WT.SED	sp|Q9DC22|DCAF6_MOUSE	Q9DC22	DCAF6_MOUSE	DDB1- and CUL4-associated factor 6	10090	Dcaf6	0.523828	0.408817	5.55158	4.62314e-05	0.00054968	15.7656	4.0739
KI.SED - WT.SED	sp|Q5M8N4|D39U1_MOUSE	Q5M8N4	D39U1_MOUSE	Epimerase family protein SDR39U1	10090	Sdr39u1	-0.479725	1.90705	-5.5376	4.7497e-05	0.000562514	15.7656	-4.06761
KI.SED - WT.SED	sp|P28656|NP1L1_MOUSE	P28656	NP1L1_MOUSE	Nucleosome assembly protein 1-like 1	10090	Nap1l1	0.511101	-1.12874	5.53099	4.81076e-05	0.000566675	15.7656	4.06464
KI.SED - WT.SED	sp|Q3ULF4|SPG7_MOUSE	Q3ULF4	SPG7_MOUSE	Paraplegin	10090	Spg7	-1.30691	-2.81093	-5.5457	4.82237e-05	0.000566675	15.6325	-4.06407
KI.SED - WT.SED	sp|Q9D6J5|NDUB8_MOUSE	Q9D6J5	NDUB8_MOUSE	NADH dehydrogenase [ubiquinone] 1 beta subcomplex subunit 8, mitochondrial	10090	Ndufb8	-0.594045	1.48807	-5.52606	4.85688e-05	0.000568518	15.7656	-4.06241
KI.SED - WT.SED	sp|Q9JKL4|NDUF3_MOUSE	Q9JKL4	NDUF3_MOUSE	NADH dehydrogenase [ubiquinone] 1 alpha subcomplex assembly factor 3	10090	Ndufaf3	-0.967926	0.55972	-5.53108	4.95973e-05	0.000576115	15.6325	-4.05752
KI.SED - WT.SED	sp|Q9WTP7|KAD3_MOUSE	Q9WTP7	KAD3_MOUSE	GTP:AMP phosphotransferase AK3, mitochondrial	10090	Ak3	-1.03304	2.70113	-5.5394	4.95993e-05	0.000576115	15.5636	-4.05751
KI.SED - WT.SED	sp|P29595|NEDD8_MOUSE	P29595	NEDD8_MOUSE	NEDD8	10090	Nedd8	0.392907	0.05162	5.5132	4.97918e-05	0.000576135	15.7656	4.0566
KI.SED - WT.SED	sp|P34884|MIF_MOUSE	P34884	MIF_MOUSE	Macrophage migration inhibitory factor	10090	Mif	-0.743972	2.02026	-5.50776	5.03192e-05	0.000580015	15.7656	-4.05414
KI.SED - WT.SED	sp|Q8BGT5|ALAT2_MOUSE	Q8BGT5	ALAT2_MOUSE	Alanine aminotransferase 2	10090	Gpt2	-1.23808	2.89596	-5.56818	5.05598e-05	0.000580324	15.2518	-4.05302
KI.SED - WT.SED	sp|P59266|FITM2_MOUSE	P59266	FITM2_MOUSE	Acyl-coenzyme A diphosphatase FITM2	10090	Fitm2	-0.747319	1.84234	-5.50356	5.07303e-05	0.000580324	15.7656	-4.05224
KI.SED - WT.SED	sp|Q9CZJ2|HS12B_MOUSE	Q9CZJ2	HS12B_MOUSE	Heat shock 70 kDa protein 12B	10090	Hspa12b	-0.426647	-0.778319	-5.49761	5.13178e-05	0.000584829	15.7656	-4.04954
KI.SED - WT.SED	sp|Q8BLF1|NCEH1_MOUSE	Q8BLF1	NCEH1_MOUSE	Neutral cholesterol ester hydrolase 1	10090	Nceh1	-1.62297	1.25223	-5.61604	5.15286e-05	0.000585024	14.8126	-4.04858
KI.SED - WT.SED	sp|Q8VE38|OXND1_MOUSE	Q8VE38	OXND1_MOUSE	Oxidoreductase NAD-binding domain-containing protein 1	10090	Oxnad1	-1.10191	-0.543538	-5.51473	5.22899e-05	0.000591444	15.5397	-4.04515
KI.SED - WT.SED	sp|P07758|A1AT1_MOUSE	P07758	A1AT1_MOUSE	Alpha-1-antitrypsin 1-1	10090	Serpina1a	-0.680853	5.19868	-5.48433	5.26562e-05	0.000592956	15.7656	-4.04351
KI.SED - WT.SED	sp|Q9Z2Z6|MCAT_MOUSE	Q9Z2Z6	MCAT_MOUSE	Mitochondrial carnitine/acylcarnitine carrier protein	10090	Slc25a20	-1.42158	4.04019	-5.54504	5.28163e-05	0.000592956	15.2518	-4.0428
KI.SED - WT.SED	sp|Q9D1I2|CAR19_MOUSE	Q9D1I2	CAR19_MOUSE	Caspase recruitment domain-containing protein 19	10090	Card19	-0.712383	-3.13338	-5.47697	5.34131e-05	0.000597436	15.7656	-4.04017
KI.SED - WT.SED	sp|Q9CPQ1|COX6C_MOUSE	Q9CPQ1	COX6C_MOUSE	Cytochrome c oxidase subunit 6C	10090	Cox6c	-1.11155	6.46193	-5.47527	5.40231e-05	0.000602028	15.7298	-4.0375
KI.SED - WT.SED	sp|Q80VJ3|DNPH1_MOUSE	Q80VJ3	DNPH1_MOUSE	2'-deoxynucleoside 5'-phosphate N-hydrolase 1	10090	Dnph1	1.37433	-4.10998	5.45226	5.60386e-05	0.000622194	15.7656	4.0289
KI.SED - WT.SED	sp|P15626|GSTM2_MOUSE	P15626	GSTM2_MOUSE	Glutathione S-transferase Mu 2	10090	Gstm2	0.892904	6.11138	5.44799	5.65058e-05	0.000625083	15.7656	4.02695
KI.SED - WT.SED	sp|Q99N85|RT18A_MOUSE	Q99N85	RT18A_MOUSE	28S ribosomal protein S18a, mitochondrial	10090	Mrps18a	-0.878542	0.535858	-5.43787	5.93629e-05	0.000654292	15.6325	-4.01533
KI.SED - WT.SED	sp|O35857|TIM44_MOUSE	O35857	TIM44_MOUSE	Mitochondrial import inner membrane translocase subunit TIM44	10090	Timm44	-0.926489	2.42642	-5.4358	5.96011e-05	0.000654528	15.6325	-4.01438
KI.SED - WT.SED	sp|Q9CQ75|NDUA2_MOUSE	Q9CQ75	NDUA2_MOUSE	NADH dehydrogenase [ubiquinone] 1 alpha subcomplex subunit 2	10090	Ndufa2	-1.01541	4.27803	-5.43025	6.02445e-05	0.000659197	15.6325	-4.01185
KI.SED - WT.SED	sp|Q921G7|ETFD_MOUSE	Q921G7	ETFD_MOUSE	Electron transfer flavoprotein-ubiquinone oxidoreductase, mitochondrial	10090	Etfdh	-1.02551	4.26565	-5.41447	6.21148e-05	0.000677208	15.6325	-4.00463
KI.SED - WT.SED	sp|Q3U0B3|DHR11_MOUSE	Q3U0B3	DHR11_MOUSE	Dehydrogenase/reductase SDR family member 11	10090	Dhrs11	-0.542561	-0.365905	-5.38866	6.34273e-05	0.00068662	15.7656	-3.99968
KI.SED - WT.SED	sp|Q9CQH3|NDUB5_MOUSE	Q9CQH3	NDUB5_MOUSE	NADH dehydrogenase [ubiquinone] 1 beta subcomplex subunit 5, mitochondrial	10090	Ndufb5	-0.914568	2.64373	-5.40363	6.34327e-05	0.00068662	15.6325	-3.99966
KI.SED - WT.SED	sp|P62334|PRS10_MOUSE	P62334	PRS10_MOUSE	26S proteasome regulatory subunit 10B	10090	Psmc6	0.450242	2.89961	5.38086	6.43997e-05	0.000694597	15.7656	3.99608
KI.SED - WT.SED	sp|Q78IK2|ATPMK_MOUSE	Q78IK2	ATPMK_MOUSE	ATP synthase membrane subunit K, mitochondrial	10090	Atp5mk	-0.986246	3.0617	-5.39373	6.46633e-05	0.000694958	15.6325	-3.99511
KI.SED - WT.SED	sp|Q9EPB5|SERHL_MOUSE	Q9EPB5	SERHL_MOUSE	Serine hydrolase-like protein	10090	Serhl	-0.770667	-0.584583	-5.36661	6.62181e-05	0.000707085	15.7656	-3.98948
KI.SED - WT.SED	sp|Q924T2|RT02_MOUSE	Q924T2	RT02_MOUSE	28S ribosomal protein S2, mitochondrial	10090	Mrps2	-0.823951	-2.66727	-5.36458	6.64812e-05	0.000707085	15.7656	-3.98854
KI.SED - WT.SED	sp|P09602|HMGN2_MOUSE	P09602	HMGN2_MOUSE	Non-histone chromosomal protein HMG-17	10090	Hmgn2	0.784744	0.972033	5.37742	6.65042e-05	0.000707085	15.6488	3.98846
KI.SED - WT.SED	sp|Q9CXW2|RT22_MOUSE	Q9CXW2	RT22_MOUSE	28S ribosomal protein S22, mitochondrial	10090	Mrps22	-0.862001	-1.05453	-5.36368	6.67282e-05	0.000707085	15.7566	-3.98766
KI.SED - WT.SED	sp|Q9CQC7|NDUB4_MOUSE	Q9CQC7	NDUB4_MOUSE	NADH dehydrogenase [ubiquinone] 1 beta subcomplex subunit 4	10090	Ndufb4	-0.734189	2.1211	-5.3444	6.91573e-05	0.000730262	15.7656	-3.97917
KI.SED - WT.SED	sp|Q8R1I1|QCR9_MOUSE	Q8R1I1	QCR9_MOUSE	Cytochrome b-c1 complex subunit 9	10090	Uqcr10	-1.312	-0.506299	-5.38975	7.09361e-05	0.000746436	15.2518	-3.97312
KI.SED - WT.SED	sp|Q9CXV1|DHSD_MOUSE	Q9CXV1	DHSD_MOUSE	Succinate dehydrogenase [ubiquinone] cytochrome b small subunit, mitochondrial	10090	Sdhd	-1.0067	0.939029	-5.35394	7.1973e-05	0.000754717	15.4958	-3.96967
KI.SED - WT.SED	sp|Q499X9|SYMM_MOUSE	Q499X9	SYMM_MOUSE	Methionine--tRNA ligase, mitochondrial	10090	Mars2	-0.898344	-1.48593	-5.31157	7.39684e-05	0.000770296	15.7517	-3.96315
KI.SED - WT.SED	sp|Q9JKV1|ADRM1_MOUSE	Q9JKV1	ADRM1_MOUSE	Proteasomal ubiquitin receptor ADRM1	10090	Adrm1	0.6697	-0.310261	5.31007	7.39688e-05	0.000770296	15.7656	3.96315
KI.SED - WT.SED	sp|Q5SW19|CLU_MOUSE	Q5SW19	CLU_MOUSE	Clustered mitochondria protein homolog	10090	Cluh	-0.56079	0.704139	-5.30295	7.50101e-05	0.000778455	15.7656	-3.95981
KI.SED - WT.SED	sp|O88456|CPNS1_MOUSE	O88456	CPNS1_MOUSE	Calpain small subunit 1	10090	Capns1	0.620539	3.27688	5.29752	7.58138e-05	0.000784101	15.7656	3.95726
KI.SED - WT.SED	sp|Q9CQN1|TRAP1_MOUSE	Q9CQN1	TRAP1_MOUSE	Heat shock protein 75 kDa, mitochondrial	10090	Trap1	-0.802419	2.34469	-5.30133	7.73992e-05	0.000797491	15.6325	-3.95231
KI.SED - WT.SED	sp|P97855|G3BP1_MOUSE	P97855	G3BP1_MOUSE	Ras GTPase-activating protein-binding protein 1	10090	G3bp1	0.278301	1.04165	5.28408	7.78402e-05	0.000797491	15.7656	3.95095
KI.SED - WT.SED	sp|O09110|MP2K3_MOUSE	O09110	MP2K3_MOUSE	Dual specificity mitogen-activated protein kinase kinase 3	10090	Map2k3	0.506909	2.78418	5.28369	7.79006e-05	0.000797491	15.7656	3.95077
KI.SED - WT.SED	sp|Q60631|GRB2_MOUSE	Q60631	GRB2_MOUSE	Growth factor receptor-bound protein 2	10090	Grb2	0.586604	2.39572	5.28034	7.8414e-05	0.00079799	15.7656	3.9492
KI.SED - WT.SED	sp|Q3UMR5|MCU_MOUSE	Q3UMR5	MCU_MOUSE	Calcium uniporter protein, mitochondrial	10090	Mcu	-0.493226	0.843063	-5.27993	7.84778e-05	0.00079799	15.7656	-3.949
KI.SED - WT.SED	sp|P41216|ACSL1_MOUSE	P41216	ACSL1_MOUSE	Long-chain-fatty-acid--CoA ligase 1	10090	Acsl1	-0.959134	5.13292	-5.27705	7.89236e-05	0.00079983	15.7656	-3.94765
KI.SED - WT.SED	sp|Q9Z2U1|PSA5_MOUSE	Q9Z2U1	PSA5_MOUSE	Proteasome subunit alpha type-5	10090	Psma5	0.440538	1.80709	5.27519	7.92123e-05	0.000800071	15.7656	3.94677
KI.SED - WT.SED	sp|P21107|TPM3_MOUSE	P21107	TPM3_MOUSE	Tropomyosin alpha-3 chain	10090	Tpm3	0.942994	5.31039	5.25984	8.16396e-05	0.000821839	15.7656	3.93954
KI.SED - WT.SED	sp|Q9CZN7|GLYM_MOUSE	Q9CZN7	GLYM_MOUSE	Serine hydroxymethyltransferase, mitochondrial	10090	Shmt2	-0.707313	1.42406	-5.24867	8.34552e-05	0.000837324	15.7656	-3.93425
KI.SED - WT.SED	sp|P97478|COQ7_MOUSE	P97478	COQ7_MOUSE	5-demethoxyubiquinone hydroxylase, mitochondrial	10090	Coq7	-0.78563	1.71956	-5.26093	8.37588e-05	0.000837588	15.6325	-3.93338
KI.SED - WT.SED	sp|Q9CZ44|NSF1C_MOUSE	Q9CZ44	NSF1C_MOUSE	NSFL1 cofactor p47	10090	Nsfl1c	0.669815	2.13016	5.24377	8.42641e-05	0.000839861	15.7656	3.93194
KI.SED - WT.SED	sp|Q8BG32|PSD11_MOUSE	Q8BG32	PSD11_MOUSE	26S proteasome non-ATPase regulatory subunit 11	10090	Psmd11	0.732438	2.64335	5.23752	8.53086e-05	0.000847474	15.7656	3.92898
KI.SED - WT.SED	sp|P14231|AT1B2_MOUSE	P14231	AT1B2_MOUSE	Sodium/potassium-transporting ATPase subunit beta-2	10090	Atp1b2	0.93317	2.849	5.24755	8.59813e-05	0.000851356	15.6325	3.92709
KI.SED - WT.SED	sp|Q9Z2I8|SUCB2_MOUSE	Q9Z2I8	SUCB2_MOUSE	Succinate--CoA ligase [GDP-forming] subunit beta, mitochondrial	10090	Suclg2	-0.800955	1.2222	-5.23985	8.72885e-05	0.000861475	15.6325	-3.92345
KI.SED - WT.SED	sp|P56393|COX7B_MOUSE	P56393	COX7B_MOUSE	Cytochrome c oxidase subunit 7B, mitochondrial	10090	Cox7b	-1.59422	0.850032	-5.32569	8.84805e-05	0.000865253	14.8126	-3.92019
KI.SED - WT.SED	sp|P47791|GSHR_MOUSE	P47791	GSHR_MOUSE	Glutathione reductase, mitochondrial	10090	Gsr	0.69595	-0.325674	5.21799	8.86571e-05	0.000865253	15.7656	3.91971
KI.SED - WT.SED	sp|Q9JJZ2|TBA8_MOUSE	Q9JJZ2	TBA8_MOUSE	Tubulin alpha-8 chain	10090	Tuba8	0.422287	2.91694	5.21761	8.87226e-05	0.000865253	15.7656	3.91953
KI.SED - WT.SED	sp|Q8K2Q5|CHCH7_MOUSE	Q8K2Q5	CHCH7_MOUSE	Coiled-coil-helix-coiled-coil-helix domain-containing protein 7	10090	Chchd7	-0.999951	-1.84371	-5.23005	8.8981e-05	0.000865253	15.6325	-3.91883
KI.SED - WT.SED	sp|P05201|AATC_MOUSE	P05201	AATC_MOUSE	Aspartate aminotransferase, cytoplasmic	10090	Got1	-1.14758	6.66503	-5.22935	8.91038e-05	0.000865253	15.6325	-3.91849
KI.SED - WT.SED	sp|O55126|NIPS2_MOUSE	O55126	NIPS2_MOUSE	Protein NipSnap homolog 2	10090	Nipsnap2	-0.847974	5.33249	-5.21375	8.94014e-05	0.000865359	15.7656	-3.91769
KI.SED - WT.SED	sp|P18242|CATD_MOUSE	P18242	CATD_MOUSE	Cathepsin D	10090	Ctsd	-0.410067	2.54442	-5.21187	8.97346e-05	0.00086581	15.7656	-3.91679
KI.SED - WT.SED	sp|P45591|COF2_MOUSE	P45591	COF2_MOUSE	Cofilin-2	10090	Cfl2	0.518946	5.46191	5.1977	9.22805e-05	0.000887539	15.7656	3.91004
KI.SED - WT.SED	sp|Q6P1B1|XPP1_MOUSE	Q6P1B1	XPP1_MOUSE	Xaa-Pro aminopeptidase 1	10090	Xpnpep1	0.341555	0.665217	5.19394	9.29686e-05	0.000891318	15.7656	3.90825
KI.SED - WT.SED	sp|Q9DCA2|RT11_MOUSE	Q9DCA2	RT11_MOUSE	28S ribosomal protein S11, mitochondrial	10090	Mrps11	-0.7522	-1.24581	-5.19052	9.35981e-05	0.000894514	15.7656	-3.90661
KI.SED - WT.SED	sp|Q9EQK5|MVP_MOUSE	Q9EQK5	MVP_MOUSE	Major vault protein	10090	Mvp	0.477042	0.75592	5.18651	9.43433e-05	0.000898791	15.7656	3.9047
KI.SED - WT.SED	sp|P38060|HMGCL_MOUSE	P38060	HMGCL_MOUSE	Hydroxymethylglutaryl-CoA lyase, mitochondrial	10090	Hmgcl	-0.461103	1.58267	-5.17643	9.62413e-05	0.00091282	15.7656	-3.89988
KI.SED - WT.SED	sp|Q01768|NDKB_MOUSE	Q01768	NDKB_MOUSE	Nucleoside diphosphate kinase B	10090	Nme2	-0.72827	6.35952	-5.17549	9.64204e-05	0.00091282	15.7656	-3.89943
KI.SED - WT.SED	sp|Q99M87|DNJA3_MOUSE	Q99M87	DNJA3_MOUSE	DnaJ homolog subfamily A member 3, mitochondrial	10090	Dnaja3	-0.900665	2.13308	-5.17912	9.83401e-05	0.000928085	15.6325	-3.89465
KI.SED - WT.SED	sp|O70435|PSA3_MOUSE	O70435	PSA3_MOUSE	Proteasome subunit alpha type-3	10090	Psma3	0.487104	1.78618	5.15989	9.94443e-05	0.000935582	15.7656	3.89194
KI.SED - WT.SED	sp|O55003|BNIP3_MOUSE	O55003	BNIP3_MOUSE	BCL2/adenovirus E1B 19 kDa protein-interacting protein 3	10090	Bnip3	-1.12293	-0.792635	-5.18217	0.000100697	0.000944423	15.4872	-3.88891
KI.SED - WT.SED	sp|Q8R1G2|CMBL_MOUSE	Q8R1G2	CMBL_MOUSE	Carboxymethylenebutenolidase homolog	10090	Cmbl	1.03095	4.21627	5.1588	0.000102354	0.000956992	15.6325	3.88494
KI.SED - WT.SED	sp|Q8BGY7|F210A_MOUSE	Q8BGY7	F210A_MOUSE	Protein FAM210A	10090	Fam210a	-1.28173	0.800425	-5.19315	0.000103508	0.000964794	15.2518	-3.88222
KI.SED - WT.SED	sp|Q9EP72|EMC7_MOUSE	Q9EP72	EMC7_MOUSE	ER membrane protein complex subunit 7	10090	Emc7	0.545631	-0.674824	5.13461	0.000104553	0.00097018	15.7656	3.87978
KI.SED - WT.SED	sp|P05202|AATM_MOUSE	P05202	AATM_MOUSE	Aspartate aminotransferase, mitochondrial	10090	Got2	-1.59026	7.25004	-5.18685	0.000104777	0.00097018	15.2518	-3.87925
KI.SED - WT.SED	sp|Q9DCV4|RMD1_MOUSE	Q9DCV4	RMD1_MOUSE	Regulator of microtubule dynamics protein 1	10090	Rmdn1	-0.959337	0.501209	-5.15366	0.000105347	0.00097018	15.5397	-3.87794
KI.SED - WT.SED	sp|P05784|K1C18_MOUSE	P05784	K1C18_MOUSE	Keratin, type I cytoskeletal 18	10090	Krt18	-0.823028	-4.21807	-5.12974	0.000105565	0.00097018	15.7656	-3.87743
KI.SED - WT.SED	sp|Q8VCG4|CO8G_MOUSE	Q8VCG4	CO8G_MOUSE	Complement component C8 gamma chain	10090	C8g	-0.479866	-0.548239	-5.12914	0.000105692	0.00097018	15.7656	-3.87714
KI.SED - WT.SED	sp|Q9CQR4|ACO13_MOUSE	Q9CQR4	ACO13_MOUSE	Acyl-coenzyme A thioesterase 13	10090	Acot13	-1.81606	1.90684	-5.24113	0.000106029	0.000970322	14.716	-3.87637
KI.SED - WT.SED	sp|Q60649|CLPB_MOUSE	Q60649	CLPB_MOUSE	Caseinolytic peptidase B protein homolog	10090	Clpb	-0.703613	0.207406	-5.12555	0.000106447	0.000970969	15.7656	-3.87541
KI.SED - WT.SED	sp|Q9CZW5|TOM70_MOUSE	Q9CZW5	TOM70_MOUSE	Mitochondrial import receptor subunit TOM70	10090	Tomm70	-0.590489	-0.68816	-5.12416	0.000106742	0.000970969	15.7656	-3.87473
KI.SED - WT.SED	sp|Q60597|ODO1_MOUSE	Q60597	ODO1_MOUSE	2-oxoglutarate dehydrogenase complex component E1	10090	Ogdh	-1.02083	5.97086	-5.12574	0.00010716	0.00097184	15.7298	-3.87378
KI.SED - WT.SED	sp|Q60692|PSB6_MOUSE	Q60692	PSB6_MOUSE	Proteasome subunit beta type-6	10090	Psmb6	0.434392	1.96604	5.11931	0.000107775	0.000974489	15.7656	3.87239
KI.SED - WT.SED	sp|Q8R404|MIC13_MOUSE	Q8R404	MIC13_MOUSE	MICOS complex subunit MIC13	10090	Micos13	-0.892355	-0.231988	-5.11894	0.000110723	0.000996229	15.6325	-3.86581
KI.SED - WT.SED	sp|O70373|XIRP1_MOUSE	O70373	XIRP1_MOUSE	Xin actin-binding repeat-containing protein 1	10090	Xirp1	0.628389	2.1162	5.10415	0.000111067	0.000996229	15.7656	3.86505
KI.SED - WT.SED	sp|P46656|ADX_MOUSE	P46656	ADX_MOUSE	Adrenodoxin, mitochondrial	10090	Fdx1	-1.1128	0.533347	-5.15628	0.000111169	0.000996229	15.2518	-3.86483
KI.SED - WT.SED	sp|P56376|ACYP1_MOUSE	P56376	ACYP1_MOUSE	Acylphosphatase-1	10090	Acyp1	-0.595879	2.92122	-5.0963	0.000112813	0.00100565	15.7656	-3.86124
KI.SED - WT.SED	sp|Q71LX4|TLN2_MOUSE	Q71LX4	TLN2_MOUSE	Talin-2	10090	Tln2	0.383903	3.15716	5.09598	0.000112886	0.00100565	15.7656	3.86108
KI.SED - WT.SED	sp|Q8BGM7|AAKG3_MOUSE	Q8BGM7	AAKG3_MOUSE	5'-AMP-activated protein kinase subunit gamma-3	10090	Prkag3	1.25212	-1.20949	5.14611	0.000113382	0.00100598	15.2518	3.86001
KI.SED - WT.SED	sp|P10107|ANXA1_MOUSE	P10107	ANXA1_MOUSE	Annexin A1	10090	Anxa1	0.527265	1.52071	5.09285	0.00011359	0.00100598	15.7656	3.85956
KI.SED - WT.SED	sp|Q99LC5|ETFA_MOUSE	Q99LC5	ETFA_MOUSE	Electron transfer flavoprotein subunit alpha, mitochondrial	10090	Etfa	-1.02484	4.41679	-5.09977	0.000114994	0.00101351	15.6325	-3.85656
KI.SED - WT.SED	sp|Q99LP6|GRPE1_MOUSE	Q99LP6	GRPE1_MOUSE	GrpE protein homolog 1, mitochondrial	10090	Grpel1	-0.681434	1.49459	-5.08616	0.00011511	0.00101351	15.7656	-3.85631
KI.SED - WT.SED	sp|Q9CXI0|COQ5_MOUSE	Q9CXI0	COQ5_MOUSE	2-methoxy-6-polyprenyl-1,4-benzoquinol methylase, mitochondrial	10090	Coq5	-0.826756	1.52668	-5.09364	0.000116396	0.00101997	15.6325	-3.8536
KI.SED - WT.SED	sp|Q9WVA2|TIM8A_MOUSE	Q9WVA2	TIM8A_MOUSE	Mitochondrial import inner membrane translocase subunit Tim8 A	10090	Timm8a1	-0.489012	-0.731313	-5.08004	0.00011652	0.00101997	15.7656	-3.85333
KI.SED - WT.SED	sp|Q6NZC7|S23IP_MOUSE	Q6NZC7	S23IP_MOUSE	SEC23-interacting protein	10090	Sec23ip	0.440882	-2.26603	5.07661	0.000117317	0.00102398	15.7656	3.85166
KI.SED - WT.SED	sp|Q61656|DDX5_MOUSE	Q61656	DDX5_MOUSE	Probable ATP-dependent RNA helicase DDX5	10090	Ddx5	0.344665	2.0801	5.07515	0.00011766	0.00102401	15.7656	3.85095
KI.SED - WT.SED	sp|O88448|KLC2_MOUSE	O88448	KLC2_MOUSE	Kinesin light chain 2	10090	Klc2	0.439283	0.190476	5.07137	0.000118548	0.00102878	15.7656	3.84911
KI.SED - WT.SED	sp|P16332|MUTA_MOUSE	P16332	MUTA_MOUSE	Methylmalonyl-CoA mutase, mitochondrial	10090	Mmut	-0.477345	0.995116	-5.0698	0.000118919	0.00102904	15.7656	-3.84834
KI.SED - WT.SED	sp|Q9D1I5|MCEE_MOUSE	Q9D1I5	MCEE_MOUSE	Methylmalonyl-CoA epimerase, mitochondrial	10090	Mcee	-1.26533	-1.1733	-5.11833	0.000119668	0.00103257	15.2518	-3.8468
KI.SED - WT.SED	sp|Q9QXX4|S2513_MOUSE	Q9QXX4	S2513_MOUSE	Electrogenic aspartate/glutamate antiporter SLC25A13, mitochondrial	10090	Slc25a13	-0.756	-2.65133	-5.06368	0.000120375	0.00103571	15.7656	-3.84536
KI.SED - WT.SED	sp|Q8VDQ1|PTGR2_MOUSE	Q8VDQ1	PTGR2_MOUSE	Prostaglandin reductase 2	10090	Ptgr2	-0.590465	2.50732	-5.04931	0.000123872	0.00106088	15.7656	-3.83833
KI.SED - WT.SED	sp|Q9D8E6|RL4_MOUSE	Q9D8E6	RL4_MOUSE	60S ribosomal protein L4	10090	Rpl4	0.532307	3.2137	5.04778	0.000124251	0.00106088	15.7656	3.83758
KI.SED - WT.SED	sp|Q6P2B1|TNPO3_MOUSE	Q6P2B1	TNPO3_MOUSE	Transportin-3	10090	Tnpo3	-0.737253	-3.28599	-5.04736	0.000124355	0.00106088	15.7656	-3.83738
KI.SED - WT.SED	tr|Q91VA7|Q91VA7_MOUSE	Q91VA7	Q91VA7_MOUSE	Isocitrate dehydrogenase [NAD] subunit, mitochondrial	10090	Idh3b	-0.932787	4.28655	-5.05694	0.000125166	0.00106283	15.6325	-3.83578
KI.SED - WT.SED	sp|Q9JI75|NQO2_MOUSE	Q9JI75	NQO2_MOUSE	Ribosyldihydronicotinamide dehydrogenase [quinone]	10090	Nqo2	-0.376688	2.25282	-5.04361	0.000125288	0.00106283	15.7656	-3.83554
KI.SED - WT.SED	sp|P63242|IF5A1_MOUSE	P63242	IF5A1_MOUSE	Eukaryotic translation initiation factor 5A-1	10090	Eif5a	0.435313	5.29864	5.03955	0.000126305	0.00106846	15.7656	3.83355
KI.SED - WT.SED	sp|Q9D710|TMX2_MOUSE	Q9D710	TMX2_MOUSE	Thioredoxin-related transmembrane protein 2	10090	Tmx2	-0.476854	0.371829	-5.03735	0.000126861	0.00107017	15.7656	-3.83247
KI.SED - WT.SED	sp|Q9CQI6|COTL1_MOUSE	Q9CQI6	COTL1_MOUSE	Coactosin-like protein	10090	Cotl1	0.597005	-0.455703	5.02787	0.000129284	0.00108757	15.7656	3.82782
KI.SED - WT.SED	sp|Q9CZR8|EFTS_MOUSE	Q9CZR8	EFTS_MOUSE	Elongation factor Ts, mitochondrial	10090	Tsfm	-0.615652	0.104851	-5.01469	0.000132729	0.00111345	15.7656	-3.82134
KI.SED - WT.SED	sp|Q9CQY6|UQCC2_MOUSE	Q9CQY6	UQCC2_MOUSE	Ubiquinol-cytochrome-c reductase complex assembly factor 2	10090	Uqcc2	-1.08735	-0.320337	-5.05669	0.000133415	0.0011161	15.3088	-3.82007
KI.SED - WT.SED	sp|Q9D1C3|PREY_MOUSE	Q9D1C3	PREY_MOUSE	Protein preY, mitochondrial	10090	Pyurf	-1.06752	-3.69469	-5.01025	0.000133912	0.00111716	15.7656	-3.81915
KI.SED - WT.SED	sp|Q14C51|PTCD3_MOUSE	Q14C51	PTCD3_MOUSE	Pentatricopeptide repeat domain-containing protein 3, mitochondrial	10090	Ptcd3	-0.768898	-1.00087	-5.00143	0.000136293	0.0011339	15.7656	-3.8148
KI.SED - WT.SED	sp|Q80Y14|GLRX5_MOUSE	Q80Y14	GLRX5_MOUSE	Glutaredoxin-related protein 5, mitochondrial	10090	Glrx5	-0.834231	-0.154363	-5.00571	0.000138563	0.00114758	15.6325	-3.81072
KI.SED - WT.SED	sp|P48678|LMNA_MOUSE	P48678	LMNA_MOUSE	Prelamin-A/C	10090	Lmna	0.440887	4.843	4.99268	0.000138698	0.00114758	15.7656	3.81048
KI.SED - WT.SED	sp|Q9D8W5|PSD12_MOUSE	Q9D8W5	PSD12_MOUSE	26S proteasome non-ATPase regulatory subunit 12	10090	Psmd12	0.439801	2.50077	4.98884	0.000139768	0.00115328	15.7656	3.80858
KI.SED - WT.SED	sp|Q80X19|COEA1_MOUSE	Q80X19	COEA1_MOUSE	Collagen alpha-1(XIV) chain	10090	Col14a1	0.907288	-1.18248	4.99899	0.000140425	0.00115554	15.6325	3.80742
KI.SED - WT.SED	sp|P42232|STA5B_MOUSE	P42232	STA5B_MOUSE	Signal transducer and activator of transcription 5B	10090	Stat5b	0.548581	2.1045	4.98272	0.000141489	0.00116113	15.7656	3.80555
KI.SED - WT.SED	sp|Q80ZW2|THEM6_MOUSE	Q80ZW2	THEM6_MOUSE	Protein THEM6	10090	Them6	-0.331521	0.360411	-4.98116	0.00014193	0.0011616	15.7656	-3.80478
KI.SED - WT.SED	sp|P56480|ATPB_MOUSE	P56480	ATPB_MOUSE	ATP synthase subunit beta, mitochondrial	10090	Atp5f1b	-1.14755	6.63068	-4.98683	0.000143865	0.00117425	15.6325	-3.80143
KI.SED - WT.SED	sp|Q9JMH6|TRXR1_MOUSE	Q9JMH6	TRXR1_MOUSE	Thioredoxin reductase 1, cytoplasmic	10090	Txnrd1	-0.369134	3.21117	-4.97135	0.000144745	0.00117825	15.7656	-3.79992
KI.SED - WT.SED	sp|O35129|PHB2_MOUSE	O35129	PHB2_MOUSE	Prohibitin-2	10090	Phb2	-0.668385	3.76861	-4.96507	0.000146577	0.00118995	15.7656	-3.7968
KI.SED - WT.SED	sp|Q5NBX1|COBL_MOUSE	Q5NBX1	COBL_MOUSE	Protein cordon-bleu	10090	Cobl	0.422432	1.12526	4.96247	0.000147342	0.00119152	15.7656	3.79551
KI.SED - WT.SED	sp|O35226|PSMD4_MOUSE	O35226	PSMD4_MOUSE	26S proteasome non-ATPase regulatory subunit 4	10090	Psmd4	0.428486	1.14844	4.96073	0.000147858	0.00119152	15.7656	3.79464
KI.SED - WT.SED	sp|P46471|PRS7_MOUSE	P46471	PRS7_MOUSE	26S proteasome regulatory subunit 7	10090	Psmc2	0.428434	2.2373	4.96004	0.000148061	0.00119152	15.7656	3.7943
KI.SED - WT.SED	sp|Q8BYA0|TBCD_MOUSE	Q8BYA0	TBCD_MOUSE	Tubulin-specific chaperone D	10090	Tbcd	0.704325	-1.61278	4.95846	0.000148532	0.00119152	15.7656	3.79351
KI.SED - WT.SED	sp|P70695|F16P2_MOUSE	P70695	F16P2_MOUSE	Fructose-1,6-bisphosphatase isozyme 2	10090	Fbp2	0.708824	1.33011	4.96162	0.000148742	0.00119152	15.7235	3.79316
KI.SED - WT.SED	sp|Q8R2Q4|RRF2M_MOUSE	Q8R2Q4	RRF2M_MOUSE	Ribosome-releasing factor 2, mitochondrial	10090	Gfm2	-0.486262	-0.277784	-4.95156	0.000150597	0.00120281	15.7656	-3.79008
KI.SED - WT.SED	sp|P10637|TAU_MOUSE	P10637	TAU_MOUSE	Microtubule-associated protein tau	10090	Mapt	0.527888	1.75263	4.9504	0.000150949	0.00120281	15.7656	3.7895
KI.SED - WT.SED	sp|P38647|GRP75_MOUSE	P38647	GRP75_MOUSE	Stress-70 protein, mitochondrial	10090	Hspa9	-1.01736	4.7417	-4.96042	0.000151633	0.00120509	15.6325	-3.78838
KI.SED - WT.SED	sp|Q9JJL8|SYSM_MOUSE	Q9JJL8	SYSM_MOUSE	Serine--tRNA ligase, mitochondrial	10090	Sars2	-0.522441	0.380964	-4.94544	0.000152458	0.00120846	15.7656	-3.78703
KI.SED - WT.SED	sp|Q9QXK3|COPG2_MOUSE	Q9QXK3	COPG2_MOUSE	Coatomer subunit gamma-2	10090	Copg2	0.564073	-3.0812	4.94146	0.000153677	0.00121493	15.7656	3.78505
KI.SED - WT.SED	sp|Q8BG05|ROA3_MOUSE	Q8BG05	ROA3_MOUSE	Heterogeneous nuclear ribonucleoprotein A3	10090	Hnrnpa3	0.312254	2.11122	4.93369	0.000156094	0.00123082	15.7656	3.78117
KI.SED - WT.SED	sp|P22315|HEMH_MOUSE	P22315	HEMH_MOUSE	Ferrochelatase, mitochondrial	10090	Fech	-0.513544	2.77953	-4.93143	0.000156801	0.00123317	15.7656	-3.78004
KI.SED - WT.SED	sp|P62911|RL32_MOUSE	P62911	RL32_MOUSE	60S ribosomal protein L32	10090	Rpl32	0.520604	4.02405	4.92279	0.000159545	0.00124784	15.7656	3.77572
KI.SED - WT.SED	sp|P68368|TBA4A_MOUSE	P68368	TBA4A_MOUSE	Tubulin alpha-4A chain	10090	Tuba4a	0.48338	5.15114	4.9212	0.000160055	0.00124784	15.7656	3.77493
KI.SED - WT.SED	sp|Q8R3Q6|MIX23_MOUSE	Q8R3Q6	MIX23_MOUSE	Protein MIX23	10090	Mix23	-0.585087	-1.55619	-4.92051	0.000160277	0.00124784	15.7656	-3.77458
KI.SED - WT.SED	sp|P55302|AMRP_MOUSE	P55302	AMRP_MOUSE	Alpha-2-macroglobulin receptor-associated protein	10090	Lrpap1	0.448123	1.50509	4.92038	0.000160318	0.00124784	15.7656	3.77452
KI.SED - WT.SED	sp|Q9DCT2|NDUS3_MOUSE	Q9DCT2	NDUS3_MOUSE	NADH dehydrogenase [ubiquinone] iron-sulfur protein 3, mitochondrial	10090	Ndufs3	-1.08909	3.49043	-4.94153	0.000163417	0.00126759	15.4321	-3.76974
KI.SED - WT.SED	sp|P56394|COX17_MOUSE	P56394	COX17_MOUSE	Cytochrome c oxidase copper chaperone	10090	Cox17	-0.660237	-0.529952	-4.91	0.000163696	0.00126759	15.7656	-3.76932
KI.SED - WT.SED	sp|Q99JR6|NMNA3_MOUSE	Q99JR6	NMNA3_MOUSE	Nicotinamide/nicotinic acid mononucleotide adenylyltransferase 3	10090	Nmnat3	-0.825853	1.18212	-4.9173	0.000165256	0.0012764	15.6325	-3.76695
KI.SED - WT.SED	sp|Q8R0Y8|S2542_MOUSE	Q8R0Y8	S2542_MOUSE	Mitochondrial coenzyme A transporter SLC25A42	10090	Slc25a42	-0.721844	0.323093	-4.90638	0.000166145	0.00127999	15.7235	-3.76561
KI.SED - WT.SED	sp|Q9CR76|TM186_MOUSE	Q9CR76	TM186_MOUSE	Transmembrane protein 186	10090	Tmem186	-1.47484	-3.18745	-4.90484	0.000172307	0.00132409	15.5397	-3.7565
KI.SED - WT.SED	sp|P68510|1433F_MOUSE	P68510	1433F_MOUSE	14-3-3 protein eta	10090	Ywhah	0.352842	-0.439505	4.87494	0.000175654	0.00134638	15.7656	3.75168
KI.SED - WT.SED	sp|O55103|PRAX_MOUSE	O55103	PRAX_MOUSE	Periaxin	10090	Prx	0.896754	-1.54297	4.8834	0.000176847	0.0013521	15.6325	3.74998
KI.SED - WT.SED	sp|Q91YP0|L2HDH_MOUSE	Q91YP0	L2HDH_MOUSE	L-2-hydroxyglutarate dehydrogenase, mitochondrial	10090	L2hgdh	-0.422008	0.76302	-4.86817	0.000178064	0.00135796	15.7656	-3.74826
KI.SED - WT.SED	sp|Q9JK42|PDK2_MOUSE	Q9JK42	PDK2_MOUSE	[Pyruvate dehydrogenase (acetyl-transferring)] kinase isozyme 2, mitochondrial	10090	Pdk2	-1.17276	3.4613	-4.91049	0.000179703	0.00136557	15.2518	-3.74596
KI.SED - WT.SED	sp|Q61941|NNTM_MOUSE	Q61941	NNTM_MOUSE	NAD(P) transhydrogenase, mitochondrial	10090	Nnt	2.27263	1.9868	5.00495	0.000179966	0.00136557	14.3244	3.7456
KI.SED - WT.SED	sp|P68040|RACK1_MOUSE	P68040	RACK1_MOUSE	Receptor of activated protein C kinase 1	10090	Rack1	0.426489	3.60304	4.85625	0.000182391	0.0013805	15.7656	3.74223
KI.SED - WT.SED	sp|P70195|PSB7_MOUSE	P70195	PSB7_MOUSE	Proteasome subunit beta type-7	10090	Psmb7	0.502984	2.57531	4.84748	0.000185643	0.0014016	15.7656	3.73779
KI.SED - WT.SED	sp|Q8CEI1|BOLA3_MOUSE	Q8CEI1	BOLA3_MOUSE	BolA-like protein 3	10090	Bola3	-0.892922	-0.351936	-4.85705	0.000186431	0.00140404	15.6325	-3.73673
KI.SED - WT.SED	sp|Q9CQZ5|NDUA6_MOUSE	Q9CQZ5	NDUA6_MOUSE	NADH dehydrogenase [ubiquinone] 1 alpha subcomplex subunit 6	10090	Ndufa6	-0.785315	3.29135	-4.85427	0.000187029	0.00140504	15.6459	-3.73592
KI.SED - WT.SED	sp|Q1XH17|TRI72_MOUSE	Q1XH17	TRI72_MOUSE	Tripartite motif-containing protein 72	10090	Trim72	0.349533	4.7987	4.84146	0.000187909	0.00140618	15.7656	3.73474
KI.SED - WT.SED	sp|Q8BWT1|THIM_MOUSE	Q8BWT1	THIM_MOUSE	3-ketoacyl-CoA thiolase, mitochondrial	10090	Acaa2	-1.13461	4.48791	-4.86171	0.000188111	0.00140618	15.5301	-3.73447
KI.SED - WT.SED	sp|Q99MZ7|PECR_MOUSE	Q99MZ7	PECR_MOUSE	Peroxisomal trans-2-enoyl-CoA reductase	10090	Pecr	0.317037	-0.596492	4.83809	0.00018919	0.00140835	15.7656	3.73303
KI.SED - WT.SED	sp|Q61171|PRDX2_MOUSE	Q61171	PRDX2_MOUSE	Peroxiredoxin-2	10090	Prdx2	-0.381902	2.77025	-4.83771	0.000189334	0.00140835	15.7656	-3.73284
KI.SED - WT.SED	sp|Q9D7N3|RT09_MOUSE	Q9D7N3	RT09_MOUSE	28S ribosomal protein S9, mitochondrial	10090	Mrps9	-0.715278	-1.71373	-4.82883	0.000192759	0.00142892	15.7656	-3.72832
KI.SED - WT.SED	sp|P51174|ACADL_MOUSE	P51174	ACADL_MOUSE	Long-chain specific acyl-CoA dehydrogenase, mitochondrial	10090	Acadl	-1.17838	4.15442	-4.86263	0.000193356	0.00142892	15.3675	-3.72754
KI.SED - WT.SED	sp|A3KFX0|5NT1A_MOUSE	A3KFX0	5NT1A_MOUSE	Cytosolic 5'-nucleotidase 1A	10090	Nt5c1a	-0.717511	1.07755	-4.83844	0.00019352	0.00142892	15.6325	-3.72733
KI.SED - WT.SED	sp|Q6IRU2|TPM4_MOUSE	Q6IRU2	TPM4_MOUSE	Tropomyosin alpha-4 chain	10090	Tpm4	0.585876	2.94342	4.82252	0.000195229	0.00143803	15.7656	3.72511
KI.SED - WT.SED	sp|Q9CY16|RT28_MOUSE	Q9CY16	RT28_MOUSE	28S ribosomal protein S28, mitochondrial	10090	Mrps28	-0.911252	-0.541958	-4.83123	0.000196339	0.00144269	15.6325	-3.72368
KI.SED - WT.SED	sp|Q8BU14|SEC62_MOUSE	Q8BU14	SEC62_MOUSE	Translocation protein SEC62	10090	Sec62	0.457083	-0.605454	4.80922	0.000200542	0.00146999	15.7656	3.71833
KI.SED - WT.SED	sp|Q9R1P0|PSA4_MOUSE	Q9R1P0	PSA4_MOUSE	Proteasome subunit alpha type-4	10090	Psma4	0.445688	2.98577	4.79895	0.000204746	0.00149436	15.7656	3.71309
KI.SED - WT.SED	sp|Q8BPE4|TM177_MOUSE	Q8BPE4	TM177_MOUSE	Transmembrane protein 177	10090	Tmem177	-0.724031	-2.74193	-4.79869	0.000204856	0.00149436	15.7656	-3.71295
KI.SED - WT.SED	sp|P01831|THY1_MOUSE	P01831	THY1_MOUSE	Thy-1 membrane glycoprotein	10090	Thy1	-1.22656	-0.26678	-4.84167	0.000205831	0.00149786	15.2518	-3.71175
KI.SED - WT.SED	sp|Q99MS7|EH1L1_MOUSE	Q99MS7	EH1L1_MOUSE	EH domain-binding protein 1-like protein 1	10090	Ehbp1l1	0.334225	1.03975	4.78665	0.000209903	0.00152382	15.7656	3.70679
KI.SED - WT.SED	sp|Q9CRA7|ATP5S_MOUSE	Q9CRA7	ATP5S_MOUSE	ATP synthase subunit s, mitochondrial	10090	Dmac2l	-0.782181	-1.30079	-4.78083	0.000212387	0.00153537	15.7656	-3.70381
KI.SED - WT.SED	sp|Q9CRY7|GDPD1_MOUSE	Q9CRY7	GDPD1_MOUSE	Lysophospholipase D GDPD1	10090	Gdpd1	-1.33601	-4.26482	-4.78054	0.000212511	0.00153537	15.7656	-3.70366
KI.SED - WT.SED	sp|Q8BGK2|ARHL1_MOUSE	Q8BGK2	ARHL1_MOUSE	Inactive ADP-ribosyltransferase ARH2	10090	Adprhl1	0.559065	-1.9832	4.77706	0.000214012	0.00154252	15.7656	3.70188
KI.SED - WT.SED	sp|O88342|WDR1_MOUSE	O88342	WDR1_MOUSE	WD repeat-containing protein 1	10090	Wdr1	0.395505	4.63804	4.77023	0.00021699	0.00155811	15.7656	3.69837
KI.SED - WT.SED	sp|Q9D0E1|HNRPM_MOUSE	Q9D0E1	HNRPM_MOUSE	Heterogeneous nuclear ribonucleoprotein M	10090	Hnrnpm	0.406414	3.03616	4.76974	0.000217207	0.00155811	15.7656	3.69811
KI.SED - WT.SED	sp|Q00896|A1AT3_MOUSE	Q00896	A1AT3_MOUSE	Alpha-1-antitrypsin 1-3	10090	Serpina1c	-0.756608	-3.79333	-4.76387	0.000219803	0.00157201	15.7656	-3.6951
KI.SED - WT.SED	sp|P45952|ACADM_MOUSE	P45952	ACADM_MOUSE	Medium-chain specific acyl-CoA dehydrogenase, mitochondrial	10090	Acadm	-0.912393	4.90728	-4.77207	0.000220185	0.00157201	15.6578	-3.69466
KI.SED - WT.SED	sp|Q61990|PCBP2_MOUSE	Q61990	PCBP2_MOUSE	Poly(rC)-binding protein 2	10090	Pcbp2	0.351914	1.08414	4.76103	0.00022107	0.0015746	15.7656	3.69364
KI.SED - WT.SED	sp|Q922E6|FAKD2_MOUSE	Q922E6	FAKD2_MOUSE	FAST kinase domain-containing protein 2, mitochondrial	10090	Fastkd2	-0.519164	-2.01536	-4.75773	0.000222554	0.00158144	15.7656	-3.69194
KI.SED - WT.SED	sp|Q9D773|RM02_MOUSE	Q9D773	RM02_MOUSE	39S ribosomal protein L2, mitochondrial	10090	Mrpl2	-0.505948	-1.58465	-4.75637	0.000223168	0.00158208	15.7656	-3.69123
KI.SED - WT.SED	sp|Q9DB73|NB5R1_MOUSE	Q9DB73	NB5R1_MOUSE	NADH-cytochrome b5 reductase 1	10090	Cyb5r1	-0.375312	3.44708	-4.75032	0.000225922	0.00159785	15.7656	-3.68811
KI.SED - WT.SED	sp|Q8WTY4|CPIN1_MOUSE	Q8WTY4	CPIN1_MOUSE	Anamorsin	10090	Ciapin1	-0.874144	-3.70272	-4.74714	0.00022738	0.00160441	15.7656	-3.68648
KI.SED - WT.SED	sp|Q9CPV4|GLOD4_MOUSE	Q9CPV4	GLOD4_MOUSE	Glyoxalase domain-containing protein 4	10090	Glod4	0.439425	2.19227	4.74485	0.000228438	0.00160483	15.7656	3.68529
KI.SED - WT.SED	sp|Q99MR8|MCCA_MOUSE	Q99MR8	MCCA_MOUSE	Methylcrotonoyl-CoA carboxylase subunit alpha, mitochondrial	10090	Mccc1	-0.657755	2.25846	-4.74471	0.000228502	0.00160483	15.7656	-3.68522
KI.SED - WT.SED	sp|Q9CXX9|CUED2_MOUSE	Q9CXX9	CUED2_MOUSE	CUE domain-containing protein 2	10090	Cuedc2	-0.612043	-1.42723	-4.7394	0.000230974	0.00161843	15.7656	-3.68248
KI.SED - WT.SED	sp|P14685|PSMD3_MOUSE	P14685	PSMD3_MOUSE	26S proteasome non-ATPase regulatory subunit 3	10090	Psmd3	0.398777	2.41774	4.72994	0.000235448	0.00164596	15.7656	3.67759
KI.SED - WT.SED	sp|P99024|TBB5_MOUSE	P99024	TBB5_MOUSE	Tubulin beta-5 chain	10090	Tubb5	0.417205	0.909534	4.7269	0.000236904	0.00165231	15.7656	3.67602
KI.SED - WT.SED	sp|Q8VDM4|PSMD2_MOUSE	Q8VDM4	PSMD2_MOUSE	26S proteasome non-ATPase regulatory subunit 2	10090	Psmd2	0.443587	3.92707	4.71548	0.000242459	0.00168715	15.7656	3.6701
KI.SED - WT.SED	tr|Q3V460|Q3V460_MOUSE	Q3V460	Q3V460_MOUSE	Gene model 561, (NCBI)	10090	Smim26	-0.828362	-4.74735	-4.70961	0.000245365	0.00170346	15.7656	-3.66705
KI.SED - WT.SED	sp|P60824|CIRBP_MOUSE	P60824	CIRBP_MOUSE	Cold-inducible RNA-binding protein	10090	Cirbp	0.537355	-0.938007	4.70833	0.000246007	0.001704	15.7656	3.66638
KI.SED - WT.SED	sp|Q3UGR5|HDHD2_MOUSE	Q3UGR5	HDHD2_MOUSE	Haloacid dehalogenase-like hydrolase domain-containing protein 2	10090	Hdhd2	-0.388394	2.38493	-4.70661	0.000246868	0.00170604	15.7656	-3.66549
KI.SED - WT.SED	sp|O88545|CSN6_MOUSE	O88545	CSN6_MOUSE	COP9 signalosome complex subunit 6	10090	Cops6	0.374645	1.22161	4.69462	0.00025295	0.00174244	15.7656	3.65925
KI.SED - WT.SED	sp|Q07417|ACADS_MOUSE	Q07417	ACADS_MOUSE	Short-chain specific acyl-CoA dehydrogenase, mitochondrial	10090	Acads	-0.447264	3.98028	-4.69397	0.000253288	0.00174244	15.7656	-3.65891
KI.SED - WT.SED	sp|Q9Z2U0|PSA7_MOUSE	Q9Z2U0	PSA7_MOUSE	Proteasome subunit alpha type-7	10090	Psma7	0.451127	2.36427	4.68764	0.000256564	0.00175925	15.7656	3.65562
KI.SED - WT.SED	sp|Q9CPT4|MYDGF_MOUSE	Q9CPT4	MYDGF_MOUSE	Myeloid-derived growth factor	10090	Mydgf	0.38268	-0.523574	4.68701	0.000256897	0.00175925	15.7656	3.65528
KI.SED - WT.SED	sp|Q8R5C5|ACTY_MOUSE	Q8R5C5	ACTY_MOUSE	Beta-centractin	10090	Actr1b	0.362162	1.58862	4.67684	0.000262262	0.00179193	15.7656	3.64998
KI.SED - WT.SED	sp|Q9WUR2|ECI2_MOUSE	Q9WUR2	ECI2_MOUSE	Enoyl-CoA delta isomerase 2	10090	Eci2	-0.840393	2.13134	-4.68976	0.000262937	0.00179248	15.59	-3.64932
KI.SED - WT.SED	sp|P17742|PPIA_MOUSE	P17742	PPIA_MOUSE	Peptidyl-prolyl cis-trans isomerase A	10090	Ppia	0.537076	3.8141	4.67143	0.000265161	0.00180279	15.7656	3.64715
KI.SED - WT.SED	sp|O09174|AMACR_MOUSE	O09174	AMACR_MOUSE	Alpha-methylacyl-CoA racemase	10090	Amacr	-0.506073	-0.616717	-4.67054	0.000265643	0.00180279	15.7656	-3.64669
KI.SED - WT.SED	sp|P35980|RL18_MOUSE	P35980	RL18_MOUSE	60S ribosomal protein L18	10090	Rpl18	0.372064	3.91835	4.66812	0.000266956	0.00180603	15.7656	3.64542
KI.SED - WT.SED	sp|Q3UHB1|NT5D3_MOUSE	Q3UHB1	NT5D3_MOUSE	5'-nucleotidase domain-containing protein 3	10090	Nt5dc3	-0.687391	1.32357	-4.6778	0.000267316	0.00180603	15.6366	-3.64507
KI.SED - WT.SED	sp|P63158|HMGB1_MOUSE	P63158	HMGB1_MOUSE	High mobility group protein B1	10090	Hmgb1	0.339936	4.59166	4.66617	0.000268019	0.00180674	15.7656	3.6444
KI.SED - WT.SED	sp|Q8BJ03|COX15_MOUSE	Q8BJ03	COX15_MOUSE	Cytochrome c oxidase assembly protein COX15 homolog	10090	Cox15	-0.800006	-2.79797	-4.6634	0.000269529	0.00181037	15.7656	-3.64295
KI.SED - WT.SED	sp|Q9D2R8|RT33_MOUSE	Q9D2R8	RT33_MOUSE	28S ribosomal protein S33, mitochondrial	10090	Mrps33	-0.73721	-0.891322	-4.66343	0.000269909	0.00181037	15.7566	-3.64259
KI.SED - WT.SED	sp|Q9DCW4|ETFB_MOUSE	Q9DCW4	ETFB_MOUSE	Electron transfer flavoprotein subunit beta	10090	Etfb	-0.912299	4.43959	-4.67254	0.000270356	0.00181037	15.6325	-3.64216
KI.SED - WT.SED	sp|Q9CQ22|LTOR1_MOUSE	Q9CQ22	LTOR1_MOUSE	Ragulator complex protein LAMTOR1	10090	Lamtor1	-0.434098	-2.14925	-4.65338	0.000275086	0.00183797	15.7656	-3.6377
KI.SED - WT.SED	sp|Q9D0B5|TSTD3_MOUSE	Q9D0B5	TSTD3_MOUSE	Thiosulfate sulfurtransferase/rhodanese-like domain-containing protein 3	10090	Tstd3	-0.986914	-2.61384	-4.65899	0.000277273	0.00184848	15.6459	-3.63566
KI.SED - WT.SED	sp|Q8CJG0|AGO2_MOUSE	Q8CJG0	AGO2_MOUSE	Protein argonaute-2	10090	Ago2	0.409863	1.75494	4.64531	0.000279641	0.00186017	15.7656	3.63346
KI.SED - WT.SED	sp|Q99KC8|VMA5A_MOUSE	Q99KC8	VMA5A_MOUSE	von Willebrand factor A domain-containing protein 5A	10090	Vwa5a	0.349627	1.8006	4.64327	0.000280811	0.00186384	15.7656	3.63239
KI.SED - WT.SED	sp|Q61733|RT31_MOUSE	Q61733	RT31_MOUSE	28S ribosomal protein S31, mitochondrial	10090	Mrps31	-0.677072	-1.89692	-4.64187	0.000281612	0.00186506	15.7656	-3.63165
KI.SED - WT.SED	sp|O70194|EIF3D_MOUSE	O70194	EIF3D_MOUSE	Eukaryotic translation initiation factor 3 subunit D	10090	Eif3d	0.344461	1.28207	4.63685	0.000284503	0.00188008	15.7656	3.62902
KI.SED - WT.SED	sp|Q61207|SAP_MOUSE	Q61207	SAP_MOUSE	Prosaposin	10090	Psap	-0.465587	2.20041	-4.62593	0.000290908	0.00191821	15.7656	-3.62326
KI.SED - WT.SED	sp|Q9CQD1|RAB5A_MOUSE	Q9CQD1	RAB5A_MOUSE	Ras-related protein Rab-5A	10090	Rab5a	0.356441	-0.992345	4.62427	0.000291895	0.00192053	15.7656	3.62239
KI.SED - WT.SED	sp|Q91ZA3|PCCA_MOUSE	Q91ZA3	PCCA_MOUSE	Propionyl-CoA carboxylase alpha chain, mitochondrial	10090	Pcca	-0.403697	3.70292	-4.61889	0.000295112	0.00193456	15.7656	-3.61955
KI.SED - WT.SED	sp|P48455|PP2BC_MOUSE	P48455	PP2BC_MOUSE	Serine/threonine-protein phosphatase 2B catalytic subunit gamma isoform	10090	Ppp3cc	-1.49166	-2.72975	-4.65995	0.000295308	0.00193456	15.2518	-3.61938
KI.SED - WT.SED	sp|P15105|GLNA_MOUSE	P15105	GLNA_MOUSE	Glutamine synthetase	10090	Glul	0.637803	1.21467	4.61278	0.000298813	0.00195328	15.7656	3.61633
KI.SED - WT.SED	sp|P20801|TNNC2_MOUSE	P20801	TNNC2_MOUSE	Troponin C, skeletal muscle	10090	Tnnc2	0.659965	6.89619	4.61107	0.000299859	0.00195588	15.7656	3.61542
KI.SED - WT.SED	sp|P61080|UB2D1_MOUSE	P61080	UB2D1_MOUSE	Ubiquitin-conjugating enzyme E2 D1	10090	Ube2d1	0.533997	-1.19636	4.60847	0.000301457	0.00196207	15.7656	3.61404
KI.SED - WT.SED	sp|Q9CYT6|CAP2_MOUSE	Q9CYT6	CAP2_MOUSE	Adenylyl cyclase-associated protein 2	10090	Cap2	0.420497	3.22328	4.60534	0.000303388	0.00197039	15.7656	3.61239
KI.SED - WT.SED	sp|Q99J77|SIAS_MOUSE	Q99J77	SIAS_MOUSE	Sialic acid synthase	10090	Nans	0.433877	-1.26166	4.60046	0.000306426	0.00198578	15.7656	3.60981
KI.SED - WT.SED	sp|Q70IV5|SYNEM_MOUSE	Q70IV5	SYNEM_MOUSE	Synemin	10090	Synm	0.560173	5.01699	4.59942	0.000307072	0.00198578	15.7656	3.60926
KI.SED - WT.SED	sp|Q8CIH9|PUR1_MOUSE	Q8CIH9	PUR1_MOUSE	Amidophosphoribosyltransferase	10090	Ppat	0.542332	-1.49164	4.59582	0.000309339	0.00199616	15.7656	3.60735
KI.SED - WT.SED	sp|Q91VC3|IF4A3_MOUSE	Q91VC3	IF4A3_MOUSE	Eukaryotic initiation factor 4A-III	10090	Eif4a3	0.3977	-0.0915899	4.58653	0.000315262	0.00203004	15.7656	3.60243
KI.SED - WT.SED	sp|Q9D6K8|FUND2_MOUSE	Q9D6K8	FUND2_MOUSE	FUN14 domain-containing protein 2	10090	Fundc2	-0.37171	3.97447	-4.58108	0.000318795	0.00204843	15.7656	-3.59953
KI.SED - WT.SED	sp|Q9DB05|SNAA_MOUSE	Q9DB05	SNAA_MOUSE	Alpha-soluble NSF attachment protein	10090	Napa	0.427286	-0.693426	4.57897	0.00032017	0.00205289	15.7656	3.59841
KI.SED - WT.SED	sp|Q8JZN7|MIRO2_MOUSE	Q8JZN7	MIRO2_MOUSE	Mitochondrial Rho GTPase 2	10090	Rhot2	-0.387995	-0.130614	-4.57351	0.000323761	0.00206917	15.7656	-3.59551
KI.SED - WT.SED	sp|Q7TNV0|DEK_MOUSE	Q7TNV0	DEK_MOUSE	Protein DEK	10090	Dek	0.567755	-0.809289	4.57303	0.000324078	0.00206917	15.7656	3.59525
KI.SED - WT.SED	sp|Q9D8B4|NDUAB_MOUSE	Q9D8B4	NDUAB_MOUSE	NADH dehydrogenase [ubiquinone] 1 alpha subcomplex subunit 11	10090	Ndufa11	-0.797029	-1.60533	-4.57041	0.000327948	0.00208946	15.7235	-3.59216
KI.SED - WT.SED	sp|Q8K4L3|SVIL_MOUSE	Q8K4L3	SVIL_MOUSE	Supervillin	10090	Svil	0.312929	2.34867	4.56359	0.000330395	0.00210061	15.7656	3.59022
KI.SED - WT.SED	sp|Q924M7|MPI_MOUSE	Q924M7	MPI_MOUSE	Mannose-6-phosphate isomerase	10090	Mpi	-0.445833	2.28032	-4.56102	0.000332135	0.00210725	15.7656	-3.58885
KI.SED - WT.SED	sp|Q91WK1|SPRY4_MOUSE	Q91WK1	SPRY4_MOUSE	SPRY domain-containing protein 4	10090	Spryd4	-0.512041	1.36703	-4.55148	0.00033868	0.00214426	15.7656	-3.58376
KI.SED - WT.SED	sp|Q60930|VDAC2_MOUSE	Q60930	VDAC2_MOUSE	Voltage-dependent anion-selective channel protein 2	10090	Vdac2	-0.543771	3.69964	-4.54494	0.000343246	0.00216862	15.7656	-3.58027
KI.SED - WT.SED	sp|Q91V16|ETFR1_MOUSE	Q91V16	ETFR1_MOUSE	Electron transfer flavoprotein regulatory factor 1	10090	Etfrf1	-0.822475	-2.82496	-4.54323	0.000344446	0.00217167	15.7656	-3.57935
KI.SED - WT.SED	sp|P11438|LAMP1_MOUSE	P11438	LAMP1_MOUSE	Lysosome-associated membrane glycoprotein 1	10090	Lamp1	-0.382021	-0.341455	-4.53726	0.000348686	0.00219362	15.7656	-3.57615
KI.SED - WT.SED	sp|P63037|DNJA1_MOUSE	P63037	DNJA1_MOUSE	DnaJ homolog subfamily A member 1	10090	Dnaja1	-0.52211	-0.338469	-4.53619	0.000349452	0.00219362	15.7656	-3.57558
KI.SED - WT.SED	sp|Q99MN9|PCCB_MOUSE	Q99MN9	PCCB_MOUSE	Propionyl-CoA carboxylase beta chain, mitochondrial	10090	Pccb	-0.392431	3.22689	-4.53411	0.000350941	0.00219362	15.7656	-3.57447
KI.SED - WT.SED	sp|Q8K1M6|DNM1L_MOUSE	Q8K1M6	DNM1L_MOUSE	Dynamin-1-like protein	10090	Dnm1l	-0.340757	3.12494	-4.5338	0.00035116	0.00219362	15.7656	-3.5743
KI.SED - WT.SED	sp|P10649|GSTM1_MOUSE	P10649	GSTM1_MOUSE	Glutathione S-transferase Mu 1	10090	Gstm1	0.494533	4.06136	4.53325	0.00035156	0.00219362	15.7656	3.57401
KI.SED - WT.SED	sp|Q9D938|TM160_MOUSE	Q9D938	TM160_MOUSE	Transmembrane protein 160	10090	Tmem160	-0.681746	-4.00571	-4.53119	0.000353043	0.00219833	15.7656	-3.57291
KI.SED - WT.SED	sp|Q9CPY7|AMPL_MOUSE	Q9CPY7	AMPL_MOUSE	Cytosol aminopeptidase	10090	Lap3	-0.613831	2.98799	-4.52813	0.000355263	0.00220226	15.7656	-3.57126
KI.SED - WT.SED	sp|Q8BG95|MYPT2_MOUSE	Q8BG95	MYPT2_MOUSE	Protein phosphatase 1 regulatory subunit 12B	10090	Ppp1r12b	-0.511304	3.30452	-4.52759	0.000355656	0.00220226	15.7656	-3.57097
KI.SED - WT.SED	sp|Q61187|TS101_MOUSE	Q61187	TS101_MOUSE	Tumor susceptibility gene 101 protein	10090	Tsg101	0.554321	-1.93374	4.52731	0.000355863	0.00220226	15.7656	3.57082
KI.SED - WT.SED	sp|Q62318|TIF1B_MOUSE	Q62318	TIF1B_MOUSE	Transcription intermediary factor 1-beta	10090	Trim28	0.400826	-1.19891	4.52608	0.000356758	0.00220329	15.7656	3.57016
KI.SED - WT.SED	sp|Q9CR61|NDUB7_MOUSE	Q9CR61	NDUB7_MOUSE	NADH dehydrogenase [ubiquinone] 1 beta subcomplex subunit 7	10090	Ndufb7	-0.451551	-0.194775	-4.52421	0.000358126	0.00220722	15.7656	-3.56916
KI.SED - WT.SED	sp|Q9DCS2|MTL26_MOUSE	Q9DCS2	MTL26_MOUSE	Methyltransferase-like 26	10090	Mettl26	0.477253	0.282332	4.51493	0.000365	0.00224501	15.7656	3.56418
KI.SED - WT.SED	sp|A2AUC9|KLH41_MOUSE	A2AUC9	KLH41_MOUSE	Kelch-like protein 41	10090	Klhl41	0.51788	6.16506	4.5102	0.000368558	0.00226229	15.7656	3.56163
KI.SED - WT.SED	sp|Q99N96|RM01_MOUSE	Q99N96	RM01_MOUSE	39S ribosomal protein L1, mitochondrial	10090	Mrpl1	-0.561673	-1.59675	-4.50836	0.000369953	0.00226625	15.7656	-3.56064
KI.SED - WT.SED	tr|Q6XPS7|Q6XPS7_MOUSE	Q6XPS7	Q6XPS7_MOUSE	L-threonine aldolase	10090	Tha1	-0.747981	-1.19116	-4.50965	0.000370958	0.0022678	15.7298	-3.55993
KI.SED - WT.SED	sp|Q64105|SPRE_MOUSE	Q64105	SPRE_MOUSE	Sepiapterin reductase	10090	Spr	-0.443083	2.60974	-4.50268	0.000374286	0.00228042	15.7656	-3.55758
KI.SED - WT.SED	sp|P56382|ATP5E_MOUSE	P56382	ATP5E_MOUSE	ATP synthase subunit epsilon, mitochondrial	10090	Atp5f1e	-1.33008	5.08913	-4.54126	0.000374533	0.00228042	15.2518	-3.55741
KI.SED - WT.SED	sp|P53986|MOT1_MOUSE	P53986	MOT1_MOUSE	Monocarboxylate transporter 1	10090	Slc16a1	-0.603031	-0.626744	-4.5013	0.000375346	0.00228077	15.7656	-3.55684
KI.SED - WT.SED	sp|Q9QZH6|ECSIT_MOUSE	Q9QZH6	ECSIT_MOUSE	Evolutionarily conserved signaling intermediate in Toll pathway, mitochondrial	10090	Ecsit	-0.459566	-1.73604	-4.49497	0.000380249	0.0022976	15.7656	-3.55343
KI.SED - WT.SED	sp|Q9DCZ1|GMPR1_MOUSE	Q9DCZ1	GMPR1_MOUSE	GMP reductase 1	10090	Gmpr	0.413747	1.86859	4.4946	0.000380537	0.0022976	15.7656	3.55323
KI.SED - WT.SED	sp|Q9CZX8|RS19_MOUSE	Q9CZX8	RS19_MOUSE	40S ribosomal protein S19	10090	Rps19	0.33915	2.16291	4.4939	0.000381082	0.0022976	15.7656	3.55285
KI.SED - WT.SED	sp|Q91XF0|PNPO_MOUSE	Q91XF0	PNPO_MOUSE	Pyridoxine-5'-phosphate oxidase	10090	Pnpo	-0.347538	-0.487124	-4.49381	0.000381157	0.0022976	15.7656	-3.5528
KI.SED - WT.SED	sp|Q9WVJ2|PSD13_MOUSE	Q9WVJ2	PSD13_MOUSE	26S proteasome non-ATPase regulatory subunit 13	10090	Psmd13	0.458425	2.02774	4.48525	0.000387909	0.00232771	15.7656	3.54818
KI.SED - WT.SED	sp|Q8VEH3|ARL8A_MOUSE	Q8VEH3	ARL8A_MOUSE	ADP-ribosylation factor-like protein 8A	10090	Arl8a	-0.474399	1.68644	-4.48494	0.000388152	0.00232771	15.7656	-3.54801
KI.SED - WT.SED	sp|P00416|COX3_MOUSE	P00416	COX3_MOUSE	Cytochrome c oxidase subunit 3	10090	mt-Co3	-1.23523	1.65879	-4.55436	0.000388465	0.00232771	14.8633	-3.5478
KI.SED - WT.SED	sp|P62196|PRS8_MOUSE	P62196	PRS8_MOUSE	26S proteasome regulatory subunit 8	10090	Psmc5	0.407238	2.47694	4.48244	0.000390151	0.00233318	15.7656	3.54666
KI.SED - WT.SED	sp|Q8N7N5|DCAF8_MOUSE	Q8N7N5	DCAF8_MOUSE	DDB1- and CUL4-associated factor 8	10090	Dcaf8	0.380349	0.355808	4.48025	0.00039191	0.00233739	15.7656	3.54547
KI.SED - WT.SED	sp|Q9Z1N5|DX39B_MOUSE	Q9Z1N5	DX39B_MOUSE	Spliceosome RNA helicase Ddx39b	10090	Ddx39b	0.303953	1.87416	4.47963	0.000392404	0.00233739	15.7656	3.54514
KI.SED - WT.SED	sp|Q8CC36|CDNF_MOUSE	Q8CC36	CDNF_MOUSE	Cerebral dopamine neurotrophic factor	10090	Cdnf	-0.390211	1.91517	-4.47713	0.000394426	0.00234482	15.7656	-3.54379
KI.SED - WT.SED	sp|Q00915|RET1_MOUSE	Q00915	RET1_MOUSE	Retinol-binding protein 1	10090	Rbp1	0.810563	-2.00525	4.47652	0.000395713	0.00234598	15.7519	3.54293
KI.SED - WT.SED	sp|Q9D0K2|SCOT1_MOUSE	Q9D0K2	SCOT1_MOUSE	Succinyl-CoA:3-ketoacid coenzyme A transferase 1, mitochondrial	10090	Oxct1	-0.901187	4.71792	-4.48461	0.000396175	0.00234598	15.6325	-3.54262
KI.SED - WT.SED	sp|D3Z7Q2|SIM20_MOUSE	D3Z7Q2	SIM20_MOUSE	Small integral membrane protein 20	10090	Smim20	-0.553184	-1.28066	-4.4721	0.000398521	0.00235525	15.7656	-3.54106
KI.SED - WT.SED	sp|Q9D0R2|SYTC_MOUSE	Q9D0R2	SYTC_MOUSE	Threonine--tRNA ligase 1, cytoplasmic	10090	Tars1	0.453363	1.98686	4.46996	0.000400277	0.00236101	15.7656	3.5399
KI.SED - WT.SED	sp|Q99M04|LIAS_MOUSE	Q99M04	LIAS_MOUSE	Lipoyl synthase, mitochondrial	10090	Lias	-0.696927	-1.70126	-4.46274	0.000406256	0.0023916	15.7656	-3.53599
KI.SED - WT.SED	sp|P06801|MAOX_MOUSE	P06801	MAOX_MOUSE	NADP-dependent malic enzyme	10090	Me1	0.848917	3.57121	4.4662	0.000411365	0.00241312	15.6325	3.53268
KI.SED - WT.SED	sp|Q8C5Q4|GRSF1_MOUSE	Q8C5Q4	GRSF1_MOUSE	G-rich sequence factor 1	10090	Grsf1	-0.837638	-2.7829	-4.45648	0.000411509	0.00241312	15.7656	-3.53259
KI.SED - WT.SED	sp|A2AMM0|CAVN4_MOUSE	A2AMM0	CAVN4_MOUSE	Caveolae-associated protein 4	10090	Cavin4	0.372894	2.56329	4.45302	0.000414444	0.00242236	15.7656	3.53071
KI.SED - WT.SED	sp|O88696|CLPP_MOUSE	O88696	CLPP_MOUSE	ATP-dependent Clp protease proteolytic subunit, mitochondrial	10090	Clpp	-0.474374	-0.114009	-4.45274	0.000414688	0.00242236	15.7656	-3.53056
KI.SED - WT.SED	sp|Q8QZT1|THIL_MOUSE	Q8QZT1	THIL_MOUSE	Acetyl-CoA acetyltransferase, mitochondrial	10090	Acat1	-0.798579	4.95759	-4.44875	0.000418101	0.00243192	15.7656	-3.52839
KI.SED - WT.SED	sp|Q8BU88|RM22_MOUSE	Q8BU88	RM22_MOUSE	39S ribosomal protein L22, mitochondrial	10090	Mrpl22	-0.617413	-3.8001	-4.4487	0.000418146	0.00243192	15.7656	-3.52836
KI.SED - WT.SED	sp|Q99J39|DCMC_MOUSE	Q99J39	DCMC_MOUSE	Malonyl-CoA decarboxylase, mitochondrial	10090	Mlycd	-0.434882	-0.139864	-4.44801	0.000418741	0.00243192	15.7656	-3.52798
KI.SED - WT.SED	sp|O08600|NUCG_MOUSE	O08600	NUCG_MOUSE	Endonuclease G, mitochondrial	10090	Endog	-0.639969	0.9272	-4.44737	0.000421861	0.00244534	15.7235	-3.52602
KI.SED - WT.SED	sp|Q8BH95|ECHM_MOUSE	Q8BH95	ECHM_MOUSE	Enoyl-CoA hydratase, mitochondrial	10090	Echs1	-1.00241	4.97075	-4.44291	0.000431426	0.00249599	15.6325	-3.52007
KI.SED - WT.SED	sp|Q9CY62|RN181_MOUSE	Q9CY62	RN181_MOUSE	E3 ubiquitin-protein ligase RNF181	10090	Rnf181	0.689687	-3.77132	4.43222	0.000432554	0.00249773	15.7656	3.51938
KI.SED - WT.SED	sp|P58389|PTPA_MOUSE	P58389	PTPA_MOUSE	Serine/threonine-protein phosphatase 2A activator	10090	Ptpa	0.333343	1.29495	4.43001	0.000434528	0.00250239	15.7656	3.51817
KI.SED - WT.SED	sp|Q9ESL4|M3K20_MOUSE	Q9ESL4	M3K20_MOUSE	Mitogen-activated protein kinase kinase kinase 20	10090	Map3k20	0.391902	1.18905	4.42946	0.000435018	0.00250239	15.7656	3.51787
KI.SED - WT.SED	sp|P00329|ADH1_MOUSE	P00329	ADH1_MOUSE	Alcohol dehydrogenase 1	10090	Adh1	-0.545874	2.93474	-4.42832	0.00043604	0.00250322	15.7656	-3.51725
KI.SED - WT.SED	sp|Q9CQW2|ARL8B_MOUSE	Q9CQW2	ARL8B_MOUSE	ADP-ribosylation factor-like protein 8B	10090	Arl8b	-0.430796	2.26327	-4.42745	0.000436821	0.00250322	15.7656	-3.51678
KI.SED - WT.SED	sp|P42230|STA5A_MOUSE	P42230	STA5A_MOUSE	Signal transducer and activator of transcription 5A	10090	Stat5a	-0.587633	-3.44721	-4.41422	0.000448874	0.00256742	15.7656	-3.50955
KI.SED - WT.SED	sp|Q8VEK3|HNRPU_MOUSE	Q8VEK3	HNRPU_MOUSE	Heterogeneous nuclear ribonucleoprotein U	10090	Hnrnpu	0.316169	3.27908	4.41102	0.000451835	0.00257948	15.7656	3.5078
KI.SED - WT.SED	sp|Q920E5|FPPS_MOUSE	Q920E5	FPPS_MOUSE	Farnesyl pyrophosphate synthase	10090	Fdps	0.518058	-0.103012	4.4063	0.000456255	0.00259979	15.7656	3.50521
KI.SED - WT.SED	sp|Q8CGN5|PLIN1_MOUSE	Q8CGN5	PLIN1_MOUSE	Perilipin-1	10090	Plin1	1.25023	0.982853	4.47584	0.000457505	0.00260201	14.8126	3.50448
KI.SED - WT.SED	sp|O35083|PLCA_MOUSE	O35083	PLCA_MOUSE	1-acyl-sn-glycerol-3-phosphate acyltransferase alpha	10090	Agpat1	-0.826995	-1.39651	-4.41049	0.000461031	0.00261713	15.6325	-3.50243
KI.SED - WT.SED	sp|P10605|CATB_MOUSE	P10605	CATB_MOUSE	Cathepsin B	10090	Ctsb	-0.502194	0.950287	-4.40022	0.000462001	0.00261772	15.7656	-3.50187
KI.SED - WT.SED	sp|P14115|RL27A_MOUSE	P14115	RL27A_MOUSE	60S ribosomal protein L27a	10090	Rpl27a	0.332318	1.32911	4.3965	0.000465556	0.00263292	15.7656	3.49983
KI.SED - WT.SED	sp|Q6P5E4|UGGG1_MOUSE	Q6P5E4	UGGG1_MOUSE	UDP-glucose:glycoprotein glucosyltransferase 1	10090	Uggt1	0.32201	2.72147	4.39234	0.000469556	0.00265058	15.7656	3.49755
KI.SED - WT.SED	sp|Q8VHW3|CCG6_MOUSE	Q8VHW3	CCG6_MOUSE	Voltage-dependent calcium channel gamma-6 subunit	10090	Cacng6	0.759816	1.04117	4.39389	0.00047699	0.00268752	15.6325	3.49336
KI.SED - WT.SED	sp|P51859|HDGF_MOUSE	P51859	HDGF_MOUSE	Hepatoma-derived growth factor	10090	Hdgf	0.361269	-0.0996193	4.3818	0.000479864	0.00269725	15.7656	3.49175
KI.SED - WT.SED	sp|Q9D7G0|PRPS1_MOUSE	Q9D7G0	PRPS1_MOUSE	Ribose-phosphate pyrophosphokinase 1	10090	Prps1	0.549626	2.82406	4.38116	0.000480504	0.00269725	15.7656	3.4914
KI.SED - WT.SED	sp|Q80XL6|ACD11_MOUSE	Q80XL6	ACD11_MOUSE	Acyl-CoA dehydrogenase family member 11	10090	Acad11	-0.572624	0.0277814	-4.37813	0.000483507	0.00270908	15.7656	-3.48973
KI.SED - WT.SED	sp|O89079|COPE_MOUSE	O89079	COPE_MOUSE	Coatomer subunit epsilon	10090	Cope	0.642976	-3.91022	4.37357	0.000488074	0.00272605	15.7656	3.48722
KI.SED - WT.SED	sp|O35887|CALU_MOUSE	O35887	CALU_MOUSE	Calumenin	10090	Calu	0.264376	1.41579	4.37331	0.000488342	0.00272605	15.7656	3.48707
KI.SED - WT.SED	sp|O54818|TPD53_MOUSE	O54818	TPD53_MOUSE	Tumor protein D53	10090	Tpd52l1	0.525496	-1.10289	4.37058	0.000491097	0.00273637	15.7656	3.48557
KI.SED - WT.SED	sp|Q3THG9|AASD1_MOUSE	Q3THG9	AASD1_MOUSE	Alanyl-tRNA editing protein Aarsd1	10090	Aarsd1	0.403199	-0.158961	4.36186	0.000500009	0.0027809	15.7656	3.48075
KI.SED - WT.SED	sp|P50396|GDIA_MOUSE	P50396	GDIA_MOUSE	Rab GDP dissociation inhibitor alpha	10090	Gdi1	0.454595	-0.474947	4.35886	0.000503114	0.00279302	15.7656	3.47909
KI.SED - WT.SED	sp|P19096|FAS_MOUSE	P19096	FAS_MOUSE	Fatty acid synthase	10090	Fasn	1.79398	3.7	4.43392	0.00050949	0.00282323	14.6563	3.47572
KI.SED - WT.SED	sp|Q99L45|IF2B_MOUSE	Q99L45	IF2B_MOUSE	Eukaryotic translation initiation factor 2 subunit 2	10090	Eif2s2	0.310741	1.75777	4.34676	0.000515824	0.00285309	15.7656	3.4724
KI.SED - WT.SED	sp|Q9EPL9|ACOX3_MOUSE	Q9EPL9	ACOX3_MOUSE	Peroxisomal acyl-coenzyme A oxidase 3	10090	Acox3	-0.499637	-1.54431	-4.34564	0.000517022	0.00285449	15.7656	-3.47178
KI.SED - WT.SED	sp|Q9DCS3|MECR_MOUSE	Q9DCS3	MECR_MOUSE	Enoyl-[acyl-carrier-protein] reductase, mitochondrial	10090	Mecr	-0.484274	-0.347437	-4.33731	0.000525991	0.00289871	15.7656	-3.46716
KI.SED - WT.SED	sp|Q9CX86|ROA0_MOUSE	Q9CX86	ROA0_MOUSE	Heterogeneous nuclear ribonucleoprotein A0	10090	Hnrnpa0	0.291681	1.60916	4.33485	0.000528669	0.00290816	15.7656	3.46579
KI.SED - WT.SED	sp|Q9D404|OXSM_MOUSE	Q9D404	OXSM_MOUSE	3-oxoacyl-[acyl-carrier-protein] synthase, mitochondrial	10090	Oxsm	-0.435397	-1.85913	-4.32027	0.000544833	0.00299163	15.7656	-3.45769
KI.SED - WT.SED	sp|Q2TPA8|HSDL2_MOUSE	Q2TPA8	HSDL2_MOUSE	Hydroxysteroid dehydrogenase-like protein 2	10090	Hsdl2	-0.846851	2.07848	-4.3369	0.000546491	0.00299347	15.4958	-3.45687
KI.SED - WT.SED	sp|P61971|NTF2_MOUSE	P61971	NTF2_MOUSE	Nuclear transport factor 2	10090	Nutf2	0.372475	0.186848	4.31821	0.00054715	0.00299347	15.7656	3.45654
KI.SED - WT.SED	sp|O55029|COPB2_MOUSE	O55029	COPB2_MOUSE	Coatomer subunit beta'	10090	Copb2	0.277483	0.46846	4.31475	0.000551079	0.00300951	15.7656	3.45462
KI.SED - WT.SED	sp|Q9D7P6|ISCU_MOUSE	Q9D7P6	ISCU_MOUSE	Iron-sulfur cluster assembly enzyme ISCU	10090	Iscu	-0.538493	-1.86599	-4.31014	0.000556351	0.00303281	15.7656	-3.45205
KI.SED - WT.SED	sp|Q8C3X4|GUF1_MOUSE	Q8C3X4	GUF1_MOUSE	Translation factor Guf1, mitochondrial	10090	Guf1	-0.501087	-1.86449	-4.30643	0.000560638	0.00305068	15.7656	-3.44998
KI.SED - WT.SED	sp|Q9D883|U2AF1_MOUSE	Q9D883	U2AF1_MOUSE	Splicing factor U2AF 35 kDa subunit	10090	U2af1	0.500348	-1.40412	4.29032	0.000579619	0.0031437	15.7656	3.44098
KI.SED - WT.SED	sp|Q9R1T4|SEPT6_MOUSE	Q9R1T4	SEPT6_MOUSE	Septin-6	10090	Septin6	-1.15428	-2.9967	-4.29886	0.000579815	0.0031437	15.6325	-3.44088
KI.SED - WT.SED	sp|Q7TMY8|HUWE1_MOUSE	Q7TMY8	HUWE1_MOUSE	E3 ubiquitin-protein ligase HUWE1	10090	Huwe1	0.292836	1.07669	4.28412	0.000587102	0.00317751	15.7656	3.4375
KI.SED - WT.SED	sp|P0DP26|CALM1_MOUSE	P0DP26	CALM1_MOUSE	Calmodulin-1	10090	Calm1	0.455039	4.79467	4.28076	0.000591193	0.00318875	15.7656	3.43562
KI.SED - WT.SED	sp|Q9D338|RM19_MOUSE	Q9D338	RM19_MOUSE	39S ribosomal protein L19, mitochondrial	10090	Mrpl19	-0.57247	-1.6788	-4.28029	0.000591769	0.00318875	15.7656	-3.43536
KI.SED - WT.SED	sp|Q91V76|CK054_MOUSE	Q91V76	CK054_MOUSE	Ester hydrolase C11orf54 homolog	10090		0.370341	-1.3432	4.27982	0.000592348	0.00318875	15.7656	3.43509
KI.SED - WT.SED	sp|Q7TMF3|NDUAC_MOUSE	Q7TMF3	NDUAC_MOUSE	NADH dehydrogenase [ubiquinone] 1 alpha subcomplex subunit 12	10090	Ndufa12	-0.692908	3.45874	-4.27901	0.000597714	0.00321192	15.7105	-3.43265
KI.SED - WT.SED	sp|P17563|SBP1_MOUSE	P17563	SBP1_MOUSE	Methanethiol oxidase	10090	Selenbp1	0.575344	2.62687	4.2692	0.000605516	0.00324806	15.7656	3.42913
KI.SED - WT.SED	sp|O55201|SPT5H_MOUSE	O55201	SPT5H_MOUSE	Transcription elongation factor SPT5	10090	Supt5h	0.46474	-1.48135	4.26132	0.000615464	0.00329557	15.7656	3.42471
KI.SED - WT.SED	sp|O35143|ATIF1_MOUSE	O35143	ATIF1_MOUSE	ATPase inhibitor, mitochondrial	10090	ATP5IF1	-0.610523	-0.5921	-4.25296	0.000626214	0.0033472	15.7656	-3.42
KI.SED - WT.SED	sp|Q9D819|IPYR_MOUSE	Q9D819	IPYR_MOUSE	Inorganic pyrophosphatase	10090	Ppa1	-0.399211	3.0205	-4.24814	0.000632493	0.00337479	15.7656	-3.41728
KI.SED - WT.SED	sp|O88685|PRS6A_MOUSE	O88685	PRS6A_MOUSE	26S proteasome regulatory subunit 6A	10090	Psmc3	0.373319	2.67068	4.24658	0.000634542	0.00337584	15.7656	3.4164
KI.SED - WT.SED	sp|Q80X50|UBP2L_MOUSE	Q80X50	UBP2L_MOUSE	Ubiquitin-associated protein 2-like	10090	Ubap2l	0.291591	-0.586257	4.24629	0.000634927	0.00337584	15.7656	3.41624
KI.SED - WT.SED	sp|Q9D8Y1|T126A_MOUSE	Q9D8Y1	T126A_MOUSE	Transmembrane protein 126A	10090	Tmem126a	-1.00969	-3.99324	-4.24466	0.000637076	0.00338132	15.7656	-3.41532
KI.SED - WT.SED	sp|P60603|ROMO1_MOUSE	P60603	ROMO1_MOUSE	Reactive oxygen species modulator 1	10090	Romo1	-0.499485	-0.743407	-4.24323	0.000638965	0.00338539	15.7656	-3.41451
KI.SED - WT.SED	sp|P50516|VATA_MOUSE	P50516	VATA_MOUSE	V-type proton ATPase catalytic subunit A	10090	Atp6v1a	0.301144	1.65341	4.24236	0.000640117	0.00338556	15.7656	3.41402
KI.SED - WT.SED	sp|Q9CQ40|RM49_MOUSE	Q9CQ40	RM49_MOUSE	39S ribosomal protein L49, mitochondrial	10090	Mrpl49	-0.534536	-1.96726	-4.23512	0.000649795	0.00343074	15.7656	-3.40993
KI.SED - WT.SED	sp|P68033|ACTC_MOUSE	P68033	ACTC_MOUSE	Actin, alpha cardiac muscle 1	10090	Actc1	0.75853	1.92102	4.24558	0.000653011	0.0034417	15.5636	3.40858
KI.SED - WT.SED	sp|P50247|SAHH_MOUSE	P50247	SAHH_MOUSE	Adenosylhomocysteinase	10090	Ahcy	0.435297	3.98243	4.229	0.000658088	0.00346241	15.7656	3.40647
KI.SED - WT.SED	sp|P97355|SPSY_MOUSE	P97355	SPSY_MOUSE	Spermine synthase	10090	Sms	0.962548	2.59435	4.25885	0.000662836	0.00348133	15.2518	3.40451
KI.SED - WT.SED	sp|Q8BU30|SYIC_MOUSE	Q8BU30	SYIC_MOUSE	Isoleucine--tRNA ligase, cytoplasmic	10090	Iars1	0.293998	2.74973	4.22395	0.000665013	0.00348413	15.7656	3.40361
KI.SED - WT.SED	sp|Q62095|DDX3Y_MOUSE	Q62095	DDX3Y_MOUSE	ATP-dependent RNA helicase DDX3Y	10090	Ddx3y	0.291921	3.97452	4.22347	0.000665676	0.00348413	15.7656	3.40334
KI.SED - WT.SED	sp|O08788|DCTN1_MOUSE	O08788	DCTN1_MOUSE	Dynactin subunit 1	10090	Dctn1	0.338922	0.796878	4.21487	0.000677647	0.00354065	15.7656	3.39847
KI.SED - WT.SED	sp|Q8VCA8|SCRN2_MOUSE	Q8VCA8	SCRN2_MOUSE	Secernin-2	10090	Scrn2	-0.411269	0.485314	-4.21084	0.000683341	0.00356423	15.7656	-3.39618
KI.SED - WT.SED	sp|Q6DVA0|LEMD2_MOUSE	Q6DVA0	LEMD2_MOUSE	LEM domain-containing protein 2	10090	Lemd2	0.311497	-0.160101	4.2088	0.00068623	0.00357313	15.7656	3.39502
KI.SED - WT.SED	sp|O08810|U5S1_MOUSE	O08810	U5S1_MOUSE	116 kDa U5 small nuclear ribonucleoprotein component	10090	Eftud2	0.503474	-3.81824	4.20548	0.000690978	0.00359166	15.7656	3.39313
KI.SED - WT.SED	sp|Q9CQL5|RM18_MOUSE	Q9CQL5	RM18_MOUSE	39S ribosomal protein L18, mitochondrial	10090	Mrpl18	-0.542045	-0.943574	-4.1988	0.000700612	0.00363548	15.7656	-3.38934
KI.SED - WT.SED	sp|P52479|UBP10_MOUSE	P52479	UBP10_MOUSE	Ubiquitin carboxyl-terminal hydrolase 10	10090	Usp10	0.560717	-3.59273	4.19784	0.000702008	0.00363647	15.7656	3.38879
KI.SED - WT.SED	sp|A2BIM8|MUP18_MOUSE	A2BIM8	MUP18_MOUSE	Major urinary protein 18	10090	Mup18	-2.31382	2.31318	-4.28585	0.000717522	0.00371047	14.3244	-3.38279
KI.SED - WT.SED	sp|Q9QUJ7|ACSL4_MOUSE	Q9QUJ7	ACSL4_MOUSE	Long-chain-fatty-acid--CoA ligase 4	10090	Acsl4	0.405792	-1.81447	4.18223	0.000725126	0.00373722	15.7656	3.3799
KI.SED - WT.SED	sp|P29341|PABP1_MOUSE	P29341	PABP1_MOUSE	Polyadenylate-binding protein 1	10090	Pabpc1	0.335971	-0.0181289	4.1822	0.000725169	0.00373722	15.7656	3.37988
KI.SED - WT.SED	sp|Q9D1N2|HDBP1_MOUSE	Q9D1N2	HDBP1_MOUSE	Glycosylphosphatidylinositol-anchored high density lipoprotein-binding protein 1	10090	Gpihbp1	-0.574263	0.321456	-4.1769	0.000733198	0.00377216	15.7656	-3.37685
KI.SED - WT.SED	sp|Q8K2M0|RM38_MOUSE	Q8K2M0	RM38_MOUSE	39S ribosomal protein L38, mitochondrial	10090	Mrpl38	-0.4651	-0.250887	-4.1758	0.000734871	0.00377434	15.7656	-3.37623
KI.SED - WT.SED	sp|P52825|CPT2_MOUSE	P52825	CPT2_MOUSE	Carnitine O-palmitoyltransferase 2, mitochondrial	10090	Cpt2	-0.514168	4.05074	-4.17411	0.000737459	0.0037812	15.7656	-3.37526
KI.SED - WT.SED	sp|Q63810|CANB1_MOUSE	Q63810	CANB1_MOUSE	Calcineurin subunit B type 1	10090	Ppp3r1	0.47512	0.683516	4.16938	0.000744745	0.00381208	15.7656	3.37255
KI.SED - WT.SED	sp|E0CYV9|CD054_MOUSE	E0CYV9	CD054_MOUSE	Uncharacterized protein C4orf54 homolog	10090		0.358437	0.395639	4.15842	0.000761886	0.00389322	15.7656	3.36628
KI.SED - WT.SED	sp|Q60932|VDAC1_MOUSE	Q60932	VDAC1_MOUSE	Voltage-dependent anion-selective channel protein 1	10090	Vdac1	-0.456899	5.6214	-4.15714	0.000763921	0.00389368	15.7656	-3.36555
KI.SED - WT.SED	sp|Q9QZZ6|DERM_MOUSE	Q9QZZ6	DERM_MOUSE	Dermatopontin	10090	Dpt	0.765818	0.801219	4.17033	0.000764823	0.00389368	15.5397	3.36522
KI.SED - WT.SED	sp|P47757|CAPZB_MOUSE	P47757	CAPZB_MOUSE	F-actin-capping protein subunit beta	10090	Capzb	0.429478	4.67339	4.15593	0.000765844	0.00389368	15.7656	3.36485
KI.SED - WT.SED	sp|Q9D6K5|SYJ2B_MOUSE	Q9D6K5	SYJ2B_MOUSE	Synaptojanin-2-binding protein	10090	Synj2bp	-0.365479	0.532616	-4.15299	0.000770536	0.00390658	15.7656	-3.36317
KI.SED - WT.SED	sp|P28352|APEX1_MOUSE	P28352	APEX1_MOUSE	DNA-(apurinic or apyrimidinic site) endonuclease	10090	Apex1	0.460648	-1.04109	4.15272	0.000770967	0.00390658	15.7656	3.36301
KI.SED - WT.SED	sp|P04939|MUP3_MOUSE	P04939	MUP3_MOUSE	Major urinary protein 3	10090	Mup3	-1.63292	-1.34744	-4.21879	0.00077403	0.00391553	14.716	-3.36192
KI.SED - WT.SED	sp|O35459|ECH1_MOUSE	O35459	ECH1_MOUSE	Delta(3,5)-Delta(2,4)-dienoyl-CoA isomerase, mitochondrial	10090	Ech1	-0.732726	2.1551	-4.15693	0.000777084	0.00392441	15.6325	-3.36083
KI.SED - WT.SED	sp|P62192|PRS4_MOUSE	P62192	PRS4_MOUSE	26S proteasome regulatory subunit 4	10090	Psmc1	0.389485	2.19946	4.13649	0.000797414	0.0040105	15.7656	3.35369
KI.SED - WT.SED	sp|Q8K010|OPLA_MOUSE	Q8K010	OPLA_MOUSE	5-oxoprolinase	10090	Oplah	-0.282117	2.54863	-4.13597	0.000798279	0.0040105	15.7656	-3.35339
KI.SED - WT.SED	sp|Q8K0U4|HS12A_MOUSE	Q8K0U4	HS12A_MOUSE	Heat shock 70 kDa protein 12A	10090	Hspa12a	0.482824	-2.35321	4.13509	0.000799739	0.0040105	15.7656	3.35288
KI.SED - WT.SED	sp|Q9ER41|TOR1B_MOUSE	Q9ER41	TOR1B_MOUSE	Torsin-1B	10090	Tor1b	0.366786	-0.824158	4.13461	0.000800532	0.0040105	15.7656	3.35261
KI.SED - WT.SED	sp|P03911|NU4M_MOUSE	P03911	NU4M_MOUSE	NADH-ubiquinone oxidoreductase chain 4	10090	Mtnd4	-0.629491	2.64508	-4.14089	0.000800773	0.0040105	15.6578	-3.35253
KI.SED - WT.SED	sp|P42125|ECI1_MOUSE	P42125	ECI1_MOUSE	Enoyl-CoA delta isomerase 1, mitochondrial	10090	Eci1	-0.696211	3.36759	-4.1412	0.000802782	0.00401391	15.6325	-3.35183
KI.SED - WT.SED	sp|P53994|RAB2A_MOUSE	P53994	RAB2A_MOUSE	Ras-related protein Rab-2A	10090	Rab2a	0.419202	3.10558	4.13123	0.000806184	0.00402426	15.7656	3.35066
KI.SED - WT.SED	sp|Q9Z1K5|ARI1_MOUSE	Q9Z1K5	ARI1_MOUSE	E3 ubiquitin-protein ligase ARIH1	10090	Arih1	0.385107	1.25399	4.1274	0.000812618	0.00404829	15.7656	3.34846
KI.SED - WT.SED	sp|P10126|EF1A1_MOUSE	P10126	EF1A1_MOUSE	Elongation factor 1-alpha 1	10090	Eef1a1	0.478256	1.07506	4.12678	0.000813679	0.00404829	15.7656	3.3481
KI.SED - WT.SED	sp|Q62433|NDRG1_MOUSE	Q62433	NDRG1_MOUSE	Protein NDRG1	10090	Ndrg1	0.923481	-3.41572	4.12447	0.000817595	0.00406108	15.7656	3.34677
KI.SED - WT.SED	sp|Q8CIG8|ANM5_MOUSE	Q8CIG8	ANM5_MOUSE	Protein arginine N-methyltransferase 5	10090	Prmt5	0.32121	-1.12779	4.12117	0.000823221	0.00408231	15.7656	3.34487
KI.SED - WT.SED	sp|Q8BGB7|ENOPH_MOUSE	Q8BGB7	ENOPH_MOUSE	Enolase-phosphatase E1	10090	Enoph1	0.512695	-0.681552	4.11818	0.000828351	0.00410102	15.7656	3.34314
KI.SED - WT.SED	sp|Q9CQV4|RETR3_MOUSE	Q9CQV4	RETR3_MOUSE	Reticulophagy regulator 3	10090	Retreg3	-0.842996	-4.23717	-4.11401	0.000835582	0.00412798	15.7656	-3.34073
KI.SED - WT.SED	sp|P62880|GBB2_MOUSE	P62880	GBB2_MOUSE	Guanine nucleotide-binding protein G(I)/G(S)/G(T) subunit beta-2	10090	Gnb2	0.389691	1.69189	4.11346	0.00083653	0.00412798	15.7656	3.34042
KI.SED - WT.SED	sp|Q91YW3|DNJC3_MOUSE	Q91YW3	DNJC3_MOUSE	DnaJ homolog subfamily C member 3	10090	Dnajc3	0.416516	-0.201679	4.10927	0.00084385	0.0041506	15.7656	3.338
KI.SED - WT.SED	sp|Q9D6Z1|NOP56_MOUSE	Q9D6Z1	NOP56_MOUSE	Nucleolar protein 56	10090	Nop56	0.442309	-1.30375	4.10882	0.000844642	0.0041506	15.7656	3.33774
KI.SED - WT.SED	sp|Q8C6I2|SDHF2_MOUSE	Q8C6I2	SDHF2_MOUSE	Succinate dehydrogenase assembly factor 2, mitochondrial	10090	Sdhaf2	-0.781434	-1.60898	-4.11631	0.000845239	0.0041506	15.6325	-3.33754
KI.SED - WT.SED	sp|Q9R1P4|PSA1_MOUSE	Q9R1P4	PSA1_MOUSE	Proteasome subunit alpha type-1	10090	Psma1	0.472333	3.64616	4.09979	0.000860671	0.00421952	15.7656	3.33251
KI.SED - WT.SED	sp|Q61166|MARE1_MOUSE	Q61166	MARE1_MOUSE	Microtubule-associated protein RP/EB family member 1	10090	Mapre1	0.340541	1.1331	4.09807	0.000863752	0.00422777	15.7656	3.33151
KI.SED - WT.SED	sp|Q3KNM2|MARH5_MOUSE	Q3KNM2	MARH5_MOUSE	E3 ubiquitin-protein ligase MARCHF5	10090	Marchf5	-0.647151	-2.50579	-4.09538	0.000868609	0.00424466	15.7656	-3.32995
KI.SED - WT.SED	sp|P52503|NDUS6_MOUSE	P52503	NDUS6_MOUSE	NADH dehydrogenase [ubiquinone] iron-sulfur protein 6, mitochondrial	10090	Ndufs6	-0.664212	4.09231	-4.09396	0.000871171	0.0042503	15.7656	-3.32913
KI.SED - WT.SED	sp|P11152|LIPL_MOUSE	P11152	LIPL_MOUSE	Lipoprotein lipase	10090	Lpl	-0.416841	-2.29984	-4.08209	0.000892964	0.0043496	15.7656	-3.32224
KI.SED - WT.SED	sp|Q8BP40|PPA6_MOUSE	Q8BP40	PPA6_MOUSE	Lysophosphatidic acid phosphatase type 6	10090	Acp6	-0.510463	0.657182	-4.08082	0.000895331	0.0043541	15.7656	-3.32151
KI.SED - WT.SED	sp|P61759|PFD3_MOUSE	P61759	PFD3_MOUSE	Prefoldin subunit 3	10090	Vbp1	0.372101	0.716364	4.07831	0.00090003	0.00436992	15.7656	3.32004
KI.SED - WT.SED	sp|P16675|PPGB_MOUSE	P16675	PPGB_MOUSE	Lysosomal protective protein	10090	Ctsa	0.408783	-2.47608	4.07388	0.000908373	0.0043909	15.7656	3.31747
KI.SED - WT.SED	sp|Q99KF1|TMED9_MOUSE	Q99KF1	TMED9_MOUSE	Transmembrane emp24 domain-containing protein 9	10090	Tmed9	-0.37768	1.05708	-4.0738	0.000908518	0.0043909	15.7656	-3.31742
KI.SED - WT.SED	sp|Q9EP69|SAC1_MOUSE	Q9EP69	SAC1_MOUSE	Phosphatidylinositol-3-phosphatase SAC1	10090	Sacm1l	-0.274823	2.23827	-4.07256	0.000910872	0.0043909	15.7656	-3.3167
KI.SED - WT.SED	sp|P08553|NFM_MOUSE	P08553	NFM_MOUSE	Neurofilament medium polypeptide	10090	Nefm	1.04933	1.68634	4.11432	0.000911709	0.0043909	15.0634	3.31644
KI.SED - WT.SED	sp|Q99JI4|PSMD6_MOUSE	Q99JI4	PSMD6_MOUSE	26S proteasome non-ATPase regulatory subunit 6	10090	Psmd6	0.369503	2.90604	4.07201	0.000911912	0.0043909	15.7656	3.31638
KI.SED - WT.SED	sp|Q9D7J6|DNSL1_MOUSE	Q9D7J6	DNSL1_MOUSE	Deoxyribonuclease-1-like 1	10090	Dnase1l1	0.531499	-1.40256	4.0714	0.000913075	0.0043909	15.7656	3.31603
KI.SED - WT.SED	sp|O88441|MTX2_MOUSE	O88441	MTX2_MOUSE	Metaxin-2	10090	Mtx2	-0.703311	1.95421	-4.073	0.000924594	0.00443923	15.6325	-3.31252
KI.SED - WT.SED	sp|P58064|RT06_MOUSE	P58064	RT06_MOUSE	28S ribosomal protein S6, mitochondrial	10090	Mrps6	-0.553868	-1.25632	-4.06456	0.000926178	0.00443977	15.7656	-3.31204
KI.SED - WT.SED	sp|Q9R020|ZRAB2_MOUSE	Q9R020	ZRAB2_MOUSE	Zinc finger Ran-binding domain-containing protein 2	10090	Zranb2	0.520338	-3.16966	4.05799	0.000938945	0.00449384	15.7656	3.30821
KI.SED - WT.SED	sp|P01644|KV5AB_MOUSE	P01644	KV5AB_MOUSE	Ig kappa chain V-V region HP R16.7	10090		1.14433	-3.1861	4.06114	0.000947632	0.00452824	15.6325	3.30563
KI.SED - WT.SED	sp|P62754|RS6_MOUSE	P62754	RS6_MOUSE	40S ribosomal protein S6	10090	Rps6	0.410118	1.96006	4.04881	0.000957077	0.00456615	15.7656	3.30285
KI.SED - WT.SED	sp|Q3MI48|JSPR1_MOUSE	Q3MI48	JSPR1_MOUSE	Junctional sarcoplasmic reticulum protein 1	10090	Jsrp1	0.354909	3.68901	4.03845	0.000977963	0.00465843	15.7656	3.29679
KI.SED - WT.SED	sp|P62270|RS18_MOUSE	P62270	RS18_MOUSE	40S ribosomal protein S18	10090	Rps18	0.291298	3.37017	4.03767	0.000979557	0.00465868	15.7656	3.29633
KI.SED - WT.SED	sp|Q9CPR5|RM15_MOUSE	Q9CPR5	RM15_MOUSE	39S ribosomal protein L15, mitochondrial	10090	Mrpl15	-0.62332	0.121625	-4.0431	0.000983772	0.00466542	15.6325	-3.29513
KI.SED - WT.SED	sp|P70302|STIM1_MOUSE	P70302	STIM1_MOUSE	Stromal interaction molecule 1	10090	Stim1	-0.249911	2.54934	-4.03547	0.000984064	0.00466542	15.7656	-3.29504
KI.SED - WT.SED	sp|P47962|RL5_MOUSE	P47962	RL5_MOUSE	60S ribosomal protein L5	10090	Rpl5	0.354394	1.65823	4.03355	0.000988012	0.00467646	15.7656	3.29392
KI.SED - WT.SED	sp|Q5NCS9|MID49_MOUSE	Q5NCS9	MID49_MOUSE	Mitochondrial dynamics protein MID49	10090	Mief2	-0.419397	-1.40971	-4.03283	0.000989489	0.00467646	15.7656	-3.2935
KI.SED - WT.SED	sp|O35206|COFA1_MOUSE	O35206	COFA1_MOUSE	Collagen alpha-1(XV) chain	10090	Col15a1	0.335373	2.0976	4.02843	0.000998609	0.00471219	15.7656	3.29092
KI.SED - WT.SED	sp|O70571|PDK4_MOUSE	O70571	PDK4_MOUSE	[Pyruvate dehydrogenase (acetyl-transferring)] kinase isozyme 4, mitochondrial	10090	Pdk4	-1.27488	0.325087	-4.07392	0.00102181	0.00481412	14.8126	-3.28445
KI.SED - WT.SED	sp|O70318|E41L2_MOUSE	O70318	E41L2_MOUSE	Band 4.1-like protein 2	10090	Epb41l2	0.462349	-0.857333	4.01541	0.0010261	0.0048268	15.7656	3.28327
KI.SED - WT.SED	sp|P11798|KCC2A_MOUSE	P11798	KCC2A_MOUSE	Calcium/calmodulin-dependent protein kinase type II subunit alpha	10090	Camk2a	0.531278	1.38898	4.01356	0.00103008	0.004838	15.7656	3.28218
KI.SED - WT.SED	sp|Q91V92|ACLY_MOUSE	Q91V92	ACLY_MOUSE	ATP-citrate synthase	10090	Acly	1.26283	0.597641	4.06836	0.00103331	0.00484563	14.8126	3.2813
KI.SED - WT.SED	sp|Q99N84|RT18B_MOUSE	Q99N84	RT18B_MOUSE	28S ribosomal protein S18b, mitochondrial	10090	Mrps18b	-1.01457	-3.3912	-4.01659	0.00103894	0.00486449	15.6366	-3.27976
KI.SED - WT.SED	sp|Q9WVA3|BUB3_MOUSE	Q9WVA3	BUB3_MOUSE	Mitotic checkpoint protein BUB3	10090	Bub3	0.290821	-2.36911	4.00577	0.00104696	0.00489443	15.7656	3.27759
KI.SED - WT.SED	sp|P62082|RS7_MOUSE	P62082	RS7_MOUSE	40S ribosomal protein S7	10090	Rps7	0.847641	1.21471	4.02633	0.00106568	0.00497429	15.2518	3.27259
KI.SED - WT.SED	sp|Q91YY4|ATPF2_MOUSE	Q91YY4	ATPF2_MOUSE	ATP synthase mitochondrial F1 complex assembly factor 2	10090	Atpaf2	-0.365664	-2.39739	-3.99217	0.00107708	0.00501973	15.7656	-3.26958
KI.SED - WT.SED	sp|Q9CQ65|MTAP_MOUSE	Q9CQ65	MTAP_MOUSE	S-methyl-5'-thioadenosine phosphorylase	10090	Mtap	0.537117	0.984717	3.98853	0.0010853	0.00505024	15.7656	3.26743
KI.SED - WT.SED	sp|Q8CFI0|NED4L_MOUSE	Q8CFI0	NED4L_MOUSE	E3 ubiquitin-protein ligase NEDD4-like	10090	Nedd4l	0.583786	-3.25636	3.98769	0.0010872	0.00505131	15.7656	3.26693
KI.SED - WT.SED	sp|P62827|RAN_MOUSE	P62827	RAN_MOUSE	GTP-binding nuclear protein Ran	10090	Ran	0.305902	2.06577	3.98104	0.00110239	0.00511403	15.7656	3.263
KI.SED - WT.SED	sp|Q8VCR8|MYLK2_MOUSE	Q8VCR8	MYLK2_MOUSE	Myosin light chain kinase 2, skeletal/cardiac muscle	10090	Mylk2	0.613659	4.10353	3.9751	0.00111616	0.00516995	15.7656	3.25948
KI.SED - WT.SED	sp|Q9DAK9|PHP14_MOUSE	Q9DAK9	PHP14_MOUSE	14 kDa phosphohistidine phosphatase	10090	Phpt1	-0.457986	1.06449	-3.96873	0.00113111	0.00523116	15.7656	-3.25571
KI.SED - WT.SED	sp|A2ASS6|TITIN_MOUSE	A2ASS6	TITIN_MOUSE	Titin	10090	Ttn	0.403253	12.5729	3.96575	0.00113817	0.00525579	15.7656	3.25394
KI.SED - WT.SED	sp|Q9JI46|NUDT3_MOUSE	Q9JI46	NUDT3_MOUSE	Diphosphoinositol polyphosphate phosphohydrolase 1	10090	Nudt3	0.749795	-1.96492	3.96538	0.00115614	0.0053306	15.6325	3.24949
KI.SED - WT.SED	sp|Q99020|ROAA_MOUSE	Q99020	ROAA_MOUSE	Heterogeneous nuclear ribonucleoprotein A/B	10090	Hnrnpab	0.293407	1.31644	3.95178	0.00117186	0.00539486	15.7656	3.24564
KI.SED - WT.SED	sp|P80318|TCPG_MOUSE	P80318	TCPG_MOUSE	T-complex protein 1 subunit gamma	10090	Cct3	0.311274	2.62209	3.94886	0.00117905	0.00541966	15.7656	3.2439
KI.SED - WT.SED	sp|Q9CXJ4|MITOS_MOUSE	Q9CXJ4	MITOS_MOUSE	Mitochondrial potassium channel ATP-binding subunit	10090	Abcb8	-0.34237	0.848767	-3.94453	0.00118975	0.00546054	15.7656	-3.24133
KI.SED - WT.SED	sp|P16015|CAH3_MOUSE	P16015	CAH3_MOUSE	Carbonic anhydrase 3	10090	Ca3	1.64224	6.36754	3.99554	0.00119692	0.00548514	14.8126	3.23961
KI.SED - WT.SED	sp|Q6P549|SHIP2_MOUSE	Q6P549	SHIP2_MOUSE	Phosphatidylinositol 3,4,5-trisphosphate 5-phosphatase 2	10090	Inppl1	-0.346602	-0.249155	-3.9387	0.00120434	0.00551076	15.7656	-3.23785
KI.SED - WT.SED	sp|Q9ERG2|STRN3_MOUSE	Q9ERG2	STRN3_MOUSE	Striatin-3	10090	Strn3	0.310221	0.92096	3.93484	0.0012141	0.00554196	15.7656	3.23555
KI.SED - WT.SED	sp|O08807|PRDX4_MOUSE	O08807	PRDX4_MOUSE	Peroxiredoxin-4	10090	Prdx4	0.338607	2.47504	3.93455	0.00121483	0.00554196	15.7656	3.23538
KI.SED - WT.SED	sp|P27546|MAP4_MOUSE	P27546	MAP4_MOUSE	Microtubule-associated protein 4	10090	Map4	0.294306	4.05675	3.93302	0.00121871	0.0055513	15.7656	3.23446
KI.SED - WT.SED	sp|P62259|1433E_MOUSE	P62259	1433E_MOUSE	14-3-3 protein epsilon	10090	Ywhae	0.393857	4.39146	3.93181	0.00122181	0.00555702	15.7656	3.23374
KI.SED - WT.SED	sp|Q91YH5|ATLA3_MOUSE	Q91YH5	ATLA3_MOUSE	Atlastin-3	10090	Atl3	0.397897	-2.26916	3.92896	0.00122911	0.00558182	15.7656	3.23204
KI.SED - WT.SED	sp|Q8R3Z5|CACB1_MOUSE	Q8R3Z5	CACB1_MOUSE	Voltage-dependent L-type calcium channel subunit beta-1	10090	Cacnb1	0.292763	3.89448	3.92253	0.00124574	0.00564887	15.7656	3.22819
KI.SED - WT.SED	sp|O55023|IMPA1_MOUSE	O55023	IMPA1_MOUSE	Inositol monophosphatase 1	10090	Impa1	0.349563	1.06827	3.91661	0.00126126	0.00571063	15.7656	3.22465
KI.SED - WT.SED	sp|Q8BWM0|PGES2_MOUSE	Q8BWM0	PGES2_MOUSE	Prostaglandin E synthase 2	10090	Ptges2	-0.348618	0.334787	-3.91139	0.00127508	0.0057646	15.7656	-3.22153
KI.SED - WT.SED	sp|Q8K354|CBR3_MOUSE	Q8K354	CBR3_MOUSE	Carbonyl reductase [NADPH] 3	10090	Cbr3	1.04034	-4.70774	3.90889	0.00128177	0.00578618	15.7656	3.22003
KI.SED - WT.SED	sp|P56959|FUS_MOUSE	P56959	FUS_MOUSE	RNA-binding protein FUS	10090	Fus	0.327609	-1.26627	3.90752	0.00128544	0.00579409	15.7656	3.21921
KI.SED - WT.SED	sp|Q9DBN4|P33MX_MOUSE	Q9DBN4	P33MX_MOUSE	Putative monooxygenase p33MONOX	10090	P33monox	-0.544579	-1.57064	-3.90394	0.00129511	0.00582896	15.7656	-3.21706
KI.SED - WT.SED	sp|Q9JHU2|PALMD_MOUSE	Q9JHU2	PALMD_MOUSE	Palmdelphin	10090	Palmd	-0.776991	-3.81006	-3.90294	0.00129781	0.00583046	15.7656	-3.21646
KI.SED - WT.SED	sp|P47754|CAZA2_MOUSE	P47754	CAZA2_MOUSE	F-actin-capping protein subunit alpha-2	10090	Capza2	0.47836	4.8095	3.90239	0.00129931	0.00583046	15.7656	3.21613
KI.SED - WT.SED	sp|Q9R0P6|SC11A_MOUSE	Q9R0P6	SC11A_MOUSE	Signal peptidase complex catalytic subunit SEC11A	10090	Sec11a	0.385466	0.840827	3.90026	0.00130512	0.00584785	15.7656	3.21485
KI.SED - WT.SED	sp|Q99KB8|GLO2_MOUSE	Q99KB8	GLO2_MOUSE	Hydroxyacylglutathione hydrolase, mitochondrial	10090	Hagh	-0.478216	0.663211	-3.89627	0.00131604	0.00588806	15.7656	-3.21246
KI.SED - WT.SED	sp|P63321|RALA_MOUSE	P63321	RALA_MOUSE	Ras-related protein Ral-A	10090	Rala	-0.242855	0.642321	-3.89442	0.00132116	0.00590223	15.7656	-3.21134
KI.SED - WT.SED	sp|Q8R4E4|MYOZ3_MOUSE	Q8R4E4	MYOZ3_MOUSE	Myozenin-3	10090	Myoz3	0.606946	5.01396	3.89244	0.00132664	0.00591795	15.7656	3.21015
KI.SED - WT.SED	sp|Q9R0P4|SMAP_MOUSE	Q9R0P4	SMAP_MOUSE	Small acidic protein	10090	Smap	0.261036	0.378123	3.88895	0.00133636	0.00595251	15.7656	3.20806
KI.SED - WT.SED	sp|Q64378|FKBP5_MOUSE	Q64378	FKBP5_MOUSE	Peptidyl-prolyl cis-trans isomerase FKBP5	10090	Fkbp5	0.558189	-0.0374543	3.88377	0.00135091	0.00600847	15.7656	3.20494
KI.SED - WT.SED	sp|Q7TNG8|LDHD_MOUSE	Q7TNG8	LDHD_MOUSE	Probable D-lactate dehydrogenase, mitochondrial	10090	Ldhd	-0.36306	-0.819364	-3.87333	0.00138075	0.00613218	15.7656	-3.19864
KI.SED - WT.SED	sp|Q80UG5|SEPT9_MOUSE	Q80UG5	SEPT9_MOUSE	Septin-9	10090	Septin9	-0.291828	-1.5029	-3.87135	0.00138648	0.00614855	15.7656	-3.19745
KI.SED - WT.SED	sp|Q63844|MK03_MOUSE	Q63844	MK03_MOUSE	Mitogen-activated protein kinase 3	10090	Mapk3	0.424014	-1.27757	3.86958	0.00139161	0.00616227	15.7656	3.19639
KI.SED - WT.SED	sp|Q71RI9|KAT3_MOUSE	Q71RI9	KAT3_MOUSE	Kynurenine--oxoglutarate transaminase 3	10090	Kyat3	-0.558706	-0.0388405	-3.86604	0.00140198	0.00619907	15.7656	-3.19424
KI.SED - WT.SED	sp|Q8BKY8|MTEF2_MOUSE	Q8BKY8	MTEF2_MOUSE	Transcription termination factor 2, mitochondrial	10090	Mterf2	-0.661977	-3.00583	-3.86394	0.00140815	0.00621726	15.7656	-3.19298
KI.SED - WT.SED	sp|Q9CPR4|RL17_MOUSE	Q9CPR4	RL17_MOUSE	60S ribosomal protein L17	10090	Rpl17	0.310188	2.20935	3.86301	0.0014109	0.0062203	15.7656	3.19241
KI.SED - WT.SED	sp|P00493|HPRT_MOUSE	P00493	HPRT_MOUSE	Hypoxanthine-guanine phosphoribosyltransferase	10090	Hprt1	0.480148	-3.68383	3.86163	0.00141496	0.00622285	15.7656	3.19158
KI.SED - WT.SED	sp|Q8CI43|MYL6B_MOUSE	Q8CI43	MYL6B_MOUSE	Myosin light chain 6B	10090	Myl6b	1.57561	2.22552	3.94181	0.00141609	0.00622285	14.3244	3.19135
KI.SED - WT.SED	sp|Q8R2G4|NAR3_MOUSE	Q8R2G4	NAR3_MOUSE	Ecto-ADP-ribosyltransferase 3	10090	Art3	0.406951	0.202276	3.86072	0.00141766	0.00622285	15.7656	3.19103
KI.SED - WT.SED	sp|P21981|TGM2_MOUSE	P21981	TGM2_MOUSE	Protein-glutamine gamma-glutamyltransferase 2	10090	Tgm2	0.382258	3.50629	3.85879	0.00142339	0.00623896	15.7656	3.18987
KI.SED - WT.SED	sp|Q9DB30|PHKG2_MOUSE	Q9DB30	PHKG2_MOUSE	Phosphorylase b kinase gamma catalytic chain, liver/testis isoform	10090	Phkg2	0.633863	1.44485	3.86474	0.00142563	0.00623971	15.6325	3.18941
KI.SED - WT.SED	sp|Q3UM45|PP1R7_MOUSE	Q3UM45	PP1R7_MOUSE	Protein phosphatase 1 regulatory subunit 7	10090	Ppp1r7	0.300918	2.37109	3.85126	0.00144602	0.00631978	15.7656	3.18531
KI.SED - WT.SED	sp|Q62093|SRSF2_MOUSE	Q62093	SRSF2_MOUSE	Serine/arginine-rich splicing factor 2	10090	Srsf2	0.270965	0.655424	3.84691	0.00145925	0.00636839	15.7656	3.18267
KI.SED - WT.SED	sp|P58044|IDI1_MOUSE	P58044	IDI1_MOUSE	Isopentenyl-diphosphate Delta-isomerase 1	10090	Idi1	0.664565	-3.63226	3.84469	0.00146602	0.00638873	15.7656	3.18133
KI.SED - WT.SED	sp|Q9JJV2|PROF2_MOUSE	Q9JJV2	PROF2_MOUSE	Profilin-2	10090	Pfn2	0.506287	2.14354	3.8423	0.00147339	0.00641157	15.7656	3.17987
KI.SED - WT.SED	sp|P53996|CNBP_MOUSE	P53996	CNBP_MOUSE	CCHC-type zinc finger nucleic acid binding protein	10090	Cnbp	0.259553	1.76732	3.8349	0.00149641	0.00649818	15.7656	3.17538
KI.SED - WT.SED	sp|P36552|HEM6_MOUSE	P36552	HEM6_MOUSE	Oxygen-dependent coproporphyrinogen-III oxidase, mitochondrial	10090	Cpox	-0.345776	-1.00112	-3.83452	0.00149759	0.00649818	15.7656	-3.17515
KI.SED - WT.SED	sp|Q9DBG1|CP27A_MOUSE	Q9DBG1	CP27A_MOUSE	Sterol 26-hydroxylase, mitochondrial	10090	Cyp27a1	-0.689602	0.382295	-3.83903	0.0015105	0.00654479	15.592	-3.17266
KI.SED - WT.SED	sp|P08551|NFL_MOUSE	P08551	NFL_MOUSE	Neurofilament light polypeptide	10090	Nefl	1.03468	1.9298	3.87135	0.00151406	0.00654569	14.9572	3.17198
KI.SED - WT.SED	sp|P17183|ENOG_MOUSE	P17183	ENOG_MOUSE	Gamma-enolase	10090	Eno2	1.23707	4.44024	3.86521	0.00151505	0.00654569	15.0634	3.17179
KI.SED - WT.SED	sp|P17182|ENOA_MOUSE	P17182	ENOA_MOUSE	Alpha-enolase	10090	Eno1	0.42288	5.47142	3.82461	0.001529	0.00659656	15.7656	3.16912
KI.SED - WT.SED	sp|P53810|PIPNA_MOUSE	P53810	PIPNA_MOUSE	Phosphatidylinositol transfer protein alpha isoform	10090	Pitpna	0.415239	3.46338	3.82356	0.00153236	0.00660161	15.7656	3.16848
KI.SED - WT.SED	sp|Q60866|PTER_MOUSE	Q60866	PTER_MOUSE	Phosphotriesterase-related protein	10090	Pter	-0.268161	0.239146	-3.82143	0.00153921	0.00662168	15.7656	-3.16719
KI.SED - WT.SED	sp|Q8VDC1|FYCO1_MOUSE	Q8VDC1	FYCO1_MOUSE	FYVE and coiled-coil domain-containing protein 1	10090	Fyco1	0.485779	-2.40162	3.81957	0.00154522	0.00663806	15.7656	3.16605
KI.SED - WT.SED	sp|Q8BGH4|REEP1_MOUSE	Q8BGH4	REEP1_MOUSE	Receptor expression-enhancing protein 1	10090	Reep1	0.522799	-3.25304	3.81383	0.00156391	0.00670796	15.7656	3.16255
KI.SED - WT.SED	sp|Q60936|COQ8A_MOUSE	Q60936	COQ8A_MOUSE	Atypical kinase COQ8A, mitochondrial	10090	Coq8a	-0.872508	2.30413	-3.83906	0.00156593	0.00670796	15.2518	-3.16218
KI.SED - WT.SED	sp|P61982|1433G_MOUSE	P61982	1433G_MOUSE	14-3-3 protein gamma	10090	Ywhag	0.520514	3.77797	3.81182	0.00157048	0.00671792	15.7656	3.16133
KI.SED - WT.SED	sp|Q9WU28|PFD5_MOUSE	Q9WU28	PFD5_MOUSE	Prefoldin subunit 5	10090	Pfdn5	0.339612	-1.99675	3.81103	0.00157309	0.00671956	15.7656	3.16085
KI.SED - WT.SED	sp|Q9D8P4|RM17_MOUSE	Q9D8P4	RM17_MOUSE	39S ribosomal protein L17, mitochondrial	10090	Mrpl17	-0.65208	-1.41784	-3.80889	0.00158691	0.00676901	15.7235	-3.1583
KI.SED - WT.SED	sp|Q9D1L0|CHCH2_MOUSE	Q9D1L0	CHCH2_MOUSE	Coiled-coil-helix-coiled-coil-helix domain-containing protein 2	10090	Chchd2	0.499542	0.502721	3.79966	0.00161102	0.00686218	15.7656	3.1539
KI.SED - WT.SED	sp|Q3TWW8|SRSF6_MOUSE	Q3TWW8	SRSF6_MOUSE	Serine/arginine-rich splicing factor 6	10090	Srsf6	0.2744	0.661262	3.79624	0.00162261	0.00689222	15.7656	3.15181
KI.SED - WT.SED	sp|Q9WUL7|ARL3_MOUSE	Q9WUL7	ARL3_MOUSE	ADP-ribosylation factor-like protein 3	10090	Arl3	0.414007	-1.28044	3.79623	0.00162264	0.00689222	15.7656	3.15181
KI.SED - WT.SED	sp|Q99KK7|DPP3_MOUSE	Q99KK7	DPP3_MOUSE	Dipeptidyl peptidase 3	10090	Dpp3	0.408195	1.3761	3.79133	0.00163938	0.00695357	15.7656	3.14881
KI.SED - WT.SED	sp|P56695|WFS1_MOUSE	P56695	WFS1_MOUSE	Wolframin	10090	Wfs1	-0.673586	0.573774	-3.79795	0.00164267	0.00695773	15.6085	-3.14822
KI.SED - WT.SED	sp|Q3ULD5|MCCB_MOUSE	Q3ULD5	MCCB_MOUSE	Methylcrotonoyl-CoA carboxylase beta chain, mitochondrial	10090	Mccc2	-0.357866	2.12735	-3.78802	0.00165077	0.00698224	15.7656	-3.14678
KI.SED - WT.SED	sp|Q99K28|ARFG2_MOUSE	Q99K28	ARFG2_MOUSE	ADP-ribosylation factor GTPase-activating protein 2	10090	Arfgap2	0.363585	-1.42079	3.78731	0.00165325	0.00698297	15.7656	3.14634
KI.SED - WT.SED	sp|Q9CX56|PSMD8_MOUSE	Q9CX56	PSMD8_MOUSE	26S proteasome non-ATPase regulatory subunit 8	10090	Psmd8	0.299988	2.16869	3.78415	0.00166423	0.00701468	15.7656	3.14441
KI.SED - WT.SED	sp|P01754|HVM10_MOUSE	P01754	HVM10_MOUSE	Ig heavy chain V region 1-62-3	10090	Ighv1-62-3	1.72118	0.00684161	3.86039	0.00166541	0.00701468	14.3244	3.1442
KI.SED - WT.SED	tr|Q80X68|Q80X68_MOUSE	Q80X68	Q80X68_MOUSE	Citrate synthase	10090	Csl	-1.56962	-2.31184	-3.82689	0.00168442	0.00706765	14.8126	-3.14088
KI.SED - WT.SED	sp|Q9DCJ9|NPL_MOUSE	Q9DCJ9	NPL_MOUSE	N-acetylneuraminate lyase	10090	Npl	-0.646949	-1.85279	-3.77798	0.00168587	0.00706765	15.7656	-3.14063
KI.SED - WT.SED	sp|Q9D0J4|ARL2_MOUSE	Q9D0J4	ARL2_MOUSE	ADP-ribosylation factor-like protein 2	10090	Arl2	0.815799	-4.85626	3.7777	0.00168688	0.00706765	15.7656	3.14045
KI.SED - WT.SED	tr|A0A571BF58|A0A571BF58_MOUSE	A0A571BF58	A0A571BF58_MOUSE	Nebulin	10090	Neb	0.386888	10.6323	3.77757	0.00168734	0.00706765	15.7656	3.14037
KI.SED - WT.SED	sp|P49813|TMOD1_MOUSE	P49813	TMOD1_MOUSE	Tropomodulin-1	10090	Tmod1	0.57145	3.1924	3.77099	0.00171075	0.00714694	15.7656	3.13633
KI.SED - WT.SED	sp|Q9DBB8|DHDH_MOUSE	Q9DBB8	DHDH_MOUSE	Trans-1,2-dihydrobenzene-1,2-diol dehydrogenase	10090	Dhdh	0.688061	1.7091	3.78174	0.001711	0.00714694	15.5397	3.13629
KI.SED - WT.SED	sp|Q99L13|3HIDH_MOUSE	Q99L13	3HIDH_MOUSE	3-hydroxyisobutyrate dehydrogenase, mitochondrial	10090	Hibadh	-0.38431	2.1608	-3.77002	0.00171425	0.00715062	15.7656	-3.13573
KI.SED - WT.SED	sp|O88346|TNNT1_MOUSE	O88346	TNNT1_MOUSE	Troponin T, slow skeletal muscle	10090	Tnnt1	2.15273	2.28082	3.84294	0.00172441	0.00718306	14.3244	3.134
KI.SED - WT.SED	sp|Q8CBY8|DCTN4_MOUSE	Q8CBY8	DCTN4_MOUSE	Dynactin subunit 4	10090	Dctn4	0.284416	0.0678259	3.75808	0.00175768	0.00731158	15.7656	3.12839
KI.SED - WT.SED	sp|Q9D7B6|ACAD8_MOUSE	Q9D7B6	ACAD8_MOUSE	Isobutyryl-CoA dehydrogenase, mitochondrial	10090	Acad8	-0.253394	2.94159	-3.75486	0.00176958	0.00735092	15.7656	-3.12641
KI.SED - WT.SED	sp|Q9Z1Z2|STRAP_MOUSE	Q9Z1Z2	STRAP_MOUSE	Serine-threonine kinase receptor-associated protein	10090	Strap	0.243839	2.37215	3.75406	0.00177254	0.00735313	15.7656	3.12591
KI.SED - WT.SED	sp|P56399|UBP5_MOUSE	P56399	UBP5_MOUSE	Ubiquitin carboxyl-terminal hydrolase 5	10090	Usp5	0.272958	1.32842	3.75151	0.00178205	0.00738242	15.7656	3.12434
KI.SED - WT.SED	sp|P60843|IF4A1_MOUSE	P60843	IF4A1_MOUSE	Eukaryotic initiation factor 4A-I	10090	Eif4a1	0.242773	0.988839	3.74737	0.00179758	0.00743657	15.7656	3.12179
KI.SED - WT.SED	sp|P42669|PURA_MOUSE	P42669	PURA_MOUSE	Transcriptional activator protein Pur-alpha	10090	Pura	0.293432	0.787863	3.74648	0.00180096	0.00744035	15.7656	3.12123
KI.SED - WT.SED	sp|Q9QZ73|DCNL1_MOUSE	Q9QZ73	DCNL1_MOUSE	DCN1-like protein 1	10090	Dcun1d1	0.360951	-0.788816	3.73378	0.00184955	0.00763065	15.7656	3.11338
KI.SED - WT.SED	sp|P80316|TCPE_MOUSE	P80316	TCPE_MOUSE	T-complex protein 1 subunit epsilon	10090	Cct5	0.236615	3.11397	3.732	0.00185644	0.00764043	15.7656	3.11229
KI.SED - WT.SED	sp|Q6PDI5|ECM29_MOUSE	Q6PDI5	ECM29_MOUSE	Proteasome adapter and scaffold protein ECM29	10090	Ecpas	0.342352	2.74455	3.73186	0.00185698	0.00764043	15.7656	3.1122
KI.SED - WT.SED	sp|P49182|HEP2_MOUSE	P49182	HEP2_MOUSE	Heparin cofactor 2	10090	Serpind1	0.544155	-2.7133	3.7295	0.00186621	0.00766795	15.7656	3.11074
KI.SED - WT.SED	sp|Q8CIE6|COPA_MOUSE	Q8CIE6	COPA_MOUSE	Coatomer subunit alpha	10090	Copa	0.244602	0.894315	3.72711	0.00187559	0.00768448	15.7656	3.10926
KI.SED - WT.SED	sp|Q8CGC7|SYEP_MOUSE	Q8CGC7	SYEP_MOUSE	Bifunctional glutamate/proline--tRNA ligase	10090	Eprs1	0.372018	4.67489	3.72669	0.00187724	0.00768448	15.7656	3.109
KI.SED - WT.SED	sp|Q9Z1D1|EIF3G_MOUSE	Q9Z1D1	EIF3G_MOUSE	Eukaryotic translation initiation factor 3 subunit G	10090	Eif3g	0.275927	-0.0326231	3.72653	0.00187786	0.00768448	15.7656	3.1089
KI.SED - WT.SED	sp|Q62442|VAMP1_MOUSE	Q62442	VAMP1_MOUSE	Vesicle-associated membrane protein 1	10090	Vamp1	-0.860841	-5.19219	-3.7249	0.00188431	0.00770044	15.7656	-3.10789
KI.SED - WT.SED	sp|P58771|TPM1_MOUSE	P58771	TPM1_MOUSE	Tropomyosin alpha-1 chain	10090	Tpm1	0.490981	9.66173	3.72103	0.00189964	0.00775258	15.7656	3.10549
KI.SED - WT.SED	sp|Q9CY73|RM44_MOUSE	Q9CY73	RM44_MOUSE	39S ribosomal protein L44, mitochondrial	10090	Mrpl44	-0.579154	-1.75079	-3.71564	0.00192124	0.00783017	15.7656	-3.10214
KI.SED - WT.SED	sp|Q9CWJ9|PUR9_MOUSE	Q9CWJ9	PUR9_MOUSE	Bifunctional purine biosynthesis protein ATIC	10090	Atic	0.304913	3.25086	3.71317	0.0019312	0.00786015	15.7656	3.10061
KI.SED - WT.SED	sp|Q8BW75|AOFB_MOUSE	Q8BW75	AOFB_MOUSE	Amine oxidase [flavin-containing] B	10090	Maob	-0.453193	1.99211	-3.71058	0.00194175	0.00789243	15.7656	-3.099
KI.SED - WT.SED	sp|Q9CQ62|DECR_MOUSE	Q9CQ62	DECR_MOUSE	2,4-dienoyl-CoA reductase [(3E)-enoyl-CoA-producing], mitochondrial	10090	Decr1	-0.822398	3.39945	-3.72527	0.00195353	0.00792396	15.387	-3.09721
KI.SED - WT.SED	sp|Q6Y5D8|RHG10_MOUSE	Q6Y5D8	RHG10_MOUSE	Rho GTPase-activating protein 10	10090	Arhgap10	0.428283	-2.07824	3.70739	0.00195475	0.00792396	15.7656	3.09702
KI.SED - WT.SED	sp|P63073|IF4E_MOUSE	P63073	IF4E_MOUSE	Eukaryotic translation initiation factor 4E	10090	Eif4e	0.289377	1.02411	3.70037	0.00198377	0.00803079	15.7656	3.09265
KI.SED - WT.SED	sp|P01867|IGG2B_MOUSE	P01867	IGG2B_MOUSE	Immunoglobulin heavy constant gamma 2B	10090	Ighg2b	1.22542	1.895	3.74416	0.00201335	0.00813965	14.716	3.08826
KI.SED - WT.SED	sp|P07759|SPA3K_MOUSE	P07759	SPA3K_MOUSE	Serine protease inhibitor A3K	10090	Serpina3k	-0.74085	4.14777	-3.69833	0.00201753	0.00814562	15.6325	-3.08764
KI.SED - WT.SED	sp|P28650|PURA1_MOUSE	P28650	PURA1_MOUSE	Adenylosuccinate synthetase isozyme 1	10090	Adss1	0.373207	5.32686	3.69002	0.0020273	0.00816901	15.7656	3.0862
KI.SED - WT.SED	sp|Q9QUM9|PSA6_MOUSE	Q9QUM9	PSA6_MOUSE	Proteasome subunit alpha type-6	10090	Psma6	0.311996	2.70873	3.68968	0.00202873	0.00816901	15.7656	3.08599
KI.SED - WT.SED	sp|P49722|PSA2_MOUSE	P49722	PSA2_MOUSE	Proteasome subunit alpha type-2	10090	Psma2	0.355705	1.94062	3.68143	0.00206413	0.00830052	15.7656	3.08085
KI.SED - WT.SED	sp|Q99JY0|ECHB_MOUSE	Q99JY0	ECHB_MOUSE	Trifunctional enzyme subunit beta, mitochondrial	10090	Hadhb	-0.475133	6.13748	-3.67687	0.002084	0.00836927	15.7656	-3.07799
KI.SED - WT.SED	sp|Q8C052|MAP1S_MOUSE	Q8C052	MAP1S_MOUSE	Microtubule-associated protein 1S	10090	Map1s	0.426021	-2.7255	3.67013	0.00211364	0.00847704	15.7656	3.07378
KI.SED - WT.SED	sp|Q9D8L5|CCD91_MOUSE	Q9D8L5	CCD91_MOUSE	Coiled-coil domain-containing protein 91	10090	Ccdc91	0.479316	-2.18969	3.65675	0.00217385	0.00870694	15.7656	3.06539
KI.SED - WT.SED	sp|Q9EQI8|RM46_MOUSE	Q9EQI8	RM46_MOUSE	39S ribosomal protein L46, mitochondrial	10090	Mrpl46	-0.66958	-0.701472	-3.66048	0.00218353	0.00873182	15.6325	-3.06406
KI.SED - WT.SED	sp|O08915|AIP_MOUSE	O08915	AIP_MOUSE	AH receptor-interacting protein	10090	Aip	0.305168	-0.829624	3.65412	0.00218585	0.00873182	15.7656	3.06375
KI.SED - WT.SED	sp|Q01149|CO1A2_MOUSE	Q01149	CO1A2_MOUSE	Collagen alpha-2(I) chain	10090	Col1a2	-0.909632	2.68442	-3.6761	0.0021916	0.00873693	15.2518	-3.06296
KI.SED - WT.SED	sp|A2AJI0|MA7D1_MOUSE	A2AJI0	MA7D1_MOUSE	MAP7 domain-containing protein 1	10090	Map7d1	0.435996	-1.59004	3.65259	0.00219291	0.00873693	15.7656	3.06278
KI.SED - WT.SED	sp|O35350|CAN1_MOUSE	O35350	CAN1_MOUSE	Calpain-1 catalytic subunit	10090	Capn1	0.36766	3.99385	3.64022	0.00225055	0.00895477	15.7656	3.05501
KI.SED - WT.SED	sp|Q9WUZ5|TNNI1_MOUSE	Q9WUZ5	TNNI1_MOUSE	Troponin I, slow skeletal muscle	10090	Tnni1	2.7836	2.16557	3.70895	0.00225403	0.00895651	14.3244	3.05454
KI.SED - WT.SED	sp|Q9CR98|F136A_MOUSE	Q9CR98	F136A_MOUSE	Protein FAM136A	10090	Fam136a	-0.399027	0.417772	-3.63847	0.00225883	0.00895651	15.7656	-3.05391
KI.SED - WT.SED	tr|E9PWZ3|E9PWZ3_MOUSE	E9PWZ3	E9PWZ3_MOUSE	Ribosomal protein L3-like	10090	Rpl3l	0.223533	4.26704	3.63825	0.00225989	0.00895651	15.7656	3.05377
KI.SED - WT.SED	sp|P47809|MP2K4_MOUSE	P47809	MP2K4_MOUSE	Dual specificity mitogen-activated protein kinase kinase 4	10090	Map2k4	0.291847	0.79764	3.63614	0.00226992	0.00898447	15.7656	3.05244
KI.SED - WT.SED	sp|P01633|KV5A1_MOUSE	P01633	KV5A1_MOUSE	Immunoglobulin kappa chain variable 6-17	10090	Igkv6-17	0.986182	-1.83555	3.65537	0.00228744	0.00904199	15.2518	3.05013
KI.SED - WT.SED	sp|Q69ZR2|HECD1_MOUSE	Q69ZR2	HECD1_MOUSE	E3 ubiquitin-protein ligase HECTD1	10090	Hectd1	0.234906	-0.145176	3.62542	0.00232154	0.00915841	15.7656	3.04568
KI.SED - WT.SED	sp|Q9CQ06|RM24_MOUSE	Q9CQ06	RM24_MOUSE	39S ribosomal protein L24, mitochondrial	10090	Mrpl24	-0.549312	-3.15479	-3.62513	0.00232296	0.00915841	15.7656	-3.0455
KI.SED - WT.SED	sp|Q8R001|MARE2_MOUSE	Q8R001	MARE2_MOUSE	Microtubule-associated protein RP/EB family member 2	10090	Mapre2	0.475185	-2.07784	3.6233	0.00233191	0.0091817	15.7656	3.04434
KI.SED - WT.SED	sp|Q91V41|RAB14_MOUSE	Q91V41	RAB14_MOUSE	Ras-related protein Rab-14	10090	Rab14	0.31288	0.321992	3.62169	0.0023398	0.00920077	15.7656	3.04332
KI.SED - WT.SED	sp|Q9DBF1|AL7A1_MOUSE	Q9DBF1	AL7A1_MOUSE	Alpha-aminoadipic semialdehyde dehydrogenase	10090	Aldh7a1	0.255463	2.10099	3.61681	0.00236387	0.00928335	15.7656	3.04024
KI.SED - WT.SED	sp|P84104|SRSF3_MOUSE	P84104	SRSF3_MOUSE	Serine/arginine-rich splicing factor 3	10090	Srsf3	0.296668	-0.0225573	3.61537	0.00237103	0.00929937	15.7656	3.03933
KI.SED - WT.SED	tr|G5E8J6|G5E8J6_MOUSE	G5E8J6	G5E8J6_MOUSE	Histidine rich calcium binding protein	10090	Hrc	-0.438972	-0.713276	-3.61174	0.00238915	0.00935719	15.7656	-3.03704
KI.SED - WT.SED	sp|P50580|PA2G4_MOUSE	P50580	PA2G4_MOUSE	Proliferation-associated protein 2G4	10090	Pa2g4	0.281551	2.73224	3.61118	0.00239197	0.00935719	15.7656	3.03668
KI.SED - WT.SED	sp|Q9WV98|TIM9_MOUSE	Q9WV98	TIM9_MOUSE	Mitochondrial import inner membrane translocase subunit Tim9	10090	Timm9	-0.433062	1.55057	-3.60344	0.00243113	0.00949806	15.7656	-3.03178
KI.SED - WT.SED	sp|Q62167|DDX3X_MOUSE	Q62167	DDX3X_MOUSE	ATP-dependent RNA helicase DDX3X	10090	Ddx3x	0.452257	1.3113	3.60145	0.0024413	0.00951438	15.7656	3.03052
KI.SED - WT.SED	sp|Q9ER35|FN3K_MOUSE	Q9ER35	FN3K_MOUSE	Fructosamine-3-kinase	10090	Fn3k	-0.400355	-0.178865	-3.60078	0.00244472	0.00951438	15.7656	-3.0301
KI.SED - WT.SED	sp|Q8CHP8|PGP_MOUSE	Q8CHP8	PGP_MOUSE	Glycerol-3-phosphate phosphatase	10090	Pgp	-0.288077	2.67323	-3.60077	0.00244475	0.00951438	15.7656	-3.0301
KI.SED - WT.SED	sp|P11983|TCPA_MOUSE	P11983	TCPA_MOUSE	T-complex protein 1 subunit alpha	10090	Tcp1	0.24408	2.33961	3.59731	0.00246259	0.00956047	15.7656	3.0279
KI.SED - WT.SED	sp|Q91WK5|GCSH_MOUSE	Q91WK5	GCSH_MOUSE	Glycine cleavage system H protein, mitochondrial	10090	Gcsh	-0.468848	-2.30839	-3.59647	0.00246692	0.00956047	15.7656	-3.02737
KI.SED - WT.SED	sp|Q91VM5|RMXL1_MOUSE	Q91VM5	RMXL1_MOUSE	RNA binding motif protein, X-linked-like-1	10090	Rbmxl1	0.284006	0.614214	3.59645	0.00246703	0.00956047	15.7656	3.02736
KI.SED - WT.SED	sp|Q80XI3|IF4G3_MOUSE	Q80XI3	IF4G3_MOUSE	Eukaryotic translation initiation factor 4 gamma 3	10090	Eif4g3	0.335303	0.0953635	3.59498	0.00247467	0.00956047	15.7656	3.02642
KI.SED - WT.SED	sp|Q9CY45|EFMT1_MOUSE	Q9CY45	EFMT1_MOUSE	EEF1A lysine methyltransferase 1	10090	Eef1akmt1	0.450539	-1.66958	3.59422	0.00247863	0.00956047	15.7656	3.02594
KI.SED - WT.SED	sp|Q6A4J8|UBP7_MOUSE	Q6A4J8	UBP7_MOUSE	Ubiquitin carboxyl-terminal hydrolase 7	10090	Usp7	0.320431	-2.08361	3.59389	0.00248035	0.00956047	15.7656	3.02573
KI.SED - WT.SED	sp|Q9JL56|GDE1_MOUSE	Q9JL56	GDE1_MOUSE	Glycerophosphodiester phosphodiesterase 1	10090	Gde1	-0.253398	-0.658361	-3.59386	0.0024805	0.00956047	15.7656	-3.02571
KI.SED - WT.SED	sp|P54729|NUB1_MOUSE	P54729	NUB1_MOUSE	NEDD8 ultimate buster 1	10090	Nub1	0.25789	0.179293	3.59351	0.00248233	0.00956047	15.7656	3.02549
KI.SED - WT.SED	sp|Q62009|POSTN_MOUSE	Q62009	POSTN_MOUSE	Periostin	10090	Postn	0.493881	-0.304655	3.59298	0.00248509	0.00956047	15.7656	3.02515
KI.SED - WT.SED	sp|Q6P8X1|SNX6_MOUSE	Q6P8X1	SNX6_MOUSE	Sorting nexin-6	10090	Snx6	0.279556	0.745209	3.59115	0.00249466	0.00958508	15.7656	3.02399
KI.SED - WT.SED	sp|Q9D0I9|SYRC_MOUSE	Q9D0I9	SYRC_MOUSE	Arginine--tRNA ligase, cytoplasmic	10090	Rars1	0.371064	3.10019	3.58991	0.00250112	0.00959767	15.7656	3.02321
KI.SED - WT.SED	sp|Q6PCP5|MFF_MOUSE	Q6PCP5	MFF_MOUSE	Mitochondrial fission factor	10090	Mff	-0.476506	-0.929148	-3.58781	0.00251219	0.00962795	15.7656	-3.02187
KI.SED - WT.SED	sp|P14206|RSSA_MOUSE	P14206	RSSA_MOUSE	40S ribosomal protein SA	10090	Rpsa	0.225998	2.71473	3.58505	0.00252676	0.00965972	15.7656	3.02012
KI.SED - WT.SED	sp|Q8CI94|PYGB_MOUSE	Q8CI94	PYGB_MOUSE	Glycogen phosphorylase, brain form	10090	Pygb	0.32924	-1.41234	3.58503	0.00252688	0.00965972	15.7656	3.0201
KI.SED - WT.SED	sp|O08911|MK12_MOUSE	O08911	MK12_MOUSE	Mitogen-activated protein kinase 12	10090	Mapk12	0.322383	2.95986	3.57908	0.00255862	0.0097687	15.7656	3.01632
KI.SED - WT.SED	sp|Q9WUP7|UCHL5_MOUSE	Q9WUP7	UCHL5_MOUSE	Ubiquitin carboxyl-terminal hydrolase isozyme L5	10090	Uchl5	0.524062	-1.29134	3.57775	0.00256577	0.00978362	15.7656	3.01548
KI.SED - WT.SED	sp|O55028|BCKD_MOUSE	O55028	BCKD_MOUSE	[3-methyl-2-oxobutanoate dehydrogenase [lipoamide]] kinase, mitochondrial	10090	Bckdk	-0.296081	1.47261	-3.57526	0.00257922	0.0098225	15.7656	-3.01389
KI.SED - WT.SED	sp|Q8VIB3|SIA10_MOUSE	Q8VIB3	SIA10_MOUSE	Type 2 lactosamine alpha-2,3-sialyltransferase	10090	St3gal6	0.318059	-1.5955	3.57291	0.00259197	0.00985864	15.7656	3.01239
KI.SED - WT.SED	sp|P24452|CAPG_MOUSE	P24452	CAPG_MOUSE	Macrophage-capping protein	10090	Capg	0.573028	0.727168	3.57666	0.00260163	0.00988293	15.6325	3.01126
KI.SED - WT.SED	sp|Q9JJI8|RL38_MOUSE	Q9JJI8	RL38_MOUSE	60S ribosomal protein L38	10090	Rpl38	0.924465	1.20997	3.59739	0.00262974	0.00997715	15.0405	3.008
KI.SED - WT.SED	sp|Q91Z53|GRHPR_MOUSE	Q91Z53	GRHPR_MOUSE	Glyoxylate reductase/hydroxypyruvate reductase	10090	Grhpr	0.380459	3.20027	3.56212	0.00265133	0.0100356	15.7656	3.00551
KI.SED - WT.SED	sp|Q60759|GCDH_MOUSE	Q60759	GCDH_MOUSE	Glutaryl-CoA dehydrogenase, mitochondrial	10090	Gcdh	-0.392941	1.25242	-3.56204	0.00265178	0.0100356	15.7656	-3.00546
KI.SED - WT.SED	sp|Q9QX11|CYH1_MOUSE	Q9QX11	CYH1_MOUSE	Cytohesin-1	10090	Cyth1	-0.314106	-0.576816	-3.56077	0.00265884	0.0100497	15.7656	-3.00465
KI.SED - WT.SED	sp|Q9CQI7|RU2B_MOUSE	Q9CQI7	RU2B_MOUSE	U2 small nuclear ribonucleoprotein B''	10090	Snrpb2	0.232328	-0.189856	3.55792	0.00267482	0.0100974	15.7656	3.00283
KI.SED - WT.SED	sp|P62317|SMD2_MOUSE	P62317	SMD2_MOUSE	Small nuclear ribonucleoprotein Sm D2	10090	Snrpd2	0.481273	-0.969615	3.54903	0.00272516	0.0102746	15.7656	2.99715
KI.SED - WT.SED	sp|Q791T5|MTCH1_MOUSE	Q791T5	MTCH1_MOUSE	Mitochondrial carrier homolog 1	10090	Mtch1	-0.707011	-2.28667	-3.54786	0.00276176	0.0103997	15.6381	-2.99308
KI.SED - WT.SED	sp|P68372|TBB4B_MOUSE	P68372	TBB4B_MOUSE	Tubulin beta-4B chain	10090	Tubb4b	0.345176	5.05203	3.54039	0.00277504	0.0104366	15.7656	2.99162
KI.SED - WT.SED	sp|Q9D6Y9|GLGB_MOUSE	Q9D6Y9	GLGB_MOUSE	1,4-alpha-glucan-branching enzyme	10090	Gbe1	-0.514911	2.215	-3.53901	0.00279148	0.0104854	15.7298	-2.98981
KI.SED - WT.SED	sp|Q9CR86|CHSP1_MOUSE	Q9CR86	CHSP1_MOUSE	Calcium-regulated heat stable protein 1	10090	Carhsp1	0.599004	-4.62609	3.52989	0.00283688	0.0106326	15.7656	2.98488
KI.SED - WT.SED	sp|Q8CGY8|OGT1_MOUSE	Q8CGY8	OGT1_MOUSE	UDP-N-acetylglucosamine--peptide N-acetylglucosaminyltransferase 110 kDa subunit	10090	Ogt	0.289444	-1.184	3.52975	0.00283772	0.0106326	15.7656	2.98479
KI.SED - WT.SED	sp|P59325|IF5_MOUSE	P59325	IF5_MOUSE	Eukaryotic translation initiation factor 5	10090	Eif5	0.214449	0.401154	3.5288	0.00284337	0.0106406	15.7656	2.98418
KI.SED - WT.SED	sp|P30412|PPIC_MOUSE	P30412	PPIC_MOUSE	Peptidyl-prolyl cis-trans isomerase C	10090	Ppic	0.486754	-1.51675	3.52718	0.00285303	0.0106635	15.7656	2.98315
KI.SED - WT.SED	sp|Q5XJY5|COPD_MOUSE	Q5XJY5	COPD_MOUSE	Coatomer subunit delta	10090	Arcn1	0.284947	0.503493	3.52627	0.00285852	0.0106709	15.7656	2.98256
KI.SED - WT.SED	sp|Q80W22|THNS2_MOUSE	Q80W22	THNS2_MOUSE	Threonine synthase-like 2	10090	Thnsl2	0.460624	0.569637	3.52429	0.00287041	0.0107001	15.7656	2.98129
KI.SED - WT.SED	sp|P61202|CSN2_MOUSE	P61202	CSN2_MOUSE	COP9 signalosome complex subunit 2	10090	Cops2	0.31557	1.03369	3.52379	0.00287344	0.0107001	15.7656	2.98096
KI.SED - WT.SED	sp|Q99J56|DERL1_MOUSE	Q99J56	DERL1_MOUSE	Derlin-1	10090	Derl1	0.397766	-0.464714	3.52217	0.0028832	0.0107232	15.7656	2.97992
KI.SED - WT.SED	sp|Q91XL9|OSBL1_MOUSE	Q91XL9	OSBL1_MOUSE	Oxysterol-binding protein-related protein 1	10090	Osbpl1a	-0.551037	-1.62521	-3.52153	0.0028871	0.0107245	15.7656	-2.97951
KI.SED - WT.SED	sp|Q9CQV5|RT24_MOUSE	Q9CQV5	RT24_MOUSE	28S ribosomal protein S24, mitochondrial	10090	Mrps24	-0.623223	-3.15325	-3.51999	0.00289642	0.0107413	15.7656	-2.97852
KI.SED - WT.SED	sp|Q8BKC5|IPO5_MOUSE	Q8BKC5	IPO5_MOUSE	Importin-5	10090	Ipo5	0.265484	1.96907	3.51961	0.00289873	0.0107413	15.7656	2.97828
KI.SED - WT.SED	sp|Q7TQD2|TPPP_MOUSE	Q7TQD2	TPPP_MOUSE	Tubulin polymerization-promoting protein	10090	Tppp	0.446039	-1.79304	3.51495	0.00292719	0.0108335	15.7656	2.97528
KI.SED - WT.SED	sp|Q8BP48|MAP11_MOUSE	Q8BP48	MAP11_MOUSE	Methionine aminopeptidase 1	10090	Metap1	0.333768	1.3695	3.51034	0.00295568	0.0109255	15.7656	2.97231
KI.SED - WT.SED	sp|Q9Z0Y1|DCTN3_MOUSE	Q9Z0Y1	DCTN3_MOUSE	Dynactin subunit 3	10090	Dctn3	0.245625	0.839532	3.50689	0.00297717	0.0109915	15.7656	2.97009
KI.SED - WT.SED	sp|O88544|CSN4_MOUSE	O88544	CSN4_MOUSE	COP9 signalosome complex subunit 4	10090	Cops4	0.329281	1.10399	3.50356	0.00299805	0.0110551	15.7656	2.96794
KI.SED - WT.SED	sp|Q62189|SNRPA_MOUSE	Q62189	SNRPA_MOUSE	U1 small nuclear ribonucleoprotein A	10090	Snrpa	0.631114	-2.50026	3.49857	0.00302959	0.0111578	15.7656	2.96472
KI.SED - WT.SED	sp|P63028|TCTP_MOUSE	P63028	TCTP_MOUSE	Translationally-controlled tumor protein	10090	Tpt1	0.280031	4.45779	3.49671	0.00304143	0.0111877	15.7656	2.96352
KI.SED - WT.SED	sp|E9QA62|LMOD3_MOUSE	E9QA62	LMOD3_MOUSE	Leiomodin-3	10090	Lmod3	0.557167	0.906079	3.50129	0.00304564	0.0111896	15.6325	2.96309
KI.SED - WT.SED	tr|E9Q264|E9Q264_MOUSE	E9Q264	E9Q264_MOUSE	Myosin, heavy chain 15	10090	Myh15	0.866244	-4.24528	3.48705	0.00310371	0.0113753	15.7656	2.95728
KI.SED - WT.SED	sp|Q9JLT4|TRXR2_MOUSE	Q9JLT4	TRXR2_MOUSE	Thioredoxin reductase 2, mitochondrial	10090	Txnrd2	-0.389838	0.114604	-3.48705	0.00310371	0.0113753	15.7656	-2.95727
KI.SED - WT.SED	sp|P70697|DCUP_MOUSE	P70697	DCUP_MOUSE	Uroporphyrinogen decarboxylase	10090	Urod	-0.358875	-1.85428	-3.48144	0.00314044	0.0114959	15.7656	-2.95365
KI.SED - WT.SED	sp|Q9D1F4|AKTS1_MOUSE	Q9D1F4	AKTS1_MOUSE	Proline-rich AKT1 substrate 1	10090	Akt1s1	0.400768	-1.98118	3.47909	0.00315596	0.0115387	15.7656	2.95212
KI.SED - WT.SED	sp|P24526|MYP2_MOUSE	P24526	MYP2_MOUSE	Myelin P2 protein	10090	Pmp2	1.51341	-4.25127	3.49749	0.00316077	0.0115424	15.2861	2.95165
KI.SED - WT.SED	sp|Q9CXW4|RL11_MOUSE	Q9CXW4	RL11_MOUSE	60S ribosomal protein L11	10090	Rpl11	0.450268	0.0177387	3.47414	0.00318891	0.011631	15.7656	2.94892
KI.SED - WT.SED	sp|Q60605|MYL6_MOUSE	Q60605	MYL6_MOUSE	Myosin light polypeptide 6	10090	Myl6	0.445124	7.2408	3.47307	0.00319611	0.0116351	15.7656	2.94822
KI.SED - WT.SED	sp|Q9DB15|RM12_MOUSE	Q9DB15	RM12_MOUSE	39S ribosomal protein L12, mitochondrial	10090	Mrpl12	-0.3055	0.663811	-3.47283	0.00319772	0.0116351	15.7656	-2.94806
KI.SED - WT.SED	sp|Q3TXS7|PSMD1_MOUSE	Q3TXS7	PSMD1_MOUSE	26S proteasome non-ATPase regulatory subunit 1	10090	Psmd1	0.282851	2.30334	3.47162	0.0032058	0.0116505	15.7656	2.94728
KI.SED - WT.SED	sp|P97461|RS5_MOUSE	P97461	RS5_MOUSE	40S ribosomal protein S5	10090	Rps5	0.228596	2.19481	3.47092	0.00321054	0.0116536	15.7656	2.94683
KI.SED - WT.SED	sp|P47915|RL29_MOUSE	P47915	RL29_MOUSE	60S ribosomal protein L29	10090	Rpl29	1.19889	1.46373	3.51198	0.00322662	0.0116979	14.716	2.94528
KI.SED - WT.SED	sp|O88990|ACTN3_MOUSE	O88990	ACTN3_MOUSE	Alpha-actinin-3	10090	Actn3	0.400156	8.84441	3.46674	0.00323882	0.0117281	15.7656	2.94411
KI.SED - WT.SED	sp|P62869|ELOB_MOUSE	P62869	ELOB_MOUSE	Elongin-B	10090	Elob	0.328562	2.61629	3.464	0.00325753	0.0117817	15.7656	2.94233
KI.SED - WT.SED	sp|Q61937|NPM_MOUSE	Q61937	NPM_MOUSE	Nucleophosmin	10090	Npm1	0.270024	1.46001	3.4631	0.00326363	0.0117897	15.7656	2.94175
KI.SED - WT.SED	sp|Q9JKR6|HYOU1_MOUSE	Q9JKR6	HYOU1_MOUSE	Hypoxia up-regulated protein 1	10090	Hyou1	0.247569	0.792704	3.46205	0.00327088	0.0118018	15.7656	2.94106
KI.SED - WT.SED	sp|Q68EF0|RAB3I_MOUSE	Q68EF0	RAB3I_MOUSE	Rab-3A-interacting protein	10090	Rab3ip	-1.01141	-5.04279	-3.46099	0.00327815	0.0118027	15.7656	-2.94038
KI.SED - WT.SED	sp|D3YYU8|OBSL1_MOUSE	D3YYU8	OBSL1_MOUSE	Obscurin-like protein 1	10090	Obsl1	0.486246	-3.28925	3.46087	0.00327895	0.0118027	15.7656	2.9403
KI.SED - WT.SED	sp|Q9D1A2|CNDP2_MOUSE	Q9D1A2	CNDP2_MOUSE	Cytosolic non-specific dipeptidase	10090	Cndp2	0.349804	2.0539	3.45889	0.0032926	0.0118377	15.7656	2.93901
KI.SED - WT.SED	sp|Q8BHC4|DCAKD_MOUSE	Q8BHC4	DCAKD_MOUSE	Dephospho-CoA kinase domain-containing protein	10090	Dcakd	0.391084	-0.0296384	3.45567	0.00331493	0.0119038	15.7656	2.93692
KI.SED - WT.SED	sp|P20029|BIP_MOUSE	P20029	BIP_MOUSE	Endoplasmic reticulum chaperone BiP	10090	Hspa5	0.258457	4.67658	3.45326	0.00333173	0.0119424	15.7656	2.93535
KI.SED - WT.SED	sp|Q61738|ITA7_MOUSE	Q61738	ITA7_MOUSE	Integrin alpha-7	10090	Itga7	0.25785	0.825832	3.45299	0.00333358	0.0119424	15.7656	2.93518
KI.SED - WT.SED	tr|F6TQW2|F6TQW2_MOUSE	F6TQW2	F6TQW2_MOUSE	Immunoglobulin heavy constant gamma 2C (Fragment)	10090	Ighg2c	0.790994	1.91774	3.46793	0.00336987	0.0120581	15.2518	2.93182
KI.SED - WT.SED	sp|P45376|ALDR_MOUSE	P45376	ALDR_MOUSE	Aldo-keto reductase family 1 member B1	10090	Akr1b1	0.376671	6.15333	3.44504	0.00338966	0.0121145	15.7656	2.93
KI.SED - WT.SED	sp|P24547|IMDH2_MOUSE	P24547	IMDH2_MOUSE	Inosine-5'-monophosphate dehydrogenase 2	10090	Impdh2	0.282654	-1.05686	3.44405	0.00339672	0.0121254	15.7656	2.92935
KI.SED - WT.SED	sp|P13542|MYH8_MOUSE	P13542	MYH8_MOUSE	Myosin-8	10090	Myh8	0.333076	5.02204	3.44343	0.00340112	0.0121268	15.7656	2.92895
KI.SED - WT.SED	sp|P62274|RS29_MOUSE	P62274	RS29_MOUSE	40S ribosomal protein S29	10090	Rps29	0.425978	-0.301187	3.44128	0.00341653	0.0121632	15.7656	2.92754
KI.SED - WT.SED	sp|Q9WU78|PDC6I_MOUSE	Q9WU78	PDC6I_MOUSE	Programmed cell death 6-interacting protein	10090	Pdcd6ip	0.263597	3.07576	3.44059	0.00342147	0.0121632	15.7656	2.92709
KI.SED - WT.SED	sp|Q3UDE2|TTL12_MOUSE	Q3UDE2	TTL12_MOUSE	Tubulin--tyrosine ligase-like protein 12	10090	Ttll12	0.377589	-1.8928	3.44032	0.00342341	0.0121632	15.7656	2.92692
KI.SED - WT.SED	sp|Q91VU6|DCA11_MOUSE	Q91VU6	DCA11_MOUSE	DDB1- and CUL4-associated factor 11	10090	Dcaf11	0.271758	-1.05739	3.43775	0.00344192	0.0122146	15.7656	2.92524
KI.SED - WT.SED	sp|P05977|MYL1_MOUSE	P05977	MYL1_MOUSE	Myosin light chain 1/3, skeletal muscle isoform	10090	Myl1	0.380621	9.78823	3.43446	0.00346575	0.0122818	15.7656	2.92309
KI.SED - WT.SED	sp|Q99PT1|GDIR1_MOUSE	Q99PT1	GDIR1_MOUSE	Rho GDP-dissociation inhibitor 1	10090	Arhgdia	0.258606	2.91316	3.43401	0.00346899	0.0122818	15.7656	2.9228
KI.SED - WT.SED	sp|Q9CX34|SGT1_MOUSE	Q9CX34	SGT1_MOUSE	Protein SGT1 homolog	10090	Sugt1	0.341362	0.852365	3.43276	0.00347814	0.0122982	15.7656	2.92198
KI.SED - WT.SED	sp|Q8K4Z5|SF3A1_MOUSE	Q8K4Z5	SF3A1_MOUSE	Splicing factor 3A subunit 1	10090	Sf3a1	0.428398	-2.53282	3.43198	0.00348384	0.0122982	15.7656	2.92147
KI.SED - WT.SED	tr|A0A087WR45|A0A087WR45_MOUSE	A0A087WR45	A0A087WR45_MOUSE	Proline rich basic protein 1	10090	Prob1	0.24097	-0.122729	3.4317	0.00348586	0.0122982	15.7656	2.92129
KI.SED - WT.SED	sp|Q9CXZ1|NDUS4_MOUSE	Q9CXZ1	NDUS4_MOUSE	NADH dehydrogenase [ubiquinone] iron-sulfur protein 4, mitochondrial	10090	Ndufs4	-0.578913	2.8925	-3.43522	0.00349666	0.012322	15.6325	-2.92033
KI.SED - WT.SED	sp|P16045|LEG1_MOUSE	P16045	LEG1_MOUSE	Galectin-1	10090	Lgals1	0.872733	3.85991	3.44375	0.00354265	0.0124695	15.2518	2.91625
KI.SED - WT.SED	sp|P62242|RS8_MOUSE	P62242	RS8_MOUSE	40S ribosomal protein S8	10090	Rps8	0.38905	2.92256	3.42051	0.00356868	0.0125465	15.7656	2.91397
KI.SED - WT.SED	sp|P11087|CO1A1_MOUSE	P11087	CO1A1_MOUSE	Collagen alpha-1(I) chain	10090	Col1a1	-1.38118	4.89222	-3.45751	0.00357444	0.012552	14.8126	-2.91346
KI.SED - WT.SED	sp|Q9CWS0|DDAH1_MOUSE	Q9CWS0	DDAH1_MOUSE	N(G),N(G)-dimethylarginine dimethylaminohydrolase 1	10090	Ddah1	0.6462	-3.60316	3.41909	0.00357933	0.012552	15.7656	2.91304
KI.SED - WT.SED	sp|Q99JR1|SFXN1_MOUSE	Q99JR1	SFXN1_MOUSE	Sideroflexin-1	10090	Sfxn1	-0.423001	-2.22645	-3.41851	0.00358366	0.012552	15.7656	-2.91266
KI.SED - WT.SED	sp|Q99JB8|PACN3_MOUSE	Q99JB8	PACN3_MOUSE	Protein kinase C and casein kinase II substrate protein 3	10090	Pacsin3	0.313281	3.19332	3.4177	0.00358978	0.012552	15.7656	2.91213
KI.SED - WT.SED	sp|Q7TMK9|HNRPQ_MOUSE	Q7TMK9	HNRPQ_MOUSE	Heterogeneous nuclear ribonucleoprotein Q	10090	Syncrip	0.193979	2.03562	3.41753	0.00359102	0.012552	15.7656	2.91202
KI.SED - WT.SED	sp|Q8R123|FAD1_MOUSE	Q8R123	FAD1_MOUSE	FAD synthase	10090	Flad1	-0.341696	-0.6545	-3.41539	0.00360715	0.0125938	15.7656	-2.91062
KI.SED - WT.SED	sp|Q9CQV8|1433B_MOUSE	Q9CQV8	1433B_MOUSE	14-3-3 protein beta/alpha	10090	Ywhab	0.327905	0.574782	3.40935	0.00365314	0.0127396	15.7656	2.90666
KI.SED - WT.SED	sp|P62852|RS25_MOUSE	P62852	RS25_MOUSE	40S ribosomal protein S25	10090	Rps25	0.313272	3.09437	3.40655	0.00367467	0.0127999	15.7656	2.90482
KI.SED - WT.SED	sp|O08756|HCD2_MOUSE	O08756	HCD2_MOUSE	3-hydroxyacyl-CoA dehydrogenase type-2	10090	Hsd17b10	-0.26488	1.65436	-3.40015	0.00372429	0.0129578	15.7656	-2.90062
KI.SED - WT.SED	sp|Q01730|RSU1_MOUSE	Q01730	RSU1_MOUSE	Ras suppressor protein 1	10090	Rsu1	0.298347	0.890253	3.39437	0.00376972	0.0130897	15.7656	2.89682
KI.SED - WT.SED	sp|Q91Z83|MYH7_MOUSE	Q91Z83	MYH7_MOUSE	Myosin-7	10090	Myh7	1.55282	7.52981	3.43208	0.00377088	0.0130897	14.7937	2.89672
KI.SED - WT.SED	sp|Q8VCI5|PEX19_MOUSE	Q8VCI5	PEX19_MOUSE	Peroxisomal biogenesis factor 19	10090	Pex19	-0.258654	-0.62239	-3.39069	0.00379894	0.0131654	15.7656	-2.89439
KI.SED - WT.SED	sp|O08997|ATOX1_MOUSE	O08997	ATOX1_MOUSE	Copper transport protein ATOX1	10090	Atox1	0.265436	0.987858	3.39038	0.00380141	0.0131654	15.7656	2.89419
KI.SED - WT.SED	sp|O35326|SRSF5_MOUSE	O35326	SRSF5_MOUSE	Serine/arginine-rich splicing factor 5	10090	Srsf5	0.323575	-1.46474	3.38402	0.00385238	0.0133187	15.7656	2.89
KI.SED - WT.SED	sp|Q8CA71|SHSA4_MOUSE	Q8CA71	SHSA4_MOUSE	Protein shisa-4	10090	Shisa4	0.447441	-0.660624	3.38377	0.00385448	0.0133187	15.7656	2.88983
KI.SED - WT.SED	sp|P34914|HYES_MOUSE	P34914	HYES_MOUSE	Bifunctional epoxide hydrolase 2	10090	Ephx2	-0.474675	1.47831	-3.38313	0.00386364	0.0133351	15.7517	-2.88909
KI.SED - WT.SED	sp|Q91WB2|PLPP7_MOUSE	Q91WB2	PLPP7_MOUSE	Inactive phospholipid phosphatase 7	10090	Plpp7	0.424631	-0.465485	3.38145	0.00387325	0.013353	15.7656	2.8883
KI.SED - WT.SED	sp|O08917|FLOT1_MOUSE	O08917	FLOT1_MOUSE	Flotillin-1	10090	Flot1	0.419242	-2.29252	3.38065	0.00387971	0.01336	15.7656	2.88778
KI.SED - WT.SED	sp|Q9JLR1|S61A2_MOUSE	Q9JLR1	S61A2_MOUSE	Protein transport protein Sec61 subunit alpha isoform 2	10090	Sec61a2	-0.291882	-0.465307	-3.37716	0.00390823	0.0134429	15.7656	-2.88548
KI.SED - WT.SED	sp|Q6ZWX6|IF2A_MOUSE	Q6ZWX6	IF2A_MOUSE	Eukaryotic translation initiation factor 2 subunit 1	10090	Eif2s1	0.235339	1.70721	3.37336	0.00393945	0.0135201	15.7656	2.88297
KI.SED - WT.SED	sp|Q9D1R9|RL34_MOUSE	Q9D1R9	RL34_MOUSE	60S ribosomal protein L34	10090	Rpl34	0.839188	-0.603788	3.39237	0.00393963	0.0135201	15.2518	2.88296
KI.SED - WT.SED	sp|Q3ULW8|PARP3_MOUSE	Q3ULW8	PARP3_MOUSE	Protein mono-ADP-ribosyltransferase PARP3	10090	Parp3	0.360484	0.154675	3.37261	0.0039457	0.0135256	15.7656	2.88247
KI.SED - WT.SED	sp|Q9WVE8|PACN2_MOUSE	Q9WVE8	PACN2_MOUSE	Protein kinase C and casein kinase substrate in neurons protein 2	10090	Pacsin2	-0.358634	1.06357	-3.37195	0.00395114	0.0135288	15.7656	-2.88204
KI.SED - WT.SED	sp|P18826|KPB1_MOUSE	P18826	KPB1_MOUSE	Phosphorylase b kinase regulatory subunit alpha, skeletal muscle isoform	10090	Phka1	0.632357	5.17431	3.37068	0.00396434	0.0135566	15.7566	2.88099
KI.SED - WT.SED	sp|Q9Z0H4|CELF2_MOUSE	Q9Z0H4	CELF2_MOUSE	CUGBP Elav-like family member 2	10090	Celf2	0.449407	-1.46351	3.36989	0.00396821	0.0135566	15.7656	2.88068
KI.SED - WT.SED	sp|Q9QWV4|MLF1_MOUSE	Q9QWV4	MLF1_MOUSE	Myeloid leukemia factor 1	10090	Mlf1	-0.308667	1.58428	-3.36264	0.00402897	0.0137486	15.7656	-2.87588
KI.SED - WT.SED	sp|Q9DC71|RT15_MOUSE	Q9DC71	RT15_MOUSE	28S ribosomal protein S15, mitochondrial	10090	Mrps15	-0.933428	-2.36169	-3.37736	0.00404562	0.0137898	15.3088	-2.87458
KI.SED - WT.SED	sp|Q02013|AQP1_MOUSE	Q02013	AQP1_MOUSE	Aquaporin-1	10090	Aqp1	-0.962122	-5.72056	-3.3573	0.00407438	0.0138666	15.7656	-2.87235
KI.SED - WT.SED	sp|Q9CYR6|AGM1_MOUSE	Q9CYR6	AGM1_MOUSE	Phosphoacetylglucosamine mutase	10090	Pgm3	0.393001	-2.93158	3.35695	0.00407732	0.0138666	15.7656	2.87212
KI.SED - WT.SED	sp|Q8BTR5|DUS28_MOUSE	Q8BTR5	DUS28_MOUSE	Dual specificity phosphatase 28	10090	Dusp28	0.30361	0.0413769	3.35619	0.0040838	0.013873	15.7656	2.87162
KI.SED - WT.SED	sp|Q9CQ92|FIS1_MOUSE	Q9CQ92	FIS1_MOUSE	Mitochondrial fission 1 protein	10090	Fis1	-0.224985	0.9861	-3.35508	0.00409331	0.0138897	15.7656	-2.87088
KI.SED - WT.SED	sp|Q9CZ04|CSN7A_MOUSE	Q9CZ04	CSN7A_MOUSE	COP9 signalosome complex subunit 7a	10090	Cops7a	0.301872	1.05114	3.35436	0.00409953	0.0138952	15.7656	2.8704
KI.SED - WT.SED	sp|Q3B7Z2|OSBP1_MOUSE	Q3B7Z2	OSBP1_MOUSE	Oxysterol-binding protein 1	10090	Osbp	0.17719	1.56169	3.3528	0.00411293	0.0139249	15.7656	2.86937
KI.SED - WT.SED	sp|Q62181|SEM3C_MOUSE	Q62181	SEM3C_MOUSE	Semaphorin-3C	10090	Sema3c	0.564567	-2.19874	3.35136	0.00412538	0.0139515	15.7656	2.86841
KI.SED - WT.SED	sp|Q9D892|ITPA_MOUSE	Q9D892	ITPA_MOUSE	Inosine triphosphate pyrophosphatase	10090	Itpa	0.24874	1.25705	3.34701	0.00416313	0.0140634	15.7656	2.86553
KI.SED - WT.SED	sp|Q8R2U6|NUDT4_MOUSE	Q8R2U6	NUDT4_MOUSE	Diphosphoinositol polyphosphate phosphohydrolase 2	10090	Nudt4	0.333422	-0.889191	3.34455	0.00418471	0.0141205	15.7656	2.86389
KI.SED - WT.SED	sp|P31428|DPEP1_MOUSE	P31428	DPEP1_MOUSE	Dipeptidase 1	10090	Dpep1	0.304333	-0.688484	3.34293	0.00419886	0.0141524	15.7656	2.86282
KI.SED - WT.SED	sp|Q7TQ48|SRCA_MOUSE	Q7TQ48	SRCA_MOUSE	Sarcalumenin	10090	Srl	-0.327194	5.47073	-3.33998	0.00422497	0.0142245	15.7656	-2.86086
KI.SED - WT.SED	sp|Q6PER3|MARE3_MOUSE	Q6PER3	MARE3_MOUSE	Microtubule-associated protein RP/EB family member 3	10090	Mapre3	0.3602	2.35644	3.33805	0.00424203	0.0142606	15.7656	2.85958
KI.SED - WT.SED	sp|O89112|LANC1_MOUSE	O89112	LANC1_MOUSE	Glutathione S-transferase LANCL1	10090	Lancl1	0.390203	2.30383	3.33766	0.00424548	0.0142606	15.7656	2.85932
KI.SED - WT.SED	sp|O09061|PSB1_MOUSE	O09061	PSB1_MOUSE	Proteasome subunit beta type-1	10090	Psmb1	0.333973	1.40973	3.33717	0.00424986	0.0142606	15.7656	2.85899
KI.SED - WT.SED	sp|Q9CPU4|MGST3_MOUSE	Q9CPU4	MGST3_MOUSE	Microsomal glutathione S-transferase 3	10090	Mgst3	-0.779231	1.18493	-3.35384	0.0042661	0.0142992	15.2518	-2.85778
KI.SED - WT.SED	sp|O55142|RL35A_MOUSE	O55142	RL35A_MOUSE	60S ribosomal protein L35a	10090	Rpl35a	0.314833	2.16701	3.32708	0.0043407	0.0145332	15.7656	2.85228
KI.SED - WT.SED	sp|Q7TSH2|KPBB_MOUSE	Q7TSH2	KPBB_MOUSE	Phosphorylase b kinase regulatory subunit beta	10090	Phkb	0.590823	5.50433	3.32287	0.00437915	0.0146457	15.7656	2.84947
KI.SED - WT.SED	sp|Q9DCM2|GSTK1_MOUSE	Q9DCM2	GSTK1_MOUSE	Glutathione S-transferase kappa 1	10090	Gstk1	-0.708566	3.71414	-3.32783	0.00440895	0.014729	15.5301	-2.84732
KI.SED - WT.SED	sp|Q99LD8|DDAH2_MOUSE	Q99LD8	DDAH2_MOUSE	N(G),N(G)-dimethylarginine dimethylaminohydrolase 2	10090	Ddah2	0.256467	-0.944999	3.31664	0.00443663	0.0147938	15.7656	2.84532
KI.SED - WT.SED	sp|Q8BZA9|TIGAR_MOUSE	Q8BZA9	TIGAR_MOUSE	Fructose-2,6-bisphosphatase TIGAR	10090	Tigar	-0.320918	1.63287	-3.31648	0.00443813	0.0147938	15.7656	-2.84522
KI.SED - WT.SED	sp|Q99J45|NRBP_MOUSE	Q99J45	NRBP_MOUSE	Nuclear receptor-binding protein	10090	Nrbp1	0.370307	-2.64057	3.31217	0.00447841	0.014899	15.7656	2.84234
KI.SED - WT.SED	sp|Q8VDB8|LRRC2_MOUSE	Q8VDB8	LRRC2_MOUSE	Leucine-rich repeat-containing protein 2	10090	Lrrc2	-0.454251	-1.43759	-3.31204	0.00447957	0.014899	15.7656	-2.84225
KI.SED - WT.SED	sp|Q922E4|PCY2_MOUSE	Q922E4	PCY2_MOUSE	Ethanolamine-phosphate cytidylyltransferase	10090	Pcyt2	-0.387051	1.4083	-3.31124	0.00448709	0.0149076	15.7656	-2.84172
KI.SED - WT.SED	sp|Q63918|CAVN2_MOUSE	Q63918	CAVN2_MOUSE	Caveolae-associated protein 2	10090	Cavin2	-0.298518	2.28499	-3.30606	0.00453605	0.0150537	15.7656	-2.83826
KI.SED - WT.SED	sp|Q4VBD2|TAPT1_MOUSE	Q4VBD2	TAPT1_MOUSE	Transmembrane anterior posterior transformation protein 1	10090	Tapt1	0.298881	-0.846792	3.30392	0.0045564	0.0151046	15.7656	2.83683
KI.SED - WT.SED	sp|Q9QUR7|PIN1_MOUSE	Q9QUR7	PIN1_MOUSE	Peptidyl-prolyl cis-trans isomerase NIMA-interacting 1	10090	Pin1	0.329623	-0.0266953	3.30221	0.00457272	0.0151421	15.7656	2.83569
KI.SED - WT.SED	sp|Q6ZPJ3|UBE2O_MOUSE	Q6ZPJ3	UBE2O_MOUSE	(E3-independent) E2 ubiquitin-conjugating enzyme UBE2O	10090	Ube2o	0.395969	-3.00082	3.29548	0.00463767	0.0153246	15.7656	2.83118
KI.SED - WT.SED	sp|Q9D6F9|TBB4A_MOUSE	Q9D6F9	TBB4A_MOUSE	Tubulin beta-4A chain	10090	Tubb4a	0.857907	-3.32192	3.29996	0.00463797	0.0153246	15.6325	2.83116
KI.SED - WT.SED	sp|Q60973|RBBP7_MOUSE	Q60973	RBBP7_MOUSE	Histone-binding protein RBBP7	10090	Rbbp7	0.262475	1.53479	3.29394	0.00465267	0.0153564	15.7656	2.83015
KI.SED - WT.SED	sp|Q8CCJ3|UFL1_MOUSE	Q8CCJ3	UFL1_MOUSE	E3 UFM1-protein ligase 1	10090	Ufl1	0.314395	-2.36328	3.293	0.00466182	0.0153698	15.7656	2.82952
KI.SED - WT.SED	sp|Q62448|IF4G2_MOUSE	Q62448	IF4G2_MOUSE	Eukaryotic translation initiation factor 4 gamma 2	10090	Eif4g2	0.222846	1.68432	3.28797	0.00471111	0.0155153	15.7656	2.82615
KI.SED - WT.SED	sp|Q9CYN2|SPCS2_MOUSE	Q9CYN2	SPCS2_MOUSE	Signal peptidase complex subunit 2	10090	Spcs2	0.303286	0.340348	3.28665	0.00472416	0.0155413	15.7656	2.82526
KI.SED - WT.SED	sp|Q91WK2|EIF3H_MOUSE	Q91WK2	EIF3H_MOUSE	Eukaryotic translation initiation factor 3 subunit H	10090	Eif3h	0.236112	1.16565	3.28556	0.00473499	0.0155564	15.7656	2.82453
KI.SED - WT.SED	sp|P21550|ENOB_MOUSE	P21550	ENOB_MOUSE	Beta-enolase	10090	Eno3	0.417799	8.76393	3.28515	0.00473905	0.0155564	15.7656	2.82426
KI.SED - WT.SED	sp|Q9JLV5|CUL3_MOUSE	Q9JLV5	CUL3_MOUSE	Cullin-3	10090	Cul3	0.315443	1.50959	3.28321	0.00475829	0.0155865	15.7656	2.82296
KI.SED - WT.SED	sp|Q8R2Y8|PTH2_MOUSE	Q8R2Y8	PTH2_MOUSE	Peptidyl-tRNA hydrolase 2, mitochondrial	10090	Ptrh2	-0.317721	-2.07863	-3.28287	0.00476166	0.0155865	15.7656	-2.82273
KI.SED - WT.SED	sp|Q99KP6|PRP19_MOUSE	Q99KP6	PRP19_MOUSE	Pre-mRNA-processing factor 19	10090	Prpf19	0.203751	-1.19536	3.28231	0.00476733	0.0155865	15.7656	2.82235
KI.SED - WT.SED	sp|Q60935|NAR1_MOUSE	Q60935	NAR1_MOUSE	GPI-linked NAD(P)(+)--arginine ADP-ribosyltransferase 1	10090	Art1	-0.267456	0.676729	-3.28215	0.00476886	0.0155865	15.7656	-2.82225
KI.SED - WT.SED	sp|Q8C0L9|GPCP1_MOUSE	Q8C0L9	GPCP1_MOUSE	Glycerophosphocholine phosphodiesterase GPCPD1	10090	Gpcpd1	0.413628	1.57153	3.28037	0.00478671	0.0156264	15.7656	2.82105
KI.SED - WT.SED	sp|P14576|SRP54_MOUSE	P14576	SRP54_MOUSE	Signal recognition particle subunit SRP54	10090	Srp54	0.227976	-0.0252647	3.2799	0.0047914	0.0156264	15.7656	2.82073
KI.SED - WT.SED	sp|P63300|SELW_MOUSE	P63300	SELW_MOUSE	Selenoprotein W	10090	Selenow	0.686421	-2.09282	3.28107	0.00482447	0.0157172	15.6325	2.81853
KI.SED - WT.SED	tr|A0A140T8M0|A0A140T8M0_MOUSE	A0A140T8M0	A0A140T8M0_MOUSE	Immunoglobulin kappa variable 1-117 (Fragment)	10090	Igkv1-117	0.834873	-1.07805	3.29145	0.00485288	0.0157898	15.2518	2.81664
KI.SED - WT.SED	sp|Q9EQS3|MYCBP_MOUSE	Q9EQS3	MYCBP_MOUSE	c-Myc-binding protein	10090	Mycbp	0.232676	-1.77909	3.27338	0.0048572	0.0157898	15.7656	2.81635
KI.SED - WT.SED	sp|Q8R0P4|AAMDC_MOUSE	Q8R0P4	AAMDC_MOUSE	Mth938 domain-containing protein	10090	Aamdc	0.334762	3.45406	3.26726	0.00491988	0.0159764	15.7656	2.81223
KI.SED - WT.SED	sp|Q9D6M3|GHC1_MOUSE	Q9D6M3	GHC1_MOUSE	Mitochondrial glutamate carrier 1	10090	Slc25a22	-0.53145	-0.29675	-3.26847	0.00495286	0.0160662	15.6325	-2.81008
KI.SED - WT.SED	sp|Q6PDM2|SRSF1_MOUSE	Q6PDM2	SRSF1_MOUSE	Serine/arginine-rich splicing factor 1	10090	Srsf1	0.271946	0.528076	3.25715	0.00502504	0.0162722	15.7656	2.80542
KI.SED - WT.SED	sp|Q58A65|JIP4_MOUSE	Q58A65	JIP4_MOUSE	C-Jun-amino-terminal kinase-interacting protein 4	10090	Spag9	0.234112	1.98573	3.25695	0.00502715	0.0162722	15.7656	2.80529
KI.SED - WT.SED	sp|Q8C3X2|CC90B_MOUSE	Q8C3X2	CC90B_MOUSE	Coiled-coil domain-containing protein 90B, mitochondrial	10090	Ccdc90b	1.20989	-0.809466	3.29061	0.00506198	0.0163674	14.716	2.80306
KI.SED - WT.SED	sp|Q8CIV8|TBCE_MOUSE	Q8CIV8	TBCE_MOUSE	Tubulin-specific chaperone E	10090	Tbce	0.436014	-2.21325	3.25088	0.00509139	0.0164449	15.7656	2.80119
KI.SED - WT.SED	sp|P18572|BASI_MOUSE	P18572	BASI_MOUSE	Basigin	10090	Bsg	-0.30341	1.72512	-3.24923	0.0051089	0.0164594	15.7656	-2.80009
KI.SED - WT.SED	sp|Q9D0M5|DYL2_MOUSE	Q9D0M5	DYL2_MOUSE	Dynein light chain 2, cytoplasmic	10090	Dynll2	0.22098	1.08099	3.24895	0.00511192	0.0164594	15.7656	2.7999
KI.SED - WT.SED	sp|Q9CQE5|RGS10_MOUSE	Q9CQE5	RGS10_MOUSE	Regulator of G-protein signaling 10	10090	Rgs10	-1.00858	-5.0524	-3.24892	0.00511221	0.0164594	15.7656	-2.79988
KI.SED - WT.SED	sp|P13412|TNNI2_MOUSE	P13412	TNNI2_MOUSE	Troponin I, fast skeletal muscle	10090	Tnni2	0.416747	8.30305	3.24678	0.00513521	0.0165158	15.7656	2.79843
KI.SED - WT.SED	sp|Q9QYR9|ACOT2_MOUSE	Q9QYR9	ACOT2_MOUSE	Acyl-coenzyme A thioesterase 2, mitochondrial	10090	Acot2	-0.789492	2.40638	-3.26248	0.00515194	0.0165363	15.2518	-2.79738
KI.SED - WT.SED	sp|Q9JLJ2|AL9A1_MOUSE	Q9JLJ2	AL9A1_MOUSE	4-trimethylaminobutyraldehyde dehydrogenase	10090	Aldh9a1	0.471198	-1.15878	3.24517	0.00515254	0.0165363	15.7656	2.79734
KI.SED - WT.SED	sp|O88851|RBBP9_MOUSE	O88851	RBBP9_MOUSE	Putative hydrolase RBBP9	10090	Rbbp9	0.670833	-0.942465	3.24713	0.00521143	0.0167076	15.5397	2.79367
KI.SED - WT.SED	tr|A8DUK4|A8DUK4_MOUSE	A8DUK4	A8DUK4_MOUSE	Beta-globin	10090	Hbb-bs	-0.788406	6.94107	-3.24051	0.0052502	0.016814	15.6325	-2.79127
KI.SED - WT.SED	sp|Q8CCM6|TIM21_MOUSE	Q8CCM6	TIM21_MOUSE	Mitochondrial import inner membrane translocase subunit Tim21	10090	Timm21	-0.909901	-4.2246	-3.23357	0.00527903	0.0168884	15.7656	-2.7895
KI.SED - WT.SED	sp|Q8CI59|STEA3_MOUSE	Q8CI59	STEA3_MOUSE	Metalloreductase STEAP3	10090	Steap3	0.281403	-0.982197	3.23276	0.00528803	0.0168993	15.7656	2.78894
KI.SED - WT.SED	sp|Q99LU0|CH1B1_MOUSE	Q99LU0	CH1B1_MOUSE	Charged multivesicular body protein 1B1	10090	Chmp1b1	0.239387	0.047719	3.23126	0.00530462	0.0169344	15.7656	2.78793
KI.SED - WT.SED	sp|P09528|FRIH_MOUSE	P09528	FRIH_MOUSE	Ferritin heavy chain	10090	Fth1	0.461805	1.28303	3.23081	0.00532454	0.0169532	15.7235	2.78671
KI.SED - WT.SED	sp|Q8R4S0|PP14C_MOUSE	Q8R4S0	PP14C_MOUSE	Protein phosphatase 1 regulatory subunit 14C	10090	Ppp1r14c	0.54758	1.03983	3.23366	0.00532566	0.0169532	15.6325	2.78665
KI.SED - WT.SED	sp|P51410|RL9_MOUSE	P51410	RL9_MOUSE	60S ribosomal protein L9	10090	Rpl9	0.184378	1.14473	3.22921	0.00532734	0.0169532	15.7656	2.78654
KI.SED - WT.SED	sp|Q9JM14|NT5C_MOUSE	Q9JM14	NT5C_MOUSE	5'(3')-deoxyribonucleotidase, cytosolic type	10090	Nt5c	0.324372	-1.95471	3.22803	0.00534052	0.0169772	15.7656	2.78574
KI.SED - WT.SED	sp|P63323|RS12_MOUSE	P63323	RS12_MOUSE	40S ribosomal protein S12	10090	Rps12	0.204432	1.71136	3.22743	0.00534724	0.0169807	15.7656	2.78534
KI.SED - WT.SED	sp|O35864|CSN5_MOUSE	O35864	CSN5_MOUSE	COP9 signalosome complex subunit 5	10090	Cops5	0.24727	1.50132	3.22605	0.00536274	0.0169961	15.7656	2.7844
KI.SED - WT.SED	sp|P36993|PPM1B_MOUSE	P36993	PPM1B_MOUSE	Protein phosphatase 1B	10090	Ppm1b	0.214603	0.999352	3.22599	0.00536333	0.0169961	15.7656	2.78436
KI.SED - WT.SED	sp|Q7TT45|RRAGD_MOUSE	Q7TT45	RRAGD_MOUSE	Ras-related GTP-binding protein D	10090	Rragd	0.421087	-1.24637	3.22271	0.00540024	0.0170951	15.7656	2.78214
KI.SED - WT.SED	sp|Q8CHP5|PYM1_MOUSE	Q8CHP5	PYM1_MOUSE	Partner of Y14 and mago	10090	Pym1	0.399997	-2.74857	3.21478	0.00549053	0.0173627	15.7656	2.77675
KI.SED - WT.SED	sp|P07934|PHKG1_MOUSE	P07934	PHKG1_MOUSE	Phosphorylase b kinase gamma catalytic chain, skeletal muscle/heart isoform	10090	Phkg1	0.50267	3.72414	3.21333	0.00550713	0.0173801	15.7656	2.77577
KI.SED - WT.SED	sp|Q8C6K9|CO6A6_MOUSE	Q8C6K9	CO6A6_MOUSE	Collagen alpha-6(VI) chain	10090	Col6a6	0.403845	2.63639	3.21326	0.00550796	0.0173801	15.7656	2.77572
KI.SED - WT.SED	sp|Q8VD00|SGMR2_MOUSE	Q8VD00	SGMR2_MOUSE	Sigma intracellular receptor 2	10090	Tmem97	0.91245	-4.72959	3.2128	0.00551328	0.0173801	15.7656	2.77541
KI.SED - WT.SED	sp|Q8K310|MATR3_MOUSE	Q8K310	MATR3_MOUSE	Matrin-3	10090	Matr3	0.199602	1.15064	3.21169	0.00552607	0.0174022	15.7656	2.77465
KI.SED - WT.SED	sp|Q5DTJ9|MYPN_MOUSE	Q5DTJ9	MYPN_MOUSE	Myopalladin	10090	Mypn	0.236087	3.47173	3.21055	0.00553931	0.0174258	15.7656	2.77387
KI.SED - WT.SED	sp|O89084|PDE4A_MOUSE	O89084	PDE4A_MOUSE	cAMP-specific 3',5'-cyclic phosphodiesterase 4A	10090	Pde4a	0.43504	-3.47205	3.20978	0.00554822	0.0174356	15.7656	2.77335
KI.SED - WT.SED	sp|Q80UY1|CARME_MOUSE	Q80UY1	CARME_MOUSE	Carnosine N-methyltransferase	10090	Carnmt1	-0.39312	3.26584	-3.20422	0.00561301	0.0176209	15.7656	-2.76957
KI.SED - WT.SED	sp|Q9R099|TBL2_MOUSE	Q9R099	TBL2_MOUSE	Transducin beta-like protein 2	10090	Tbl2	0.694132	-5.25366	3.20292	0.00562826	0.0176373	15.7656	2.76869
KI.SED - WT.SED	tr|E9Q616|E9Q616_MOUSE	E9Q616	E9Q616_MOUSE	AHNAK nucleoprotein (desmoyokin)	10090	Ahnak	0.26641	6.26371	3.20278	0.00562992	0.0176373	15.7656	2.76859
KI.SED - WT.SED	sp|Q8VCE1|DJC28_MOUSE	Q8VCE1	DJC28_MOUSE	DnaJ homolog subfamily C member 28	10090	Dnajc28	-0.568819	-3.43106	-3.20173	0.00564233	0.0176578	15.7656	-2.76787
KI.SED - WT.SED	sp|P35235|PTN11_MOUSE	P35235	PTN11_MOUSE	Tyrosine-protein phosphatase non-receptor type 11	10090	Ptpn11	-0.191163	1.03699	-3.19539	0.0057175	0.0178675	15.7656	-2.76356
KI.SED - WT.SED	sp|Q00PI9|HNRL2_MOUSE	Q00PI9	HNRL2_MOUSE	Heterogeneous nuclear ribonucleoprotein U-like protein 2	10090	Hnrnpul2	0.229099	0.319535	3.19509	0.00572116	0.0178675	15.7656	2.76335
KI.SED - WT.SED	sp|Q9WV95|PHLA3_MOUSE	Q9WV95	PHLA3_MOUSE	Pleckstrin homology-like domain family A member 3	10090	Phlda3	-0.313114	-1.33165	-3.19424	0.00573126	0.0178781	15.7656	-2.76277
KI.SED - WT.SED	sp|O35683|NDUA1_MOUSE	O35683	NDUA1_MOUSE	NADH dehydrogenase [ubiquinone] 1 alpha subcomplex subunit 1	10090	Ndufa1	-0.58123	-0.584336	-3.19799	0.00573639	0.0178781	15.6325	-2.76248
KI.SED - WT.SED	sp|Q9DD02|HIKES_MOUSE	Q9DD02	HIKES_MOUSE	Protein Hikeshi	10090	Hikeshi	0.333783	0.275145	3.19306	0.00574549	0.017888	15.7656	2.76196
KI.SED - WT.SED	sp|Q9CQF4|MRES1_MOUSE	Q9CQF4	MRES1_MOUSE	Mitochondrial transcription rescue factor 1	10090	Mtres1	-0.752581	-0.715545	-3.20899	0.00575301	0.017893	15.2518	-2.76154
KI.SED - WT.SED	sp|P62830|RL23_MOUSE	P62830	RL23_MOUSE	60S ribosomal protein L23	10090	Rpl23	0.304896	3.15798	3.1905	0.00577629	0.0179469	15.7656	2.76022
KI.SED - WT.SED	sp|Q9QZD9|EIF3I_MOUSE	Q9QZD9	EIF3I_MOUSE	Eukaryotic translation initiation factor 3 subunit I	10090	Eif3i	0.283343	0.532082	3.18717	0.00581654	0.0180534	15.7656	2.75795
KI.SED - WT.SED	sp|Q8CHT0|AL4A1_MOUSE	Q8CHT0	AL4A1_MOUSE	Delta-1-pyrroline-5-carboxylate dehydrogenase, mitochondrial	10090	Aldh4a1	-0.330314	4.62795	-3.18642	0.00582561	0.018063	15.7656	-2.75744
KI.SED - WT.SED	sp|Q9JHS3|LTOR2_MOUSE	Q9JHS3	LTOR2_MOUSE	Ragulator complex protein LAMTOR2	10090	Lamtor2	0.336638	0.00736402	3.17874	0.0059198	0.0183362	15.7656	2.75219
KI.SED - WT.SED	sp|Q9CQ89|CUTA_MOUSE	Q9CQ89	CUTA_MOUSE	Protein CutA	10090	Cuta	0.486881	-2.10228	3.17578	0.00595658	0.0184221	15.7656	2.75016
KI.SED - WT.SED	sp|Q07813|BAX_MOUSE	Q07813	BAX_MOUSE	Apoptosis regulator BAX	10090	Bax	0.506649	-4.14684	3.17553	0.00595972	0.0184221	15.7656	2.74999
KI.SED - WT.SED	sp|Q922B2|SYDC_MOUSE	Q922B2	SYDC_MOUSE	Aspartate--tRNA ligase, cytoplasmic	10090	Dars1	0.326265	4.29678	3.17293	0.00599211	0.0185032	15.7656	2.74821
KI.SED - WT.SED	sp|Q8BGD9|IF4B_MOUSE	Q8BGD9	IF4B_MOUSE	Eukaryotic translation initiation factor 4B	10090	Eif4b	0.218218	3.18359	3.17235	0.00599939	0.0185068	15.7656	2.74781
KI.SED - WT.SED	sp|P51885|LUM_MOUSE	P51885	LUM_MOUSE	Lumican	10090	Lum	0.571713	4.54542	3.1722	0.00601496	0.0185261	15.7298	2.74696
KI.SED - WT.SED	sp|Q9CZ42|NNRD_MOUSE	Q9CZ42	NNRD_MOUSE	ATP-dependent (S)-NAD(P)H-hydrate dehydratase	10090	Naxd	-0.226566	1.39737	-3.17087	0.00601791	0.0185261	15.7656	-2.7468
KI.SED - WT.SED	sp|Q9ERK4|XPO2_MOUSE	Q9ERK4	XPO2_MOUSE	Exportin-2	10090	Cse1l	0.297273	2.77407	3.16655	0.00607243	0.0186749	15.7656	2.74384
KI.SED - WT.SED	sp|Q5SUV5|MYLK4_MOUSE	Q5SUV5	MYLK4_MOUSE	Myosin light chain kinase family member 4	10090	Mylk4	-0.627999	-1.81664	-3.16789	0.00610721	0.0187628	15.6325	-2.74197
KI.SED - WT.SED	sp|Q9Z0R4|ITSN1_MOUSE	Q9Z0R4	ITSN1_MOUSE	Intersectin-1	10090	Itsn1	0.396099	-0.606928	3.16202	0.00613012	0.018814	15.7656	2.74074
KI.SED - WT.SED	sp|Q91W45|PAI2B_MOUSE	Q91W45	PAI2B_MOUSE	Polyadenylate-binding protein-interacting protein 2B	10090	Paip2b	-0.336785	-1.54006	-3.16121	0.00614048	0.0188267	15.7656	-2.74018
KI.SED - WT.SED	sp|Q9EPV8|UBL5_MOUSE	Q9EPV8	UBL5_MOUSE	Ubiquitin-like protein 5	10090	Ubl5	0.249123	-0.208404	3.15927	0.00616542	0.018884	15.7656	2.73885
KI.SED - WT.SED	sp|P27048|RSMB_MOUSE	P27048	RSMB_MOUSE	Small nuclear ribonucleoprotein-associated protein B	10090	Snrpb	0.206286	0.847603	3.15256	0.00625232	0.0191307	15.7656	2.73425
KI.SED - WT.SED	sp|Q60770|STXB3_MOUSE	Q60770	STXB3_MOUSE	Syntaxin-binding protein 3	10090	Stxbp3	0.322727	-0.613275	3.15172	0.0062633	0.0191449	15.7656	2.73367
KI.SED - WT.SED	sp|Q9CQE2|TM223_MOUSE	Q9CQE2	TM223_MOUSE	Transmembrane protein 223	10090	Tmem223	-0.593109	-4.3723	-3.14921	0.00629623	0.0192261	15.7656	-2.73194
KI.SED - WT.SED	sp|Q9CQV1|TIM16_MOUSE	Q9CQV1	TIM16_MOUSE	Mitochondrial import inner membrane translocase subunit TIM16	10090	Pam16	-0.635667	-0.816416	-3.15529	0.00630672	0.0192387	15.5397	-2.73139
KI.SED - WT.SED	sp|Q9Z1Q9|SYVC_MOUSE	Q9Z1Q9	SYVC_MOUSE	Valine--tRNA ligase	10090	Vars1	0.233505	2.6556	3.1464	0.00633321	0.0193	15.7656	2.73001
KI.SED - WT.SED	sp|P29758|OAT_MOUSE	P29758	OAT_MOUSE	Ornithine aminotransferase, mitochondrial	10090	Oat	-0.441477	2.63805	-3.14521	0.00634896	0.0193285	15.7656	-2.72919
KI.SED - WT.SED	sp|Q8VE37|RCC1_MOUSE	Q8VE37	RCC1_MOUSE	Regulator of chromosome condensation	10090	Rcc1	0.333912	-2.53808	3.14337	0.00637337	0.0193833	15.7656	2.72793
KI.SED - WT.SED	sp|Q8VCF0|MAVS_MOUSE	Q8VCF0	MAVS_MOUSE	Mitochondrial antiviral-signaling protein	10090	Mavs	-0.226834	-0.444146	-3.14072	0.00640871	0.0194711	15.7656	-2.7261
KI.SED - WT.SED	sp|P16330|CN37_MOUSE	P16330	CN37_MOUSE	2',3'-cyclic-nucleotide 3'-phosphodiesterase	10090	Cnp	0.786065	-3.52197	3.14009	0.00643133	0.0195202	15.7298	2.72494
KI.SED - WT.SED	sp|P83940|ELOC_MOUSE	P83940	ELOC_MOUSE	Elongin-C	10090	Eloc	0.317963	1.35378	3.1332	0.00650998	0.0197391	15.7656	2.72092
KI.SED - WT.SED	sp|Q505F5|LRC47_MOUSE	Q505F5	LRC47_MOUSE	Leucine-rich repeat-containing protein 47	10090	Lrrc47	-0.366517	0.0867787	-3.13207	0.00652538	0.0197659	15.7656	-2.72014
KI.SED - WT.SED	tr|A2RTH5|A2RTH5_MOUSE	A2RTH5	A2RTH5_MOUSE	Leucine carboxyl methyltransferase 1	10090	Lcmt1	0.264812	1.34313	3.13152	0.00653278	0.0197685	15.7656	2.71977
KI.SED - WT.SED	sp|Q9CR26|VTA1_MOUSE	Q9CR26	VTA1_MOUSE	Vacuolar protein sorting-associated protein VTA1 homolog	10090	Vta1	0.392147	-3.15353	3.13052	0.0065464	0.0197899	15.7656	2.71908
KI.SED - WT.SED	sp|P63085|MK01_MOUSE	P63085	MK01_MOUSE	Mitogen-activated protein kinase 1	10090	Mapk1	0.222874	2.45579	3.12805	0.00658027	0.0198307	15.7656	2.71737
KI.SED - WT.SED	sp|P32848|PRVA_MOUSE	P32848	PRVA_MOUSE	Parvalbumin alpha	10090	Pvalb	1.1678	7.78432	3.14876	0.00658136	0.0198307	15.0945	2.71732
KI.SED - WT.SED	sp|O09172|GSH0_MOUSE	O09172	GSH0_MOUSE	Glutamate--cysteine ligase regulatory subunit	10090	Gclm	0.346929	-1.09048	3.12788	0.00658252	0.0198307	15.7656	2.71726
KI.SED - WT.SED	sp|Q9QYB5|ADDG_MOUSE	Q9QYB5	ADDG_MOUSE	Gamma-adducin	10090	Add3	0.565577	-2.61579	3.12762	0.00658615	0.0198307	15.7656	2.71708
KI.SED - WT.SED	sp|Q91YJ5|IF2M_MOUSE	Q91YJ5	IF2M_MOUSE	Translation initiation factor IF-2, mitochondrial	10090	Mtif2	-0.647912	-3.24604	-3.12254	0.00665633	0.020022	15.7656	-2.71357
KI.SED - WT.SED	sp|P26043|RADI_MOUSE	P26043	RADI_MOUSE	Radixin	10090	Rdx	0.242412	3.1333	3.11975	0.00669503	0.0201184	15.7656	2.71164
KI.SED - WT.SED	sp|Q9CVB6|ARPC2_MOUSE	Q9CVB6	ARPC2_MOUSE	Actin-related protein 2/3 complex subunit 2	10090	Arpc2	0.356997	0.785731	3.11739	0.00672807	0.0201976	15.7656	2.71001
KI.SED - WT.SED	sp|Q9EPR2|PG12A_MOUSE	Q9EPR2	PG12A_MOUSE	Group XIIA secretory phospholipase A2	10090	Pla2g12a	0.564682	-1.81382	3.11755	0.00676133	0.0202442	15.6795	2.70838
KI.SED - WT.SED	sp|P62073|TIM10_MOUSE	P62073	TIM10_MOUSE	Mitochondrial import inner membrane translocase subunit Tim10	10090	Timm10	-0.450761	-0.519351	-3.11494	0.00676255	0.0202442	15.7656	-2.70832
KI.SED - WT.SED	sp|Q99KR3|LACB2_MOUSE	Q99KR3	LACB2_MOUSE	Endoribonuclease LACTB2	10090	Lactb2	-0.271317	0.152531	-3.11486	0.00676372	0.0202442	15.7656	-2.70826
KI.SED - WT.SED	sp|P54285|CACB3_MOUSE	P54285	CACB3_MOUSE	Voltage-dependent L-type calcium channel subunit beta-3	10090	Cacnb3	0.273244	-0.652984	3.11394	0.00677671	0.020263	15.7656	2.70762
KI.SED - WT.SED	sp|Q64520|KGUA_MOUSE	Q64520	KGUA_MOUSE	Guanylate kinase	10090	Guk1	-0.344321	-0.210741	-3.11174	0.00680784	0.020336	15.7656	-2.7061
KI.SED - WT.SED	sp|Q9DBL7|COASY_MOUSE	Q9DBL7	COASY_MOUSE	Bifunctional coenzyme A synthase	10090	Coasy	-0.487706	-2.05687	-3.10826	0.00685727	0.0204634	15.7656	-2.7037
KI.SED - WT.SED	sp|Q61239|FNTA_MOUSE	Q61239	FNTA_MOUSE	Protein farnesyltransferase/geranylgeranyltransferase type-1 subunit alpha	10090	Fnta	0.332346	-0.51227	3.10585	0.00689191	0.0205465	15.7656	2.70202
KI.SED - WT.SED	sp|Q9D7I5|LHPP_MOUSE	Q9D7I5	LHPP_MOUSE	Phospholysine phosphohistidine inorganic pyrophosphate phosphatase	10090	Lhpp	0.850305	-1.49232	3.12068	0.00690064	0.0205522	15.2518	2.7016
KI.SED - WT.SED	sp|P50171|DHB8_MOUSE	P50171	DHB8_MOUSE	(3R)-3-hydroxyacyl-CoA dehydrogenase	10090	Hsd17b8	-0.200005	0.976216	-3.10451	0.00691107	0.020563	15.7656	-2.7011
KI.SED - WT.SED	sp|Q8CGB3|UACA_MOUSE	Q8CGB3	UACA_MOUSE	Uveal autoantigen with coiled-coil domains and ankyrin repeats	10090	Uaca	0.275814	-1.60899	3.10306	0.00693204	0.0205935	15.7656	2.70009
KI.SED - WT.SED	sp|P09542|MYL3_MOUSE	P09542	MYL3_MOUSE	Myosin light chain 3	10090	Myl3	1.67755	3.81223	3.14928	0.00693495	0.0205935	14.3244	2.69995
KI.SED - WT.SED	sp|Q5SUC9|SCO1_MOUSE	Q5SUC9	SCO1_MOUSE	Protein SCO1 homolog, mitochondrial	10090	Sco1	-0.398419	-1.19358	-3.09972	0.00698034	0.0207079	15.7656	-2.69778
KI.SED - WT.SED	sp|Q91YE8|SYNP2_MOUSE	Q91YE8	SYNP2_MOUSE	Synaptopodin-2	10090	Synpo2	0.273424	6.23382	3.09582	0.00703732	0.0208564	15.7656	2.69507
KI.SED - WT.SED	sp|D3Z7H8|CILP2_MOUSE	D3Z7H8	CILP2_MOUSE	Cartilage intermediate layer protein 2	10090	Cilp2	-0.968551	-1.58981	-3.11539	0.00706341	0.0209132	15.059	-2.69384
KI.SED - WT.SED	sp|Q6P8M1|TATD1_MOUSE	Q6P8M1	TATD1_MOUSE	Deoxyribonuclease TATDN1	10090	Tatdn1	-0.34915	-0.891526	-3.09279	0.00708191	0.0209475	15.7656	-2.69297
KI.SED - WT.SED	tr|E9PV66|E9PV66_MOUSE	E9PV66	E9PV66_MOUSE	Myosin XVIIIb	10090	Myo18b	0.364999	-0.598493	3.09153	0.00710044	0.0209817	15.7656	2.6921
KI.SED - WT.SED	sp|Q6P5F9|XPO1_MOUSE	Q6P5F9	XPO1_MOUSE	Exportin-1	10090	Xpo1	0.249058	1.69737	3.08363	0.00721829	0.0212943	15.7656	2.6866
KI.SED - WT.SED	sp|Q9QXS1|PLEC_MOUSE	Q9QXS1	PLEC_MOUSE	Plectin	10090	Plec	-0.258977	8.03906	-3.08349	0.00722031	0.0212943	15.7656	-2.68651
KI.SED - WT.SED	sp|Q9D8X1|CUTC_MOUSE	Q9D8X1	CUTC_MOUSE	Copper homeostasis protein cutC homolog	10090	Cutc	0.315869	-0.430663	3.08009	0.00727168	0.0214103	15.7656	2.68414
KI.SED - WT.SED	sp|Q80XI4|PI42B_MOUSE	Q80XI4	PI42B_MOUSE	Phosphatidylinositol 5-phosphate 4-kinase type-2 beta	10090	Pip4k2b	0.291335	-0.644499	3.07994	0.00727382	0.0214103	15.7656	2.68404
KI.SED - WT.SED	sp|P04370|MBP_MOUSE	P04370	MBP_MOUSE	Myelin basic protein	10090	Mbp	0.899513	2.40287	3.10349	0.00735484	0.0216277	14.8126	2.68034
KI.SED - WT.SED	sp|O70439|STX7_MOUSE	O70439	STX7_MOUSE	Syntaxin-7	10090	Stx7	-0.387778	-4.11167	-3.06936	0.00743584	0.0218446	15.7656	-2.67667
KI.SED - WT.SED	sp|Q9CZM2|RL15_MOUSE	Q9CZM2	RL15_MOUSE	60S ribosomal protein L15	10090	Rpl15	0.213235	3.61053	3.06728	0.00746803	0.0219178	15.7656	2.67522
KI.SED - WT.SED	sp|Q8QZY1|EIF3L_MOUSE	Q8QZY1	EIF3L_MOUSE	Eukaryotic translation initiation factor 3 subunit L	10090	Eif3l	0.248829	2.47034	3.0661	0.00748644	0.0219478	15.7656	2.67439
KI.SED - WT.SED	sp|Q8JZQ9|EIF3B_MOUSE	Q8JZQ9	EIF3B_MOUSE	Eukaryotic translation initiation factor 3 subunit B	10090	Eif3b	0.238505	1.85093	3.06569	0.00749279	0.0219478	15.7656	2.67411
KI.SED - WT.SED	sp|P84099|RL19_MOUSE	P84099	RL19_MOUSE	60S ribosomal protein L19	10090	Rpl19	0.467135	1.42546	3.06543	0.0075557	0.0221107	15.6325	2.6713
KI.SED - WT.SED	sp|Q9Z2M6|UBL3_MOUSE	Q9Z2M6	UBL3_MOUSE	Ubiquitin-like protein 3	10090	Ubl3	0.286573	-0.735694	3.05937	0.00759188	0.022195	15.7656	2.6697
KI.SED - WT.SED	sp|Q8CAY6|THIC_MOUSE	Q8CAY6	THIC_MOUSE	Acetyl-CoA acetyltransferase, cytosolic	10090	Acat2	0.412478	-1.12437	3.05773	0.00761787	0.0222495	15.7656	2.66855
KI.SED - WT.SED	sp|Q8BMS1|ECHA_MOUSE	Q8BMS1	ECHA_MOUSE	Trifunctional enzyme subunit alpha, mitochondrial	10090	Hadha	-0.525863	6.24005	-3.0568	0.00763258	0.0222681	15.7656	-2.66791
KI.SED - WT.SED	sp|Q9D0L4|ADCK1_MOUSE	Q9D0L4	ADCK1_MOUSE	AarF domain-containing protein kinase 1	10090	Adck1	-0.836865	-5.35141	-3.0564	0.00763898	0.0222681	15.7656	-2.66762
KI.SED - WT.SED	sp|Q8CGY6|UN45B_MOUSE	Q8CGY6	UN45B_MOUSE	Protein unc-45 homolog B	10090	Unc45b	0.234357	4.10194	3.05279	0.00769659	0.0224069	15.7656	2.6651
KI.SED - WT.SED	sp|Q9CXY6|ILF2_MOUSE	Q9CXY6	ILF2_MOUSE	Interleukin enhancer-binding factor 2	10090	Ilf2	0.239065	-0.715273	3.05248	0.00770146	0.0224069	15.7656	2.66489
KI.SED - WT.SED	sp|Q9ET80|JPH1_MOUSE	Q9ET80	JPH1_MOUSE	Junctophilin-1	10090	Jph1	0.317163	4.86873	3.05147	0.00771764	0.0224324	15.7656	2.66418
KI.SED - WT.SED	sp|A3KG59|P20D2_MOUSE	A3KG59	P20D2_MOUSE	Xaa-Arg dipeptidase	10090	Pm20d2	-1.05586	-2.88293	-3.06214	0.00778304	0.0226007	15.2518	-2.66134
KI.SED - WT.SED	sp|P80314|TCPB_MOUSE	P80314	TCPB_MOUSE	T-complex protein 1 subunit beta	10090	Cct2	0.196754	2.69777	3.04539	0.00781586	0.0226742	15.7656	2.65992
KI.SED - WT.SED	sp|P43276|H15_MOUSE	P43276	H15_MOUSE	Histone H1.5	10090	H1-5	-0.529095	1.07418	-3.04689	0.0078516	0.0227561	15.6325	-2.65839
KI.SED - WT.SED	sp|B1AXP6|TOM5_MOUSE	B1AXP6	TOM5_MOUSE	Mitochondrial import receptor subunit TOM5 homolog	10090	Tomm5	-0.272053	0.333696	-3.04218	0.00786814	0.0227821	15.7656	-2.65768
KI.SED - WT.SED	sp|O70493|SNX12_MOUSE	O70493	SNX12_MOUSE	Sorting nexin-12	10090	Snx12	0.30216	0.143965	3.03913	0.00791828	0.0229054	15.7656	2.65553
KI.SED - WT.SED	sp|P47968|RPIA_MOUSE	P47968	RPIA_MOUSE	Ribose-5-phosphate isomerase	10090	Rpia	0.399374	-2.08249	3.03711	0.00795152	0.0229795	15.7656	2.65412
KI.SED - WT.SED	sp|P19246|NFH_MOUSE	P19246	NFH_MOUSE	Neurofilament heavy polypeptide	10090	Nefh	0.819246	-1.27155	3.04607	0.00804407	0.0232248	15.2518	2.65021
KI.SED - WT.SED	sp|P51667|MLRV_MOUSE	P51667	MLRV_MOUSE	Myosin regulatory light chain 2, ventricular/cardiac muscle isoform	10090	Myl2	1.87773	4.03885	3.07391	0.00806651	0.0232673	14.3244	2.64927
KI.SED - WT.SED	sp|Q8R010|AIMP2_MOUSE	Q8R010	AIMP2_MOUSE	Aminoacyl tRNA synthase complex-interacting multifunctional protein 2	10090	Aimp2	0.295369	1.16439	3.02879	0.00809021	0.0232996	15.7656	2.64828
KI.SED - WT.SED	sp|Q8VCI0|PLBL1_MOUSE	Q8VCI0	PLBL1_MOUSE	Phospholipase B-like 1	10090	Plbd1	-0.849374	-4.48543	-3.02861	0.00809314	0.0232996	15.7656	-2.64816
KI.SED - WT.SED	sp|Q9CQB5|CISD2_MOUSE	Q9CQB5	CISD2_MOUSE	CDGSH iron-sulfur domain-containing protein 2	10090	Cisd2	0.243108	-0.635045	3.02796	0.00810409	0.0233041	15.7656	2.6477
KI.SED - WT.SED	sp|P67984|RL22_MOUSE	P67984	RL22_MOUSE	60S ribosomal protein L22	10090	Rpl22	0.191496	1.20888	3.0276	0.00811012	0.0233041	15.7656	2.64745
KI.SED - WT.SED	sp|Q6ZQ58|LARP1_MOUSE	Q6ZQ58	LARP1_MOUSE	La-related protein 1	10090	Larp1	0.281875	-2.23747	3.02523	0.00815024	0.0233971	15.7656	2.64578
KI.SED - WT.SED	sp|Q8BWB1|SYP2L_MOUSE	Q8BWB1	SYP2L_MOUSE	Synaptopodin 2-like protein	10090	Synpo2l	0.255685	3.90053	3.02064	0.00822836	0.0235989	15.7656	2.64255
KI.SED - WT.SED	sp|Q9D0Q7|RM45_MOUSE	Q9D0Q7	RM45_MOUSE	39S ribosomal protein L45, mitochondrial	10090	Mrpl45	-0.382159	-0.313658	-3.01875	0.00826057	0.0236688	15.7656	-2.64123
KI.SED - WT.SED	sp|Q5SX39|MYH4_MOUSE	Q5SX39	MYH4_MOUSE	Myosin-4	10090	Myh4	0.343463	12.9067	3.01631	0.0083026	0.0237582	15.7656	2.63951
KI.SED - WT.SED	sp|Q62348|TSN_MOUSE	Q62348	TSN_MOUSE	Translin	10090	Tsn	0.436673	-0.124699	3.01602	0.0083075	0.0237582	15.7656	2.63931
KI.SED - WT.SED	sp|Q8BVI4|DHPR_MOUSE	Q8BVI4	DHPR_MOUSE	Dihydropteridine reductase	10090	Qdpr	0.309982	3.57037	3.01258	0.00836709	0.023906	15.7656	2.63689
KI.SED - WT.SED	sp|Q64133|AOFA_MOUSE	Q64133	AOFA_MOUSE	Amine oxidase [flavin-containing] A	10090	Maoa	-0.399643	0.81472	-3.01114	0.00839217	0.023955	15.7656	-2.63587
KI.SED - WT.SED	sp|P00848|ATP6_MOUSE	P00848	ATP6_MOUSE	ATP synthase subunit a	10090	Mtatp6	-0.52364	-0.432266	-3.01305	0.00842156	0.0240011	15.6325	-2.63468
KI.SED - WT.SED	sp|P61021|RAB5B_MOUSE	P61021	RAB5B_MOUSE	Ras-related protein Rab-5B	10090	Rab5b	0.261121	-0.260999	3.0093	0.00842422	0.0240011	15.7656	2.63458
KI.SED - WT.SED	sp|Q80X95|RRAGA_MOUSE	Q80X95	RRAGA_MOUSE	Ras-related GTP-binding protein A	10090	Rraga	0.275546	1.11731	3.00741	0.0084574	0.0240163	15.7656	2.63324
KI.SED - WT.SED	sp|P85094|ISC2A_MOUSE	P85094	ISC2A_MOUSE	Isochorismatase domain-containing protein 2A	10090	Isoc2a	0.394952	0.296552	3.00727	0.00845981	0.0240163	15.7656	2.63315
KI.SED - WT.SED	sp|P10852|4F2_MOUSE	P10852	4F2_MOUSE	4F2 cell-surface antigen heavy chain	10090	Slc3a2	0.273142	0.545105	3.00727	0.0084599	0.0240163	15.7656	2.63314
KI.SED - WT.SED	sp|Q3TJD7|PDLI7_MOUSE	Q3TJD7	PDLI7_MOUSE	PDZ and LIM domain protein 7	10090	Pdlim7	0.479323	4.33207	3.00718	0.00846137	0.0240163	15.7656	2.63308
KI.SED - WT.SED	sp|P01897|HA1L_MOUSE	P01897	HA1L_MOUSE	H-2 class I histocompatibility antigen, L-D alpha chain	10090	H2-L	0.471027	-2.33497	3.00574	0.00848668	0.0240655	15.7656	2.63207
KI.SED - WT.SED	sp|P97429|ANXA4_MOUSE	P97429	ANXA4_MOUSE	Annexin A4	10090	Anxa4	0.452484	0.53547	3.00807	0.00850885	0.0241057	15.6325	2.63118
KI.SED - WT.SED	sp|Q99LB2|DHRS4_MOUSE	Q99LB2	DHRS4_MOUSE	Dehydrogenase/reductase SDR family member 4	10090	Dhrs4	-0.388865	2.76665	-3.00177	0.00855694	0.0242193	15.7656	-2.62927
KI.SED - WT.SED	sp|P62918|RL8_MOUSE	P62918	RL8_MOUSE	60S ribosomal protein L8	10090	Rpl8	0.536264	3.44262	3.00338	0.00859183	0.0242952	15.6325	2.62788
KI.SED - WT.SED	sp|O88543|CSN3_MOUSE	O88543	CSN3_MOUSE	COP9 signalosome complex subunit 3	10090	Cops3	0.202241	1.18313	2.99603	0.00865943	0.0244428	15.7656	2.62521
KI.SED - WT.SED	sp|Q8R550|SH3K1_MOUSE	Q8R550	SH3K1_MOUSE	SH3 domain-containing kinase-binding protein 1	10090	Sh3kbp1	-0.481627	-2.74134	-2.99599	0.00866018	0.0244428	15.7656	-2.62519
KI.SED - WT.SED	sp|Q60676|PPP5_MOUSE	Q60676	PPP5_MOUSE	Serine/threonine-protein phosphatase 5	10090	Ppp5c	-0.205461	1.96848	-2.99388	0.00869817	0.0245271	15.7656	-2.62369
KI.SED - WT.SED	sp|O70492|SNX3_MOUSE	O70492	SNX3_MOUSE	Sorting nexin-3	10090	Snx3	0.242143	1.16891	2.99149	0.00874144	0.0246146	15.7656	2.622
KI.SED - WT.SED	sp|P35979|RL12_MOUSE	P35979	RL12_MOUSE	60S ribosomal protein L12	10090	Rpl12	0.239053	1.2819	2.99126	0.00874551	0.0246146	15.7656	2.62185
KI.SED - WT.SED	sp|Q9D0S4|NEUL2_MOUSE	Q9D0S4	NEUL2_MOUSE	Neuralized-like protein 2	10090	Neurl2	0.538483	-3.4525	2.989	0.00878664	0.0247073	15.7656	2.62025
KI.SED - WT.SED	sp|Q9ET54|PALLD_MOUSE	Q9ET54	PALLD_MOUSE	Palladin	10090	Palld	0.273485	0.690532	2.98822	0.0088009	0.0247244	15.7656	2.61969
KI.SED - WT.SED	sp|Q8R146|ACPH_MOUSE	Q8R146	ACPH_MOUSE	Acylamino-acid-releasing enzyme	10090	Apeh	0.216659	1.31598	2.98645	0.00883328	0.0247923	15.7656	2.61844
KI.SED - WT.SED	sp|Q02526|ZFP41_MOUSE	Q02526	ZFP41_MOUSE	Zinc finger protein 41	10090	Zfp41	0.384494	-1.39857	2.9819	0.00891704	0.0249838	15.7656	2.61522
KI.SED - WT.SED	sp|Q505B7|ARCH_MOUSE	Q505B7	ARCH_MOUSE	Protein archease	10090	Zbtb8os	-0.204327	-1.10973	-2.98184	0.00891806	0.0249838	15.7656	-2.61518
KI.SED - WT.SED	sp|O35972|RM23_MOUSE	O35972	RM23_MOUSE	39S ribosomal protein L23, mitochondrial	10090	Mrpl23	-0.518045	-3.42204	-2.98115	0.00893084	0.0249964	15.7656	-2.61469
KI.SED - WT.SED	sp|Q62087|PON3_MOUSE	Q62087	PON3_MOUSE	Serum paraoxonase/lactonase 3	10090	Pon3	-0.260443	1.64898	-2.98024	0.00894766	0.0250203	15.7656	-2.61405
KI.SED - WT.SED	sp|Q8R050|ERF3A_MOUSE	Q8R050	ERF3A_MOUSE	Eukaryotic peptide chain release factor GTP-binding subunit ERF3A	10090	Gspt1	0.186334	2.42807	2.97792	0.0089908	0.0251177	15.7656	2.6124
KI.SED - WT.SED	sp|Q99P30|NUDT7_MOUSE	Q99P30	NUDT7_MOUSE	Peroxisomal coenzyme A diphosphatase NUDT7	10090	Nudt7	-0.82325	-1.32646	-2.98967	0.00903038	0.0251888	15.2518	-2.6109
KI.SED - WT.SED	sp|Q811U4|MFN1_MOUSE	Q811U4	MFN1_MOUSE	Mitofusin-1	10090	Mfn1	-0.270533	0.74252	-2.97566	0.00903295	0.0251888	15.7656	-2.6108
KI.SED - WT.SED	sp|Q62188|DPYL3_MOUSE	Q62188	DPYL3_MOUSE	Dihydropyrimidinase-related protein 3	10090	Dpysl3	0.236293	-1.14063	2.97429	0.0090587	0.0252373	15.7656	2.60983
KI.SED - WT.SED	sp|P40142|TKT_MOUSE	P40142	TKT_MOUSE	Transketolase	10090	Tkt	0.569958	3.23437	2.97683	0.00907645	0.0252635	15.6325	2.60916
KI.SED - WT.SED	sp|O08582|GTPB1_MOUSE	O08582	GTPB1_MOUSE	GTP-binding protein 1	10090	Gtpbp1	0.285031	-0.092779	2.97123	0.00911636	0.0253512	15.7656	2.60766
KI.SED - WT.SED	sp|Q99MN1|SYK_MOUSE	Q99MN1	SYK_MOUSE	Lysine--tRNA ligase	10090	Kars1	-0.165805	2.88401	-2.96976	0.00914419	0.0253918	15.7656	-2.60662
KI.SED - WT.SED	sp|Q7TPW1|NEXN_MOUSE	Q7TPW1	NEXN_MOUSE	Nexilin	10090	Nexn	0.263684	1.90222	2.96946	0.00914974	0.0253918	15.7656	2.60641
KI.SED - WT.SED	sp|Q922F4|TBB6_MOUSE	Q922F4	TBB6_MOUSE	Tubulin beta-6 chain	10090	Tubb6	0.434691	-1.21812	2.96896	0.00915925	0.0253918	15.7656	2.60605
KI.SED - WT.SED	sp|Q6NZJ6|IF4G1_MOUSE	Q6NZJ6	IF4G1_MOUSE	Eukaryotic translation initiation factor 4 gamma 1	10090	Eif4g1	0.591313	5.11965	2.97216	0.00916457	0.0253918	15.6325	2.60585
KI.SED - WT.SED	sp|P60229|EIF3E_MOUSE	P60229	EIF3E_MOUSE	Eukaryotic translation initiation factor 3 subunit E	10090	Eif3e	0.243623	1.40599	2.96397	0.00925445	0.0256115	15.7656	2.60251
KI.SED - WT.SED	sp|Q08642|PADI2_MOUSE	Q08642	PADI2_MOUSE	Protein-arginine deiminase type-2	10090	Padi2	-0.617481	4.11111	-2.9671	0.00926085	0.0256115	15.6325	-2.60227
KI.SED - WT.SED	sp|Q62419|SH3G1_MOUSE	Q62419	SH3G1_MOUSE	Endophilin-A2	10090	Sh3gl1	0.519182	-3.33542	2.95905	0.00934933	0.0258164	15.7656	2.59901
KI.SED - WT.SED	sp|Q9CQ45|NENF_MOUSE	Q9CQ45	NENF_MOUSE	Neudesin	10090	Nenf	0.391726	-0.770872	2.95848	0.00936033	0.0258164	15.7656	2.59861
KI.SED - WT.SED	sp|Q01339|APOH_MOUSE	Q01339	APOH_MOUSE	Beta-2-glycoprotein 1	10090	Apoh	0.274139	0.219921	2.95847	0.00936058	0.0258164	15.7656	2.5986
KI.SED - WT.SED	sp|Q922B1|MACD1_MOUSE	Q922B1	MACD1_MOUSE	ADP-ribose glycohydrolase MACROD1	10090	Macrod1	-0.231979	1.89967	-2.95763	0.00937684	0.0258376	15.7656	-2.598
KI.SED - WT.SED	sp|P70698|PYRG1_MOUSE	P70698	PYRG1_MOUSE	CTP synthase 1	10090	Ctps1	0.301088	-1.65218	2.95702	0.00938864	0.0258466	15.7656	2.59757
KI.SED - WT.SED	sp|P13541|MYH3_MOUSE	P13541	MYH3_MOUSE	Myosin-3	10090	Myh3	0.32505	4.1923	2.95615	0.00940554	0.0258695	15.7656	2.59695
KI.SED - WT.SED	sp|Q91VA6|PDIP2_MOUSE	Q91VA6	PDIP2_MOUSE	Polymerase delta-interacting protein 2	10090	Poldip2	-0.470896	-2.90234	-2.95518	0.00942448	0.025898	15.7656	-2.59626
KI.SED - WT.SED	sp|Q8CDN6|TXNL1_MOUSE	Q8CDN6	TXNL1_MOUSE	Thioredoxin-like protein 1	10090	Txnl1	0.175757	0.329385	2.95386	0.00945028	0.0259453	15.7656	2.59532
KI.SED - WT.SED	sp|Q3TYS2|CYBC1_MOUSE	Q3TYS2	CYBC1_MOUSE	Cytochrome b-245 chaperone 1	10090	Cybc1	1.05812	-5.94232	2.94909	0.00954399	0.0261788	15.7656	2.59193
KI.SED - WT.SED	sp|Q8VDT9|RM50_MOUSE	Q8VDT9	RM50_MOUSE	39S ribosomal protein L50, mitochondrial	10090	Mrpl50	-0.45986	-3.53163	-2.94787	0.00956809	0.0262066	15.7656	-2.59106
KI.SED - WT.SED	sp|Q922J3|CLIP1_MOUSE	Q922J3	CLIP1_MOUSE	CAP-Gly domain-containing linker protein 1	10090	Clip1	0.292107	3.69306	2.9477	0.0095715	0.0262066	15.7656	2.59094
KI.SED - WT.SED	sp|Q9CZP5|BCS1_MOUSE	Q9CZP5	BCS1_MOUSE	Mitochondrial chaperone BCS1	10090	Bcs1l	-0.696284	-3.70772	-2.94652	0.00959499	0.0262273	15.7656	-2.59009
KI.SED - WT.SED	sp|Q60668|HNRPD_MOUSE	Q60668	HNRPD_MOUSE	Heterogeneous nuclear ribonucleoprotein D0	10090	Hnrnpd	0.19972	1.01351	2.94645	0.00959642	0.0262273	15.7656	2.59004
KI.SED - WT.SED	sp|Q8VBT1|TXLNB_MOUSE	Q8VBT1	TXLNB_MOUSE	Beta-taxilin	10090	Txlnb	0.243133	0.990436	2.94534	0.00961845	0.0262638	15.7656	2.58925
KI.SED - WT.SED	sp|P62892|RL39_MOUSE	P62892	RL39_MOUSE	60S ribosomal protein L39	10090	Rpl39	0.373788	-1.61828	2.94377	0.00964963	0.0263251	15.7656	2.58814
KI.SED - WT.SED	sp|Q68FD5|CLH1_MOUSE	Q68FD5	CLH1_MOUSE	Clathrin heavy chain 1	10090	Cltc	0.197183	4.00845	2.94249	0.00967522	0.0263711	15.7656	2.58723
KI.SED - WT.SED	sp|Q9Z1X4|ILF3_MOUSE	Q9Z1X4	ILF3_MOUSE	Interleukin enhancer-binding factor 3	10090	Ilf3	0.405426	-1.60396	2.93991	0.00972707	0.0264885	15.7656	2.58538
KI.SED - WT.SED	sp|Q8JZU2|TXTP_MOUSE	Q8JZU2	TXTP_MOUSE	Tricarboxylate transport protein, mitochondrial	10090	Slc25a1	1.08404	-1.07322	2.9646	0.00980186	0.0266681	14.7199	2.58274
KI.SED - WT.SED	sp|Q5IRJ6|ZNT9_MOUSE	Q5IRJ6	ZNT9_MOUSE	Proton-coupled zinc antiporter SLC30A9, mitochondrial	10090	Slc30a9	-0.559768	-5.00687	-2.93556	0.00981499	0.0266798	15.7656	-2.58228
KI.SED - WT.SED	sp|Q8BUY9|PGTB1_MOUSE	Q8BUY9	PGTB1_MOUSE	Geranylgeranyl transferase type-1 subunit beta	10090	Pggt1b	0.399498	-2.84622	2.92619	0.0100071	0.0271777	15.7656	2.57558
KI.SED - WT.SED	sp|Q9D6S7|RRFM_MOUSE	Q9D6S7	RRFM_MOUSE	Ribosome-recycling factor, mitochondrial	10090	Mrrf	-0.533953	-4.60614	-2.92445	0.0100431	0.0272509	15.7656	-2.57434
KI.SED - WT.SED	sp|P62996|TRA2B_MOUSE	P62996	TRA2B_MOUSE	Transformer-2 protein homolog beta	10090	Tra2b	0.23985	-0.438005	2.91985	0.010139	0.0274864	15.7656	2.57105
KI.SED - WT.SED	sp|Q7TNC9|I5P1_MOUSE	Q7TNC9	I5P1_MOUSE	Inositol polyphosphate-5-phosphatase A	10090	Inpp5a	0.603506	-3.24726	2.91347	0.0102736	0.0278262	15.7656	2.56648
KI.SED - WT.SED	sp|Q8K2A8|ALG3_MOUSE	Q8K2A8	ALG3_MOUSE	Dol-P-Man:Man(5)GlcNAc(2)-PP-Dol alpha-1,3-mannosyltransferase	10090	Alg3	0.493899	-1.62561	2.91294	0.0102848	0.0278318	15.7656	2.5661
KI.SED - WT.SED	sp|Q8R5I6|GSTM4_MOUSE	Q8R5I6	GSTM4_MOUSE	Glutathione S-transferase Mu 4	10090	Gstm4	0.327054	0.409025	2.91015	0.0103444	0.0279473	15.7656	2.5641
KI.SED - WT.SED	sp|Q8VDD5|MYH9_MOUSE	Q8VDD5	MYH9_MOUSE	Myosin-9	10090	Myh9	-0.263564	4.27527	-2.91007	0.0103461	0.0279473	15.7656	-2.56404
KI.SED - WT.SED	sp|P0CW02|LY6C1_MOUSE	P0CW02	LY6C1_MOUSE	Lymphocyte antigen 6C1	10090	Ly6c1	-0.576624	-1.71597	-2.91281	0.0103581	0.0279549	15.6325	-2.56364
KI.SED - WT.SED	sp|Q9ERE7|MESD_MOUSE	Q9ERE7	MESD_MOUSE	LRP chaperone MESD	10090	Mesd	0.259993	0.0720744	2.90718	0.010408	0.0280644	15.7656	2.56197
KI.SED - WT.SED	sp|Q9WUU7|CATZ_MOUSE	Q9WUU7	CATZ_MOUSE	Cathepsin Z	10090	Ctsz	0.325473	-0.139274	2.90511	0.0104526	0.0281594	15.7656	2.56049
KI.SED - WT.SED	sp|P83870|PHF5A_MOUSE	P83870	PHF5A_MOUSE	PHD finger-like domain-containing protein 5A	10090	Phf5a	0.226317	-0.872348	2.90442	0.0104674	0.0281742	15.7656	2.55999
KI.SED - WT.SED	sp|Q3UQ84|SYTM_MOUSE	Q3UQ84	SYTM_MOUSE	Threonine--tRNA ligase, mitochondrial	10090	Tars2	-0.487152	-4.6029	-2.90369	0.0104834	0.0281922	15.7656	-2.55946
KI.SED - WT.SED	sp|P97822|AN32E_MOUSE	P97822	AN32E_MOUSE	Acidic leucine-rich nuclear phosphoprotein 32 family member E	10090	Anp32e	0.318573	-1.80143	2.90308	0.0104966	0.0282026	15.7656	2.55903
KI.SED - WT.SED	sp|Q9JJW5|MYOZ2_MOUSE	Q9JJW5	MYOZ2_MOUSE	Myozenin-2	10090	Myoz2	1.42874	1.34371	2.94123	0.0105186	0.0282367	14.3244	2.5583
KI.SED - WT.SED	sp|Q8BZZ3|WWP1_MOUSE	Q8BZZ3	WWP1_MOUSE	NEDD4-like E3 ubiquitin-protein ligase WWP1	10090	Wwp1	0.36991	-1.16942	2.89983	0.0105671	0.0283415	15.7656	2.5567
KI.SED - WT.SED	sp|O35678|MGLL_MOUSE	O35678	MGLL_MOUSE	Monoglyceride lipase	10090	Mgll	0.383394	0.836404	2.89877	0.0105903	0.0283786	15.7656	2.55593
KI.SED - WT.SED	sp|Q99JF8|PSIP1_MOUSE	Q99JF8	PSIP1_MOUSE	PC4 and SFRS1-interacting protein	10090	Psip1	0.444413	-2.98122	2.89253	0.0107276	0.028721	15.7656	2.55145
KI.SED - WT.SED	sp|Q60864|STIP1_MOUSE	Q60864	STIP1_MOUSE	Stress-induced-phosphoprotein 1	10090	Stip1	0.295206	4.34451	2.89057	0.010771	0.0288117	15.7656	2.55004
KI.SED - WT.SED	sp|Q8BP67|RL24_MOUSE	Q8BP67	RL24_MOUSE	60S ribosomal protein L24	10090	Rpl24	0.391716	0.0534214	2.88965	0.0107916	0.0288207	15.7656	2.54937
KI.SED - WT.SED	sp|P63328|PP2BA_MOUSE	P63328	PP2BA_MOUSE	Protein phosphatase 3 catalytic subunit alpha	10090	Ppp3ca	0.324291	2.86833	2.88952	0.0107946	0.0288207	15.7656	2.54928
KI.SED - WT.SED	sp|P01837|IGKC_MOUSE	P01837	IGKC_MOUSE	Immunoglobulin kappa constant	10090	Igkc	1.24669	2.518	2.92762	0.0108083	0.0288207	14.3244	2.54884
KI.SED - WT.SED	sp|P31725|S10A9_MOUSE	P31725	S10A9_MOUSE	Protein S100-A9	10090	S100a9	0.724787	0.108714	2.90135	0.0108173	0.0288207	15.2518	2.54855
KI.SED - WT.SED	sp|O70548|TELT_MOUSE	O70548	TELT_MOUSE	Telethonin	10090	Tcap	0.440153	3.35825	2.88828	0.0108221	0.0288207	15.7656	2.54839
KI.SED - WT.SED	sp|P57784|RU2A_MOUSE	P57784	RU2A_MOUSE	U2 small nuclear ribonucleoprotein A'	10090	Snrpa1	0.293692	-1.69728	2.88759	0.0108375	0.028835	15.7656	2.5479
KI.SED - WT.SED	sp|Q9Z1F9|SAE2_MOUSE	Q9Z1F9	SAE2_MOUSE	SUMO-activating enzyme subunit 2	10090	Uba2	0.33671	-2.97134	2.88719	0.0108465	0.028835	15.7656	2.5476
KI.SED - WT.SED	sp|O35593|PSDE_MOUSE	O35593	PSDE_MOUSE	26S proteasome non-ATPase regulatory subunit 14	10090	Psmd14	0.308593	1.93328	2.88424	0.0109126	0.0289852	15.7656	2.54548
KI.SED - WT.SED	sp|Q8BRK9|MA2A2_MOUSE	Q8BRK9	MA2A2_MOUSE	Alpha-mannosidase 2x	10090	Man2a2	0.364806	-0.689606	2.87992	0.0110105	0.0292091	15.7656	2.54237
KI.SED - WT.SED	sp|Q64727|VINC_MOUSE	Q64727	VINC_MOUSE	Vinculin	10090	Vcl	0.239644	5.04486	2.87966	0.0110163	0.0292091	15.7656	2.54218
KI.SED - WT.SED	sp|Q9JLH8|TMOD4_MOUSE	Q9JLH8	TMOD4_MOUSE	Tropomodulin-4	10090	Tmod4	0.334859	5.06108	2.8761	0.0110973	0.0293856	15.7656	2.53962
KI.SED - WT.SED	sp|Q921S7|RM37_MOUSE	Q921S7	RM37_MOUSE	39S ribosomal protein L37, mitochondrial	10090	Mrpl37	-0.327228	-0.327535	-2.87589	0.0111023	0.0293856	15.7656	-2.53946
KI.SED - WT.SED	sp|Q9JHW2|NIT2_MOUSE	Q9JHW2	NIT2_MOUSE	Omega-amidase NIT2	10090	Nit2	0.234677	1.06371	2.87374	0.0111516	0.0294901	15.7656	2.53791
KI.SED - WT.SED	sp|Q62000|MIME_MOUSE	Q62000	MIME_MOUSE	Mimecan	10090	Ogn	0.408163	2.67449	2.87251	0.0111798	0.0295178	15.7656	2.53703
KI.SED - WT.SED	sp|Q8CI12|SMTL2_MOUSE	Q8CI12	SMTL2_MOUSE	Smoothelin-like protein 2	10090	Smtnl2	0.530794	3.14259	2.87497	0.0111967	0.0295178	15.6325	2.5365
KI.SED - WT.SED	sp|Q9JK48|SHLB1_MOUSE	Q9JK48	SHLB1_MOUSE	Endophilin-B1	10090	Sh3glb1	-0.244801	-0.015227	-2.87175	0.0111973	0.0295178	15.7656	-2.53648
KI.SED - WT.SED	sp|Q64213|SF01_MOUSE	Q64213	SF01_MOUSE	Splicing factor 1	10090	Sf1	-0.876436	-4.6403	-2.87159	0.0112011	0.0295178	15.7656	-2.53636
KI.SED - WT.SED	sp|P68134|ACTS_MOUSE	P68134	ACTS_MOUSE	Actin, alpha skeletal muscle	10090	Acta1	0.341749	11.2179	2.86922	0.011256	0.0296281	15.7656	2.53465
KI.SED - WT.SED	sp|P11352|GPX1_MOUSE	P11352	GPX1_MOUSE	Glutathione peroxidase 1	10090	Gpx1	0.298578	-0.0125648	2.86862	0.01127	0.0296281	15.7656	2.53421
KI.SED - WT.SED	sp|Q9DC50|OCTC_MOUSE	Q9DC50	OCTC_MOUSE	Peroxisomal carnitine O-octanoyltransferase	10090	Crot	0.357069	-0.862465	2.86851	0.0112724	0.0296281	15.7656	2.53414
KI.SED - WT.SED	sp|P06797|CATL1_MOUSE	P06797	CATL1_MOUSE	Procathepsin L	10090	Ctsl	0.373836	-0.915927	2.86684	0.0113113	0.0297044	15.7656	2.53293
KI.SED - WT.SED	sp|Q8C7E7|STBD1_MOUSE	Q8C7E7	STBD1_MOUSE	Starch-binding domain-containing protein 1	10090	Stbd1	0.345561	1.88725	2.86577	0.0113363	0.0297443	15.7656	2.53216
KI.SED - WT.SED	sp|P47802|MTX1_MOUSE	P47802	MTX1_MOUSE	Metaxin-1	10090	Mtx1	-0.26735	-0.332734	-2.86337	0.0113924	0.0298656	15.7656	-2.53043
KI.SED - WT.SED	sp|Q9D0T1|NH2L1_MOUSE	Q9D0T1	NH2L1_MOUSE	NHP2-like protein 1	10090	Snu13	0.376957	0.0790846	2.86042	0.0114619	0.0300216	15.7656	2.52829
KI.SED - WT.SED	sp|P07356|ANXA2_MOUSE	P07356	ANXA2_MOUSE	Annexin A2	10090	Anxa2	0.264965	4.33623	2.85795	0.0115205	0.0301489	15.7656	2.5265
KI.SED - WT.SED	sp|Q9Z1R2|BAG6_MOUSE	Q9Z1R2	BAG6_MOUSE	Large proline-rich protein BAG6	10090	Bag6	0.19533	0.602767	2.85697	0.0115437	0.0301836	15.7656	2.52579
KI.SED - WT.SED	sp|Q3TZZ7|ESYT2_MOUSE	Q3TZZ7	ESYT2_MOUSE	Extended synaptotagmin-2	10090	Esyt2	-0.197091	-0.192253	-2.85556	0.0115771	0.0302448	15.7656	-2.52478
KI.SED - WT.SED	sp|Q8CJ53|CIP4_MOUSE	Q8CJ53	CIP4_MOUSE	Cdc42-interacting protein 4	10090	Trip10	0.223389	0.840344	2.8533	0.0116313	0.0303499	15.7656	2.52314
KI.SED - WT.SED	sp|Q9Z2T6|KRT85_MOUSE	Q9Z2T6	KRT85_MOUSE	Keratin, type II cuticular Hb5	10090	Krt85	-1.6737	-2.49954	-2.89055	0.0116375	0.0303499	14.3244	-2.52295
KI.SED - WT.SED	sp|Q8CIB5|FERM2_MOUSE	Q8CIB5	FERM2_MOUSE	Fermitin family homolog 2	10090	Fermt2	0.179203	2.34232	2.84789	0.0117616	0.0306471	15.7656	2.51922
KI.SED - WT.SED	sp|Q6NVE9|PPTC7_MOUSE	Q6NVE9	PPTC7_MOUSE	Protein phosphatase PTC7 homolog	10090	Pptc7	-0.512671	-1.43257	-2.84935	0.0118019	0.0307255	15.6325	-2.51801
KI.SED - WT.SED	sp|O55226|CHAD_MOUSE	O55226	CHAD_MOUSE	Chondroadherin	10090	Chad	-0.456947	-2.83061	-2.84499	0.0118319	0.0307623	15.7656	-2.51712
KI.SED - WT.SED	sp|Q8BFY9|TNPO1_MOUSE	Q8BFY9	TNPO1_MOUSE	Transportin-1	10090	Tnpo1	0.3346	-1.94435	2.84481	0.0118363	0.0307623	15.7656	2.51699
KI.SED - WT.SED	sp|Q6ZQ73|CAND2_MOUSE	Q6ZQ73	CAND2_MOUSE	Cullin-associated NEDD8-dissociated protein 2	10090	Cand2	0.256214	3.94121	2.84394	0.0118574	0.0307906	15.7656	2.51636
KI.SED - WT.SED	sp|O70423|AOC3_MOUSE	O70423	AOC3_MOUSE	Membrane primary amine oxidase	10090	Aoc3	0.647324	1.22862	2.85428	0.0119066	0.0308916	15.2518	2.5149
KI.SED - WT.SED	sp|P26443|DHE3_MOUSE	P26443	DHE3_MOUSE	Glutamate dehydrogenase 1, mitochondrial	10090	Glud1	-0.204877	3.59746	-2.83411	0.0120999	0.0313467	15.7656	-2.50922
KI.SED - WT.SED	sp|Q9R0P3|ESTD_MOUSE	Q9R0P3	ESTD_MOUSE	S-formylglutathione hydrolase	10090	Esd	0.345845	3.7385	2.83399	0.0121027	0.0313467	15.7656	2.50913
KI.SED - WT.SED	sp|Q80YV4|PANK4_MOUSE	Q80YV4	PANK4_MOUSE	4'-phosphopantetheine phosphatase	10090	Pank4	-0.320058	1.70165	-2.83255	0.0121386	0.0314029	15.7656	-2.50809
KI.SED - WT.SED	sp|Q9JKF7|RM39_MOUSE	Q9JKF7	RM39_MOUSE	39S ribosomal protein L39, mitochondrial	10090	Mrpl39	-0.439344	0.576927	-2.83537	0.0121452	0.0314029	15.6325	-2.5079
KI.SED - WT.SED	sp|Q9ERU3|ZNF22_MOUSE	Q9ERU3	ZNF22_MOUSE	Zinc finger protein 22	10090	Znf22	0.545322	-1.38038	2.83187	0.0122327	0.0315838	15.6325	2.50536
KI.SED - WT.SED	sp|Q9DCD0|6PGD_MOUSE	Q9DCD0	6PGD_MOUSE	6-phosphogluconate dehydrogenase, decarboxylating	10090	Pgd	0.310175	1.82138	2.8283	0.0122452	0.0315838	15.7656	2.505
KI.SED - WT.SED	tr|B1AR69|B1AR69_MOUSE	B1AR69	B1AR69_MOUSE	Myosin, heavy polypeptide 13, skeletal muscle	10090	Myh13	0.358923	7.77682	2.82825	0.0122466	0.0315838	15.7656	2.50496
KI.SED - WT.SED	sp|Q9EQ20|MMSA_MOUSE	Q9EQ20	MMSA_MOUSE	Methylmalonate-semialdehyde dehydrogenase [acylating], mitochondrial	10090	Aldh6a1	-0.298716	4.44681	-2.82734	0.0122694	0.0316158	15.7656	-2.5043
KI.SED - WT.SED	sp|Q8VBT9|ASPC1_MOUSE	Q8VBT9	ASPC1_MOUSE	Tether containing UBX domain for GLUT4	10090	Aspscr1	0.291913	0.00120546	2.82348	0.0123673	0.0318409	15.7656	2.50149
KI.SED - WT.SED	sp|Q9WV96|T10B_MOUSE	Q9WV96	T10B_MOUSE	Mitochondrial import inner membrane translocase subunit Tim10 B	10090	Timm10b	-0.338949	-2.55368	-2.82246	0.0123933	0.0318804	15.7656	-2.50074
KI.SED - WT.SED	sp|P62307|RUXF_MOUSE	P62307	RUXF_MOUSE	Small nuclear ribonucleoprotein F	10090	Snrpf	0.283671	-0.476989	2.82188	0.0124078	0.0318907	15.7656	2.50033
KI.SED - WT.SED	sp|Q6PEE3|RIR2B_MOUSE	Q6PEE3	RIR2B_MOUSE	Ribonucleoside-diphosphate reductase subunit M2 B	10090	Rrm2b	-0.486804	-3.9481	-2.82031	0.0124482	0.0319673	15.7656	-2.49918
KI.SED - WT.SED	sp|P09103|PDIA1_MOUSE	P09103	PDIA1_MOUSE	Protein disulfide-isomerase	10090	P4hb	0.257813	4.91449	2.81816	0.0125032	0.0320812	15.7656	2.49762
KI.SED - WT.SED	sp|Q03734|SPA3M_MOUSE	Q03734	SPA3M_MOUSE	Serine protease inhibitor A3M	10090	Serpina3m	-0.743523	-3.05644	-2.81601	0.012637	0.0323866	15.6325	-2.49384
KI.SED - WT.SED	sp|P26516|PSMD7_MOUSE	P26516	PSMD7_MOUSE	26S proteasome non-ATPase regulatory subunit 7	10090	Psmd7	0.220144	1.08155	2.81272	0.0126436	0.0323866	15.7656	2.49365
KI.SED - WT.SED	sp|Q9CQM5|TXD17_MOUSE	Q9CQM5	TXD17_MOUSE	Thioredoxin domain-containing protein 17	10090	Txndc17	0.274676	-0.448143	2.81128	0.0126811	0.0324512	15.7656	2.4926
KI.SED - WT.SED	sp|Q9CZN8|GATA_MOUSE	Q9CZN8	GATA_MOUSE	Glutamyl-tRNA(Gln) amidotransferase subunit A, mitochondrial	10090	Qrsl1	-0.60303	-2.50362	-2.81395	0.0126904	0.0324512	15.6325	-2.49234
KI.SED - WT.SED	sp|Q9CR13|FMC1_MOUSE	Q9CR13	FMC1_MOUSE	Protein FMC1 homolog	10090	Fmc1	-0.512605	-2.64554	-2.80669	0.0128012	0.032707	15.7656	-2.48925
KI.SED - WT.SED	sp|Q93092|TALDO_MOUSE	Q93092	TALDO_MOUSE	Transaldolase	10090	Taldo1	0.218036	3.88681	2.80482	0.0128505	0.0328052	15.7656	2.48789
KI.SED - WT.SED	sp|O08532|CA2D1_MOUSE	O08532	CA2D1_MOUSE	Voltage-dependent calcium channel subunit alpha-2/delta-1	10090	Cacna2d1	0.282489	5.71242	2.80225	0.0129185	0.0329509	15.7656	2.48601
KI.SED - WT.SED	sp|Q3UE31|K0930_MOUSE	Q3UE31	K0930_MOUSE	Uncharacterized protein KIAA0930 homolog	10090		0.513187	-3.19345	2.80107	0.0129498	0.0330029	15.7656	2.48515
KI.SED - WT.SED	sp|Q8BIW1|PRUN1_MOUSE	Q8BIW1	PRUN1_MOUSE	Exopolyphosphatase PRUNE1	10090	Prune1	0.290202	1.12713	2.7983	0.0130238	0.0331634	15.7656	2.48312
KI.SED - WT.SED	sp|Q9DBZ5|EIF3K_MOUSE	Q9DBZ5	EIF3K_MOUSE	Eukaryotic translation initiation factor 3 subunit K	10090	Eif3k	0.263294	-1.67542	2.79676	0.013065	0.0332403	15.7656	2.48199
KI.SED - WT.SED	sp|Q9D711|PIR_MOUSE	Q9D711	PIR_MOUSE	Pirin	10090	Pir	0.644119	-6.1049	2.79493	0.013114	0.0333369	15.7656	2.48066
KI.SED - WT.SED	sp|G5E8K5|ANK3_MOUSE	G5E8K5	ANK3_MOUSE	Ankyrin-3	10090	Ank3	0.171355	2.47445	2.78942	0.0132632	0.0336877	15.7656	2.47662
KI.SED - WT.SED	sp|Q8BMJ2|SYLC_MOUSE	Q8BMJ2	SYLC_MOUSE	Leucine--tRNA ligase, cytoplasmic	10090	Lars1	0.200794	1.65757	2.78539	0.0133731	0.0339159	15.7656	2.47367
KI.SED - WT.SED	sp|Q9DBG6|RPN2_MOUSE	Q9DBG6	RPN2_MOUSE	Dolichyl-diphosphooligosaccharide--protein glycosyltransferase subunit 2	10090	Rpn2	0.185402	1.80961	2.78531	0.0133755	0.0339159	15.7656	2.47361
KI.SED - WT.SED	sp|P62806|H4_MOUSE	P62806	H4_MOUSE	Histone H4	10090	H4c16	-0.836089	4.11542	-2.79657	0.013388	0.0339193	15.2518	-2.47328
KI.SED - WT.SED	sp|P15508|SPTB1_MOUSE	P15508	SPTB1_MOUSE	Spectrin beta chain, erythrocytic	10090	Sptb	0.190035	4.20188	2.78404	0.0134102	0.033947	15.7656	2.47269
KI.SED - WT.SED	sp|O55135|IF6_MOUSE	O55135	IF6_MOUSE	Eukaryotic translation initiation factor 6	10090	Eif6	0.360916	-0.543017	2.78188	0.0134697	0.0340692	15.7656	2.4711
KI.SED - WT.SED	sp|Q9CWK8|SNX2_MOUSE	Q9CWK8	SNX2_MOUSE	Sorting nexin-2	10090	Snx2	0.462828	-2.96722	2.78132	0.0134853	0.03408	15.7656	2.47069
KI.SED - WT.SED	sp|Q99J99|THTM_MOUSE	Q99J99	THTM_MOUSE	3-mercaptopyruvate sulfurtransferase	10090	Mpst	-0.403151	3.05747	-2.77747	0.0135921	0.0343211	15.7656	-2.46787
KI.SED - WT.SED	sp|Q9WTP6|KAD2_MOUSE	Q9WTP6	KAD2_MOUSE	Adenylate kinase 2, mitochondrial	10090	Ak2	-0.262136	-0.0504901	-2.77528	0.0136534	0.0344471	15.7656	-2.46626
KI.SED - WT.SED	sp|Q8K3H0|DP13A_MOUSE	Q8K3H0	DP13A_MOUSE	DCC-interacting protein 13-alpha	10090	Appl1	0.219613	-1.04558	2.77339	0.0137062	0.0345516	15.7656	2.46487
KI.SED - WT.SED	sp|P56395|CYB5_MOUSE	P56395	CYB5_MOUSE	Cytochrome b5	10090	Cyb5a	0.360941	-0.207633	2.77243	0.0137333	0.0345909	15.7656	2.46417
KI.SED - WT.SED	sp|Q9DCB8|ISCA2_MOUSE	Q9DCB8	ISCA2_MOUSE	Iron-sulfur cluster assembly 2 homolog, mitochondrial	10090	Isca2	-0.625945	-2.25414	-2.7699	0.0138871	0.0349492	15.6325	-2.46017
KI.SED - WT.SED	sp|Q99KJ8|DCTN2_MOUSE	Q99KJ8	DCTN2_MOUSE	Dynactin subunit 2	10090	Dctn2	0.19777	2.44763	2.76269	0.0140099	0.0352289	15.7656	2.45701
KI.SED - WT.SED	sp|Q9JMH3|NEUR2_MOUSE	Q9JMH3	NEUR2_MOUSE	Sialidase-2	10090	Neu2	0.392783	-3.35508	2.75921	0.01411	0.035451	15.7656	2.45445
KI.SED - WT.SED	sp|Q60931|VDAC3_MOUSE	Q60931	VDAC3_MOUSE	Voltage-dependent anion-selective channel protein 3	10090	Vdac3	-0.272807	4.38246	-2.75845	0.014132	0.0354746	15.7656	-2.45389
KI.SED - WT.SED	sp|P63280|UBC9_MOUSE	P63280	UBC9_MOUSE	SUMO-conjugating enzyme UBC9	10090	Ube2i	-0.189431	-1.03786	-2.75808	0.0141428	0.0354746	15.7656	-2.45361
KI.SED - WT.SED	sp|P47753|CAZA1_MOUSE	P47753	CAZA1_MOUSE	F-actin-capping protein subunit alpha-1	10090	Capza1	-0.312121	-0.742346	-2.75757	0.0141575	0.0354818	15.7656	-2.45324
KI.SED - WT.SED	sp|Q64152|BTF3_MOUSE	Q64152	BTF3_MOUSE	Transcription factor BTF3	10090	Btf3	0.267734	-1.88528	2.75639	0.0141917	0.0354908	15.7656	2.45237
KI.SED - WT.SED	sp|Q9R1T2|SAE1_MOUSE	Q9R1T2	SAE1_MOUSE	SUMO-activating enzyme subunit 1	10090	Sae1	0.289838	-2.20629	2.75624	0.0141962	0.0354908	15.7656	2.45226
KI.SED - WT.SED	sp|O08583|THOC4_MOUSE	O08583	THOC4_MOUSE	THO complex subunit 4	10090	Alyref	0.656798	-2.06165	2.76115	0.0141963	0.0354908	15.5397	2.45226
KI.SED - WT.SED	sp|Q3TIV5|ZC3HF_MOUSE	Q3TIV5	ZC3HF_MOUSE	Zinc finger CCCH domain-containing protein 15	10090	Zc3h15	0.219413	0.289984	2.75467	0.0142417	0.0355749	15.7656	2.45111
KI.SED - WT.SED	sp|Q78IK4|MIC27_MOUSE	Q78IK4	MIC27_MOUSE	MICOS complex subunit Mic27	10090	Apool	-0.27625	2.0456	-2.75368	0.0142707	0.0356178	15.7656	-2.45038
KI.SED - WT.SED	sp|Q00897|A1AT4_MOUSE	Q00897	A1AT4_MOUSE	Alpha-1-antitrypsin 1-4	10090	Serpina1d	-0.311807	1.51284	-2.74993	0.0143807	0.0358628	15.7656	-2.44761
KI.SED - WT.SED	sp|Q9D958|SPCS1_MOUSE	Q9D958	SPCS1_MOUSE	Signal peptidase complex subunit 1	10090	Spcs1	0.391727	-2.70062	2.7445	0.0145414	0.0362175	15.7656	2.4436
KI.SED - WT.SED	sp|Q62422|OSTF1_MOUSE	Q62422	OSTF1_MOUSE	Osteoclast-stimulating factor 1	10090	Ostf1	0.226026	0.65601	2.74431	0.014547	0.0362175	15.7656	2.44347
KI.SED - WT.SED	sp|Q6PGH1|BUD31_MOUSE	Q6PGH1	BUD31_MOUSE	Protein BUD31 homolog	10090	Bud31	0.441789	-3.34288	2.73906	0.0147038	0.0365779	15.7656	2.43959
KI.SED - WT.SED	sp|Q8R3F5|FABD_MOUSE	Q8R3F5	FABD_MOUSE	Malonyl-CoA-acyl carrier protein transacylase, mitochondrial	10090	Mcat	-0.267667	-0.950116	-2.73508	0.0148239	0.0368462	15.7656	-2.43665
KI.SED - WT.SED	sp|P10922|H10_MOUSE	P10922	H10_MOUSE	Histone H1.0	10090	H1-0	-0.740584	3.4947	-2.74368	0.0149023	0.0370106	15.2518	-2.43475
KI.SED - WT.SED	sp|Q99L47|F10A1_MOUSE	Q99L47	F10A1_MOUSE	Hsc70-interacting protein	10090	St13	0.312697	0.55963	2.72859	0.0150218	0.0372487	15.7656	2.43185
KI.SED - WT.SED	sp|E9Q735|UBE4A_MOUSE	E9Q735	UBE4A_MOUSE	Ubiquitin conjugation factor E4 A	10090	Ube4a	0.302733	-2.2463	2.72856	0.0150228	0.0372487	15.7656	2.43183
KI.SED - WT.SED	sp|P07310|KCRM_MOUSE	P07310	KCRM_MOUSE	Creatine kinase M-type	10090	Ckm	0.360338	10.4347	2.72767	0.0150502	0.037286	15.7656	2.43117
KI.SED - WT.SED	sp|Q8BHE8|MAIP1_MOUSE	Q8BHE8	MAIP1_MOUSE	m-AAA protease-interacting protein 1, mitochondrial	10090	Maip1	-0.294035	-1.67167	-2.72432	0.0151533	0.0375107	15.7656	-2.42869
KI.SED - WT.SED	sp|Q8R5A0|SMYD2_MOUSE	Q8R5A0	SMYD2_MOUSE	N-lysine methyltransferase SMYD2	10090	Smyd2	0.311263	2.48593	2.72107	0.0152543	0.0377239	15.7656	2.42628
KI.SED - WT.SED	sp|Q8K3A0|HSC20_MOUSE	Q8K3A0	HSC20_MOUSE	Iron-sulfur cluster co-chaperone protein HscB	10090	Hscb	-0.329236	-2.90789	-2.72074	0.0152644	0.0377239	15.7656	-2.42604
KI.SED - WT.SED	sp|P50543|S10AB_MOUSE	P50543	S10AB_MOUSE	Protein S100-A11	10090	S100a11	-0.450725	0.481488	-2.72166	0.0153227	0.037837	15.6325	-2.42466
KI.SED - WT.SED	sp|P21278|GNA11_MOUSE	P21278	GNA11_MOUSE	Guanine nucleotide-binding protein subunit alpha-11	10090	Gna11	0.229538	-1.91672	2.71547	0.0154296	0.0380697	15.7656	2.42214
KI.SED - WT.SED	sp|Q9ET01|PYGL_MOUSE	Q9ET01	PYGL_MOUSE	Glycogen phosphorylase, liver form	10090	Pygl	0.46455	0.696002	2.70944	0.0157086	0.0387265	15.6325	2.41562
KI.SED - WT.SED	sp|Q61151|2A5E_MOUSE	Q61151	2A5E_MOUSE	Serine/threonine-protein phosphatase 2A 56 kDa regulatory subunit epsilon isoform	10090	Ppp2r5e	-0.349492	-3.29512	-2.70453	0.0157779	0.0388657	15.7656	-2.41401
KI.SED - WT.SED	sp|Q8BMA6|SRP68_MOUSE	Q8BMA6	SRP68_MOUSE	Signal recognition particle subunit SRP68	10090	Srp68	0.23488	-1.40371	2.7034	0.0158143	0.0389235	15.7656	2.41317
KI.SED - WT.SED	sp|Q3UI43|BABA1_MOUSE	Q3UI43	BABA1_MOUSE	BRISC and BRCA1-A complex member 1	10090	Babam1	0.187964	-1.66554	2.70105	0.0158903	0.0390789	15.7656	2.41142
KI.SED - WT.SED	sp|P01942|HBA_MOUSE	P01942	HBA_MOUSE	Hemoglobin subunit alpha	10090	Hba	-0.679128	5.50775	-2.70283	0.0159837	0.039241	15.5397	-2.40929
KI.SED - WT.SED	sp|A2AAJ9|OBSCN_MOUSE	A2AAJ9	OBSCN_MOUSE	Obscurin	10090	Obscn	0.215705	7.8671	2.69811	0.0159857	0.039241	15.7656	2.40924
KI.SED - WT.SED	sp|Q8BH86|GLUCM_MOUSE	Q8BH86	GLUCM_MOUSE	D-glutamate cyclase, mitochondrial	10090	Dglucy	-0.302212	-1.68773	-2.69782	0.0159952	0.039241	15.7656	-2.40902
KI.SED - WT.SED	sp|Q9D1C8|VPS28_MOUSE	Q9D1C8	VPS28_MOUSE	Vacuolar protein sorting-associated protein 28 homolog	10090	Vps28	0.278153	-0.49981	2.69581	0.0160607	0.0393695	15.7656	2.40753
KI.SED - WT.SED	sp|Q9CY50|SSRA_MOUSE	Q9CY50	SSRA_MOUSE	Translocon-associated protein subunit alpha	10090	Ssr1	0.217638	-0.127761	2.69401	0.0161199	0.0394638	15.7656	2.40619
KI.SED - WT.SED	sp|Q9R0Q7|TEBP_MOUSE	Q9R0Q7	TEBP_MOUSE	Prostaglandin E synthase 3	10090	Ptges3	0.17592	2.42558	2.69384	0.0161253	0.0394638	15.7656	2.40607
KI.SED - WT.SED	sp|Q80UM7|MOGS_MOUSE	Q80UM7	MOGS_MOUSE	Mannosyl-oligosaccharide glucosidase	10090	Mogs	0.309834	-3.71127	2.69147	0.0162034	0.0395969	15.7656	2.4043
KI.SED - WT.SED	sp|Q8BLU2|MT21C_MOUSE	Q8BLU2	MT21C_MOUSE	Protein-lysine methyltransferase METTL21C	10090	Mettl21c	0.458651	-0.420709	2.69411	0.0162059	0.0395969	15.6325	2.40425
KI.SED - WT.SED	sp|Q6ZWV3|RL10_MOUSE	Q6ZWV3	RL10_MOUSE	60S ribosomal protein L10	10090	Rpl10	0.178403	3.99217	2.68929	0.0162755	0.0397349	15.7656	2.40268
KI.SED - WT.SED	sp|Q3URE1|ACSF3_MOUSE	Q3URE1	ACSF3_MOUSE	Malonate--CoA ligase ACSF3, mitochondrial	10090	Acsf3	-0.560667	-4.04042	-2.68793	0.0163207	0.039798	15.7656	-2.40166
KI.SED - WT.SED	sp|O70622|RTN2_MOUSE	O70622	RTN2_MOUSE	Reticulon-2	10090	Rtn2	0.293968	3.67543	2.68772	0.0163277	0.039798	15.7656	2.40151
KI.SED - WT.SED	sp|P61205|ARF3_MOUSE	P61205	ARF3_MOUSE	ADP-ribosylation factor 3	10090	Arf3	0.189096	0.885374	2.68715	0.0163467	0.039812	15.7656	2.40108
KI.SED - WT.SED	sp|Q99N94|RM09_MOUSE	Q99N94	RM09_MOUSE	39S ribosomal protein L9, mitochondrial	10090	Mrpl9	0.304019	-2.31549	2.686	0.0163848	0.0398729	15.7656	2.40023
KI.SED - WT.SED	sp|O55143|AT2A2_MOUSE	O55143	AT2A2_MOUSE	Sarcoplasmic/endoplasmic reticulum calcium ATPase 2	10090	Atp2a2	1.13962	3.37861	2.71555	0.0164055	0.039891	14.4056	2.39977
KI.SED - WT.SED	sp|Q9D8U8|SNX5_MOUSE	Q9D8U8	SNX5_MOUSE	Sorting nexin-5	10090	Snx5	0.256787	-0.885081	2.68291	0.0164882	0.0400599	15.7656	2.39792
KI.SED - WT.SED	sp|Q6GQT9|NOMO1_MOUSE	Q6GQT9	NOMO1_MOUSE	BOS complex subunit NOMO1	10090	Nomo1	0.210143	0.00956743	2.68094	0.0165547	0.040189	15.7656	2.39645
KI.SED - WT.SED	sp|Q9QY76|VAPB_MOUSE	Q9QY76	VAPB_MOUSE	Vesicle-associated membrane protein-associated protein B	10090	Vapb	-0.260094	3.37954	-2.67881	0.0166265	0.0403309	15.7656	-2.39486
KI.SED - WT.SED	sp|O35737|HNRH1_MOUSE	O35737	HNRH1_MOUSE	Heterogeneous nuclear ribonucleoprotein H	10090	Hnrnph1	0.174455	1.31294	2.67567	0.0167333	0.0405327	15.7656	2.39252
KI.SED - WT.SED	sp|O08795|GLU2B_MOUSE	O08795	GLU2B_MOUSE	Glucosidase 2 subunit beta	10090	Prkcsh	0.239353	-0.764418	2.67555	0.0167372	0.0405327	15.7656	2.39243
KI.SED - WT.SED	sp|Q64511|TOP2B_MOUSE	Q64511	TOP2B_MOUSE	DNA topoisomerase 2-beta	10090	Top2b	-0.321163	-2.17774	-2.67518	0.0167499	0.0405327	15.7656	-2.39215
KI.SED - WT.SED	sp|P10853|H2B1F_MOUSE	P10853	H2B1F_MOUSE	Histone H2B type 1-F/J/L	10090	H2bc15	0.357794	4.54095	2.67288	0.0168282	0.0406896	15.7656	2.39044
KI.SED - WT.SED	sp|Q8K2Y7|RM47_MOUSE	Q8K2Y7	RM47_MOUSE	39S ribosomal protein L47, mitochondrial	10090	Mrpl47	-0.423641	-3.62427	-2.67128	0.0168831	0.0407896	15.7656	-2.38924
KI.SED - WT.SED	sp|Q62417|SRBS1_MOUSE	Q62417	SRBS1_MOUSE	Sorbin and SH3 domain-containing protein 1	10090	Sorbs1	0.261655	-1.09091	2.66935	0.0169497	0.0409178	15.7656	2.3878
KI.SED - WT.SED	sp|Q80VJ2|SRA1_MOUSE	Q80VJ2	SRA1_MOUSE	Steroid receptor RNA activator 1	10090	Sra1	0.37433	-1.96428	2.66797	0.0169974	0.0410001	15.7656	2.38676
KI.SED - WT.SED	sp|Q9WTM5|RUVB2_MOUSE	Q9WTM5	RUVB2_MOUSE	RuvB-like 2	10090	Ruvbl2	0.348049	-1.5078	2.66621	0.0170582	0.041114	15.7656	2.38545
KI.SED - WT.SED	sp|P32921|SYWC_MOUSE	P32921	SYWC_MOUSE	Tryptophan--tRNA ligase, cytoplasmic	10090	Wars1	0.202771	0.510558	2.6604	0.0172609	0.0415554	15.7656	2.3811
KI.SED - WT.SED	sp|P49290|PERE_MOUSE	P49290	PERE_MOUSE	Eosinophil peroxidase	10090	Epx	0.730849	-1.28443	2.67061	0.0172689	0.0415554	15.2518	2.38093
KI.SED - WT.SED	sp|P25444|RS2_MOUSE	P25444	RS2_MOUSE	40S ribosomal protein S2	10090	Rps2	0.216845	4.72389	2.65973	0.0172845	0.0415598	15.7656	2.3806
KI.SED - WT.SED	sp|P54728|RD23B_MOUSE	P54728	RD23B_MOUSE	UV excision repair protein RAD23 homolog B	10090	Rad23b	0.199925	2.14655	2.65878	0.0173178	0.0416067	15.7656	2.37989
KI.SED - WT.SED	tr|Q14BI5|Q14BI5_MOUSE	Q14BI5	Q14BI5_MOUSE	Myomesin 2	10090	Myom2	0.272632	8.16328	2.65468	0.0174627	0.0419086	15.7656	2.37682
KI.SED - WT.SED	sp|O35639|ANXA3_MOUSE	O35639	ANXA3_MOUSE	Annexin A3	10090	Anxa3	0.223729	1.29709	2.65444	0.0174711	0.0419086	15.7656	2.37664
KI.SED - WT.SED	sp|Q9QYF1|RDH11_MOUSE	Q9QYF1	RDH11_MOUSE	Retinol dehydrogenase 11	10090	Rdh11	0.547278	-4.99059	2.65344	0.0175068	0.0419608	15.7656	2.37589
KI.SED - WT.SED	sp|P62962|PROF1_MOUSE	P62962	PROF1_MOUSE	Profilin-1	10090	Pfn1	0.260695	3.11641	2.64598	0.0177738	0.0425669	15.7656	2.3703
KI.SED - WT.SED	sp|P28661|SEPT4_MOUSE	P28661	SEPT4_MOUSE	Septin-4	10090	Septin4	-0.343836	-0.486177	-2.64401	0.0178452	0.0427041	15.7656	-2.36881
KI.SED - WT.SED	sp|Q8BZ71|STAC3_MOUSE	Q8BZ71	STAC3_MOUSE	SH3 and cysteine-rich domain-containing protein 3	10090	Stac3	0.212491	4.51881	2.64084	0.0179601	0.0429449	15.7656	2.36644
KI.SED - WT.SED	sp|Q8BTX9|HSDL1_MOUSE	Q8BTX9	HSDL1_MOUSE	Inactive hydroxysteroid dehydrogenase-like protein 1	10090	Hsdl1	0.386592	-2.50599	2.63957	0.0180065	0.0430219	15.7656	2.36548
KI.SED - WT.SED	sp|P08207|S10AA_MOUSE	P08207	S10AA_MOUSE	Protein S100-A10	10090	S100a10	0.263441	2.56052	2.63811	0.0180599	0.0431153	15.7656	2.36439
KI.SED - WT.SED	sp|Q9CQC6|5MP2_MOUSE	Q9CQC6	5MP2_MOUSE	eIF5-mimic protein 2	10090	Bzw1	0.307072	-0.270125	2.63554	0.0181543	0.0433064	15.7656	2.36246
KI.SED - WT.SED	sp|Q9CZW4|ACSL3_MOUSE	Q9CZW4	ACSL3_MOUSE	Fatty acid CoA ligase Acsl3	10090	Acsl3	0.319626	0.917869	2.63454	0.0181912	0.0433602	15.7656	2.3617
KI.SED - WT.SED	sp|Q99KK2|NEUA_MOUSE	Q99KK2	NEUA_MOUSE	N-acylneuraminate cytidylyltransferase	10090	Cmas	0.292414	-2.30174	2.63387	0.018216	0.0433824	15.7656	2.3612
KI.SED - WT.SED	sp|Q8R5H1|UBP15_MOUSE	Q8R5H1	UBP15_MOUSE	Ubiquitin carboxyl-terminal hydrolase 15	10090	Usp15	0.208594	2.35115	2.63351	0.0182292	0.0433824	15.7656	2.36093
KI.SED - WT.SED	sp|Q78JW9|UBFD1_MOUSE	Q78JW9	UBFD1_MOUSE	Ubiquitin domain-containing protein UBFD1	10090	Ubfd1	0.365974	-2.76483	2.63278	0.0182561	0.0434121	15.7656	2.36038
KI.SED - WT.SED	tr|A0A0B4J1H7|A0A0B4J1H7_MOUSE	A0A0B4J1H7	A0A0B4J1H7_MOUSE	Immunoglobulin kappa variable 1-135 (Fragment)	10090	Igkv1-135	0.412576	-2.15605	2.6297	0.0183706	0.04365	15.7656	2.35806
KI.SED - WT.SED	sp|Q8BJZ4|RT35_MOUSE	Q8BJZ4	RT35_MOUSE	28S ribosomal protein S35, mitochondrial	10090	Mrps35	-0.305802	-2.0189	-2.62881	0.0184037	0.0436614	15.7656	-2.35739
KI.SED - WT.SED	sp|Q6PEB6|PHOCN_MOUSE	Q6PEB6	PHOCN_MOUSE	MOB-like protein phocein	10090	Mob4	0.190913	-0.88234	2.6288	0.0184043	0.0436614	15.7656	2.35738
KI.SED - WT.SED	sp|Q8C7V8|CC134_MOUSE	Q8C7V8	CC134_MOUSE	Coiled-coil domain-containing protein 134	10090	Ccdc134	0.45761	-3.47852	2.62736	0.0184579	0.0437523	15.7656	2.3563
KI.SED - WT.SED	sp|Q80UU9|PGRC2_MOUSE	Q80UU9	PGRC2_MOUSE	Membrane-associated progesterone receptor component 2	10090	Pgrmc2	0.2225	0.857059	2.62678	0.0184795	0.0437523	15.7656	2.35587
KI.SED - WT.SED	sp|P50462|CSRP3_MOUSE	P50462	CSRP3_MOUSE	Cysteine and glycine-rich protein 3	10090	Csrp3	1.53141	2.48699	2.65701	0.0184861	0.0437523	14.3244	2.35574
KI.SED - WT.SED	sp|Q80V26|IMPA3_MOUSE	Q80V26	IMPA3_MOUSE	Golgi-resident adenosine 3',5'-bisphosphate 3'-phosphatase	10090	Bpnt2	0.277873	0.344094	2.62173	0.0186699	0.0441527	15.7656	2.35206
KI.SED - WT.SED	sp|P11589|MUP2_MOUSE	P11589	MUP2_MOUSE	Major urinary protein 2	10090	Mup2	-0.964397	-0.583884	-2.6416	0.0187261	0.044251	14.716	-2.35094
KI.SED - WT.SED	sp|P00920|CAH2_MOUSE	P00920	CAH2_MOUSE	Carbonic anhydrase 2	10090	Ca2	-0.487928	1.57993	-2.62281	0.0188178	0.0444331	15.5055	-2.34912
KI.SED - WT.SED	tr|D3Z7X0|D3Z7X0_MOUSE	D3Z7X0	D3Z7X0_MOUSE	Acyl-Coenzyme A dehydrogenase family, member 12	10090	Acad12	-0.238535	1.82	-2.61652	0.0188678	0.0445163	15.7656	-2.34813
KI.SED - WT.SED	sp|P58252|EF2_MOUSE	P58252	EF2_MOUSE	Elongation factor 2	10090	Eef2	0.220836	7.38839	2.61003	0.0191173	0.0450697	15.7656	2.34324
KI.SED - WT.SED	sp|Q8BH61|F13A_MOUSE	Q8BH61	F13A_MOUSE	Coagulation factor XIII A chain	10090	F13a1	0.289157	1.54767	2.60918	0.0191501	0.0451119	15.7656	2.3426
KI.SED - WT.SED	sp|Q9CQG1|CHAC2_MOUSE	Q9CQG1	CHAC2_MOUSE	Putative glutathione-specific gamma-glutamylcyclotransferase 2	10090	Chac2	0.508866	-4.84029	2.6057	0.0192853	0.045395	15.7656	2.33997
KI.SED - WT.SED	sp|P80313|TCPH_MOUSE	P80313	TCPH_MOUSE	T-complex protein 1 subunit eta	10090	Cct7	0.177397	1.98884	2.60071	0.0194811	0.04582	15.7656	2.33619
KI.SED - WT.SED	sp|Q91W50|CSDE1_MOUSE	Q91W50	CSDE1_MOUSE	Cold shock domain-containing protein E1	10090	Csde1	0.158901	2.05271	2.60015	0.0195031	0.0458362	15.7656	2.33577
KI.SED - WT.SED	sp|Q06890|CLUS_MOUSE	Q06890	CLUS_MOUSE	Clusterin	10090	Clu	-0.257991	-0.714411	-2.5977	0.0196001	0.0460281	15.7656	-2.33392
KI.SED - WT.SED	sp|Q6ZWQ7|SPCS3_MOUSE	Q6ZWQ7	SPCS3_MOUSE	Signal peptidase complex subunit 3	10090	Spcs3	0.271207	-1.18546	2.59694	0.0196303	0.0460633	15.7656	2.33334
KI.SED - WT.SED	sp|O70274|TP4A2_MOUSE	O70274	TP4A2_MOUSE	Protein tyrosine phosphatase type IVA 2	10090	Ptp4a2	0.225692	0.307445	2.5931	0.0197831	0.0463858	15.7656	2.33044
KI.SED - WT.SED	sp|B5X0G2|MUP17_MOUSE	B5X0G2	MUP17_MOUSE	Major urinary protein 17	10090	Mup17	-1.12956	-3.97848	-2.60217	0.0198116	0.0464166	15.2518	-2.3299
KI.SED - WT.SED	sp|Q9CQF9|PCYOX_MOUSE	Q9CQF9	PCYOX_MOUSE	Prenylcysteine oxidase 1	10090	Pcyox1	0.260307	-1.48144	2.58623	0.0200597	0.0469615	15.7656	2.32523
KI.SED - WT.SED	sp|P57759|ERP29_MOUSE	P57759	ERP29_MOUSE	Endoplasmic reticulum resident protein 29	10090	Erp29	0.191205	-0.119284	2.5846	0.0201256	0.0470793	15.7656	2.324
KI.SED - WT.SED	sp|P62983|RS27A_MOUSE	P62983	RS27A_MOUSE	Ubiquitin-40S ribosomal protein S27a	10090	Rps27a	0.538112	3.12967	2.58652	0.0202511	0.0473361	15.4958	2.32166
KI.SED - WT.SED	sp|Q9CR20|IR3IP_MOUSE	Q9CR20	IR3IP_MOUSE	Immediate early response 3-interacting protein 1	10090	Ier3ip1	-0.304218	-1.57696	-2.58032	0.0203004	0.0474147	15.7656	-2.32075
KI.SED - WT.SED	sp|Q8R1R3|STAR7_MOUSE	Q8R1R3	STAR7_MOUSE	StAR-related lipid transfer protein 7, mitochondrial	10090	Stard7	-0.354779	-2.8644	-2.57916	0.0203477	0.0474727	15.7656	-2.31987
KI.SED - WT.SED	sp|P54310|LIPS_MOUSE	P54310	LIPS_MOUSE	Hormone-sensitive lipase	10090	Lipe	0.525943	-1.51984	2.58138	0.0203567	0.0474727	15.6325	2.31971
KI.SED - WT.SED	sp|Q9DCT1|AKCL2_MOUSE	Q9DCT1	AKCL2_MOUSE	1,5-anhydro-D-fructose reductase	10090	Akr1e2	0.286992	0.657302	2.5777	0.0204082	0.0475561	15.7656	2.31876
KI.SED - WT.SED	sp|Q6PD26|PIGS_MOUSE	Q6PD26	PIGS_MOUSE	GPI transamidase component PIG-S	10090	Pigs	0.267754	-2.78244	2.57449	0.0205405	0.0478275	15.7656	2.31633
KI.SED - WT.SED	sp|Q9D823|RL37_MOUSE	Q9D823	RL37_MOUSE	60S ribosomal protein L37	10090	Rpl37	1.6704	0.943408	2.60258	0.020573	0.0478664	14.3244	2.31573
KI.SED - WT.SED	sp|Q9QZ57|HSPB3_MOUSE	Q9QZ57	HSPB3_MOUSE	Heat shock protein beta-3	10090	Hspb3	0.277371	0.494544	2.56975	0.0207378	0.0482126	15.7656	2.31272
KI.SED - WT.SED	sp|Q64514|TPP2_MOUSE	Q64514	TPP2_MOUSE	Tripeptidyl-peptidase 2	10090	Tpp2	-0.163458	2.85395	-2.56839	0.020795	0.0483083	15.7656	-2.31169
KI.SED - WT.SED	sp|Q5XPI3|RN123_MOUSE	Q5XPI3	RN123_MOUSE	E3 ubiquitin-protein ligase RNF123	10090	Rnf123	0.188046	2.97024	2.56445	0.0209607	0.0486559	15.7656	2.30869
KI.SED - WT.SED	sp|O54833|CSK22_MOUSE	O54833	CSK22_MOUSE	Casein kinase II subunit alpha'	10090	Csnk2a2	0.236825	-1.83215	2.56273	0.0210337	0.0487877	15.7656	2.30738
KI.SED - WT.SED	sp|Q5U430|UBR3_MOUSE	Q5U430	UBR3_MOUSE	E3 ubiquitin-protein ligase UBR3	10090	Ubr3	0.265751	-2.18929	2.5614	0.0210901	0.0488811	15.7656	2.30637
KI.SED - WT.SED	sp|Q07076|ANXA7_MOUSE	Q07076	ANXA7_MOUSE	Annexin A7	10090	Anxa7	0.492348	2.88644	2.5648	0.021119	0.0489107	15.5397	2.30585
KI.SED - WT.SED	sp|Q91VK1|5MP1_MOUSE	Q91VK1	5MP1_MOUSE	eIF5-mimic protein 1	10090	Bzw2	0.169988	1.98778	2.56014	0.0211434	0.0489296	15.7656	2.30541
KI.SED - WT.SED	sp|P62889|RL30_MOUSE	P62889	RL30_MOUSE	60S ribosomal protein L30	10090	Rpl30	0.204079	1.63748	2.55969	0.0211627	0.0489368	15.7656	2.30507
KI.SED - WT.SED	sp|P48036|ANXA5_MOUSE	P48036	ANXA5_MOUSE	Annexin A5	10090	Anxa5	0.221207	2.79162	2.5591	0.0211878	0.0489574	15.7656	2.30462
KI.SED - WT.SED	sp|Q91V61|SFXN3_MOUSE	Q91V61	SFXN3_MOUSE	Sideroflexin-3	10090	Sfxn3	-0.349845	-1.99372	-2.55485	0.0213702	0.0493411	15.7656	-2.30138
KI.SED - WT.SED	sp|P70333|HNRH2_MOUSE	P70333	HNRH2_MOUSE	Heterogeneous nuclear ribonucleoprotein H2	10090	Hnrnph2	0.350617	-3.44052	2.55297	0.0214511	0.0494899	15.7656	2.29995
KI.SED - WT.SED	sp|Q60902|EP15R_MOUSE	Q60902	EP15R_MOUSE	Epidermal growth factor receptor substrate 15-like 1	10090	Eps15l1	0.234747	-2.62214	2.55219	0.0214849	0.04953	15.7656	2.29935
KI.SED - WT.SED	sp|Q9Z2N8|ACL6A_MOUSE	Q9Z2N8	ACL6A_MOUSE	Actin-like protein 6A	10090	Actl6a	0.404799	-2.42712	2.54456	0.0218171	0.0502575	15.7656	2.29354
KI.SED - WT.SED	sp|Q99JI1|MSTN1_MOUSE	Q99JI1	MSTN1_MOUSE	Musculoskeletal embryonic nuclear protein 1	10090	Mustn1	0.371813	2.09047	2.54514	0.0218345	0.0502593	15.7103	2.29323
KI.SED - WT.SED	sp|Q9WTX5|SKP1_MOUSE	Q9WTX5	SKP1_MOUSE	S-phase kinase-associated protein 1	10090	Skp1	0.184908	2.36132	2.54161	0.0219471	0.0504801	15.7656	2.29128
KI.SED - WT.SED	sp|Q8R1V4|TMED4_MOUSE	Q8R1V4	TMED4_MOUSE	Transmembrane emp24 domain-containing protein 4	10090	Tmed4	0.248898	-1.11613	2.53961	0.0220357	0.0506453	15.7656	2.28975
KI.SED - WT.SED	sp|Q5XKE0|MYPC2_MOUSE	Q5XKE0	MYPC2_MOUSE	Myosin-binding protein C, fast-type	10090	Mybpc2	0.36943	9.37122	2.53859	0.0220807	0.0507097	15.7656	2.28898
KI.SED - WT.SED	sp|P60521|GBRL2_MOUSE	P60521	GBRL2_MOUSE	Gamma-aminobutyric acid receptor-associated protein-like 2	10090	Gabarapl2	0.623074	-4.92215	2.53794	0.0221097	0.0507097	15.7656	2.28848
KI.SED - WT.SED	sp|Q9CQ00|DMAC1_MOUSE	Q9CQ00	DMAC1_MOUSE	Distal membrane-arm assembly complex protein 1	10090	Dmac1	-0.488134	-3.38052	-2.53784	0.0221141	0.0507097	15.7656	-2.2884
KI.SED - WT.SED	sp|Q9ES74|NEK7_MOUSE	Q9ES74	NEK7_MOUSE	Serine/threonine-protein kinase Nek7	10090	Nek7	0.242851	1.9186	2.53719	0.0221429	0.0507372	15.7656	2.28791
KI.SED - WT.SED	sp|P62900|RL31_MOUSE	P62900	RL31_MOUSE	60S ribosomal protein L31	10090	Rpl31	0.275992	1.63691	2.53638	0.0221793	0.0507821	15.7656	2.28728
KI.SED - WT.SED	sp|P28654|PGS2_MOUSE	P28654	PGS2_MOUSE	Decorin	10090	Dcn	0.322033	3.53912	2.53099	0.0224208	0.0512962	15.7656	2.28316
KI.SED - WT.SED	sp|Q99J47|DRS7B_MOUSE	Q99J47	DRS7B_MOUSE	Dehydrogenase/reductase SDR family member 7B	10090	Dhrs7b	-0.195136	-0.935081	-2.52952	0.0224869	0.0514083	15.7656	-2.28204
KI.SED - WT.SED	sp|Q99NB9|SF3B1_MOUSE	Q99NB9	SF3B1_MOUSE	Splicing factor 3B subunit 1	10090	Sf3b1	0.35013	-2.82601	2.52869	0.0225244	0.0514514	15.7656	2.28141
KI.SED - WT.SED	sp|P15331|PERI_MOUSE	P15331	PERI_MOUSE	Peripherin	10090	Prph	1.30357	-1.33456	2.55596	0.0225398	0.0514514	14.3244	2.28115
KI.SED - WT.SED	sp|P62315|SMD1_MOUSE	P62315	SMD1_MOUSE	Small nuclear ribonucleoprotein Sm D1	10090	Snrpd1	-0.320765	-0.440834	-2.519	0.0229671	0.0523871	15.7656	-2.27398
KI.SED - WT.SED	sp|Q8R1B4|EIF3C_MOUSE	Q8R1B4	EIF3C_MOUSE	Eukaryotic translation initiation factor 3 subunit C	10090	Eif3c	0.169802	2.34292	2.51857	0.0229868	0.0523926	15.7656	2.27365
KI.SED - WT.SED	sp|P28652|KCC2B_MOUSE	P28652	KCC2B_MOUSE	Calcium/calmodulin-dependent protein kinase type II subunit beta	10090	Camk2b	0.212877	4.2205	2.51468	0.0231671	0.0527638	15.7656	2.27067
KI.SED - WT.SED	sp|Q8VDL4|ADPGK_MOUSE	Q8VDL4	ADPGK_MOUSE	ADP-dependent glucokinase	10090	Adpgk	0.249933	-1.95605	2.51311	0.0232402	0.0528903	15.7656	2.26946
KI.SED - WT.SED	sp|P31750|AKT1_MOUSE	P31750	AKT1_MOUSE	RAC-alpha serine/threonine-protein kinase	10090	Akt1	-0.31248	-3.08733	-2.50872	0.0234454	0.0533171	15.7656	-2.2661
KI.SED - WT.SED	sp|Q8R081|HNRPL_MOUSE	Q8R081	HNRPL_MOUSE	Heterogeneous nuclear ribonucleoprotein L	10090	Hnrnpl	0.175976	1.18976	2.5028	0.0237255	0.0539134	15.7656	2.26155
KI.SED - WT.SED	sp|E9Q236|MRP4_MOUSE	E9Q236	MRP4_MOUSE	ATP-binding cassette sub-family C member 4	10090	Abcc4	-0.257762	-2.24663	-2.50194	0.0237665	0.0539647	15.7656	-2.26088
KI.SED - WT.SED	sp|P62960|YBOX1_MOUSE	P62960	YBOX1_MOUSE	Y-box-binding protein 1	10090	Ybx1	0.345949	-3.07499	2.50158	0.0237838	0.0539647	15.7656	2.2606
KI.SED - WT.SED	sp|Q501J6|DDX17_MOUSE	Q501J6	DDX17_MOUSE	Probable ATP-dependent RNA helicase DDX17	10090	Ddx17	0.166595	-1.60529	2.50096	0.0238133	0.0539911	15.7656	2.26013
KI.SED - WT.SED	sp|Q62418|DBNL_MOUSE	Q62418	DBNL_MOUSE	Drebrin-like protein	10090	Dbnl	0.248023	-2.66098	2.49966	0.023875	0.0540904	15.7656	2.25913
KI.SED - WT.SED	sp|P14069|S10A6_MOUSE	P14069	S10A6_MOUSE	Protein S100-A6	10090	S100a6	0.296408	2.8312	2.49859	0.0239263	0.054166	15.7656	2.25831
KI.SED - WT.SED	sp|Q9D820|PRXD1_MOUSE	Q9D820	PRXD1_MOUSE	Prolyl-tRNA synthetase associated domain-containing protein 1	10090	Prorsd1	0.225958	-1.38792	2.4965	0.0240269	0.054353	15.7656	2.2567
KI.SED - WT.SED	sp|Q8BH97|RCN3_MOUSE	Q8BH97	RCN3_MOUSE	Reticulocalbin-3	10090	Rcn3	0.489303	-1.75276	2.49699	0.0241113	0.054503	15.6325	2.25535
KI.SED - WT.SED	sp|P48024|EIF1_MOUSE	P48024	EIF1_MOUSE	Eukaryotic translation initiation factor 1	10090	Eif1	0.329938	-2.55991	2.4921	0.0242396	0.0547521	15.7656	2.25331
KI.SED - WT.SED	sp|P14211|CALR_MOUSE	P14211	CALR_MOUSE	Calreticulin	10090	Calr	0.177859	3.72236	2.48985	0.0243489	0.0549538	15.7656	2.25158
KI.SED - WT.SED	sp|O08528|HXK2_MOUSE	O08528	HXK2_MOUSE	Hexokinase-2	10090	Hk2	-0.289636	5.23407	-2.48951	0.0243653	0.0549538	15.7656	-2.25132
KI.SED - WT.SED	sp|Q3UHX2|HAP28_MOUSE	Q3UHX2	HAP28_MOUSE	28 kDa heat- and acid-stable phosphoprotein	10090	Pdap1	0.210531	1.06786	2.48845	0.024417	0.054999	15.7656	2.2505
KI.SED - WT.SED	sp|Q6PE01|SNR40_MOUSE	Q6PE01	SNR40_MOUSE	U5 small nuclear ribonucleoprotein 40 kDa protein	10090	Snrnp40	0.329883	-2.51008	2.48836	0.0244217	0.054999	15.7656	2.25043
KI.SED - WT.SED	sp|Q08857|CD36_MOUSE	Q08857	CD36_MOUSE	Platelet glycoprotein 4	10090	Cd36	-0.540981	2.77285	-2.49014	0.0247461	0.0556879	15.2734	-2.24534
KI.SED - WT.SED	sp|Q9EPE9|AT131_MOUSE	Q9EPE9	AT131_MOUSE	Endoplasmic reticulum transmembrane helix translocase	10090	Atp13a1	0.273748	-1.34798	2.4782	0.0249228	0.0560438	15.7656	2.2426
KI.SED - WT.SED	sp|Q922R8|PDIA6_MOUSE	Q922R8	PDIA6_MOUSE	Protein disulfide-isomerase A6	10090	Pdia6	-0.1734	-0.128033	-2.47619	0.025023	0.0562272	15.7656	-2.24105
KI.SED - WT.SED	sp|Q62376|RU17_MOUSE	Q62376	RU17_MOUSE	U1 small nuclear ribonucleoprotein 70 kDa	10090	Snrnp70	0.204412	-0.268131	2.47265	0.0252007	0.0565845	15.7656	2.23831
KI.SED - WT.SED	sp|P82350|SGCA_MOUSE	P82350	SGCA_MOUSE	Alpha-sarcoglycan	10090	Sgca	0.217227	0.697358	2.46859	0.0254058	0.0570027	15.7656	2.23518
KI.SED - WT.SED	sp|P06151|LDHA_MOUSE	P06151	LDHA_MOUSE	L-lactate dehydrogenase A chain	10090	Ldha	0.356828	7.51114	2.46542	0.025567	0.0572954	15.7656	2.23273
KI.SED - WT.SED	sp|Q8CII2|CD123_MOUSE	Q8CII2	CD123_MOUSE	Cell division cycle protein 123 homolog	10090	Cdc123	0.412467	-2.94207	2.46528	0.0255742	0.0572954	15.7656	2.23262
KI.SED - WT.SED	sp|Q9D1M4|MCA3_MOUSE	Q9D1M4	MCA3_MOUSE	Eukaryotic translation elongation factor 1 epsilon-1	10090	Eef1e1	0.230633	1.04923	2.4613	0.0257781	0.0577093	15.7656	2.22954
KI.SED - WT.SED	sp|Q91ZP3|LPIN1_MOUSE	Q91ZP3	LPIN1_MOUSE	Phosphatidate phosphatase LPIN1	10090	Lpin1	0.312654	-3.5166	2.46047	0.0258211	0.0577627	15.7656	2.22889
KI.SED - WT.SED	sp|Q9DB26|PHYD1_MOUSE	Q9DB26	PHYD1_MOUSE	Phytanoyl-CoA dioxygenase domain-containing protein 1	10090	Phyhd1	0.542908	-3.26709	2.45465	0.0261223	0.0583934	15.7656	2.22439
KI.SED - WT.SED	sp|P97447|FHL1_MOUSE	P97447	FHL1_MOUSE	Four and a half LIM domains protein 1	10090	Fhl1	1.20786	5.63327	2.47267	0.0261909	0.0585034	14.6493	2.22337
KI.SED - WT.SED	sp|Q61879|MYH10_MOUSE	Q61879	MYH10_MOUSE	Myosin-10	10090	Myh10	0.381017	-2.13965	2.45206	0.0262578	0.0586094	15.7656	2.22238
KI.SED - WT.SED	sp|Q6A0A9|F120A_MOUSE	Q6A0A9	F120A_MOUSE	Constitutive coactivator of PPAR-gamma-like protein 1	10090	FAM120A	-1.41083	-1.25187	-2.47634	0.0263224	0.0586811	14.3244	-2.22142
KI.SED - WT.SED	sp|Q5FW52|MLIP_MOUSE	Q5FW52	MLIP_MOUSE	Muscular LMNA-interacting protein	10090	Mlip	0.187161	-0.68573	2.4502	0.026355	0.0586811	15.7656	2.22094
KI.SED - WT.SED	sp|P62320|SMD3_MOUSE	P62320	SMD3_MOUSE	Small nuclear ribonucleoprotein Sm D3	10090	Snrpd3	0.399501	-3.08979	2.45018	0.0263562	0.0586811	15.7656	2.22092
KI.SED - WT.SED	sp|Q8CI70|LRC20_MOUSE	Q8CI70	LRC20_MOUSE	Leucine-rich repeat-containing protein 20	10090	Lrrc20	0.224166	3.16266	2.44996	0.0263677	0.0586811	15.7656	2.22075
KI.SED - WT.SED	sp|Q9D880|TIM50_MOUSE	Q9D880	TIM50_MOUSE	Mitochondrial import inner membrane translocase subunit TIM50	10090	Timm50	-0.279166	-0.821326	-2.44435	0.0266644	0.0592979	15.7656	-2.2164
KI.SED - WT.SED	sp|Q6ZWN5|RS9_MOUSE	Q6ZWN5	RS9_MOUSE	40S ribosomal protein S9	10090	Rps9	0.150534	3.94771	2.44254	0.0267603	0.0594674	15.7656	2.215
KI.SED - WT.SED	sp|P12815|PDCD6_MOUSE	P12815	PDCD6_MOUSE	Programmed cell death protein 6	10090	Pdcd6	0.236415	-0.56692	2.44089	0.0268484	0.0596193	15.7656	2.21371
KI.SED - WT.SED	sp|Q8BL97|SRSF7_MOUSE	Q8BL97	SRSF7_MOUSE	Serine/arginine-rich splicing factor 7	10090	Srsf7	0.245035	-0.553341	2.439	0.0269501	0.0597943	15.7656	2.21224
KI.SED - WT.SED	sp|Q8VH51|RBM39_MOUSE	Q8VH51	RBM39_MOUSE	RNA-binding protein 39	10090	Rbm39	0.212941	-1.85273	2.43868	0.0269668	0.0597943	15.7656	2.212
KI.SED - WT.SED	sp|P24369|PPIB_MOUSE	P24369	PPIB_MOUSE	Peptidyl-prolyl cis-trans isomerase B	10090	Ppib	0.169594	3.5419	2.43468	0.0271824	0.060228	15.7656	2.20889
KI.SED - WT.SED	sp|P29699|FETUA_MOUSE	P29699	FETUA_MOUSE	Alpha-2-HS-glycoprotein	10090	Ahsg	-0.287767	3.31557	-2.43187	0.0273351	0.0605219	15.7656	-2.2067
KI.SED - WT.SED	tr|F8VQC1|F8VQC1_MOUSE	F8VQC1	F8VQC1_MOUSE	Signal recognition particle subunit SRP72	10090	Srp72	-0.350321	-1.07755	-2.42793	0.0275502	0.0609344	15.7656	-2.20363
KI.SED - WT.SED	sp|Q61768|KINH_MOUSE	Q61768	KINH_MOUSE	Kinesin-1 heavy chain	10090	Kif5b	0.14878	2.14649	2.42771	0.0275617	0.0609344	15.7656	2.20347
KI.SED - WT.SED	sp|Q9Z0V8|TI17A_MOUSE	Q9Z0V8	TI17A_MOUSE	Mitochondrial import inner membrane translocase subunit Tim17-A	10090	Timm17a	-0.777879	-4.40187	-2.42906	0.0275908	0.0609541	15.6459	-2.20306
KI.SED - WT.SED	sp|Q3UPR9|SBSPO_MOUSE	Q3UPR9	SBSPO_MOUSE	Somatomedin-B and thrombospondin type-1 domain-containing protein	10090	Sbspon	0.635358	-3.56189	2.42708	0.0276994	0.0611494	15.6459	2.20152
KI.SED - WT.SED	sp|Q9CQR6|PPP6_MOUSE	Q9CQR6	PPP6_MOUSE	Serine/threonine-protein phosphatase 6 catalytic subunit	10090	Ppp6c	0.238785	-0.252757	2.42389	0.0277719	0.0612646	15.7656	2.20049
KI.SED - WT.SED	sp|P70290|EM55_MOUSE	P70290	EM55_MOUSE	55 kDa erythrocyte membrane protein	10090	Mpp1	0.285773	-2.38922	2.42167	0.027895	0.0614911	15.7656	2.19876
KI.SED - WT.SED	sp|Q8BLR9|HIF1N_MOUSE	Q8BLR9	HIF1N_MOUSE	Hypoxia-inducible factor 1-alpha inhibitor	10090	Hif1an	0.347887	-1.53231	2.4199	0.0279932	0.0616625	15.7656	2.19738
KI.SED - WT.SED	sp|Q64012|RALY_MOUSE	Q64012	RALY_MOUSE	RNA-binding protein Raly	10090	Raly	0.306387	-1.19287	2.41791	0.0281042	0.0618621	15.7656	2.19583
KI.SED - WT.SED	sp|Q9EPM5|SYNCI_MOUSE	Q9EPM5	SYNCI_MOUSE	Syncoilin	10090	Sync	0.303735	-2.29856	2.40968	0.028567	0.062835	15.7656	2.18941
KI.SED - WT.SED	sp|P17047|LAMP2_MOUSE	P17047	LAMP2_MOUSE	Lysosome-associated membrane glycoprotein 2	10090	Lamp2	0.363997	-2.711	2.40881	0.0286163	0.0628975	15.7656	2.18873
KI.SED - WT.SED	sp|P43025|TETN_MOUSE	P43025	TETN_MOUSE	Tetranectin	10090	Clec3b	0.362369	-0.732458	2.40798	0.0286633	0.0629551	15.7656	2.18809
KI.SED - WT.SED	sp|P55096|ABCD3_MOUSE	P55096	ABCD3_MOUSE	ATP-binding cassette sub-family D member 3	10090	Abcd3	-0.384079	-2.98198	-2.40647	0.0287492	0.0630978	15.7656	-2.18691
KI.SED - WT.SED	sp|P42208|SEPT2_MOUSE	P42208	SEPT2_MOUSE	Septin-2	10090	Septin2	0.201994	-0.785466	2.40155	0.0290312	0.0636706	15.7656	2.18306
KI.SED - WT.SED	sp|Q3UTJ2|SRBS2_MOUSE	Q3UTJ2	SRBS2_MOUSE	Sorbin and SH3 domain-containing protein 2	10090	Sorbs2	0.311725	1.91695	2.40077	0.0290762	0.063723	15.7656	2.18245
KI.SED - WT.SED	sp|O54790|MAFG_MOUSE	O54790	MAFG_MOUSE	Transcription factor MafG	10090	Mafg	0.310623	-3.29076	2.39691	0.0292996	0.0641659	15.7656	2.17943
KI.SED - WT.SED	sp|P97457|MYL11_MOUSE	P97457	MYL11_MOUSE	Myosin regulatory light chain 11	10090	Myl11	0.273328	9.96397	2.39533	0.0293912	0.0642431	15.7656	2.1782
KI.SED - WT.SED	sp|Q00612|G6PD1_MOUSE	Q00612	G6PD1_MOUSE	Glucose-6-phosphate 1-dehydrogenase X	10090	G6pdx	0.584952	-0.414194	2.40323	0.029398	0.0642431	15.2518	2.17811
KI.SED - WT.SED	sp|Q9Z2C5|MTM1_MOUSE	Q9Z2C5	MTM1_MOUSE	Myotubularin	10090	Mtm1	-0.168868	0.575325	-2.39521	0.0293987	0.0642431	15.7656	-2.1781
KI.SED - WT.SED	sp|Q5SWU9|ACACA_MOUSE	Q5SWU9	ACACA_MOUSE	Acetyl-CoA carboxylase 1	10090	Acaca	0.410411	-1.52226	2.39077	0.0296894	0.0648315	15.7298	2.17421
KI.SED - WT.SED	sp|Q8VCM5|MUL1_MOUSE	Q8VCM5	MUL1_MOUSE	Mitochondrial ubiquitin ligase activator of NFKB 1	10090	Mul1	0.403337	-3.92474	2.38907	0.0297581	0.0649347	15.7656	2.17329
KI.SED - WT.SED	sp|Q8R127|SCPDL_MOUSE	Q8R127	SCPDL_MOUSE	Saccharopine dehydrogenase-like oxidoreductase	10090	Sccpdh	0.182369	1.43367	2.3884	0.0297977	0.0649741	15.7656	2.17277
KI.SED - WT.SED	sp|Q9ER72|SYCC_MOUSE	Q9ER72	SYCC_MOUSE	Cysteine--tRNA ligase, cytoplasmic	10090	Cars1	0.183936	1.98484	2.38317	0.0301073	0.0656018	15.7656	2.16868
KI.SED - WT.SED	sp|Q02566|MYH6_MOUSE	Q02566	MYH6_MOUSE	Myosin-6	10090	Myh6	0.188799	1.75798	2.38266	0.0301376	0.0656204	15.7656	2.16828
KI.SED - WT.SED	sp|P97370|AT1B3_MOUSE	P97370	AT1B3_MOUSE	Sodium/potassium-transporting ATPase subunit beta-3	10090	Atp1b3	0.32218	-1.27045	2.38135	0.0302161	0.0657439	15.7656	2.16725
KI.SED - WT.SED	sp|Q9CQY5|MAGT1_MOUSE	Q9CQY5	MAGT1_MOUSE	Magnesium transporter protein 1	10090	Magt1	0.173345	0.743895	2.37958	0.0303222	0.0659272	15.7656	2.16586
KI.SED - WT.SED	sp|P14869|RLA0_MOUSE	P14869	RLA0_MOUSE	60S acidic ribosomal protein P0	10090	Rplp0	0.177401	2.87769	2.3756	0.0305616	0.0663445	15.7656	2.16274
KI.SED - WT.SED	sp|P70202|LXN_MOUSE	P70202	LXN_MOUSE	Latexin	10090	Lxn	0.37633	-3.84085	2.37484	0.0306076	0.0663445	15.7656	2.16214
KI.SED - WT.SED	sp|Q8VEH6|ZNG1_MOUSE	Q8VEH6	ZNG1_MOUSE	Zinc-regulated GTPase metalloprotein activator 1	10090	Zng1	0.312023	-1.6711	2.37472	0.0306145	0.0663445	15.7656	2.16205
KI.SED - WT.SED	sp|Q8BH79|ANO10_MOUSE	Q8BH79	ANO10_MOUSE	Anoctamin-10	10090	Ano10	0.260158	0.0113092	2.37445	0.0306309	0.0663445	15.7656	2.16183
KI.SED - WT.SED	tr|Q9D1F9|Q9D1F9_MOUSE	Q9D1F9	Q9D1F9_MOUSE	Solute carrier family 37 (Glucose-6-phosphate transporter), member 4	10090	Slc37a4	0.393579	1.92308	2.37634	0.0306362	0.0663445	15.6325	2.16177
KI.SED - WT.SED	sp|P31230|AIMP1_MOUSE	P31230	AIMP1_MOUSE	Aminoacyl tRNA synthase complex-interacting multifunctional protein 1	10090	Aimp1	0.231396	2.78325	2.37421	0.0306459	0.0663445	15.7656	2.16164
KI.SED - WT.SED	sp|Q9CZY3|UB2V1_MOUSE	Q9CZY3	UB2V1_MOUSE	Ubiquitin-conjugating enzyme E2 variant 1	10090	Ube2v1	0.138423	3.02135	2.37128	0.0308237	0.0666816	15.7656	2.15934
KI.SED - WT.SED	sp|Q06770|CBG_MOUSE	Q06770	CBG_MOUSE	Corticosteroid-binding globulin	10090	Serpina6	0.484217	-0.926227	2.37142	0.03102	0.0670582	15.5397	2.15682
KI.SED - WT.SED	sp|P04444|HBBZ_MOUSE	P04444	HBBZ_MOUSE	Hemoglobin subunit beta-H1	10090	Hbb-bh1	-1.82024	-0.549097	-2.39046	0.0310796	0.067139	14.3244	-2.15605
KI.SED - WT.SED	sp|Q9CXT8|MPPB_MOUSE	Q9CXT8	MPPB_MOUSE	Mitochondrial-processing peptidase subunit beta	10090	Pmpcb	-0.186206	-0.143382	-2.36246	0.0313654	0.067708	15.7656	-2.15241
KI.SED - WT.SED	sp|P20444|KPCA_MOUSE	P20444	KPCA_MOUSE	Protein kinase C alpha type	10090	Prkca	0.209568	0.572439	2.36158	0.0314194	0.0677761	15.7656	2.15172
KI.SED - WT.SED	sp|Q9EQH2|ERAP1_MOUSE	Q9EQH2	ERAP1_MOUSE	Endoplasmic reticulum aminopeptidase 1	10090	Erap1	0.200731	0.292908	2.36092	0.0314603	0.067816	15.7656	2.1512
KI.SED - WT.SED	sp|P50518|VATE1_MOUSE	P50518	VATE1_MOUSE	V-type proton ATPase subunit E 1	10090	Atp6v1e1	0.205524	-1.55336	2.35774	0.0316588	0.0681952	15.7656	2.14869
KI.SED - WT.SED	sp|P46467|VPS4B_MOUSE	P46467	VPS4B_MOUSE	Vacuolar protein sorting-associated protein 4B	10090	Vps4b	0.202769	-0.882146	2.356	0.0317672	0.0683799	15.7656	2.14733
KI.SED - WT.SED	sp|A3KMP2|TTC38_MOUSE	A3KMP2	TTC38_MOUSE	Tetratricopeptide repeat protein 38	10090	Ttc38	0.406836	-3.09805	2.35199	0.0320196	0.0688742	15.7656	2.14417
KI.SED - WT.SED	sp|Q6PHN9|RAB35_MOUSE	Q6PHN9	RAB35_MOUSE	Ras-related protein Rab-35	10090	Rab35	-0.254734	-0.793259	-2.35159	0.0320445	0.0688786	15.7656	-2.14385
KI.SED - WT.SED	sp|P22892|AP1G1_MOUSE	P22892	AP1G1_MOUSE	AP-1 complex subunit gamma-1	10090	Ap1g1	0.202381	-1.32658	2.35041	0.0321193	0.0689903	15.7656	2.14292
KI.SED - WT.SED	sp|Q9JJU8|SH3L1_MOUSE	Q9JJU8	SH3L1_MOUSE	Adapter Sh3bgrl	10090	Sh3bgrl	0.151717	-0.764417	2.34841	0.032246	0.0692131	15.7656	2.14135
KI.SED - WT.SED	sp|P46978|STT3A_MOUSE	P46978	STT3A_MOUSE	Dolichyl-diphosphooligosaccharide--protein glycosyltransferase subunit STT3A	10090	Stt3a	0.163241	0.948058	2.34767	0.032293	0.0692648	15.7656	2.14077
KI.SED - WT.SED	tr|A6ZI46|A6ZI46_MOUSE	A6ZI46	A6ZI46_MOUSE	Fructose-bisphosphate aldolase	10090	Aldoart1	0.411654	-3.20987	2.34703	0.0323338	0.0692859	15.7656	2.14026
KI.SED - WT.SED	sp|O88587|COMT_MOUSE	O88587	COMT_MOUSE	Catechol O-methyltransferase	10090	Comt	-0.300665	-0.133982	-2.3468	0.0323487	0.0692859	15.7656	-2.14007
KI.SED - WT.SED	sp|Q9CQN3|TOM6_MOUSE	Q9CQN3	TOM6_MOUSE	Mitochondrial import receptor subunit TOM6 homolog	10090	Tomm6	0.648614	-4.4267	2.34631	0.0323802	0.0693041	15.7656	2.13969
KI.SED - WT.SED	sp|Q8C0C7|SYFA_MOUSE	Q8C0C7	SYFA_MOUSE	Phenylalanine--tRNA ligase alpha subunit	10090	Farsa	0.192723	1.48333	2.34466	0.0324856	0.0694601	15.7656	2.13838
KI.SED - WT.SED	sp|Q9CPW9|MAP12_MOUSE	Q9CPW9	MAP12_MOUSE	Methionine aminopeptidase 1D, mitochondrial	10090	Metap1d	-0.260785	-1.4088	-2.34444	0.0324991	0.0694601	15.7656	-2.13822
KI.SED - WT.SED	sp|O54962|BAF_MOUSE	O54962	BAF_MOUSE	Barrier-to-autointegration factor	10090	Banf1	0.233489	-0.424709	2.34208	0.0326507	0.069735	15.7656	2.13635
KI.SED - WT.SED	sp|P62932|FBX40_MOUSE	P62932	FBX40_MOUSE	F-box only protein 40	10090	Fbxo40	0.171785	1.42303	2.34083	0.032731	0.0698569	15.7656	2.13537
KI.SED - WT.SED	sp|Q9CQT1|MTNA_MOUSE	Q9CQT1	MTNA_MOUSE	Methylthioribose-1-phosphate isomerase	10090	Mri1	0.227658	1.15174	2.33974	0.0328014	0.0699578	15.7656	2.13451
KI.SED - WT.SED	sp|Q61233|PLSL_MOUSE	Q61233	PLSL_MOUSE	Plastin-2	10090	Lcp1	0.232161	0.626678	2.33836	0.0328906	0.0700986	15.7656	2.13342
KI.SED - WT.SED	sp|Q9CWX2|CIA30_MOUSE	Q9CWX2	CIA30_MOUSE	Complex I intermediate-associated protein 30, mitochondrial	10090	Ndufaf1	-0.228739	0.0088021	-2.33731	0.0329588	0.0701872	15.7656	-2.13258
KI.SED - WT.SED	sp|P80315|TCPD_MOUSE	P80315	TCPD_MOUSE	T-complex protein 1 subunit delta	10090	Cct4	0.155496	3.44527	2.337	0.0329787	0.0701872	15.7656	2.13234
KI.SED - WT.SED	sp|Q9CQS8|SC61B_MOUSE	Q9CQS8	SC61B_MOUSE	Protein transport protein Sec61 subunit beta	10090	Sec61b	0.229298	-1.12155	2.33619	0.0330317	0.0702505	15.7656	2.1317
KI.SED - WT.SED	sp|Q8R180|ERO1A_MOUSE	Q8R180	ERO1A_MOUSE	ERO1-like protein alpha	10090	Ero1a	0.408764	-3.5062	2.33379	0.0331876	0.0705323	15.7656	2.12981
KI.SED - WT.SED	sp|Q62465|VAT1_MOUSE	Q62465	VAT1_MOUSE	Synaptic vesicle membrane protein VAT-1 homolog	10090	Vat1	0.210545	-0.313165	2.33213	0.033296	0.0706981	15.7656	2.1285
KI.SED - WT.SED	sp|P08113|ENPL_MOUSE	P08113	ENPL_MOUSE	Endoplasmin	10090	Hsp90b1	0.172	3.26804	2.33188	0.0333124	0.0706981	15.7656	2.1283
KI.SED - WT.SED	sp|Q8R5J9|PRAF3_MOUSE	Q8R5J9	PRAF3_MOUSE	PRA1 family protein 3	10090	Arl6ip5	0.191299	3.05679	2.32933	0.0334804	0.0710047	15.7656	2.12627
KI.SED - WT.SED	sp|Q9QYA2|TOM40_MOUSE	Q9QYA2	TOM40_MOUSE	Mitochondrial import receptor subunit TOM40 homolog	10090	Tomm40	-0.2154	-2.31173	-2.32488	0.0337739	0.0715769	15.7656	-2.12276
KI.SED - WT.SED	sp|Q6PA06|ATLA2_MOUSE	Q6PA06	ATLA2_MOUSE	Atlastin-2	10090	Atl2	0.18397	2.83387	2.32097	0.0340343	0.0720783	15.7656	2.11966
KI.SED - WT.SED	sp|Q99P31|HPBP1_MOUSE	Q99P31	HPBP1_MOUSE	Hsp70-binding protein 1	10090	Hspbp1	-0.282171	-1.6465	-2.31708	0.0342955	0.0725806	15.7656	-2.11658
KI.SED - WT.SED	sp|Q9CZX7|PP4P2_MOUSE	Q9CZX7	PP4P2_MOUSE	Type 2 phosphatidylinositol 4,5-bisphosphate 4-phosphatase	10090	Pip4p2	-0.413831	-3.38462	-2.31528	0.0344166	0.0727859	15.7656	-2.11516
KI.SED - WT.SED	sp|Q921T2|TOIP1_MOUSE	Q921T2	TOIP1_MOUSE	Torsin-1A-interacting protein 1	10090	Tor1aip1	0.17211	1.83115	2.3142	0.03449	0.0728901	15.7656	2.1143
KI.SED - WT.SED	sp|Q91XD7|CREL1_MOUSE	Q91XD7	CREL1_MOUSE	Protein disulfide isomerase Creld1	10090	Creld1	0.219307	-0.0665584	2.3123	0.0346188	0.073111	15.7656	2.11279
KI.SED - WT.SED	sp|Q61097|KSR1_MOUSE	Q61097	KSR1_MOUSE	Kinase suppressor of Ras 1	10090	Ksr1	0.269121	-1.61859	2.31137	0.034682	0.0731933	15.7656	2.11205
KI.SED - WT.SED	sp|P47941|CRKL_MOUSE	P47941	CRKL_MOUSE	Crk-like protein	10090	Crkl	0.197072	-0.754909	2.30858	0.0348723	0.0735099	15.7656	2.10984
KI.SED - WT.SED	sp|P08556|RASN_MOUSE	P08556	RASN_MOUSE	GTPase NRas	10090	Nras	0.28132	-0.819523	2.30845	0.0348807	0.0735099	15.7656	2.10974
KI.SED - WT.SED	sp|Q99KQ4|NAMPT_MOUSE	Q99KQ4	NAMPT_MOUSE	Nicotinamide phosphoribosyltransferase	10090	Nampt	-0.296506	2.84761	-2.30573	0.0350671	0.0738512	15.7656	-2.10758
KI.SED - WT.SED	sp|P70266|F261_MOUSE	P70266	F261_MOUSE	6-phosphofructo-2-kinase/fructose-2,6-bisphosphatase 1	10090	Pfkfb1	-0.239483	2.41047	-2.30085	0.0354046	0.07451	15.7656	-2.1037
KI.SED - WT.SED	sp|Q8JZL3|THTPA_MOUSE	Q8JZL3	THTPA_MOUSE	Thiamine-triphosphatase	10090	Thtpa	0.205357	-0.899582	2.29966	0.0354872	0.0746318	15.7656	2.10276
KI.SED - WT.SED	sp|Q921J2|RHEB_MOUSE	Q921J2	RHEB_MOUSE	GTP-binding protein Rheb	10090	Rheb	0.214528	-2.5505	2.29775	0.03562	0.0748589	15.7656	2.10124
KI.SED - WT.SED	sp|Q8VI36|PAXI_MOUSE	Q8VI36	PAXI_MOUSE	Paxillin	10090	Pxn	-0.315637	0.820077	-2.29605	0.0357387	0.0750563	15.7656	-2.09989
KI.SED - WT.SED	sp|P61804|DAD1_MOUSE	P61804	DAD1_MOUSE	Dolichyl-diphosphooligosaccharide--protein glycosyltransferase subunit DAD1	10090	Dad1	-0.373608	-4.03369	-2.29156	0.0360541	0.0756661	15.7656	-2.09632
KI.SED - WT.SED	sp|Q9ERP3|TRI54_MOUSE	Q9ERP3	TRI54_MOUSE	Tripartite motif-containing protein 54	10090	Trim54	0.168117	1.20654	2.29026	0.0361456	0.0758054	15.7656	2.09529
KI.SED - WT.SED	sp|Q02789|CAC1S_MOUSE	Q02789	CAC1S_MOUSE	Voltage-dependent L-type calcium channel subunit alpha-1S	10090	Cacna1s	0.202887	4.21327	2.28883	0.0362473	0.0759658	15.7656	2.09414
KI.SED - WT.SED	sp|O89114|DNJB5_MOUSE	O89114	DNJB5_MOUSE	DnaJ homolog subfamily B member 5	10090	Dnajb5	0.373167	-1.63349	2.2858	0.0364628	0.0763646	15.7656	2.09173
KI.SED - WT.SED	sp|P48774|GSTM5_MOUSE	P48774	GSTM5_MOUSE	Glutathione S-transferase Mu 5	10090	Gstm5	0.251337	2.76501	2.27986	0.0368879	0.0772012	15.7656	2.087
KI.SED - WT.SED	sp|Q99K23|UFSP2_MOUSE	Q99K23	UFSP2_MOUSE	Ufm1-specific protease 2	10090	Ufsp2	0.209419	-0.312137	2.27846	0.0369891	0.0773595	15.7656	2.08588
KI.SED - WT.SED	sp|P15089|CBPA3_MOUSE	P15089	CBPA3_MOUSE	Mast cell carboxypeptidase A	10090	Cpa3	-1.34924	-1.63849	-2.2913	0.0375856	0.0785527	14.3244	-2.07935
KI.SED - WT.SED	sp|Q6PAM0|AAKB2_MOUSE	Q6PAM0	AAKB2_MOUSE	5'-AMP-activated protein kinase subunit beta-2	10090	Prkab2	0.22973	-0.0940276	2.26834	0.037727	0.0787937	15.7656	2.07781
KI.SED - WT.SED	sp|Q6PDL0|DC1L2_MOUSE	Q6PDL0	DC1L2_MOUSE	Cytoplasmic dynein 1 light intermediate chain 2	10090	Dync1li2	0.195186	-1.71364	2.26637	0.0378723	0.0790424	15.7656	2.07623
KI.SED - WT.SED	sp|Q9D1R1|T126B_MOUSE	Q9D1R1	T126B_MOUSE	Complex I assembly factor TMEM126B, mitochondrial	10090	Tmem126b	-0.586682	-4.74656	-2.26591	0.0379063	0.0790588	15.7656	-2.07587
KI.SED - WT.SED	sp|Q8C0Z1|F234A_MOUSE	Q8C0Z1	F234A_MOUSE	Protein FAM234A	10090	Fam234a	-0.446977	-3.19908	-2.26481	0.0379876	0.0791736	15.7656	-2.07499
KI.SED - WT.SED	sp|P30999|CTND1_MOUSE	P30999	CTND1_MOUSE	Catenin delta-1	10090	Ctnnd1	-0.231485	-2.11579	-2.26397	0.0380502	0.0792493	15.7656	-2.07431
KI.SED - WT.SED	sp|Q91WQ3|SYYC_MOUSE	Q91WQ3	SYYC_MOUSE	Tyrosine--tRNA ligase, cytoplasmic	10090	Yars1	0.170204	3.31611	2.26118	0.0382573	0.0796258	15.7656	2.07209
KI.SED - WT.SED	sp|P07309|TTHY_MOUSE	P07309	TTHY_MOUSE	Transthyretin	10090	Ttr	1.11919	1.93817	2.28058	0.0383607	0.0797861	14.3244	2.07098
KI.SED - WT.SED	sp|P62301|RS13_MOUSE	P62301	RS13_MOUSE	40S ribosomal protein S13	10090	Rps13	0.149136	0.998182	2.25766	0.0385207	0.0800637	15.7656	2.06927
KI.SED - WT.SED	sp|Q9CR29|CCD43_MOUSE	Q9CR29	CCD43_MOUSE	Coiled-coil domain-containing protein 43	10090	Ccdc43	0.272455	1.06891	2.25183	0.0389602	0.0809181	15.7656	2.06461
KI.SED - WT.SED	sp|Q8VE91|RETR1_MOUSE	Q8VE91	RETR1_MOUSE	Reticulophagy regulator 1	10090	Retreg1	0.392972	-3.38087	2.25124	0.039005	0.0809181	15.7656	2.06413
KI.SED - WT.SED	sp|Q91WU5|AS3MT_MOUSE	Q91WU5	AS3MT_MOUSE	Arsenite methyltransferase	10090	As3mt	0.161959	2.00987	2.25115	0.0390122	0.0809181	15.7656	2.06406
KI.SED - WT.SED	sp|Q9CQ60|6PGL_MOUSE	Q9CQ60	6PGL_MOUSE	6-phosphogluconolactonase	10090	Pgls	-0.202784	0.0602733	-2.25078	0.0390398	0.0809199	15.7656	-2.06377
KI.SED - WT.SED	sp|Q3TCH7|CUL4A_MOUSE	Q3TCH7	CUL4A_MOUSE	Cullin-4A	10090	Cul4a	0.163112	1.66429	2.24911	0.0391668	0.081084	15.7656	2.06243
KI.SED - WT.SED	sp|Q4KMM3|OXR1_MOUSE	Q4KMM3	OXR1_MOUSE	Oxidation resistance protein 1	10090	Oxr1	0.279823	-2.18301	2.24904	0.0391727	0.081084	15.7656	2.06237
KI.SED - WT.SED	sp|E9Q912|GDS1_MOUSE	E9Q912	GDS1_MOUSE	Rap1 GTPase-GDP dissociation stimulator 1	10090	Rap1gds1	0.164892	0.127196	2.24841	0.0392205	0.0811274	15.7656	2.06187
KI.SED - WT.SED	sp|Q9CSU0|RPR1B_MOUSE	Q9CSU0	RPR1B_MOUSE	Regulation of nuclear pre-mRNA domain-containing protein 1B	10090	Rprd1b	0.290953	-2.59774	2.24803	0.0392493	0.0811313	15.7656	2.06156
KI.SED - WT.SED	sp|Q8CG72|ADPRS_MOUSE	Q8CG72	ADPRS_MOUSE	ADP-ribosylhydrolase ARH3	10090	Adprs	0.206938	-2.19603	2.24416	0.0395463	0.0816894	15.7656	2.05846
KI.SED - WT.SED	sp|O54734|OST48_MOUSE	O54734	OST48_MOUSE	Dolichyl-diphosphooligosaccharide--protein glycosyltransferase 48 kDa subunit	10090	Ddost	0.131407	2.34703	2.23876	0.039963	0.0824937	15.7656	2.05413
KI.SED - WT.SED	sp|Q3UPL0|SC31A_MOUSE	Q3UPL0	SC31A_MOUSE	Protein transport protein Sec31A	10090	Sec31a	0.147725	0.813836	2.2365	0.0401391	0.0828005	15.7656	2.05231
KI.SED - WT.SED	sp|Q6NSR8|PEPL1_MOUSE	Q6NSR8	PEPL1_MOUSE	Probable aminopeptidase NPEPL1	10090	Npepl1	0.15762	0.618237	2.23433	0.0403085	0.0830932	15.7656	2.05057
KI.SED - WT.SED	sp|Q6ZQ38|CAND1_MOUSE	Q6ZQ38	CAND1_MOUSE	Cullin-associated NEDD8-dissociated protein 1	10090	Cand1	0.163382	0.550378	2.23128	0.0405479	0.0835297	15.7656	2.04812
KI.SED - WT.SED	sp|Q05816|FABP5_MOUSE	Q05816	FABP5_MOUSE	Fatty acid-binding protein 5	10090	Fabp5	0.242217	-0.333474	2.22359	0.0411569	0.0847265	15.7656	2.04195
KI.SED - WT.SED	sp|Q9CPZ8|COXM1_MOUSE	Q9CPZ8	COXM1_MOUSE	COX assembly mitochondrial protein homolog	10090	Cmc1	-0.306549	-3.77994	-2.22208	0.0412781	0.0849181	15.7656	-2.04073
KI.SED - WT.SED	sp|P61750|ARF4_MOUSE	P61750	ARF4_MOUSE	ADP-ribosylation factor 4	10090	Arf4	0.41511	-4.16703	2.21953	0.0414823	0.0852801	15.7656	2.03868
KI.SED - WT.SED	sp|Q9ES82|POPD2_MOUSE	Q9ES82	POPD2_MOUSE	Popeye domain-containing protein 2	10090	Popdc2	0.226142	-0.860251	2.21909	0.0415178	0.085295	15.7656	2.03832
KI.SED - WT.SED	sp|P15864|H12_MOUSE	P15864	H12_MOUSE	Histone H1.2	10090	H1-2	-0.454985	0.515674	-2.2228	0.0416899	0.0855905	15.3088	-2.0366
KI.SED - WT.SED	sp|Q9CPW2|FDX2_MOUSE	Q9CPW2	FDX2_MOUSE	Ferredoxin-2, mitochondrial	10090	Fdx2	-0.390474	-3.38089	-2.21655	0.0417222	0.0855985	15.7656	-2.03628
KI.SED - WT.SED	sp|P70170|ABCC9_MOUSE	P70170	ABCC9_MOUSE	ATP-binding cassette sub-family C member 9	10090	Abcc9	0.201735	1.33344	2.21517	0.0418345	0.0857707	15.7656	2.03516
KI.SED - WT.SED	sp|P42227|STAT3_MOUSE	P42227	STAT3_MOUSE	Signal transducer and activator of transcription 3	10090	Stat3	0.372472	-3.0774	2.21214	0.0420805	0.0862165	15.7656	2.03272
KI.SED - WT.SED	sp|P35385|HSPB7_MOUSE	P35385	HSPB7_MOUSE	Heat shock protein beta-7	10090	Hspb7	0.583242	0.938282	2.22124	0.0421514	0.0863031	14.9984	2.03202
KI.SED - WT.SED	sp|Q62426|CYTB_MOUSE	Q62426	CYTB_MOUSE	Cystatin-B	10090	Cstb	0.244044	-0.0067556	2.20917	0.0423231	0.0865902	15.7656	2.03033
KI.SED - WT.SED	sp|Q8BIF0|C99L2_MOUSE	Q8BIF0	C99L2_MOUSE	CD99 antigen-like protein 2	10090	Cd99l2	-0.814818	-6.27206	-2.20885	0.0423489	0.0865902	15.7656	-2.03007
KI.SED - WT.SED	sp|Q9WTR5|CAD13_MOUSE	Q9WTR5	CAD13_MOUSE	Cadherin-13	10090	Cdh13	0.232283	2.14756	2.2082	0.0424025	0.0866411	15.7656	2.02955
KI.SED - WT.SED	sp|P11531|DMD_MOUSE	P11531	DMD_MOUSE	Dystrophin	10090	Dmd	0.169806	5.39152	2.20556	0.0426194	0.0870254	15.7656	2.02742
KI.SED - WT.SED	sp|P51125|ICAL_MOUSE	P51125	ICAL_MOUSE	Calpastatin	10090	Cast	-0.221956	-0.153611	-2.1995	0.0431216	0.0879914	15.7656	-2.02253
KI.SED - WT.SED	sp|P61222|ABCE1_MOUSE	P61222	ABCE1_MOUSE	ATP-binding cassette sub-family E member 1	10090	Abce1	0.144719	2.51589	2.19761	0.0432791	0.0882532	15.7656	2.02101
KI.SED - WT.SED	sp|Q9CPW3|RM54_MOUSE	Q9CPW3	RM54_MOUSE	39S ribosomal protein L54, mitochondrial	10090	Mrpl54	-0.54917	-5.48853	-2.19378	0.0436005	0.0888127	15.7656	-2.01791
KI.SED - WT.SED	sp|Q61743|KCJ11_MOUSE	Q61743	KCJ11_MOUSE	ATP-sensitive inward rectifier potassium channel 11	10090	Kcnj11	0.230428	-0.824255	2.19364	0.0436123	0.0888127	15.7656	2.0178
KI.SED - WT.SED	sp|P10630|IF4A2_MOUSE	P10630	IF4A2_MOUSE	Eukaryotic initiation factor 4A-II	10090	Eif4a2	0.182366	4.84562	2.1925	0.0437086	0.0889488	15.7656	2.01687
KI.SED - WT.SED	sp|P11404|FABPH_MOUSE	P11404	FABPH_MOUSE	Fatty acid-binding protein, heart	10090	Fabp3	-0.75206	6.53952	-2.19799	0.0437859	0.0890461	15.2518	-2.01613
KI.SED - WT.SED	sp|Q8VDI7|UBAC1_MOUSE	Q8VDI7	UBAC1_MOUSE	Ubiquitin-associated domain-containing protein 1	10090	Ubac1	0.214144	1.15655	2.1907	0.0438603	0.0891375	15.7656	2.01542
KI.SED - WT.SED	sp|P01635|KV5A3_MOUSE	P01635	KV5A3_MOUSE	Immunoglobulin kappa chain variable 12-41 (Fragment)	10090	Igkv12-41	0.408385	-2.83494	2.18905	0.0440008	0.0893306	15.7656	2.01408
KI.SED - WT.SED	sp|Q9DCU6|RM04_MOUSE	Q9DCU6	RM04_MOUSE	39S ribosomal protein L4, mitochondrial	10090	Mrpl4	-0.330562	-1.99397	-2.18888	0.0440145	0.0893306	15.7656	-2.01395
KI.SED - WT.SED	sp|Q9D1P0|RM13_MOUSE	Q9D1P0	RM13_MOUSE	39S ribosomal protein L13, mitochondrial	10090	Mrpl13	-0.336685	-2.34068	-2.18675	0.0441959	0.0896384	15.7656	-2.01223
KI.SED - WT.SED	sp|Q3V4B5|COMD6_MOUSE	Q3V4B5	COMD6_MOUSE	COMM domain-containing protein 6	10090	Commd6	0.612114	-5.30104	2.18553	0.0443005	0.0897903	15.7656	2.01124
KI.SED - WT.SED	sp|P03903|NU4LM_MOUSE	P03903	NU4LM_MOUSE	NADH-ubiquinone oxidoreductase chain 4L	10090	Mtnd4l	-0.547342	-4.79491	-2.18479	0.0443637	0.0898581	15.7656	-2.01064
KI.SED - WT.SED	sp|Q9D8S9|BOLA1_MOUSE	Q9D8S9	BOLA1_MOUSE	BolA-like protein 1	10090	Bola1	-0.126905	-0.0516966	-2.18219	0.0445867	0.0902493	15.7656	-2.00853
KI.SED - WT.SED	sp|Q8BPB0|MOB1B_MOUSE	Q8BPB0	MOB1B_MOUSE	MOB kinase activator 1B	10090	Mob1b	-0.189212	0.192161	-2.17944	0.0448235	0.0906677	15.7656	-2.00631
KI.SED - WT.SED	sp|P62878|RBX1_MOUSE	P62878	RBX1_MOUSE	E3 ubiquitin-protein ligase RBX1	10090	Rbx1	0.164896	0.948537	2.17851	0.0449038	0.0907694	15.7656	2.00555
KI.SED - WT.SED	sp|P51660|DHB4_MOUSE	P51660	DHB4_MOUSE	Peroxisomal multifunctional enzyme type 2	10090	Hsd17b4	-0.293243	1.68908	-2.17808	0.044941	0.0907838	15.7656	-2.00521
KI.SED - WT.SED	sp|Q9WU84|CCS_MOUSE	Q9WU84	CCS_MOUSE	Copper chaperone for superoxide dismutase	10090	Ccs	0.257226	-2.91132	2.1739	0.0453039	0.0914356	15.7656	2.00182
KI.SED - WT.SED	sp|P48193|EPB41_MOUSE	P48193	EPB41_MOUSE	Protein 4.1	10090	Epb41	-0.152599	1.37216	-2.17367	0.0453242	0.0914356	15.7656	-2.00163
KI.SED - WT.SED	sp|P49817|CAV1_MOUSE	P49817	CAV1_MOUSE	Caveolin-1	10090	Cav1	-0.241471	2.77292	-2.17219	0.0454537	0.0916356	15.7656	-2.00043
KI.SED - WT.SED	sp|A2ABU4|MYOM3_MOUSE	A2ABU4	MYOM3_MOUSE	Myomesin-3	10090	Myom3	0.66233	4.36708	2.17391	0.0458501	0.0923731	15.2518	1.99677
KI.SED - WT.SED	sp|O35382|EXOC4_MOUSE	O35382	EXOC4_MOUSE	Exocyst complex component 4	10090	Exoc4	-0.233312	-3.16692	-2.16381	0.0461924	0.0930007	15.7656	-1.99363
KI.SED - WT.SED	sp|P56375|ACYP2_MOUSE	P56375	ACYP2_MOUSE	Acylphosphatase-2	10090	Acyp2	-0.189874	2.94064	-2.16284	0.0462783	0.0931116	15.7656	-1.99285
KI.SED - WT.SED	sp|Q6P542|ABCF1_MOUSE	Q6P542	ABCF1_MOUSE	ATP-binding cassette sub-family F member 1	10090	Abcf1	0.205276	-1.724	2.1623	0.0463264	0.0931464	15.7656	1.99241
KI.SED - WT.SED	sp|Q9WUB3|PYGM_MOUSE	Q9WUB3	PYGM_MOUSE	Glycogen phosphorylase, muscle form	10090	Pygm	0.253232	9.33926	2.15864	0.0466528	0.0937402	15.7656	1.98944
KI.SED - WT.SED	sp|P49138|MAPK2_MOUSE	P49138	MAPK2_MOUSE	MAP kinase-activated protein kinase 2	10090	Mapkapk2	-0.119932	0.425523	-2.15713	0.0467887	0.0939506	15.7656	-1.98821
KI.SED - WT.SED	sp|O08663|MAP2_MOUSE	O08663	MAP2_MOUSE	Methionine aminopeptidase 2	10090	Metap2	0.148376	0.642178	2.15526	0.0469572	0.0942263	15.7656	1.98669
KI.SED - WT.SED	sp|Q8K1R3|PNPT1_MOUSE	Q8K1R3	PNPT1_MOUSE	Polyribonucleotide nucleotidyltransferase 1, mitochondrial	10090	Pnpt1	-0.446329	-4.17668	-2.14939	0.0474885	0.0952293	15.7656	-1.98192
KI.SED - WT.SED	sp|Q8C8T8|TSR2_MOUSE	Q8C8T8	TSR2_MOUSE	Pre-rRNA-processing protein TSR2 homolog	10090	Tsr2	0.274638	-1.64026	2.14649	0.0477533	0.0956967	15.7656	1.97956
KI.SED - WT.SED	sp|Q8BSY0|ASPH_MOUSE	Q8BSY0	ASPH_MOUSE	Aspartyl/asparaginyl beta-hydroxylase	10090	Asph	0.327232	-1.76365	2.14584	0.0478132	0.0957531	15.7656	1.97903
KI.SED - WT.SED	sp|Q8BGA9|OXA1L_MOUSE	Q8BGA9	OXA1L_MOUSE	Mitochondrial inner membrane protein OXA1L	10090	Oxa1l	-0.338232	-4.49283	-2.14422	0.0479621	0.0959877	15.7656	-1.9777
KI.SED - WT.SED	sp|P50431|GLYC_MOUSE	P50431	GLYC_MOUSE	Serine hydroxymethyltransferase, cytosolic	10090	Shmt1	0.24519	2.03145	2.14383	0.0479976	0.0959951	15.7656	1.97739
KI.SED - WT.SED	sp|P60122|RUVB1_MOUSE	P60122	RUVB1_MOUSE	RuvB-like 1	10090	Ruvbl1	0.155442	-0.78235	2.14192	0.0481738	0.0962838	15.7656	1.97583
KI.SED - WT.SED	sp|P62257|UBE2H_MOUSE	P62257	UBE2H_MOUSE	Ubiquitin-conjugating enzyme E2 H	10090	Ube2h	-0.504229	-4.28586	-2.14076	0.0482812	0.0964347	15.7656	-1.97489
KI.SED - WT.SED	sp|P62311|LSM3_MOUSE	P62311	LSM3_MOUSE	U6 snRNA-associated Sm-like protein LSm3	10090	Lsm3	0.123575	-0.242756	2.14027	0.0483261	0.0964606	15.7656	1.97449
KI.SED - WT.SED	sp|P70398|USP9X_MOUSE	P70398	USP9X_MOUSE	Probable ubiquitin carboxyl-terminal hydrolase FAF-X	10090	Usp9x	0.179317	2.01813	2.13668	0.0486599	0.0970627	15.7656	1.97156
KI.SED - WT.SED	sp|Q9Z2Y3|HOME1_MOUSE	Q9Z2Y3	HOME1_MOUSE	Homer protein homolog 1	10090	Homer1	0.167646	2.32571	2.13495	0.0488214	0.0973205	15.7656	1.97015
KI.SED - WT.SED	sp|P39053|DYN1_MOUSE	P39053	DYN1_MOUSE	Dynamin-1	10090	Dnm1	-0.271048	-3.12845	-2.13176	0.0491201	0.0978514	15.7656	-1.96755
KI.SED - WT.SED	sp|P23198|CBX3_MOUSE	P23198	CBX3_MOUSE	Chromobox protein homolog 3	10090	Cbx3	0.176468	-1.5478	2.1314	0.0491539	0.0978541	15.7656	1.96725
KI.SED - WT.SED	sp|P42932|TCPQ_MOUSE	P42932	TCPQ_MOUSE	T-complex protein 1 subunit theta	10090	Cct8	0.147523	2.42234	2.12846	0.0494313	0.0983416	15.7656	1.96485
KI.SED - WT.SED	sp|P61290|PSME3_MOUSE	P61290	PSME3_MOUSE	Proteasome activator complex subunit 3	10090	Psme3	-0.620953	-6.22833	-2.12761	0.0495109	0.098435	15.7656	-1.96417
KI.SED - WT.SED	sp|Q8VBW6|ULA1_MOUSE	Q8VBW6	ULA1_MOUSE	NEDD8-activating enzyme E1 regulatory subunit	10090	Nae1	0.175159	-0.152281	2.12714	0.0495562	0.0984603	15.7656	1.96377
KI.SED - WT.SED	sp|Q9Z1Z0|USO1_MOUSE	Q9Z1Z0	USO1_MOUSE	General vesicular transport factor p115	10090	Uso1	0.11603	1.33633	2.12282	0.0499668	0.0991616	15.7656	1.96025
KI.SED - WT.SED	sp|Q9QZB7|ARP10_MOUSE	Q9QZB7	ARP10_MOUSE	Actin-related protein 10	10090	Actr10	0.148145	-0.696142	2.12263	0.0499845	0.0991616	15.7656	1.9601
KI.SED - WT.SED	sp|Q91WC0|SETD3_MOUSE	Q91WC0	SETD3_MOUSE	Actin-histidine N-methyltransferase	10090	Setd3	0.48702	-4.77041	2.12239	0.0500076	0.0991616	15.7656	1.9599
KI.SED - WT.SED	sp|Q91W90|TXND5_MOUSE	Q91W90	TXND5_MOUSE	Thioredoxin domain-containing protein 5	10090	Txndc5	-0.282698	-1.04046	-2.12032	0.0502056	0.0994889	15.7656	-1.95821
KI.SED - WT.SED	sp|Q9Z2X1|HNRPF_MOUSE	Q9Z2X1	HNRPF_MOUSE	Heterogeneous nuclear ribonucleoprotein F	10090	Hnrnpf	0.191762	-1.49485	2.11981	0.0502547	0.0995207	15.7656	1.95779
KI.SED - WT.SED	sp|Q3THK7|GUAA_MOUSE	Q3THK7	GUAA_MOUSE	GMP synthase [glutamine-hydrolyzing]	10090	Gmps	0.215729	-1.11196	2.11935	0.0502985	0.0995422	15.7656	1.95742
KI.SED - WT.SED	sp|P97314|CSRP2_MOUSE	P97314	CSRP2_MOUSE	Cysteine and glycine-rich protein 2	10090	Csrp2	0.486608	-1.11334	2.11803	0.0508602	0.100588	15.3675	1.95266
KI.SED - WT.SED	sp|P51163|HEM4_MOUSE	P51163	HEM4_MOUSE	Uroporphyrinogen-III synthase	10090	Uros	0.141176	-0.161871	2.10982	0.0512217	0.101237	15.7656	1.94962
KI.SED - WT.SED	sp|P23116|EIF3A_MOUSE	P23116	EIF3A_MOUSE	Eukaryotic translation initiation factor 3 subunit A	10090	Eif3a	0.125132	3.07534	2.10478	0.0517163	0.102114	15.7656	1.94549
KI.SED - WT.SED	sp|Q9CYG7|TOM34_MOUSE	Q9CYG7	TOM34_MOUSE	Mitochondrial import receptor subunit TOM34	10090	Tomm34	0.204373	0.0499366	2.1046	0.0517334	0.102114	15.7656	1.94535
KI.SED - WT.SED	sp|Q9D1E6|TBCB_MOUSE	Q9D1E6	TBCB_MOUSE	Tubulin-folding cofactor B	10090	Tbcb	0.241141	-1.00391	2.10418	0.0517754	0.10213	15.7656	1.945
KI.SED - WT.SED	sp|Q8BJY1|PSMD5_MOUSE	Q8BJY1	PSMD5_MOUSE	26S proteasome non-ATPase regulatory subunit 5	10090	Psmd5	0.160312	0.386363	2.10343	0.051849	0.102209	15.7656	1.94438
KI.SED - WT.SED	sp|Q64347|CLCN1_MOUSE	Q64347	CLCN1_MOUSE	Chloride channel protein 1	10090	Clcn1	0.183305	-1.55918	2.10238	0.0519529	0.102298	15.7656	1.94352
KI.SED - WT.SED	sp|P01869|IGH1M_MOUSE	P01869	IGH1M_MOUSE	Ig gamma-1 chain C region, membrane-bound form	10090	Ighg1	0.308451	-0.0221917	2.10244	0.0519619	0.102298	15.7519	1.94345
KI.SED - WT.SED	sp|P63005|LIS1_MOUSE	P63005	LIS1_MOUSE	Platelet-activating factor acetylhydrolase IB subunit beta	10090	Pafah1b1	0.15807	2.71352	2.09909	0.052279	0.102855	15.7656	1.94083
KI.SED - WT.SED	sp|Q60575|KIF1B_MOUSE	Q60575	KIF1B_MOUSE	Kinesin-like protein KIF1B	10090	Kif1b	0.177995	-0.64321	2.09567	0.0526207	0.10346	15.7656	1.93802
KI.SED - WT.SED	tr|Q7TNL5|Q7TNL5_MOUSE	Q7TNL5	Q7TNL5_MOUSE	Serine/threonine-protein phosphatase 2A 56 kDa regulatory subunit	10090	Ppp2r5d	0.187026	-0.489511	2.09446	0.0527424	0.103632	15.7656	1.93702
KI.SED - WT.SED	sp|Q9R0E2|PLOD1_MOUSE	Q9R0E2	PLOD1_MOUSE	Procollagen-lysine,2-oxoglutarate 5-dioxygenase 1	10090	Plod1	0.329921	-4.26582	2.09312	0.0528767	0.103828	15.7656	1.93593
KI.SED - WT.SED	sp|Q9CXI5|MANF_MOUSE	Q9CXI5	MANF_MOUSE	Mesencephalic astrocyte-derived neurotrophic factor	10090	Manf	0.30484	-2.91837	2.09211	0.0529781	0.10396	15.7656	1.9351
KI.SED - WT.SED	sp|Q9D1L9|LTOR5_MOUSE	Q9D1L9	LTOR5_MOUSE	Ragulator complex protein LAMTOR5	10090	Lamtor5	-0.227486	-3.11673	-2.0878	0.053414	0.104719	15.7656	-1.93156
KI.SED - WT.SED	tr|A0A571BEN1|A0A571BEN1_MOUSE	A0A571BEN1	A0A571BEN1_MOUSE	Myosin binding protein C, slow-type	10090	Mybpc1	0.638281	6.6821	2.09328	0.0534343	0.104719	15.2518	1.93139
KI.SED - WT.SED	sp|Q9JJN5|CBPN_MOUSE	Q9JJN5	CBPN_MOUSE	Carboxypeptidase N catalytic chain	10090	Cpn1	0.295218	-2.92544	2.08376	0.0538256	0.105417	15.7656	1.92824
KI.SED - WT.SED	sp|Q3U7R1|ESYT1_MOUSE	Q3U7R1	ESYT1_MOUSE	Extended synaptotagmin-1	10090	Esyt1	0.150009	-0.236026	2.08337	0.0538649	0.105426	15.7656	1.92792
KI.SED - WT.SED	sp|Q3U0V1|FUBP2_MOUSE	Q3U0V1	FUBP2_MOUSE	Far upstream element-binding protein 2	10090	Khsrp	0.19299	-1.63467	2.08206	0.0539993	0.10562	15.7656	1.92684
KI.SED - WT.SED	sp|O35295|PURB_MOUSE	O35295	PURB_MOUSE	Transcriptional activator protein Pur-beta	10090	Purb	0.17285	-0.771107	2.0809	0.0541179	0.105784	15.7656	1.92589
KI.SED - WT.SED	sp|Q9DBL9|ABHD5_MOUSE	Q9DBL9	ABHD5_MOUSE	1-acylglycerol-3-phosphate O-acyltransferase ABHD5	10090	Abhd5	0.468623	-3.60354	2.07904	0.0543092	0.106089	15.7656	1.92436
KI.SED - WT.SED	sp|O70572|NSMA_MOUSE	O70572	NSMA_MOUSE	Sphingomyelin phosphodiesterase 2	10090	Smpd2	0.261236	-1.51482	2.07711	0.0545087	0.10641	15.7656	1.92277
KI.SED - WT.SED	sp|Q9ET22|DPP2_MOUSE	Q9ET22	DPP2_MOUSE	Dipeptidyl peptidase 2	10090	Dpp7	-0.252551	-1.95588	-2.07173	0.0550677	0.107408	15.7656	-1.91834
KI.SED - WT.SED	sp|P62313|LSM6_MOUSE	P62313	LSM6_MOUSE	U6 snRNA-associated Sm-like protein LSm6	10090	Lsm6	0.152636	-1.05645	2.0715	0.0550912	0.107408	15.7656	1.91816
KI.SED - WT.SED	sp|Q9DCT8|CRIP2_MOUSE	Q9DCT8	CRIP2_MOUSE	Cysteine-rich protein 2	10090	Crip2	-0.212214	0.89976	-2.06956	0.0552945	0.107735	15.7656	-1.91656
KI.SED - WT.SED	sp|O08585|CLCA_MOUSE	O08585	CLCA_MOUSE	Clathrin light chain A	10090	Clta	0.257948	-0.764349	2.0689	0.0553631	0.107777	15.7656	1.91602
KI.SED - WT.SED	sp|Q9JIF9|MYOTI_MOUSE	Q9JIF9	MYOTI_MOUSE	Myotilin	10090	Myot	-0.248824	5.43385	-2.06863	0.0553917	0.107777	15.7656	-1.91579
KI.SED - WT.SED	sp|Q8BP47|SYNC_MOUSE	Q8BP47	SYNC_MOUSE	Asparagine--tRNA ligase, cytoplasmic	10090	NARS1	0.12688	2.71441	2.06805	0.055453	0.107777	15.7656	1.91531
KI.SED - WT.SED	sp|Q8BT60|CPNE3_MOUSE	Q8BT60	CPNE3_MOUSE	Copine-3	10090	Cpne3	0.148173	-1.4232	2.06799	0.0554586	0.107777	15.7656	1.91527
KI.SED - WT.SED	sp|Q9D0L8|MCES_MOUSE	Q9D0L8	MCES_MOUSE	mRNA cap guanine-N7 methyltransferase	10090	Rnmt	0.368265	-4.7923	2.06503	0.0557711	0.108314	15.7656	1.91282
KI.SED - WT.SED	sp|Q62165|DAG1_MOUSE	Q62165	DAG1_MOUSE	Dystroglycan 1	10090	Dag1	0.178968	2.38705	2.06427	0.0558514	0.108401	15.7656	1.91219
KI.SED - WT.SED	sp|Q91WJ8|FUBP1_MOUSE	Q91WJ8	FUBP1_MOUSE	Far upstream element-binding protein 1	10090	Fubp1	0.194178	-2.85901	2.06275	0.0560116	0.108642	15.7656	1.91095
KI.SED - WT.SED	sp|P60867|RS20_MOUSE	P60867	RS20_MOUSE	40S ribosomal protein S20	10090	Rps20	0.561943	2.74703	2.06524	0.0565859	0.109685	15.0374	1.9065
KI.SED - WT.SED	sp|Q9D0G0|RT30_MOUSE	Q9D0G0	RT30_MOUSE	28S ribosomal protein S30, mitochondrial	10090	Mrps30	-0.25911	0.00324434	-2.05674	0.0566524	0.109693	15.7656	-1.90598
KI.SED - WT.SED	sp|Q9QZE5|COPG1_MOUSE	Q9QZE5	COPG1_MOUSE	Coatomer subunit gamma-1	10090	Copg1	0.126302	0.829539	2.05664	0.0566625	0.109693	15.7656	1.90591
KI.SED - WT.SED	sp|Q9JKS4|LDB3_MOUSE	Q9JKS4	LDB3_MOUSE	LIM domain-binding protein 3	10090	Ldb3	0.179576	5.94491	2.05624	0.056706	0.109707	15.7656	1.90557
KI.SED - WT.SED	sp|Q99LD4|CSN1_MOUSE	Q99LD4	CSN1_MOUSE	COP9 signalosome complex subunit 1	10090	Gps1	0.171495	1.84262	2.05492	0.0568468	0.109889	15.7656	1.90449
KI.SED - WT.SED	sp|Q9CQE3|RT17_MOUSE	Q9CQE3	RT17_MOUSE	28S ribosomal protein S17, mitochondrial	10090	Mrps17	-0.209144	-1.53632	-2.05446	0.0568972	0.109889	15.7656	-1.9041
KI.SED - WT.SED	sp|P62264|RS14_MOUSE	P62264	RS14_MOUSE	40S ribosomal protein S14	10090	Rps14	0.381047	1.32549	2.05702	0.0569093	0.109889	15.5093	1.90401
KI.SED - WT.SED	sp|O08605|MKNK1_MOUSE	O08605	MKNK1_MOUSE	MAP kinase-interacting serine/threonine-protein kinase 1	10090	Mknk1	-0.315564	-2.65982	-2.05255	0.0571019	0.11019	15.7656	-1.90253
KI.SED - WT.SED	sp|P12382|PFKAL_MOUSE	P12382	PFKAL_MOUSE	ATP-dependent 6-phosphofructokinase, liver type	10090	Pfkl	0.20934	-1.24535	2.04998	0.05738	0.110656	15.7656	1.90041
KI.SED - WT.SED	sp|Q9CWM4|PFD1_MOUSE	Q9CWM4	PFD1_MOUSE	Prefoldin subunit 1	10090	Pfdn1	0.145189	0.356337	2.04691	0.0577131	0.111098	15.7656	1.89787
KI.SED - WT.SED	sp|P62281|RS11_MOUSE	P62281	RS11_MOUSE	40S ribosomal protein S11	10090	Rps11	0.199926	3.5816	2.04688	0.057717	0.111098	15.7656	1.89784
KI.SED - WT.SED	sp|P61961|UFM1_MOUSE	P61961	UFM1_MOUSE	Ubiquitin-fold modifier 1	10090	Ufm1	0.220984	-1.55038	2.04686	0.0577195	0.111098	15.7656	1.89782
KI.SED - WT.SED	sp|Q5GAM8|RNS12_MOUSE	Q5GAM8	RNS12_MOUSE	Probable inactive ribonuclease-like protein 12	10090	Rnase12	0.492252	-4.13868	2.04599	0.0578136	0.111208	15.7656	1.89711
KI.SED - WT.SED	sp|Q9WUZ7|SH3BG_MOUSE	Q9WUZ7	SH3BG_MOUSE	SH3 domain-binding glutamic acid-rich protein	10090	Sh3bgr	0.231053	2.61722	2.04356	0.0580794	0.111646	15.7656	1.8951
KI.SED - WT.SED	sp|Q8BTY1|KAT1_MOUSE	Q8BTY1	KAT1_MOUSE	Kynurenine--oxoglutarate transaminase 1	10090	Kyat1	-0.278619	0.738641	-2.04323	0.0581153	0.111646	15.7656	-1.89483
KI.SED - WT.SED	sp|Q8K1A5|TM41B_MOUSE	Q8K1A5	TM41B_MOUSE	Transmembrane protein 41B	10090	Tmem41b	0.335822	-4.98489	2.04285	0.0581569	0.111655	15.7656	1.89451
KI.SED - WT.SED	sp|P02535|K1C10_MOUSE	P02535	K1C10_MOUSE	Keratin, type I cytoskeletal 10	10090	Krt10	-0.324704	-3.28546	-2.04036	0.0584309	0.11211	15.7656	-1.89245
KI.SED - WT.SED	sp|Q8BK64|AHSA1_MOUSE	Q8BK64	AHSA1_MOUSE	Activator of 90 kDa heat shock protein ATPase homolog 1	10090	Ahsa1	-0.156094	0.793246	-2.03931	0.0585471	0.112262	15.7656	-1.89158
KI.SED - WT.SED	sp|Q8C0M9|ASGL1_MOUSE	Q8C0M9	ASGL1_MOUSE	Isoaspartyl peptidase/L-asparaginase	10090	Asrgl1	0.172281	3.15991	2.03695	0.0588077	0.11269	15.7656	1.88963
KI.SED - WT.SED	sp|Q3URD3|SLMAP_MOUSE	Q3URD3	SLMAP_MOUSE	Sarcolemmal membrane-associated protein	10090	Slmap	0.403719	1.19081	2.03553	0.05942	0.113757	15.3675	1.88507
KI.SED - WT.SED	sp|B1AY13|UBP24_MOUSE	B1AY13	UBP24_MOUSE	Ubiquitin carboxyl-terminal hydrolase 24	10090	Usp24	0.152466	0.632809	2.03127	0.05944	0.113757	15.7656	1.88492
KI.SED - WT.SED	sp|P26883|FKB1A_MOUSE	P26883	FKB1A_MOUSE	Peptidyl-prolyl cis-trans isomerase FKBP1A	10090	Fkbp1a	-0.850816	2.26135	-2.04568	0.0596065	0.114004	14.3244	-1.88369
KI.SED - WT.SED	sp|Q8K2T1|NMRL1_MOUSE	Q8K2T1	NMRL1_MOUSE	NmrA-like family domain-containing protein 1	10090	Nmral1	0.252954	-0.151078	2.02862	0.0597373	0.114181	15.7656	1.88273
KI.SED - WT.SED	sp|Q9ER60|SCN4A_MOUSE	Q9ER60	SCN4A_MOUSE	Sodium channel protein type 4 subunit alpha	10090	Scn4a	0.24148	-0.116373	2.02591	0.0600429	0.114693	15.7656	1.88048
KI.SED - WT.SED	sp|P05533|LY6A_MOUSE	P05533	LY6A_MOUSE	Lymphocyte antigen 6A-2/6E-1	10090	Ly6a	0.373667	-4.18806	2.02352	0.0603134	0.115137	15.7656	1.8785
KI.SED - WT.SED	sp|P04919|B3AT_MOUSE	P04919	B3AT_MOUSE	Band 3 anion transport protein	10090	Slc4a1	-0.456411	-0.21428	-2.02652	0.0605674	0.115549	15.2518	-1.87664
KI.SED - WT.SED	sp|Q80WJ7|LYRIC_MOUSE	Q80WJ7	LYRIC_MOUSE	Protein LYRIC	10090	Mtdh	0.179148	-0.539528	2.01936	0.0607859	0.115892	15.7656	1.87505
KI.SED - WT.SED	sp|P28700|RXRA_MOUSE	P28700	RXRA_MOUSE	Retinoic acid receptor RXR-alpha	10090	Rxra	0.20448	-2.57051	2.01841	0.0608953	0.115964	15.7656	1.87425
KI.SED - WT.SED	sp|Q9D1P4|CHRD1_MOUSE	Q9D1P4	CHRD1_MOUSE	Cysteine and histidine-rich domain-containing protein 1	10090	Chordc1	0.198881	2.39181	2.01836	0.0609003	0.115964	15.7656	1.87422
KI.SED - WT.SED	sp|O08529|CAN2_MOUSE	O08529	CAN2_MOUSE	Calpain-2 catalytic subunit	10090	Capn2	0.135799	3.13833	2.01627	0.0611399	0.116347	15.7656	1.87248
KI.SED - WT.SED	tr|Q8VHM5|Q8VHM5_MOUSE	Q8VHM5	Q8VHM5_MOUSE	Heterogeneous nuclear ribonucleoprotein R	10090	Hnrnpr	0.238955	-2.80531	2.01484	0.0613042	0.116586	15.7656	1.87129
KI.SED - WT.SED	sp|Q922H2|PDK3_MOUSE	Q922H2	PDK3_MOUSE	[Pyruvate dehydrogenase (acetyl-transferring)] kinase isozyme 3, mitochondrial	10090	Pdk3	-0.77542	-3.47613	-2.01717	0.0616338	0.117139	15.2518	-1.86892
KI.SED - WT.SED	sp|Q9CR23|TMEM9_MOUSE	Q9CR23	TMEM9_MOUSE	Proton-transporting V-type ATPase complex assembly regulator TMEM9	10090	Tmem9	-0.370391	-3.94201	-2.00978	0.0618894	0.117535	15.7656	-1.86709
KI.SED - WT.SED	sp|P29391|FRIL1_MOUSE	P29391	FRIL1_MOUSE	Ferritin light chain 1	10090	Ftl1	0.569625	-1.42227	2.01468	0.0619199	0.117535	15.2518	1.86687
KI.SED - WT.SED	sp|Q99JY3|GIMA4_MOUSE	Q99JY3	GIMA4_MOUSE	GTPase IMAP family member 4	10090	Gimap4	-0.29073	-2.39434	-2.0067	0.0622476	0.118083	15.7656	-1.86453
KI.SED - WT.SED	sp|Q9WV60|GSK3B_MOUSE	Q9WV60	GSK3B_MOUSE	Glycogen synthase kinase-3 beta	10090	Gsk3b	0.202101	0.941535	2.00623	0.0623026	0.118113	15.7656	1.86414
KI.SED - WT.SED	sp|Q9CQN7|RM41_MOUSE	Q9CQN7	RM41_MOUSE	39S ribosomal protein L41, mitochondrial	10090	Mrpl41	-0.283578	-2.48921	-2.00523	0.0624186	0.118259	15.7656	-1.86331
KI.SED - WT.SED	sp|Q8BZ98|DYN3_MOUSE	Q8BZ98	DYN3_MOUSE	Dynamin-3	10090	Dnm3	-0.42031	-2.32121	-2.00468	0.0626348	0.118594	15.6325	-1.86177
KI.SED - WT.SED	sp|O09044|SNP23_MOUSE	O09044	SNP23_MOUSE	Synaptosomal-associated protein 23	10090	Snap23	0.162077	-0.809071	2.00232	0.0627607	0.118758	15.7656	1.86088
KI.SED - WT.SED	sp|Q01853|TERA_MOUSE	Q01853	TERA_MOUSE	Transitional endoplasmic reticulum ATPase	10090	Vcp	0.199478	5.54555	2.00145	0.062863	0.118877	15.7656	1.86016
KI.SED - WT.SED	sp|Q8BRF7|SCFD1_MOUSE	Q8BRF7	SCFD1_MOUSE	Sec1 family domain-containing protein 1	10090	Scfd1	-0.243991	-0.919864	-2.00066	0.062956	0.118978	15.7656	-1.8595
KI.SED - WT.SED	sp|Q9D1H9|MFAP4_MOUSE	Q9D1H9	MFAP4_MOUSE	Microfibril-associated glycoprotein 4	10090	Mfap4	0.561037	-3.08946	2.00175	0.0630066	0.118999	15.6085	1.85914
KI.SED - WT.SED	sp|P56812|PDCD5_MOUSE	P56812	PDCD5_MOUSE	Programmed cell death protein 5	10090	Pdcd5	0.147871	0.759064	1.99871	0.0631856	0.119263	15.7656	1.85788
KI.SED - WT.SED	sp|P17918|PCNA_MOUSE	P17918	PCNA_MOUSE	Proliferating cell nuclear antigen	10090	Pcna	0.232944	-3.01328	1.99721	0.0633639	0.1195	15.7656	1.85663
KI.SED - WT.SED	sp|P59481|LMA2L_MOUSE	P59481	LMA2L_MOUSE	VIP36-like protein	10090	Lman2l	-0.309509	-2.08907	-1.99698	0.0633902	0.1195	15.7656	-1.85644
KI.SED - WT.SED	sp|Q9D154|ILEUA_MOUSE	Q9D154	ILEUA_MOUSE	Leukocyte elastase inhibitor A	10090	Serpinb1a	-0.212602	0.863192	-1.99412	0.0637313	0.120068	15.7656	-1.85405
KI.SED - WT.SED	sp|Q6ZWU9|RS27_MOUSE	Q6ZWU9	RS27_MOUSE	40S ribosomal protein S27	10090	Rps27	0.142557	2.67532	1.99083	0.0641243	0.120733	15.7656	1.85131
KI.SED - WT.SED	sp|Q8K268|ABCF3_MOUSE	Q8K268	ABCF3_MOUSE	ATP-binding cassette sub-family F member 3	10090	Abcf3	0.264089	-3.40353	1.98959	0.0642726	0.120937	15.7656	1.85028
KI.SED - WT.SED	sp|Q9WUD1|CHIP_MOUSE	Q9WUD1	CHIP_MOUSE	E3 ubiquitin-protein ligase CHIP	10090	Stub1	0.453352	-4.99587	1.98666	0.0646256	0.121525	15.7656	1.84784
KI.SED - WT.SED	sp|Q60865|CAPR1_MOUSE	Q60865	CAPR1_MOUSE	Caprin-1	10090	Caprin1	0.147191	1.17257	1.98609	0.0646947	0.121579	15.7656	1.84736
KI.SED - WT.SED	sp|Q9CQV6|MLP3B_MOUSE	Q9CQV6	MLP3B_MOUSE	Microtubule-associated proteins 1A/1B light chain 3B	10090	Map1lc3b	-0.238631	-3.25073	-1.98575	0.0647351	0.12158	15.7656	-1.84708
KI.SED - WT.SED	sp|Q9R059|FHL3_MOUSE	Q9R059	FHL3_MOUSE	Four and a half LIM domains protein 3	10090	Fhl3	0.257294	4.17349	1.98062	0.065358	0.122673	15.7656	1.8428
KI.SED - WT.SED	sp|Q924L1|LTMD1_MOUSE	Q924L1	LTMD1_MOUSE	LETM1 domain-containing protein 1	10090	Letmd1	-0.334388	-3.8417	-1.98028	0.065399	0.122674	15.7656	-1.84252
KI.SED - WT.SED	sp|Q8C7H1|MMAA_MOUSE	Q8C7H1	MMAA_MOUSE	Methylmalonic aciduria type A homolog, mitochondrial	10090	Mmaa	-0.409969	-4.92599	-1.97944	0.0655027	0.122792	15.7656	-1.84181
KI.SED - WT.SED	sp|Q6DFW4|NOP58_MOUSE	Q6DFW4	NOP58_MOUSE	Nucleolar protein 58	10090	Nop58	0.279606	-3.67826	1.97826	0.065647	0.122986	15.7656	1.84083
KI.SED - WT.SED	sp|Q7M6Y3|PICAL_MOUSE	Q7M6Y3	PICAL_MOUSE	Phosphatidylinositol-binding clathrin assembly protein	10090	Picalm	0.144549	1.72757	1.97784	0.0656978	0.123005	15.7656	1.84048
KI.SED - WT.SED	sp|P14131|RS16_MOUSE	P14131	RS16_MOUSE	40S ribosomal protein S16	10090	Rps16	0.15998	3.59983	1.97641	0.0658734	0.123191	15.7656	1.83928
KI.SED - WT.SED	sp|P43274|H14_MOUSE	P43274	H14_MOUSE	Histone H1.4	10090	H1-4	-0.473229	3.87021	-1.98078	0.0658861	0.123191	15.3009	-1.8392
KI.SED - WT.SED	tr|G5E895|G5E895_MOUSE	G5E895	G5E895_MOUSE	Aldo-keto reductase family 1, member B10 (aldose reductase)	10090	Akr1b10	-0.152523	4.42436	-1.97604	0.0659192	0.123191	15.7656	-1.83897
KI.SED - WT.SED	sp|Q3U0S6|RAIN_MOUSE	Q3U0S6	RAIN_MOUSE	Ras-interacting protein 1	10090	Rasip1	-0.262656	-2.14092	-1.97524	0.0660175	0.123298	15.7656	-1.8383
KI.SED - WT.SED	sp|Q61878|PRG2_MOUSE	Q61878	PRG2_MOUSE	Bone marrow proteoglycan	10090	Prg2	0.925635	-1.08343	1.98852	0.0662081	0.123577	14.3244	1.83701
KI.SED - WT.SED	sp|P49312|ROA1_MOUSE	P49312	ROA1_MOUSE	Heterogeneous nuclear ribonucleoprotein A1	10090	Hnrnpa1	0.166061	0.805383	1.97097	0.066544	0.124128	15.7656	1.83474
KI.SED - WT.SED	sp|P23506|PIMT_MOUSE	P23506	PIMT_MOUSE	Protein-L-isoaspartate(D-aspartate) O-methyltransferase	10090	Pcmt1	0.136301	2.85168	1.96817	0.0668928	0.124701	15.7656	1.83239
KI.SED - WT.SED	sp|Q80XB4|NRAP_MOUSE	Q80XB4	NRAP_MOUSE	Nebulin-related-anchoring protein	10090	Nrap	0.194806	3.35412	1.96607	0.0671542	0.125111	15.7656	1.83064
KI.SED - WT.SED	sp|Q62393|TPD52_MOUSE	Q62393	TPD52_MOUSE	Tumor protein D52	10090	Tpd52	0.187826	-0.98956	1.96559	0.0672147	0.125147	15.7656	1.83024
KI.SED - WT.SED	sp|O70591|PFD2_MOUSE	O70591	PFD2_MOUSE	Prefoldin subunit 2	10090	Pfdn2	0.201708	0.0675094	1.9645	0.0673506	0.125323	15.7656	1.82933
KI.SED - WT.SED	sp|P70257|NFIX_MOUSE	P70257	NFIX_MOUSE	Nuclear factor 1 X-type	10090	Nfix	0.23557	-2.2625	1.96012	0.067901	0.126269	15.7656	1.82566
KI.SED - WT.SED	sp|Q9R0N0|GALK1_MOUSE	Q9R0N0	GALK1_MOUSE	Galactokinase	10090	Galk1	0.218146	-1.70074	1.95642	0.0683701	0.127025	15.7656	1.82256
KI.SED - WT.SED	sp|P80317|TCPZ_MOUSE	P80317	TCPZ_MOUSE	T-complex protein 1 subunit zeta	10090	Cct6a	0.1194	1.98892	1.95625	0.0683918	0.127025	15.7656	1.82242
KI.SED - WT.SED	sp|Q9JJ28|FLII_MOUSE	Q9JJ28	FLII_MOUSE	Protein flightless-1 homolog	10090	Flii	0.169337	-0.657797	1.95257	0.0688599	0.127791	15.7656	1.81934
KI.SED - WT.SED	sp|Q9D7X8|GGCT_MOUSE	Q9D7X8	GGCT_MOUSE	Gamma-glutamylcyclotransferase	10090	Ggct	-0.314665	-0.880272	-1.95267	0.0688884	0.127791	15.7298	-1.81915
KI.SED - WT.SED	sp|Q8BR90|RIMC1_MOUSE	Q8BR90	RIMC1_MOUSE	RAB7A-interacting MON1-CCZ1 complex subunit 1	10090	Rimoc1	0.205349	-3.49821	1.94959	0.0692416	0.128367	15.7656	1.81684
KI.SED - WT.SED	sp|Q8BZW8|NHLC2_MOUSE	Q8BZW8	NHLC2_MOUSE	NHL repeat-containing protein 2	10090	Nhlrc2	-0.27971	-2.06477	-1.94879	0.0693445	0.128458	15.7656	-1.81617
KI.SED - WT.SED	sp|Q9Z2P8|VAMP5_MOUSE	Q9Z2P8	VAMP5_MOUSE	Vesicle-associated membrane protein 5	10090	Vamp5	-0.236456	-2.28233	-1.94855	0.0693761	0.128458	15.7656	-1.81596
KI.SED - WT.SED	sp|P26041|MOES_MOUSE	P26041	MOES_MOUSE	Moesin	10090	Msn	0.153722	4.68972	1.94731	0.069535	0.128674	15.7656	1.81493
KI.SED - WT.SED	sp|Q80TV8|CLAP1_MOUSE	Q80TV8	CLAP1_MOUSE	CLIP-associating protein 1	10090	Clasp1	0.149762	-0.551997	1.94677	0.0696055	0.128725	15.7656	1.81447
KI.SED - WT.SED	sp|Q5SSH8|NEUFC_MOUSE	Q5SSH8	NEUFC_MOUSE	Neuferricin	10090	Cyb5d2	-0.466607	-5.33385	-1.94383	0.0699861	0.12935	15.7656	-1.812
KI.SED - WT.SED	sp|Q9CX80|CYGB_MOUSE	Q9CX80	CYGB_MOUSE	Cytoglobin	10090	Cygb	0.399291	-3.98508	1.94187	0.0702403	0.12974	15.7656	1.81036
KI.SED - WT.SED	sp|Q63932|MP2K2_MOUSE	Q63932	MP2K2_MOUSE	Dual specificity mitogen-activated protein kinase kinase 2	10090	Map2k2	0.168304	3.18537	1.94084	0.0703736	0.129879	15.7656	1.8095
KI.SED - WT.SED	sp|Q04857|CO6A1_MOUSE	Q04857	CO6A1_MOUSE	Collagen alpha-1(VI) chain	10090	Col6a1	0.292203	5.27719	1.94063	0.0704011	0.129879	15.7656	1.80932
KI.SED - WT.SED	sp|P14733|LMNB1_MOUSE	P14733	LMNB1_MOUSE	Lamin-B1	10090	Lmnb1	0.155448	3.60465	1.93658	0.0709315	0.130777	15.7656	1.80592
KI.SED - WT.SED	sp|Q9CPX6|ATG3_MOUSE	Q9CPX6	ATG3_MOUSE	Ubiquitin-like-conjugating enzyme ATG3	10090	Atg3	0.268679	-2.7933	1.93573	0.0710433	0.130845	15.7656	1.8052
KI.SED - WT.SED	sp|Q00724|RET4_MOUSE	Q00724	RET4_MOUSE	Retinol-binding protein 4	10090	Rbp4	0.328237	-3.83401	1.93547	0.0710767	0.130845	15.7656	1.80499
KI.SED - WT.SED	sp|O08539|BIN1_MOUSE	O08539	BIN1_MOUSE	Myc box-dependent-interacting protein 1	10090	Bin1	0.203516	5.25675	1.93531	0.0710981	0.130845	15.7656	1.80485
KI.SED - WT.SED	sp|Q9JIF0|ANM1_MOUSE	Q9JIF0	ANM1_MOUSE	Protein arginine N-methyltransferase 1	10090	Prmt1	0.212488	-0.233006	1.93231	0.0714938	0.131493	15.7656	1.80233
KI.SED - WT.SED	sp|Q9QXT0|CNPY2_MOUSE	Q9QXT0	CNPY2_MOUSE	Protein canopy homolog 2	10090	Cnpy2	0.143565	-0.064467	1.93071	0.0717058	0.131803	15.7656	1.80098
KI.SED - WT.SED	sp|Q9CQ79|TXND9_MOUSE	Q9CQ79	TXND9_MOUSE	Thioredoxin domain-containing protein 9	10090	Txndc9	-0.360783	-2.70593	-1.928	0.0720653	0.132383	15.7656	-1.79871
KI.SED - WT.SED	sp|P34022|RANG_MOUSE	P34022	RANG_MOUSE	Ran-specific GTPase-activating protein	10090	Ranbp1	0.239536	-1.46799	1.92349	0.072669	0.133411	15.7656	1.7949
KI.SED - WT.SED	sp|Q9D920|BORC5_MOUSE	Q9D920	BORC5_MOUSE	BLOC-1-related complex subunit 5	10090	Borcs5	-0.298984	-4.34956	-1.92076	0.0730357	0.134002	15.7656	-1.79261
KI.SED - WT.SED	sp|Q9JIK9|RT34_MOUSE	Q9JIK9	RT34_MOUSE	28S ribosomal protein S34, mitochondrial	10090	Mrps34	-0.35843	-3.65467	-1.91996	0.0731431	0.134118	15.7656	-1.79194
KI.SED - WT.SED	sp|Q61749|EI2BD_MOUSE	Q61749	EI2BD_MOUSE	Translation initiation factor eIF-2B subunit delta	10090	Eif2b4	0.188601	-2.80967	1.91816	0.0733867	0.134483	15.7656	1.79042
KI.SED - WT.SED	sp|Q6PIC6|AT1A3_MOUSE	Q6PIC6	AT1A3_MOUSE	Sodium/potassium-transporting ATPase subunit alpha-3	10090	Atp1a3	0.455053	-4.6362	1.91663	0.0735947	0.134782	15.7656	1.78913
KI.SED - WT.SED	sp|O55026|ENTP2_MOUSE	O55026	ENTP2_MOUSE	Ectonucleoside triphosphate diphosphohydrolase 2	10090	Entpd2	0.232955	-2.11984	1.91543	0.0737576	0.134953	15.7656	1.78811
KI.SED - WT.SED	sp|Q9DC61|MPPA_MOUSE	Q9DC61	MPPA_MOUSE	Mitochondrial-processing peptidase subunit alpha	10090	Pmpca	-0.146041	1.53594	-1.91528	0.073777	0.134953	15.7656	-1.78799
KI.SED - WT.SED	sp|Q9ET30|TM9S3_MOUSE	Q9ET30	TM9S3_MOUSE	Transmembrane 9 superfamily member 3	10090	Tm9sf3	0.360744	-4.50489	1.91397	0.0739563	0.135199	15.7656	1.78688
KI.SED - WT.SED	sp|P22599|A1AT2_MOUSE	P22599	A1AT2_MOUSE	Alpha-1-antitrypsin 1-2	10090	Serpina1b	-0.172622	1.81521	-1.91355	0.0740132	0.135221	15.7656	-1.78653
KI.SED - WT.SED	tr|W4VSP4|W4VSP4_MOUSE	W4VSP4	W4VSP4_MOUSE	Serine (or cysteine) peptidase inhibitor, clade B, member 6c	10090	Serpinb6c	0.697818	-6.22446	1.91294	0.0740963	0.135291	15.7656	1.78602
KI.SED - WT.SED	sp|Q8R3G9|TSN8_MOUSE	Q8R3G9	TSN8_MOUSE	Tetraspanin-8	10090	Tspan8	0.414504	-3.44349	1.91164	0.0742737	0.135533	15.7656	1.78492
KI.SED - WT.SED	sp|Q8BSL7|ARF2_MOUSE	Q8BSL7	ARF2_MOUSE	ADP-ribosylation factor 2	10090	Arf2	0.296461	-3.85538	1.90863	0.0746866	0.136204	15.7656	1.78238
KI.SED - WT.SED	sp|P49962|SRP09_MOUSE	P49962	SRP09_MOUSE	Signal recognition particle 9 kDa protein	10090	Srp9	0.22755	-2.92456	1.90828	0.0747348	0.13621	15.7656	1.78209
KI.SED - WT.SED	sp|P97927|LAMA4_MOUSE	P97927	LAMA4_MOUSE	Laminin subunit alpha-4	10090	Lama4	0.226159	1.69968	1.90694	0.0749194	0.136464	15.7656	1.78096
KI.SED - WT.SED	sp|P62751|RL23A_MOUSE	P62751	RL23A_MOUSE	60S ribosomal protein L23a	10090	Rpl23a	0.11072	3.15744	1.90463	0.075239	0.136884	15.7656	1.779
KI.SED - WT.SED	sp|P14142|GLUT4_MOUSE	P14142	GLUT4_MOUSE	Solute carrier family 2, facilitated glucose transporter member 4	10090	Slc2a4	-0.244054	0.640955	-1.90461	0.0752407	0.136884	15.7656	-1.77899
KI.SED - WT.SED	sp|Q61335|BAP31_MOUSE	Q61335	BAP31_MOUSE	B-cell receptor-associated protein 31	10090	Bcap31	-0.180077	-0.364114	-1.90419	0.0752994	0.136908	15.7656	-1.77864
KI.SED - WT.SED	sp|Q921M7|CYRIB_MOUSE	Q921M7	CYRIB_MOUSE	CYFIP-related Rac1 interactor B	10090	Cyrib	0.16743	-1.7059	1.90352	0.0753929	0.136944	15.7656	1.77807
KI.SED - WT.SED	sp|P53811|PIPNB_MOUSE	P53811	PIPNB_MOUSE	Phosphatidylinositol transfer protein beta isoform	10090	Pitpnb	0.211864	-0.700374	1.90339	0.0754101	0.136944	15.7656	1.77796
KI.SED - WT.SED	sp|Q8BGQ7|SYAC_MOUSE	Q8BGQ7	SYAC_MOUSE	Alanine--tRNA ligase, cytoplasmic	10090	Aars1	0.12004	2.83112	1.9012	0.0757143	0.137414	15.7656	1.77611
KI.SED - WT.SED	sp|Q9QZ06|TOLIP_MOUSE	Q9QZ06	TOLIP_MOUSE	Toll-interacting protein	10090	Tollip	-0.147866	-1.19158	-1.90066	0.0757898	0.137469	15.7656	-1.77565
KI.SED - WT.SED	sp|Q91YS8|KCC1A_MOUSE	Q91YS8	KCC1A_MOUSE	Calcium/calmodulin-dependent protein kinase type 1	10090	Camk1	0.324883	-2.84646	1.90009	0.0758694	0.13753	15.7656	1.77517
KI.SED - WT.SED	sp|Q8BMJ3|IF1AX_MOUSE	Q8BMJ3	IF1AX_MOUSE	Eukaryotic translation initiation factor 1A, X-chromosomal	10090	Eif1ax	0.200497	-1.86827	1.89934	0.0759735	0.137636	15.7656	1.77454
KI.SED - WT.SED	sp|Q8BHG1|NRDC_MOUSE	Q8BHG1	NRDC_MOUSE	Nardilysin	10090	Nrdc	0.157784	0.186754	1.89843	0.0761005	0.137784	15.7656	1.77377
KI.SED - WT.SED	sp|P48453|PP2BB_MOUSE	P48453	PP2BB_MOUSE	Serine/threonine-protein phosphatase 2B catalytic subunit beta isoform	10090	Ppp3cb	0.219527	-1.1607	1.89668	0.0763458	0.138145	15.7656	1.77229
KI.SED - WT.SED	sp|Q60634|FLOT2_MOUSE	Q60634	FLOT2_MOUSE	Flotillin-2	10090	Flot2	0.240805	-2.96765	1.89407	0.0767121	0.138725	15.7656	1.77009
KI.SED - WT.SED	sp|O08808|DIAP1_MOUSE	O08808	DIAP1_MOUSE	Protein diaphanous homolog 1	10090	Diaph1	-0.232398	0.868824	-1.89286	0.0768835	0.138952	15.7656	-1.76906
KI.SED - WT.SED	sp|P97315|CSRP1_MOUSE	P97315	CSRP1_MOUSE	Cysteine and glycine-rich protein 1	10090	Csrp1	0.252042	0.275702	1.89154	0.0770693	0.139204	15.7656	1.76795
KI.SED - WT.SED	sp|Q3V009|TMED1_MOUSE	Q3V009	TMED1_MOUSE	Transmembrane emp24 domain-containing protein 1	10090	Tmed1	-0.151949	-1.20122	-1.88614	0.0778361	0.140505	15.7656	-1.76338
KI.SED - WT.SED	sp|Q99JY4|TRABD_MOUSE	Q99JY4	TRABD_MOUSE	TraB domain-containing protein	10090	Trabd	0.316332	-3.46563	1.88473	0.0780377	0.140785	15.7656	1.76219
KI.SED - WT.SED	sp|Q8VEE4|RFA1_MOUSE	Q8VEE4	RFA1_MOUSE	Replication protein A 70 kDa DNA-binding subunit	10090	Rpa1	0.552217	-4.9888	1.88359	0.0782011	0.140995	15.7656	1.76122
KI.SED - WT.SED	sp|Q9CX30|YIF1B_MOUSE	Q9CX30	YIF1B_MOUSE	Protein YIF1B	10090	Yif1b	-0.800503	-4.22491	-1.88623	0.0783852	0.141243	15.3062	-1.76013
KI.SED - WT.SED	sp|P23591|FCL_MOUSE	P23591	FCL_MOUSE	GDP-L-fucose synthase	10090	Gfus	-0.304279	-1.31723	-1.87848	0.0789359	0.142151	15.7656	-1.75689
KI.SED - WT.SED	sp|Q9CQ48|NUDC2_MOUSE	Q9CQ48	NUDC2_MOUSE	NudC domain-containing protein 2	10090	Nudcd2	0.28616	-1.29623	1.87486	0.0794612	0.142986	15.7656	1.75382
KI.SED - WT.SED	sp|Q61554|FBN1_MOUSE	Q61554	FBN1_MOUSE	Fibrillin-1	10090	Fbn1	0.27083	6.30031	1.87463	0.0794946	0.142986	15.7656	1.75363
KI.SED - WT.SED	sp|Q60714|S27A1_MOUSE	Q60714	S27A1_MOUSE	Long-chain fatty acid transport protein 1	10090	Slc27a1	-0.321797	1.38675	-1.87503	0.079595	0.143081	15.6325	-1.75304
KI.SED - WT.SED	sp|Q8CFX1|G6PE_MOUSE	Q8CFX1	G6PE_MOUSE	GDH/6PGL endoplasmic bifunctional protein	10090	H6pd	0.225753	-0.974841	1.87199	0.0798791	0.143507	15.7656	1.75139
KI.SED - WT.SED	sp|Q9JHF7|HPGDS_MOUSE	Q9JHF7	HPGDS_MOUSE	Hematopoietic prostaglandin D synthase	10090	Hpgds	-0.828922	-5.00595	-1.87159	0.0800977	0.143814	15.6325	-1.75012
KI.SED - WT.SED	sp|Q921E2|RAB31_MOUSE	Q921E2	RAB31_MOUSE	Ras-related protein Rab-31	10090	Rab31	0.410274	-4.17596	1.86726	0.0805719	0.144579	15.7656	1.74738
KI.SED - WT.SED	sp|O54946|DNJB6_MOUSE	O54946	DNJB6_MOUSE	DnaJ homolog subfamily B member 6	10090	Dnajb6	0.247696	-2.2157	1.86565	0.0808094	0.144919	15.7656	1.74601
KI.SED - WT.SED	sp|A2AGT5|CKAP5_MOUSE	A2AGT5	CKAP5_MOUSE	Cytoskeleton-associated protein 5	10090	Ckap5	-0.275974	-0.889362	-1.86504	0.0808992	0.144994	15.7656	-1.74549
KI.SED - WT.SED	sp|P09470|ACE_MOUSE	P09470	ACE_MOUSE	Angiotensin-converting enzyme	10090	Ace	-0.166139	-0.180869	-1.86273	0.0812412	0.145471	15.7656	-1.74353
KI.SED - WT.SED	sp|Q07235|GDN_MOUSE	Q07235	GDN_MOUSE	Glia-derived nexin	10090	Serpine2	0.25952	-2.9552	1.86259	0.0812614	0.145471	15.7656	1.74341
KI.SED - WT.SED	sp|Q9Z0S1|BPNT1_MOUSE	Q9Z0S1	BPNT1_MOUSE	3'(2'),5'-bisphosphate nucleotidase 1	10090	Bpnt1	-0.138671	0.820583	-1.85992	0.0816577	0.146094	15.7656	-1.74115
KI.SED - WT.SED	sp|Q02053|UBA1_MOUSE	Q02053	UBA1_MOUSE	Ubiquitin-like modifier-activating enzyme 1	10090	Uba1	0.180783	4.99658	1.85754	0.0820139	0.146644	15.7656	1.73912
KI.SED - WT.SED	sp|Q8BVW0|GANC_MOUSE	Q8BVW0	GANC_MOUSE	Neutral alpha-glucosidase C	10090	Ganc	0.186289	-2.7986	1.85718	0.0820665	0.146651	15.7656	1.73882
KI.SED - WT.SED	sp|Q9D6Y7|MSRA_MOUSE	Q9D6Y7	MSRA_MOUSE	Mitochondrial peptide methionine sulfoxide reductase	10090	Msra	-0.121017	0.218647	-1.85595	0.0822509	0.146894	15.7656	-1.73777
KI.SED - WT.SED	sp|P97372|PSME2_MOUSE	P97372	PSME2_MOUSE	Proteasome activator complex subunit 2	10090	Psme2	0.208882	-0.297895	1.85363	0.0825997	0.14743	15.7656	1.7358
KI.SED - WT.SED	sp|P04247|MYG_MOUSE	P04247	MYG_MOUSE	Myoglobin	10090	Mb	-0.791496	7.01972	-1.86088	0.0827282	0.147572	14.8126	-1.73507
KI.SED - WT.SED	sp|Q9Z204|HNRPC_MOUSE	Q9Z204	HNRPC_MOUSE	Heterogeneous nuclear ribonucleoproteins C1/C2	10090	Hnrnpc	-0.127875	1.32043	-1.84973	0.0831876	0.148304	15.7656	-1.73248
KI.SED - WT.SED	sp|P61957|SUMO2_MOUSE	P61957	SUMO2_MOUSE	Small ubiquitin-related modifier 2	10090	Sumo2	0.188827	-0.112723	1.84736	0.0835474	0.148857	15.7656	1.73046
KI.SED - WT.SED	sp|Q9DCH4|EIF3F_MOUSE	Q9DCH4	EIF3F_MOUSE	Eukaryotic translation initiation factor 3 subunit F	10090	Eif3f	0.145343	-0.335107	1.84167	0.0844154	0.150315	15.7656	1.72562
KI.SED - WT.SED	sp|Q07079|IBP5_MOUSE	Q07079	IBP5_MOUSE	Insulin-like growth factor-binding protein 5	10090	Igfbp5	0.28611	-1.73576	1.84037	0.0846159	0.150583	15.7656	1.72451
KI.SED - WT.SED	sp|Q7TMS5|ABCG2_MOUSE	Q7TMS5	ABCG2_MOUSE	Broad substrate specificity ATP-binding cassette transporter ABCG2	10090	Abcg2	0.226934	-2.06789	1.83737	0.0850774	0.151315	15.7656	1.72196
KI.SED - WT.SED	sp|Q3UV48|LRC30_MOUSE	Q3UV48	LRC30_MOUSE	Leucine-rich repeat-containing protein 30	10090	Lrrc30	-0.284508	-4.0439	-1.82925	0.0863392	0.153469	15.7656	-1.71503
KI.SED - WT.SED	sp|Q9EQG9|CERT_MOUSE	Q9EQG9	CERT_MOUSE	Ceramide transfer protein	10090	Cert1	0.805641	-6.27029	1.82753	0.0866084	0.153857	15.7656	1.71357
KI.SED - WT.SED	sp|P23953|EST1C_MOUSE	P23953	EST1C_MOUSE	Carboxylesterase 1C	10090	Ces1c	0.329707	2.70341	1.82808	0.0866846	0.153902	15.6325	1.71315
KI.SED - WT.SED	sp|Q62264|THRSP_MOUSE	Q62264	THRSP_MOUSE	Thyroid hormone-inducible hepatic protein	10090	Thrsp	0.254408	-2.329	1.82637	0.0867911	0.154001	15.7656	1.71257
KI.SED - WT.SED	sp|Q8C0E2|VP26B_MOUSE	Q8C0E2	VP26B_MOUSE	Vacuolar protein sorting-associated protein 26B	10090	Vps26b	0.29392	-3.59609	1.82449	0.0870872	0.154435	15.7656	1.71097
KI.SED - WT.SED	sp|P12970|RL7A_MOUSE	P12970	RL7A_MOUSE	60S ribosomal protein L7a	10090	Rpl7a	0.177697	3.59597	1.82225	0.0874411	0.154972	15.7656	1.70905
KI.SED - WT.SED	sp|Q91ZU6|DYST_MOUSE	Q91ZU6	DYST_MOUSE	Dystonin	10090	Dst	0.144245	1.83187	1.81957	0.0878651	0.155632	15.7656	1.70677
KI.SED - WT.SED	sp|Q9D8B3|CHM4B_MOUSE	Q9D8B3	CHM4B_MOUSE	Charged multivesicular body protein 4b	10090	Chmp4b	0.105376	2.63387	1.81687	0.0882963	0.156304	15.7656	1.70445
KI.SED - WT.SED	sp|Q9CZP7|CD37L_MOUSE	Q9CZP7	CD37L_MOUSE	Hsp90 co-chaperone Cdc37-like 1	10090	Cdc37l1	-0.176097	-2.14681	-1.8153	0.0885461	0.156576	15.7656	-1.70312
KI.SED - WT.SED	sp|Q9Z2G1|FM1AA_MOUSE	Q9Z2G1	FM1AA_MOUSE	Protein fem-1 homolog A-A	10090	Fem1aa	0.339203	-4.03696	1.81525	0.0885538	0.156576	15.7656	1.70308
KI.SED - WT.SED	sp|Q9JKP5|MBNL1_MOUSE	Q9JKP5	MBNL1_MOUSE	Muscleblind-like protein 1	10090	Mbnl1	0.0955486	0.711633	1.81256	0.088986	0.157248	15.7656	1.70077
KI.SED - WT.SED	sp|P35293|RAB18_MOUSE	P35293	RAB18_MOUSE	Ras-related protein Rab-18	10090	Rab18	0.146477	0.350497	1.80974	0.0894399	0.157958	15.7656	1.69836
KI.SED - WT.SED	sp|Q8BJW6|EIF2A_MOUSE	Q8BJW6	EIF2A_MOUSE	Eukaryotic translation initiation factor 2A	10090	Eif2a	0.189043	-0.75408	1.80897	0.089564	0.158085	15.7656	1.6977
KI.SED - WT.SED	sp|P47857|PFKAM_MOUSE	P47857	PFKAM_MOUSE	ATP-dependent 6-phosphofructokinase, muscle type	10090	Pfkm	0.177169	7.10978	1.80823	0.0896844	0.158132	15.7656	1.69706
KI.SED - WT.SED	sp|Q9D1G3|HHATL_MOUSE	Q9D1G3	HHATL_MOUSE	Protein-cysteine N-palmitoyltransferase HHAT-like protein	10090	Hhatl	0.16236	2.91313	1.80816	0.0896951	0.158132	15.7656	1.69701
KI.SED - WT.SED	sp|P21619|LMNB2_MOUSE	P21619	LMNB2_MOUSE	Lamin-B2	10090	Lmnb2	0.112745	0.58662	1.80547	0.0901314	0.158808	15.7656	1.6947
KI.SED - WT.SED	sp|Q8VHS5|ASB16_MOUSE	Q8VHS5	ASB16_MOUSE	Ankyrin repeat and SOCS box protein 16	10090	Asb16	0.396519	-4.33113	1.80065	0.0909175	0.16004	15.7656	1.69058
KI.SED - WT.SED	sp|Q91WM2|HDHD5_MOUSE	Q91WM2	HDHD5_MOUSE	Haloacid dehalogenase-like hydrolase domain-containing 5	10090	Hdhd5	-0.175383	0.216593	-1.80053	0.0909366	0.16004	15.7656	-1.69048
KI.SED - WT.SED	sp|P97765|WBP2_MOUSE	P97765	WBP2_MOUSE	WW domain-binding protein 2	10090	Wbp2	0.212413	-1.57723	1.79913	0.0911664	0.160314	15.7656	1.68928
KI.SED - WT.SED	sp|Q8K2K6|AGFG1_MOUSE	Q8K2K6	AGFG1_MOUSE	Arf-GAP domain and FG repeat-containing protein 1	10090	Agfg1	-0.132738	-1.40113	-1.7987	0.0912374	0.160314	15.7656	-1.68891
KI.SED - WT.SED	sp|Q9R1P3|PSB2_MOUSE	Q9R1P3	PSB2_MOUSE	Proteasome subunit beta type-2	10090	Psmb2	0.125358	2.87006	1.79861	0.0912517	0.160314	15.7656	1.68883
KI.SED - WT.SED	sp|P21126|UBL4A_MOUSE	P21126	UBL4A_MOUSE	Ubiquitin-like protein 4A	10090	Ubl4a	0.131486	-1.81328	1.79679	0.0915512	0.160747	15.7656	1.68727
KI.SED - WT.SED	sp|O35682|MYADM_MOUSE	O35682	MYADM_MOUSE	Myeloid-associated differentiation marker	10090	Myadm	0.198075	-1.3955	1.79605	0.0916743	0.16082	15.7656	1.68663
KI.SED - WT.SED	sp|P46412|GPX3_MOUSE	P46412	GPX3_MOUSE	Glutathione peroxidase 3	10090	Gpx3	0.206163	-1.07038	1.79589	0.0916992	0.16082	15.7656	1.6865
KI.SED - WT.SED	tr|Q9Z1A1|Q9Z1A1_MOUSE	Q9Z1A1	Q9Z1A1_MOUSE	TFG protein	10090	Tfg	0.165613	0.710396	1.79372	0.0920581	0.161302	15.7656	1.68464
KI.SED - WT.SED	sp|O70325|GPX4_MOUSE	O70325	GPX4_MOUSE	Phospholipid hydroperoxide glutathione peroxidase	10090	Gpx4	0.225333	3.4826	1.79359	0.0920807	0.161302	15.7656	1.68452
KI.SED - WT.SED	sp|Q3U9G9|LBR_MOUSE	Q3U9G9	LBR_MOUSE	Delta(14)-sterol reductase LBR	10090	Lbr	-0.145959	0.480568	-1.79212	0.0923244	0.161635	15.7656	-1.68326
KI.SED - WT.SED	sp|Q60854|SPB6_MOUSE	Q60854	SPB6_MOUSE	Serpin B6	10090	Serpinb6	0.382585	5.30419	1.79067	0.0927282	0.162247	15.6325	1.68118
KI.SED - WT.SED	sp|Q6IFZ6|K2C1B_MOUSE	Q6IFZ6	K2C1B_MOUSE	Keratin, type II cytoskeletal 1b	10090	Krt77	0.429045	1.16145	1.78887	0.0935119	0.163524	15.2518	1.67716
KI.SED - WT.SED	sp|Q9CPU0|LGUL_MOUSE	Q9CPU0	LGUL_MOUSE	Lactoylglutathione lyase	10090	Glo1	0.147872	4.95388	1.7798	0.0943888	0.164821	15.7656	1.67269
KI.SED - WT.SED	sp|Q3TAS6|EMC10_MOUSE	Q3TAS6	EMC10_MOUSE	ER membrane protein complex subunit 10	10090	Emc10	-0.359975	-4.07336	-1.77949	0.0944414	0.164821	15.7656	-1.67242
KI.SED - WT.SED	sp|O70481|UBR1_MOUSE	O70481	UBR1_MOUSE	E3 ubiquitin-protein ligase UBR1	10090	Ubr1	0.162335	-0.557046	1.77942	0.0944527	0.164821	15.7656	1.67236
KI.SED - WT.SED	sp|Q91VW3|SH3L3_MOUSE	Q91VW3	SH3L3_MOUSE	SH3 domain-binding glutamic acid-rich-like protein 3	10090	Sh3bgrl3	0.222703	-0.842433	1.77931	0.094472	0.164821	15.7656	1.67227
KI.SED - WT.SED	sp|Q8BUZ1|ABRA_MOUSE	Q8BUZ1	ABRA_MOUSE	Actin-binding Rho-activating protein	10090	Abra	0.290248	-1.36849	1.7782	0.094659	0.165052	15.7656	1.67132
KI.SED - WT.SED	sp|Q8VHX6|FLNC_MOUSE	Q8VHX6	FLNC_MOUSE	Filamin-C	10090	Flnc	0.206472	7.1327	1.77613	0.0950108	0.16557	15.7656	1.66954
KI.SED - WT.SED	sp|Q9D898|ARP5L_MOUSE	Q9D898	ARP5L_MOUSE	Actin-related protein 2/3 complex subunit 5-like protein	10090	Arpc5l	-0.13367	-0.991161	-1.77467	0.0952602	0.165909	15.7656	-1.66828
KI.SED - WT.SED	sp|Q9CR00|PSMD9_MOUSE	Q9CR00	PSMD9_MOUSE	26S proteasome non-ATPase regulatory subunit 9	10090	Psmd9	0.115335	0.756614	1.77235	0.0956567	0.166503	15.7656	1.66628
KI.SED - WT.SED	sp|Q6PD28|2A5B_MOUSE	Q6PD28	2A5B_MOUSE	Serine/threonine-protein phosphatase 2A 56 kDa regulatory subunit beta isoform	10090	Ppp2r5b	-0.244723	-3.27626	-1.77001	0.0960576	0.167084	15.7656	-1.66427
KI.SED - WT.SED	sp|Q8C5W3|TBCEL_MOUSE	Q8C5W3	TBCEL_MOUSE	Tubulin-specific chaperone cofactor E-like protein	10090	Tbcel	0.185789	-2.38727	1.76976	0.0961008	0.167084	15.7656	1.66406
KI.SED - WT.SED	sp|Q8R2Y2|MUC18_MOUSE	Q8R2Y2	MUC18_MOUSE	Cell surface glycoprotein MUC18	10090	Mcam	-0.198652	-2.7515	-1.76844	0.0963293	0.167326	15.7656	-1.66292
KI.SED - WT.SED	sp|P63101|1433Z_MOUSE	P63101	1433Z_MOUSE	14-3-3 protein zeta/delta	10090	Ywhaz	0.113538	3.13423	1.76827	0.0963577	0.167326	15.7656	1.66277
KI.SED - WT.SED	sp|Q9D9A7|PTG3L_MOUSE	Q9D9A7	PTG3L_MOUSE	Putative protein PTGES3L	10090	Ptges3l	0.249941	3.26358	1.76799	0.0964066	0.167326	15.7656	1.66253
KI.SED - WT.SED	sp|Q8VEL0|MSPD1_MOUSE	Q8VEL0	MSPD1_MOUSE	Motile sperm domain-containing protein 1	10090	Mospd1	-0.166446	-1.23259	-1.76585	0.0967759	0.167871	15.7656	-1.66069
KI.SED - WT.SED	sp|Q8BYH7|TBC17_MOUSE	Q8BYH7	TBC17_MOUSE	TBC1 domain family member 17	10090	Tbc1d17	0.496211	-5.08672	1.76298	0.097274	0.168638	15.7656	1.65822
KI.SED - WT.SED	sp|P51855|GSHB_MOUSE	P51855	GSHB_MOUSE	Glutathione synthetase	10090	Gss	-0.157338	-0.818593	-1.76166	0.0975034	0.168939	15.7656	-1.65708
KI.SED - WT.SED	sp|Q9CX00|IST1_MOUSE	Q9CX00	IST1_MOUSE	IST1 homolog	10090	Ist1	-0.174919	-1.99299	-1.75867	0.0980243	0.169663	15.7656	-1.65451
KI.SED - WT.SED	sp|P61089|UBE2N_MOUSE	P61089	UBE2N_MOUSE	Ubiquitin-conjugating enzyme E2 N	10090	Ube2n	0.158909	2.95631	1.75862	0.0980335	0.169663	15.7656	1.65446
KI.SED - WT.SED	sp|Q91VR5|DDX1_MOUSE	Q91VR5	DDX1_MOUSE	ATP-dependent RNA helicase DDX1	10090	Ddx1	0.114388	2.82951	1.7574	0.0982468	0.169934	15.7656	1.65341
KI.SED - WT.SED	sp|P17427|AP2A2_MOUSE	P17427	AP2A2_MOUSE	AP-2 complex subunit alpha-2	10090	Ap2a2	0.135863	2.36283	1.75539	0.0986003	0.170448	15.7656	1.65168
KI.SED - WT.SED	sp|Q3UX10|TBAL3_MOUSE	Q3UX10	TBAL3_MOUSE	Tubulin alpha chain-like 3	10090	Tubal3	0.345299	-4.41835	1.75084	0.0994023	0.171736	15.7656	1.64776
KI.SED - WT.SED	sp|Q9QZJ6|MFAP5_MOUSE	Q9QZJ6	MFAP5_MOUSE	Microfibrillar-associated protein 5	10090	Mfap5	0.28141	-0.0192667	1.75068	0.0995957	0.171972	15.6325	1.64682
KI.SED - WT.SED	sp|Q6ZWV7|RL35_MOUSE	Q6ZWV7	RL35_MOUSE	60S ribosomal protein L35	10090	Rpl35	0.190684	1.82151	1.74905	0.0997208	0.17209	15.7656	1.64621
KI.SED - WT.SED	sp|Q9ERF3|SKI8_MOUSE	Q9ERF3	SKI8_MOUSE	SKI8 subunit of superkiller complex protein	10090	Skic8	-0.306654	-4.43539	-1.74552	0.100349	0.173074	15.7656	-1.64317
KI.SED - WT.SED	sp|Q02257|PLAK_MOUSE	Q02257	PLAK_MOUSE	Junction plakoglobin	10090	Jup	0.346351	-4.75085	1.74042	0.101263	0.174551	15.7656	1.63876
KI.SED - WT.SED	sp|Q9ERR7|SEP15_MOUSE	Q9ERR7	SEP15_MOUSE	Selenoprotein F	10090	Selenof	0.210257	-1.94461	1.73967	0.101398	0.174685	15.7656	1.63811
KI.SED - WT.SED	sp|P62702|RS4X_MOUSE	P62702	RS4X_MOUSE	40S ribosomal protein S4, X isoform	10090	Rps4x	0.145952	4.88503	1.73869	0.101575	0.174889	15.7656	1.63727
KI.SED - WT.SED	sp|Q9CXR1|DHRS7_MOUSE	Q9CXR1	DHRS7_MOUSE	Dehydrogenase/reductase SDR family member 7	10090	Dhrs7	0.258087	-1.14222	1.73814	0.101675	0.174962	15.7656	1.63679
KI.SED - WT.SED	sp|P56380|AP4A_MOUSE	P56380	AP4A_MOUSE	Bis(5'-nucleosyl)-tetraphosphatase [asymmetrical]	10090	Nudt2	0.208682	-0.0765222	1.73754	0.101784	0.175013	15.7656	1.63627
KI.SED - WT.SED	sp|Q8K1J6|TRNT1_MOUSE	Q8K1J6	TRNT1_MOUSE	CCA tRNA nucleotidyltransferase 1, mitochondrial	10090	Trnt1	-0.18397	-2.05479	-1.73733	0.101821	0.175013	15.7656	-1.63609
KI.SED - WT.SED	sp|P62814|VATB2_MOUSE	P62814	VATB2_MOUSE	V-type proton ATPase subunit B, brain isoform	10090	Atp6v1b2	0.128002	1.27467	1.73528	0.102192	0.175552	15.7656	1.63432
KI.SED - WT.SED	sp|P31001|DESM_MOUSE	P31001	DESM_MOUSE	Desmin	10090	Des	-0.20628	6.71548	-1.73188	0.102811	0.176514	15.7656	-1.63138
KI.SED - WT.SED	sp|Q8CI75|DI3L2_MOUSE	Q8CI75	DI3L2_MOUSE	DIS3-like exonuclease 2	10090	Dis3l2	0.173184	-3.28875	1.73092	0.102986	0.176714	15.7656	1.63055
KI.SED - WT.SED	sp|Q9JMG1|EDF1_MOUSE	Q9JMG1	EDF1_MOUSE	Endothelial differentiation-related factor 1	10090	Edf1	0.154975	1.40273	1.73004	0.103147	0.176858	15.7656	1.62978
KI.SED - WT.SED	sp|Q9Z1G3|VATC1_MOUSE	Q9Z1G3	VATC1_MOUSE	V-type proton ATPase subunit C 1	10090	Atp6v1c1	0.118862	0.0339163	1.72982	0.103187	0.176858	15.7656	1.6296
KI.SED - WT.SED	sp|Q8CGA0|PPM1F_MOUSE	Q8CGA0	PPM1F_MOUSE	Protein phosphatase 1F	10090	Ppm1f	0.165982	-1.37201	1.72931	0.103281	0.17692	15.7656	1.62915
KI.SED - WT.SED	sp|Q64523|H2A2C_MOUSE	Q64523	H2A2C_MOUSE	Histone H2A type 2-C	10090	H2ac20	0.136738	3.96631	1.72671	0.103758	0.177636	15.7656	1.6269
KI.SED - WT.SED	sp|P62071|RRAS2_MOUSE	P62071	RRAS2_MOUSE	Ras-related protein R-Ras2	10090	Rras2	0.210008	-2.79487	1.72537	0.104004	0.177955	15.7656	1.62575
KI.SED - WT.SED	sp|Q64442|DHSO_MOUSE	Q64442	DHSO_MOUSE	Sorbitol dehydrogenase	10090	Sord	-0.138756	-1.43172	-1.72469	0.104129	0.178068	15.7656	-1.62516
KI.SED - WT.SED	sp|Q9CQR2|RS21_MOUSE	Q9CQR2	RS21_MOUSE	40S ribosomal protein S21	10090	Rps21	0.156029	2.05299	1.72352	0.104345	0.178337	15.7656	1.62415
KI.SED - WT.SED	sp|Q99JI6|RAP1B_MOUSE	Q99JI6	RAP1B_MOUSE	Ras-related protein Rap-1b	10090	Rap1b	0.215776	-2.89616	1.72264	0.104508	0.178338	15.7656	1.62338
KI.SED - WT.SED	sp|P62141|PP1B_MOUSE	P62141	PP1B_MOUSE	Serine/threonine-protein phosphatase PP1-beta catalytic subunit	10090	Ppp1cb	-0.116877	3.04992	-1.7225	0.104533	0.178338	15.7656	-1.62326
KI.SED - WT.SED	sp|Q9D967|MGDP1_MOUSE	Q9D967	MGDP1_MOUSE	Magnesium-dependent phosphatase 1	10090	Mdp1	0.417759	1.13688	1.72586	0.104569	0.178338	15.2518	1.62309
KI.SED - WT.SED	sp|Q6PD03|2A5A_MOUSE	Q6PD03	2A5A_MOUSE	Serine/threonine-protein phosphatase 2A 56 kDa regulatory subunit alpha isoform	10090	Ppp2r5a	-0.141677	1.88837	-1.72199	0.104628	0.178338	15.7656	-1.62282
KI.SED - WT.SED	sp|P62774|MTPN_MOUSE	P62774	MTPN_MOUSE	Myotrophin	10090	Mtpn	0.234164	-2.05599	1.72192	0.104641	0.178338	15.7656	1.62276
KI.SED - WT.SED	sp|Q80X90|FLNB_MOUSE	Q80X90	FLNB_MOUSE	Filamin-B	10090	Flnb	-0.139244	-0.101037	-1.72025	0.104951	0.178767	15.7656	-1.62131
KI.SED - WT.SED	sp|Q8BJU0|SGTA_MOUSE	Q8BJU0	SGTA_MOUSE	Small glutamine-rich tetratricopeptide repeat-containing protein alpha	10090	Sgta	0.132322	-1.03934	1.71845	0.105285	0.179234	15.7656	1.61975
KI.SED - WT.SED	sp|Q922Q1|MARC2_MOUSE	Q922Q1	MARC2_MOUSE	Mitochondrial amidoxime reducing component 2	10090	Mtarc2	0.174709	0.995735	1.71791	0.105386	0.179304	15.7656	1.61929
KI.SED - WT.SED	sp|P14824|ANXA6_MOUSE	P14824	ANXA6_MOUSE	Annexin A6	10090	Anxa6	0.124334	5.90841	1.71487	0.105954	0.18017	15.7656	1.61665
KI.SED - WT.SED	sp|O70400|PDLI1_MOUSE	O70400	PDLI1_MOUSE	PDZ and LIM domain protein 1	10090	Pdlim1	0.48985	1.80752	1.72032	0.10619	0.18047	14.8126	1.61556
KI.SED - WT.SED	sp|P03987|IGHG3_MOUSE	P03987	IGHG3_MOUSE	Ig gamma-3 chain C region	10090		0.274767	-0.839125	1.71268	0.106408	0.180739	15.7298	1.61455
KI.SED - WT.SED	sp|Q9D020|5NT3A_MOUSE	Q9D020	5NT3A_MOUSE	Cytosolic 5'-nucleotidase 3A	10090	Nt5c3a	0.18171	3.43138	1.71149	0.10659	0.180945	15.7656	1.61371
KI.SED - WT.SED	tr|E9PWQ3|E9PWQ3_MOUSE	E9PWQ3	E9PWQ3_MOUSE	Collagen, type VI, alpha 3	10090	Col6a3	0.224357	5.98233	1.70998	0.106873	0.181324	15.7656	1.61241
KI.SED - WT.SED	sp|Q9D1H8|RM53_MOUSE	Q9D1H8	RM53_MOUSE	39S ribosomal protein L53, mitochondrial	10090	Mrpl53	-0.255628	-3.85362	-1.70857	0.107139	0.181674	15.7656	-1.61119
KI.SED - WT.SED	sp|Q99N93|RM16_MOUSE	Q99N93	RM16_MOUSE	39S ribosomal protein L16, mitochondrial	10090	Mrpl16	-0.253068	-0.238715	-1.7077	0.107315	0.181869	15.7566	-1.61038
KI.SED - WT.SED	sp|P08003|PDIA4_MOUSE	P08003	PDIA4_MOUSE	Protein disulfide-isomerase A4	10090	Pdia4	0.109227	0.277875	1.70682	0.107471	0.182032	15.7656	1.60967
KI.SED - WT.SED	sp|Q99JW4|LIMS1_MOUSE	Q99JW4	LIMS1_MOUSE	LIM and senescent cell antigen-like-containing domain protein 1	10090	Lims1	0.140673	2.0534	1.70451	0.10791	0.182673	15.7656	1.60766
KI.SED - WT.SED	sp|Q8K0E1|KCD15_MOUSE	Q8K0E1	KCD15_MOUSE	BTB/POZ domain-containing protein KCTD15	10090	Kctd15	-0.260033	-3.91644	-1.70207	0.108374	0.183356	15.7656	-1.60554
KI.SED - WT.SED	sp|Q8VBX0|ASB13_MOUSE	Q8VBX0	ASB13_MOUSE	Ankyrin repeat and SOCS box protein 13	10090	Asb13	0.160958	-1.74461	1.69571	0.109595	0.185251	15.7656	1.60002
KI.SED - WT.SED	sp|Q8BFS6|CPPED_MOUSE	Q8BFS6	CPPED_MOUSE	Serine/threonine-protein phosphatase CPPED1	10090	Cpped1	0.15286	-0.993329	1.6956	0.109617	0.185251	15.7656	1.59992
KI.SED - WT.SED	sp|Q8BFP9|PDK1_MOUSE	Q8BFP9	PDK1_MOUSE	[Pyruvate dehydrogenase (acetyl-transferring)] kinase isozyme 1, mitochondrial	10090	Pdk1	0.148456	-1.70592	1.69486	0.109758	0.185385	15.7656	1.59928
KI.SED - WT.SED	sp|Q8R105|VP37C_MOUSE	Q8R105	VP37C_MOUSE	Vacuolar protein sorting-associated protein 37C	10090	Vps37c	-0.337583	-3.6318	-1.69372	0.109979	0.185655	15.7656	-1.59829
KI.SED - WT.SED	sp|P26369|U2AF2_MOUSE	P26369	U2AF2_MOUSE	Splicing factor U2AF 65 kDa subunit	10090	U2af2	0.247605	-2.84243	1.6891	0.110876	0.187065	15.7656	1.59427
KI.SED - WT.SED	sp|Q9DBG7|SRPRA_MOUSE	Q9DBG7	SRPRA_MOUSE	Signal recognition particle receptor subunit alpha	10090	Srpra	0.123157	0.525598	1.6863	0.111423	0.187873	15.7656	1.59183
KI.SED - WT.SED	sp|P14094|AT1B1_MOUSE	P14094	AT1B1_MOUSE	Sodium/potassium-transporting ATPase subunit beta-1	10090	Atp1b1	-0.504128	3.53838	-1.69113	0.111479	0.187873	14.9984	-1.59158
KI.SED - WT.SED	sp|Q9WV06|ANKR2_MOUSE	Q9WV06	ANKR2_MOUSE	Ankyrin repeat domain-containing protein 2	10090	Ankrd2	0.770012	2.71024	1.69578	0.111544	0.187876	14.3244	1.59129
KI.SED - WT.SED	sp|Q8VEK0|CC50A_MOUSE	Q8VEK0	CC50A_MOUSE	Cell cycle control protein 50A	10090	Tmem30a	0.203039	-1.48137	1.68309	0.112052	0.188557	15.7656	1.58904
KI.SED - WT.SED	sp|Q02788|CO6A2_MOUSE	Q02788	CO6A2_MOUSE	Collagen alpha-2(VI) chain	10090	Col6a2	0.2484	4.94464	1.68298	0.112073	0.188557	15.7656	1.58895
KI.SED - WT.SED	sp|Q6P3D0|NUD16_MOUSE	Q6P3D0	NUD16_MOUSE	U8 snoRNA-decapping enzyme	10090	Nudt16	0.258163	-2.80608	1.68147	0.11237	0.188952	15.7656	1.58763
KI.SED - WT.SED	sp|O35166|GOSR2_MOUSE	O35166	GOSR2_MOUSE	Golgi SNAP receptor complex member 2	10090	Gosr2	0.282186	-3.81252	1.68079	0.112504	0.189072	15.7656	1.58704
KI.SED - WT.SED	sp|Q9R1Z8|VINEX_MOUSE	Q9R1Z8	VINEX_MOUSE	Vinexin	10090	Sorbs3	-0.137249	-0.493029	-1.68001	0.112658	0.189226	15.7656	-1.58636
KI.SED - WT.SED	sp|Q9DCC7|ISC2B_MOUSE	Q9DCC7	ISC2B_MOUSE	Isochorismatase domain-containing protein 2B	10090	Isoc2b	0.216502	-3.54482	1.67654	0.113345	0.190273	15.7656	1.58334
KI.SED - WT.SED	sp|Q64471|GSTT1_MOUSE	Q64471	GSTT1_MOUSE	Glutathione S-transferase theta-1	10090	Gstt1	0.149018	0.482072	1.67449	0.113752	0.190851	15.7656	1.58155
KI.SED - WT.SED	sp|Q5ND29|RILP_MOUSE	Q5ND29	RILP_MOUSE	Rab-interacting lysosomal protein	10090	Rilp	0.168916	-2.45237	1.67409	0.113833	0.19088	15.7656	1.5812
KI.SED - WT.SED	sp|Q8C7R4|UBA6_MOUSE	Q8C7R4	UBA6_MOUSE	Ubiquitin-like modifier-activating enzyme 6	10090	Uba6	0.246044	-1.3375	1.67377	0.113897	0.190882	15.7656	1.58092
KI.SED - WT.SED	sp|Q9JI90|RNF14_MOUSE	Q9JI90	RNF14_MOUSE	E3 ubiquitin-protein ligase RNF14	10090	Rnf14	0.248503	-2.76435	1.66751	0.11515	0.192874	15.7656	1.57546
KI.SED - WT.SED	tr|Q8C6B0|Q8C6B0_MOUSE	Q8C6B0	Q8C6B0_MOUSE	Methyltransferase like 7A1	10090	Mettl7a1	0.140552	0.324857	1.6656	0.115535	0.193413	15.7656	1.57379
KI.SED - WT.SED	sp|Q9JIK5|DDX21_MOUSE	Q9JIK5	DDX21_MOUSE	Nucleolar RNA helicase 2	10090	Ddx21	-0.295371	-4.35011	-1.66312	0.116036	0.194049	15.7656	-1.57163
KI.SED - WT.SED	sp|Q6ZQI3|MLEC_MOUSE	Q6ZQI3	MLEC_MOUSE	Malectin	10090	Mlec	-0.172183	2.68045	-1.66308	0.116044	0.194049	15.7656	-1.5716
KI.SED - WT.SED	sp|Q9DBL1|ACDSB_MOUSE	Q9DBL1	ACDSB_MOUSE	Short/branched chain specific acyl-CoA dehydrogenase, mitochondrial	10090	Acadsb	-0.163845	1.91235	-1.66233	0.116196	0.194196	15.7656	-1.57094
KI.SED - WT.SED	sp|P60670|NPL4_MOUSE	P60670	NPL4_MOUSE	Nuclear protein localization protein 4 homolog	10090	Nploc4	0.155327	0.198447	1.66061	0.116545	0.194672	15.7656	1.56944
KI.SED - WT.SED	sp|E9PVA8|GCN1_MOUSE	E9PVA8	GCN1_MOUSE	eIF-2-alpha kinase activator GCN1	10090	Gcn1	0.216015	-2.58637	1.65955	0.116762	0.194926	15.7656	1.56851
KI.SED - WT.SED	sp|Q8K1E6|ALKB3_MOUSE	Q8K1E6	ALKB3_MOUSE	Alpha-ketoglutarate-dependent dioxygenase alkB homolog 3	10090	Alkbh3	0.161692	-2.20286	1.65921	0.116831	0.194934	15.7656	1.56821
KI.SED - WT.SED	sp|Q8CFV9|RIFK_MOUSE	Q8CFV9	RIFK_MOUSE	Riboflavin kinase	10090	Rfk	0.133114	-0.268723	1.65726	0.117229	0.195465	15.7656	1.56651
KI.SED - WT.SED	sp|O54984|GET3_MOUSE	O54984	GET3_MOUSE	ATPase GET3	10090	Get3	-0.130931	0.805009	-1.65701	0.117279	0.195465	15.7656	-1.5663
KI.SED - WT.SED	sp|P01786|HVM17_MOUSE	P01786	HVM17_MOUSE	Ig heavy chain V region MOPC 47A	10090		0.541375	-3.55133	1.65661	0.117647	0.195971	15.5397	1.56473
KI.SED - WT.SED	sp|P24527|LKHA4_MOUSE	P24527	LKHA4_MOUSE	Leukotriene A-4 hydrolase	10090	Lta4h	0.121117	2.99345	1.65193	0.118323	0.196963	15.7656	1.56185
KI.SED - WT.SED	sp|Q99MQ4|ASPN_MOUSE	Q99MQ4	ASPN_MOUSE	Asporin	10090	Aspn	0.347856	2.61854	1.65452	0.118374	0.196963	15.3088	1.56164
KI.SED - WT.SED	sp|O70475|UGDH_MOUSE	O70475	UGDH_MOUSE	UDP-glucose 6-dehydrogenase	10090	Ugdh	0.331614	-3.47452	1.64987	0.118748	0.197347	15.7656	1.56005
KI.SED - WT.SED	sp|P0C5K1|SBK2_MOUSE	P0C5K1	SBK2_MOUSE	Serine/threonine-protein kinase SBK2	10090	Sbk2	-0.274459	0.734927	-1.65035	0.118815	0.197347	15.6325	-1.55977
KI.SED - WT.SED	sp|P70255|NFIC_MOUSE	P70255	NFIC_MOUSE	Nuclear factor 1 C-type	10090	Nfic	0.314569	-4.91671	1.64952	0.11882	0.197347	15.7656	1.55975
KI.SED - WT.SED	sp|Q8K273|EMC5_MOUSE	Q8K273	EMC5_MOUSE	ER membrane protein complex subunit 5	10090	Mmgt1	0.188749	-2.70622	1.6493	0.118865	0.197347	15.7656	1.55955
KI.SED - WT.SED	sp|Q9D7M1|GID8_MOUSE	Q9D7M1	GID8_MOUSE	Glucose-induced degradation protein 8 homolog	10090	Gid8	0.171941	-2.03219	1.64086	0.120622	0.200153	15.7656	1.55217
KI.SED - WT.SED	sp|Q91VR8|BRK1_MOUSE	Q91VR8	BRK1_MOUSE	Protein BRICK1	10090	Brk1	0.437011	-4.89131	1.63962	0.120882	0.200374	15.7656	1.55108
KI.SED - WT.SED	sp|O55131|SEPT7_MOUSE	O55131	SEPT7_MOUSE	Septin-7	10090	Septin7	0.113465	0.987627	1.63952	0.120903	0.200374	15.7656	1.55099
KI.SED - WT.SED	sp|Q8BH64|EHD2_MOUSE	Q8BH64	EHD2_MOUSE	EH domain-containing protein 2	10090	Ehd2	-0.205282	3.762	-1.63927	0.120954	0.200374	15.7656	-1.55078
KI.SED - WT.SED	sp|Q9JMC3|DNJA4_MOUSE	Q9JMC3	DNJA4_MOUSE	DnaJ homolog subfamily A member 4	10090	Dnaja4	0.118718	-0.115364	1.63868	0.121079	0.200386	15.7656	1.55026
KI.SED - WT.SED	sp|Q8K2C6|SIR5_MOUSE	Q8K2C6	SIR5_MOUSE	NAD-dependent protein deacylase sirtuin-5, mitochondrial	10090	Sirt5	0.134248	-0.0689003	1.63861	0.121094	0.200386	15.7656	1.5502
KI.SED - WT.SED	sp|Q9CQF0|RM11_MOUSE	Q9CQF0	RM11_MOUSE	39S ribosomal protein L11, mitochondrial	10090	Mrpl11	-0.333572	0.0662414	-1.63946	0.121339	0.200681	15.4321	-1.54918
KI.SED - WT.SED	sp|P47911|RL6_MOUSE	P47911	RL6_MOUSE	60S ribosomal protein L6	10090	Rpl6	0.13231	3.1478	1.6351	0.121833	0.201388	15.7656	1.54712
KI.SED - WT.SED	sp|Q9EPU0|RENT1_MOUSE	Q9EPU0	RENT1_MOUSE	Regulator of nonsense transcripts 1	10090	Upf1	0.103046	0.352101	1.63452	0.121956	0.201481	15.7656	1.54661
KI.SED - WT.SED	tr|Q9DAV6|Q9DAV6_MOUSE	Q9DAV6	Q9DAV6_MOUSE	R86	10090	Serpinb9b	-0.416038	-3.80379	-1.6337	0.122129	0.201657	15.7656	-1.5459
KI.SED - WT.SED	tr|Q0VF55|Q0VF55_MOUSE	Q0VF55	Q0VF55_MOUSE	Calcium-transporting ATPase	10090	Atp2b3	0.260612	2.81351	1.63398	0.122237	0.201725	15.6325	1.54545
KI.SED - WT.SED	sp|Q9QY93|DCTP1_MOUSE	Q9QY93	DCTP1_MOUSE	dCTP pyrophosphatase 1	10090	Dctpp1	0.141633	-2.5815	1.6324	0.122405	0.201828	15.7656	1.54476
KI.SED - WT.SED	tr|A0A5F8MPH8|A0A5F8MPH8_MOUSE	A0A5F8MPH8	A0A5F8MPH8_MOUSE	Tenascin XB	10090	Tnxb	0.252172	2.57447	1.63295	0.122456	0.201828	15.6325	1.54455
KI.SED - WT.SED	sp|Q6PHZ2|KCC2D_MOUSE	Q6PHZ2	KCC2D_MOUSE	Calcium/calmodulin-dependent protein kinase type II subunit delta	10090	Camk2d	0.198521	2.19384	1.63195	0.1225	0.201828	15.7656	1.54436
KI.SED - WT.SED	sp|P17439|GBA1_MOUSE	P17439	GBA1_MOUSE	Lysosomal acid glucosylceramidase	10090	Gba1	0.401016	-4.30926	1.63092	0.122718	0.202077	15.7656	1.54346
KI.SED - WT.SED	sp|A2A432|CUL4B_MOUSE	A2A432	CUL4B_MOUSE	Cullin-4B	10090	Cul4b	0.299527	-4.27901	1.62754	0.123439	0.203153	15.7656	1.5405
KI.SED - WT.SED	sp|Q62351|TFR1_MOUSE	Q62351	TFR1_MOUSE	Transferrin receptor protein 1	10090	Tfrc	-0.305251	1.00554	-1.62603	0.124103	0.204135	15.4958	-1.53778
KI.SED - WT.SED	sp|P54797|TNG2_MOUSE	P54797	TNG2_MOUSE	Transport and Golgi organization 2 homolog	10090	Tango2	-0.186618	-2.27621	-1.62395	0.124208	0.204196	15.7656	-1.53735
KI.SED - WT.SED	sp|Q8VDQ8|SIR2_MOUSE	Q8VDQ8	SIR2_MOUSE	NAD-dependent protein deacetylase sirtuin-2	10090	Sirt2	0.155674	-0.0343359	1.62296	0.12442	0.204434	15.7656	1.53648
KI.SED - WT.SED	sp|Q8BH69|SPS1_MOUSE	Q8BH69	SPS1_MOUSE	Selenide, water dikinase 1	10090	Sephs1	-0.111898	-1.11262	-1.62114	0.124812	0.204966	15.7656	-1.53488
KI.SED - WT.SED	sp|P62855|RS26_MOUSE	P62855	RS26_MOUSE	40S ribosomal protein S26	10090	Rps26	0.118834	2.55063	1.61895	0.125285	0.205631	15.7656	1.53296
KI.SED - WT.SED	sp|O09131|GSTO1_MOUSE	O09131	GSTO1_MOUSE	Glutathione S-transferase omega-1	10090	Gsto1	-0.245987	3.38764	-1.61822	0.125445	0.205782	15.7656	-1.53231
KI.SED - WT.SED	sp|O09117|SYPL1_MOUSE	O09117	SYPL1_MOUSE	Synaptophysin-like protein 1	10090	Sypl1	-0.272007	-0.550123	-1.61815	0.125626	0.205967	15.6325	-1.53158
KI.SED - WT.SED	sp|Q61160|FADD_MOUSE	Q61160	FADD_MOUSE	FAS-associated death domain protein	10090	Fadd	0.164559	-1.33612	1.61119	0.126975	0.208066	15.7656	1.52614
KI.SED - WT.SED	sp|P17710|HXK1_MOUSE	P17710	HXK1_MOUSE	Hexokinase-1	10090	Hk1	-0.210559	-2.83448	-1.6082	0.12763	0.209025	15.7656	-1.52352
KI.SED - WT.SED	sp|Q9QXC1|FETUB_MOUSE	Q9QXC1	FETUB_MOUSE	Fetuin-B	10090	Fetub	0.241282	-0.13373	1.60736	0.127859	0.209287	15.7298	1.5226
KI.SED - WT.SED	sp|O88492|PLIN4_MOUSE	O88492	PLIN4_MOUSE	Perilipin-4	10090	Plin4	0.12694	4.2261	1.60642	0.128021	0.209439	15.7656	1.52195
KI.SED - WT.SED	sp|Q64669|NQO1_MOUSE	Q64669	NQO1_MOUSE	NAD(P)H dehydrogenase [quinone] 1	10090	Nqo1	-0.163413	0.847889	-1.60504	0.128326	0.209802	15.7656	-1.52073
KI.SED - WT.SED	sp|P99027|RLA2_MOUSE	P99027	RLA2_MOUSE	60S acidic ribosomal protein P2	10090	Rplp2	0.122381	2.95341	1.60479	0.128382	0.209802	15.7656	1.52051
KI.SED - WT.SED	sp|Q64314|CD34_MOUSE	Q64314	CD34_MOUSE	Hematopoietic progenitor cell antigen CD34	10090	Cd34	-0.142458	-0.587847	-1.60447	0.128453	0.209804	15.7656	-1.52023
KI.SED - WT.SED	sp|Q9JHI5|IVD_MOUSE	Q9JHI5	IVD_MOUSE	Isovaleryl-CoA dehydrogenase, mitochondrial	10090	Ivd	-0.160496	3.35779	-1.60196	0.129007	0.210596	15.7656	-1.51803
KI.SED - WT.SED	sp|E9Q9K5|TRDN_MOUSE	E9Q9K5	TRDN_MOUSE	Triadin	10090	Trdn	0.226274	5.5056	1.60025	0.129388	0.211103	15.7656	1.51652
KI.SED - WT.SED	sp|Q9CWE0|MFR1L_MOUSE	Q9CWE0	MFR1L_MOUSE	Mitochondrial fission regulator 1-like	10090	Mtfr1l	-0.205076	0.283961	-1.5999	0.129467	0.211118	15.7656	-1.51621
KI.SED - WT.SED	sp|O35127|C10_MOUSE	O35127	C10_MOUSE	Protein C10	10090	Grcc10	-0.35967	-5.34739	-1.5993	0.129599	0.211126	15.7656	-1.51569
KI.SED - WT.SED	sp|Q60590|A1AG1_MOUSE	Q60590	A1AG1_MOUSE	Alpha-1-acid glycoprotein 1	10090	Orm1	0.362653	-1.62841	1.60069	0.129615	0.211126	15.5093	1.51562
KI.SED - WT.SED	sp|Q62234|MYOM1_MOUSE	Q62234	MYOM1_MOUSE	Myomesin-1	10090	Myom1	0.142458	8.11986	1.59893	0.129682	0.211126	15.7656	1.51536
KI.SED - WT.SED	sp|Q78PY7|SND1_MOUSE	Q78PY7	SND1_MOUSE	Staphylococcal nuclease domain-containing protein 1	10090	Snd1	0.103651	1.89712	1.59296	0.131018	0.21313	15.7656	1.5101
KI.SED - WT.SED	sp|Q9D2M8|UB2V2_MOUSE	Q9D2M8	UB2V2_MOUSE	Ubiquitin-conjugating enzyme E2 variant 2	10090	Ube2v2	0.176123	-1.85222	1.5928	0.131054	0.21313	15.7656	1.50996
KI.SED - WT.SED	sp|Q9D273|MMAB_MOUSE	Q9D273	MMAB_MOUSE	Corrinoid adenosyltransferase MMAB	10090	Mmab	-0.134985	-0.66185	-1.59178	0.131284	0.21328	15.7656	-1.50906
KI.SED - WT.SED	sp|Q9WVK4|EHD1_MOUSE	Q9WVK4	EHD1_MOUSE	EH domain-containing protein 1	10090	Ehd1	-0.134155	3.44498	-1.59176	0.131287	0.21328	15.7656	-1.50905
KI.SED - WT.SED	sp|Q9DBD0|ICA_MOUSE	Q9DBD0	ICA_MOUSE	Inhibitor of carbonic anhydrase	10090	Ica	-0.155558	0.251289	-1.59016	0.131648	0.213751	15.7656	-1.50764
KI.SED - WT.SED	sp|Q8BX80|ENASE_MOUSE	Q8BX80	ENASE_MOUSE	Cytosolic endo-beta-N-acetylglucosaminidase	10090	Engase	0.171637	-2.495	1.5894	0.13182	0.213916	15.7656	1.50696
KI.SED - WT.SED	sp|Q80XN0|BDH_MOUSE	Q80XN0	BDH_MOUSE	D-beta-hydroxybutyrate dehydrogenase, mitochondrial	10090	Bdh1	-0.719074	2.39421	-1.59737	0.132004	0.214098	14.3244	-1.50625
KI.SED - WT.SED	sp|Q80YX1|TENA_MOUSE	Q80YX1	TENA_MOUSE	Tenascin	10090	Tnc	-0.301238	-1.47945	-1.58838	0.132217	0.214329	15.6325	-1.50542
KI.SED - WT.SED	sp|Q69ZZ6|TMCC1_MOUSE	Q69ZZ6	TMCC1_MOUSE	Transmembrane and coiled-coil domains protein 1	10090	Tmcc1	0.298187	-0.712405	1.58707	0.132514	0.214695	15.6325	1.50426
KI.SED - WT.SED	sp|P97821|CATC_MOUSE	P97821	CATC_MOUSE	Dipeptidyl peptidase 1	10090	Ctsc	-0.203449	-3.21439	-1.58427	0.132983	0.215339	15.7656	-1.50244
KI.SED - WT.SED	sp|Q9DBX3|SUSD2_MOUSE	Q9DBX3	SUSD2_MOUSE	Sushi domain-containing protein 2	10090	Susd2	0.253209	-3.43248	1.582	0.1335	0.216029	15.7656	1.50044
KI.SED - WT.SED	sp|Q8BXR9|OSBL6_MOUSE	Q8BXR9	OSBL6_MOUSE	Oxysterol-binding protein-related protein 6	10090	Osbpl6	0.140303	-1.12405	1.58178	0.133552	0.216029	15.7656	1.50024
KI.SED - WT.SED	sp|Q8C1B7|SEP11_MOUSE	Q8C1B7	SEP11_MOUSE	Septin-11	10090	Septin11	-0.145619	-0.653403	-1.57862	0.134275	0.217082	15.7656	-1.49746
KI.SED - WT.SED	sp|Q64691|CAN3_MOUSE	Q64691	CAN3_MOUSE	Calpain-3	10090	Capn3	0.125707	3.06854	1.57823	0.134364	0.21711	15.7656	1.49711
KI.SED - WT.SED	sp|A2ADY9|DDI2_MOUSE	A2ADY9	DDI2_MOUSE	Protein DDI1 homolog 2	10090	Ddi2	0.498657	-5.65936	1.57742	0.134551	0.217211	15.7656	1.49639
KI.SED - WT.SED	sp|P70297|STAM1_MOUSE	P70297	STAM1_MOUSE	Signal transducing adapter molecule 1	10090	Stam	0.215032	-3.76499	1.57733	0.13457	0.217211	15.7656	1.49632
KI.SED - WT.SED	sp|Q9CY64|BIEA_MOUSE	Q9CY64	BIEA_MOUSE	Biliverdin reductase A	10090	Blvra	-0.0982336	2.09703	-1.57684	0.134685	0.21728	15.7656	-1.49588
KI.SED - WT.SED	sp|P46061|RAGP1_MOUSE	P46061	RAGP1_MOUSE	Ran GTPase-activating protein 1	10090	Rangap1	0.132488	-0.566466	1.57576	0.134933	0.217564	15.7656	1.49493
KI.SED - WT.SED	sp|O88746|TOM1_MOUSE	O88746	TOM1_MOUSE	Target of Myb1 membrane trafficking protein	10090	Tom1	0.142712	0.132925	1.57515	0.135074	0.217648	15.7656	1.49439
KI.SED - WT.SED	sp|Q60847|COCA1_MOUSE	Q60847	COCA1_MOUSE	Collagen alpha-1(XII) chain	10090	Col12a1	-0.365444	3.32808	-1.57778	0.135129	0.217648	15.2518	-1.49418
KI.SED - WT.SED	sp|P63001|RAC1_MOUSE	P63001	RAC1_MOUSE	Ras-related C3 botulinum toxin substrate 1	10090	Rac1	0.111791	3.42968	1.57158	0.135899	0.218771	15.7656	1.49124
KI.SED - WT.SED	sp|O88910|MPP3_MOUSE	O88910	MPP3_MOUSE	MAGUK p55 subfamily member 3	10090	Mpp3	-0.321192	-5.44883	-1.56996	0.136276	0.219261	15.7656	-1.4898
KI.SED - WT.SED	sp|Q6PDY2|AEDO_MOUSE	Q6PDY2	AEDO_MOUSE	2-aminoethanethiol dioxygenase	10090	Ado	-0.0973494	0.893704	-1.56581	0.137242	0.220698	15.7656	-1.48614
KI.SED - WT.SED	sp|P17156|HSP72_MOUSE	P17156	HSP72_MOUSE	Heat shock-related 70 kDa protein 2	10090	Hspa2	-0.304889	-4.18855	-1.56548	0.137319	0.220704	15.7656	-1.48585
KI.SED - WT.SED	sp|P52430|PON1_MOUSE	P52430	PON1_MOUSE	Serum paraoxonase/arylesterase 1	10090	Pon1	0.240261	-2.23553	1.56271	0.137969	0.221581	15.7656	1.4834
KI.SED - WT.SED	tr|Q9EQI5|Q9EQI5_MOUSE	Q9EQI5	Q9EQI5_MOUSE	Chemokine subfamily B Cys-X-Cys	10090	Ppbp	0.271002	-2.35452	1.56243	0.138035	0.221581	15.7656	1.48315
KI.SED - WT.SED	sp|Q99NB8|UBQL4_MOUSE	Q99NB8	UBQL4_MOUSE	Ubiquilin-4	10090	Ubqln4	-0.175435	-2.46471	-1.56219	0.138091	0.221581	15.7656	-1.48294
KI.SED - WT.SED	sp|Q6NT99|DUS23_MOUSE	Q6NT99	DUS23_MOUSE	Dual specificity protein phosphatase 23	10090	Dusp23	-0.13196	2.18821	-1.56191	0.138158	0.221581	15.7656	-1.48269
KI.SED - WT.SED	sp|O35343|IMA3_MOUSE	O35343	IMA3_MOUSE	Importin subunit alpha-3	10090	Kpna4	0.156764	0.840879	1.56131	0.138298	0.221687	15.7656	1.48216
KI.SED - WT.SED	sp|P06683|CO9_MOUSE	P06683	CO9_MOUSE	Complement component C9	10090	C9	-0.135623	-0.671759	-1.55845	0.138972	0.222651	15.7656	-1.47963
KI.SED - WT.SED	sp|Q6P8I4|PCNP_MOUSE	Q6P8I4	PCNP_MOUSE	PEST proteolytic signal-containing nuclear protein	10090	Pcnp	0.148669	-2.47424	1.55393	0.140043	0.224247	15.7656	1.47563
KI.SED - WT.SED	sp|Q3TDQ1|STT3B_MOUSE	Q3TDQ1	STT3B_MOUSE	Dolichyl-diphosphooligosaccharide--protein glycosyltransferase subunit STT3B	10090	Stt3b	0.132784	1.60395	1.55333	0.140185	0.224356	15.7656	1.4751
KI.SED - WT.SED	sp|P40124|CAP1_MOUSE	P40124	CAP1_MOUSE	Adenylyl cyclase-associated protein 1	10090	Cap1	0.109017	0.509301	1.54704	0.14169	0.226644	15.7656	1.46953
KI.SED - WT.SED	sp|Q9D1J3|SARNP_MOUSE	Q9D1J3	SARNP_MOUSE	SAP domain-containing ribonucleoprotein	10090	Sarnp	0.161133	-2.50621	1.54639	0.141846	0.226773	15.7656	1.46895
KI.SED - WT.SED	sp|Q9CR57|RL14_MOUSE	Q9CR57	RL14_MOUSE	60S ribosomal protein L14	10090	Rpl14	-0.263433	1.53373	-1.54672	0.141933	0.226792	15.6325	-1.46863
KI.SED - WT.SED	sp|Q8CG76|ARK72_MOUSE	Q8CG76	ARK72_MOUSE	Aflatoxin B1 aldehyde reductase member 2	10090	Akr7a2	-0.100483	2.70911	-1.5445	0.142302	0.227262	15.7656	-1.46727
KI.SED - WT.SED	sp|Q8BVF2|PDCL3_MOUSE	Q8BVF2	PDCL3_MOUSE	Phosducin-like protein 3	10090	Pdcl3	0.239728	-2.14616	1.54283	0.142704	0.227784	15.7656	1.46579
KI.SED - WT.SED	sp|Q9R0P5|DEST_MOUSE	Q9R0P5	DEST_MOUSE	Destrin	10090	Dstn	0.210222	2.15668	1.53861	0.143727	0.229295	15.7656	1.46205
KI.SED - WT.SED	sp|P20152|VIME_MOUSE	P20152	VIME_MOUSE	Vimentin	10090	Vim	0.218708	5.44022	1.53803	0.143867	0.22934	15.7656	1.46154
KI.SED - WT.SED	sp|O70378|EMC8_MOUSE	O70378	EMC8_MOUSE	ER membrane protein complex subunit 8	10090	Emc8	0.438988	-4.73061	1.53787	0.143907	0.22934	15.7656	1.46139
KI.SED - WT.SED	sp|Q8CHS8|VP37A_MOUSE	Q8CHS8	VP37A_MOUSE	Vacuolar protein sorting-associated protein 37A	10090	Vps37a	0.339386	-5.00982	1.53741	0.144019	0.229397	15.7656	1.46099
KI.SED - WT.SED	sp|Q924C5|ALPK3_MOUSE	Q924C5	ALPK3_MOUSE	Alpha-protein kinase 3	10090	Alpk3	0.113391	0.281084	1.53525	0.144545	0.230005	15.7656	1.45907
KI.SED - WT.SED	sp|O54983|CRYM_MOUSE	O54983	CRYM_MOUSE	Ketimine reductase mu-crystallin	10090	Crym	0.210866	-2.2556	1.53522	0.144553	0.230005	15.7656	1.45905
KI.SED - WT.SED	tr|D3Z2H9|D3Z2H9_MOUSE	D3Z2H9	D3Z2H9_MOUSE	Tropomyosin 3, related sequence 7	10090	Tpm3-rs7	0.137118	1.18597	1.53416	0.144813	0.230297	15.7656	1.4581
KI.SED - WT.SED	sp|O70152|DPM1_MOUSE	O70152	DPM1_MOUSE	Dolichol-phosphate mannosyltransferase subunit 1	10090	Dpm1	0.227291	-4.02077	1.53374	0.144916	0.230339	15.7656	1.45773
KI.SED - WT.SED	sp|Q6W8Q3|PC4L1_MOUSE	Q6W8Q3	PC4L1_MOUSE	Purkinje cell protein 4-like protein 1	10090	Pcp4l1	0.312207	-0.198781	1.53375	0.145254	0.230755	15.4958	1.4565
KI.SED - WT.SED	sp|Q3TL44|NLRX1_MOUSE	Q3TL44	NLRX1_MOUSE	NLR family member X1	10090	Nlrx1	0.132004	1.43747	1.53185	0.145377	0.230831	15.7656	1.45605
KI.SED - WT.SED	sp|Q80UM3|NAA15_MOUSE	Q80UM3	NAA15_MOUSE	N-alpha-acetyltransferase 15, NatA auxiliary subunit	10090	Naa15	0.0887986	1.8907	1.52985	0.14587	0.231492	15.7656	1.45427
KI.SED - WT.SED	sp|Q9Z223|MOC2B_MOUSE	Q9Z223	MOC2B_MOUSE	Molybdopterin synthase catalytic subunit	10090	Mocs2	-0.307984	-4.01957	-1.52922	0.146026	0.231617	15.7656	-1.45371
KI.SED - WT.SED	sp|Q9R008|KIME_MOUSE	Q9R008	KIME_MOUSE	Mevalonate kinase	10090	Mvk	0.23529	-3.35751	1.5275	0.14645	0.232167	15.7656	1.45219
KI.SED - WT.SED	sp|Q8R034|APC13_MOUSE	Q8R034	APC13_MOUSE	Anaphase-promoting complex subunit 13	10090	Anapc13	-0.378535	-5.85087	-1.52583	0.146863	0.232699	15.7656	-1.4507
KI.SED - WT.SED	sp|P55258|RAB8A_MOUSE	P55258	RAB8A_MOUSE	Ras-related protein Rab-8A	10090	Rab8a	0.25844	-4.9487	1.52537	0.146975	0.232756	15.7656	1.4503
KI.SED - WT.SED	sp|Q61838|PZP_MOUSE	Q61838	PZP_MOUSE	Pregnancy zone protein	10090	Pzp	-0.282172	4.7862	-1.52469	0.14719	0.232974	15.7298	-1.44953
KI.SED - WT.SED	sp|Q8BRT1|CLAP2_MOUSE	Q8BRT1	CLAP2_MOUSE	CLIP-associating protein 2	10090	Clasp2	0.223506	-3.51617	1.52215	0.147776	0.233779	15.7656	1.44743
KI.SED - WT.SED	sp|Q9QYC0|ADDA_MOUSE	Q9QYC0	ADDA_MOUSE	Alpha-adducin	10090	Add1	0.194781	-2.83191	1.52142	0.147956	0.233862	15.7656	1.44679
KI.SED - WT.SED	sp|P82349|SGCB_MOUSE	P82349	SGCB_MOUSE	Beta-sarcoglycan	10090	Sgcb	0.173013	-0.672188	1.52131	0.147984	0.233862	15.7656	1.44669
KI.SED - WT.SED	sp|P48428|TBCA_MOUSE	P48428	TBCA_MOUSE	Tubulin-specific chaperone A	10090	Tbca	-0.112675	-0.690859	-1.51993	0.148328	0.234283	15.7656	-1.44546
KI.SED - WT.SED	tr|B9EJ54|B9EJ54_MOUSE	B9EJ54	B9EJ54_MOUSE	Nucleoporin 205	10090	Nup205	0.139864	-2.24417	1.51857	0.148669	0.23467	15.7656	1.44425
KI.SED - WT.SED	sp|Q9JMA1|UBP14_MOUSE	Q9JMA1	UBP14_MOUSE	Ubiquitin carboxyl-terminal hydrolase 14	10090	Usp14	0.111492	3.05292	1.51807	0.148794	0.23467	15.7656	1.4438
KI.SED - WT.SED	sp|Q9EPL8|IPO7_MOUSE	Q9EPL8	IPO7_MOUSE	Importin-7	10090	Ipo7	0.114928	1.35266	1.51802	0.148805	0.23467	15.7656	1.44376
KI.SED - WT.SED	sp|P97443|SMYD1_MOUSE	P97443	SMYD1_MOUSE	Histone-lysine N-methyltransferase Smyd1	10090	Smyd1	-0.145076	5.83537	-1.51752	0.148932	0.234747	15.7656	-1.44331
KI.SED - WT.SED	sp|Q8R574|KPRB_MOUSE	Q8R574	KPRB_MOUSE	Phosphoribosyl pyrophosphate synthase-associated protein 2	10090	Prpsap2	0.243835	-3.15758	1.50801	0.151328	0.23828	15.7656	1.43486
KI.SED - WT.SED	sp|Q61398|PCOC1_MOUSE	Q61398	PCOC1_MOUSE	Procollagen C-endopeptidase enhancer 1	10090	Pcolce	0.247259	-2.38813	1.508	0.151331	0.23828	15.7656	1.43484
KI.SED - WT.SED	sp|Q99K82|SMOX_MOUSE	Q99K82	SMOX_MOUSE	Spermine oxidase	10090	Smox	0.559657	1.63766	1.51447	0.151499	0.23842	14.4309	1.43426
KI.SED - WT.SED	sp|Q62186|SSRD_MOUSE	Q62186	SSRD_MOUSE	Translocon-associated protein subunit delta	10090	Ssr4	0.168101	-1.40819	1.50691	0.151608	0.238466	15.7656	1.43388
KI.SED - WT.SED	sp|P68369|TBA1A_MOUSE	P68369	TBA1A_MOUSE	Tubulin alpha-1A chain	10090	Tuba1a	0.220527	-0.0855551	1.5064	0.15175	0.238515	15.7566	1.43338
KI.SED - WT.SED	sp|P19324|SERPH_MOUSE	P19324	SERPH_MOUSE	Serpin H1	10090	Serpinh1	0.175886	2.10675	1.50617	0.151797	0.238515	15.7656	1.43321
KI.SED - WT.SED	sp|Q8BFW7|LPP_MOUSE	Q8BFW7	LPP_MOUSE	Lipoma-preferred partner homolog	10090	Lpp	-0.377762	-2.86282	-1.50548	0.152138	0.238927	15.6325	-1.43202
KI.SED - WT.SED	sp|Q9D0I8|MRT4_MOUSE	Q9D0I8	MRT4_MOUSE	mRNA turnover protein 4 homolog	10090	Mrto4	0.24992	-3.91657	1.50386	0.152384	0.239189	15.7656	1.43116
KI.SED - WT.SED	sp|P62309|RUXG_MOUSE	P62309	RUXG_MOUSE	Small nuclear ribonucleoprotein G	10090	Snrpg	0.146313	-0.277839	1.50339	0.152504	0.239253	15.7656	1.43074
KI.SED - WT.SED	sp|Q9D1X0|NOL3_MOUSE	Q9D1X0	NOL3_MOUSE	Nucleolar protein 3	10090	Nol3	-0.230248	-0.281724	-1.49948	0.153574	0.240807	15.7103	-1.42702
KI.SED - WT.SED	sp|Q64521|GPDM_MOUSE	Q64521	GPDM_MOUSE	Glycerol-3-phosphate dehydrogenase, mitochondrial	10090	Gpd2	0.143058	5.41189	1.49809	0.153865	0.241138	15.7656	1.42601
KI.SED - WT.SED	sp|Q923D2|BLVRB_MOUSE	Q923D2	BLVRB_MOUSE	Flavin reductase (NADPH)	10090	Blvrb	-0.146926	1.32287	-1.49705	0.154133	0.241432	15.7656	-1.42508
KI.SED - WT.SED	tr|O08797|O08797_MOUSE	O08797	O08797_MOUSE	SPI6	10090	Serpinb9	-0.161997	-2.58029	-1.49382	0.154966	0.242611	15.7656	-1.42221
KI.SED - WT.SED	sp|Q921F4|HNRLL_MOUSE	Q921F4	HNRLL_MOUSE	Heterogeneous nuclear ribonucleoprotein L-like	10090	Hnrnpll	0.152884	-2.2681	1.49305	0.155167	0.2428	15.7656	1.42152
KI.SED - WT.SED	sp|Q9EQ06|DHB11_MOUSE	Q9EQ06	DHB11_MOUSE	Estradiol 17-beta-dehydrogenase 11	10090	Hsd17b11	-0.314549	-4.32286	-1.48791	0.156501	0.244668	15.7656	-1.41694
KI.SED - WT.SED	sp|O35685|NUDC_MOUSE	O35685	NUDC_MOUSE	Nuclear migration protein nudC	10090	Nudc	0.104917	0.773102	1.48764	0.156574	0.244668	15.7656	1.41669
KI.SED - WT.SED	sp|Q6NSQ9|G6PC3_MOUSE	Q6NSQ9	G6PC3_MOUSE	Glucose-6-phosphatase 3	10090	G6pc3	0.323184	-4.0458	1.48752	0.156604	0.244668	15.7656	1.41659
KI.SED - WT.SED	sp|P97449|AMPN_MOUSE	P97449	AMPN_MOUSE	Aminopeptidase N	10090	Anpep	0.176529	0.241733	1.48623	0.156942	0.24499	15.7656	1.41543
KI.SED - WT.SED	sp|Q9JMH9|MY18A_MOUSE	Q9JMH9	MY18A_MOUSE	Unconventional myosin-XVIIIa	10090	Myo18a	0.116204	2.64882	1.48581	0.15705	0.24499	15.7656	1.41506
KI.SED - WT.SED	sp|Q9CS72|FLIP1_MOUSE	Q9CS72	FLIP1_MOUSE	Filamin-A-interacting protein 1	10090	Filip1	0.188355	-2.45679	1.4858	0.157053	0.24499	15.7656	1.41505
KI.SED - WT.SED	sp|Q9D1H7|GET4_MOUSE	Q9D1H7	GET4_MOUSE	Golgi to ER traffic protein 4 homolog	10090	Get4	0.161713	-2.54841	1.48492	0.157284	0.245224	15.7656	1.41426
KI.SED - WT.SED	sp|Q3UE37|UBE2Z_MOUSE	Q3UE37	UBE2Z_MOUSE	Ubiquitin-conjugating enzyme E2 Z	10090	Ube2z	0.22014	-3.41901	1.48408	0.157506	0.245443	15.7656	1.41351
KI.SED - WT.SED	sp|Q9DBS1|TMM43_MOUSE	Q9DBS1	TMM43_MOUSE	Transmembrane protein 43	10090	Tmem43	0.125613	-1.14435	1.48281	0.15784	0.245836	15.7656	1.41238
KI.SED - WT.SED	sp|P82198|BGH3_MOUSE	P82198	BGH3_MOUSE	Transforming growth factor-beta-induced protein ig-h3	10090	Tgfbi	0.184153	0.860656	1.47829	0.15903	0.247563	15.7656	1.40834
KI.SED - WT.SED	sp|Q9WTI7|MYO1C_MOUSE	Q9WTI7	MYO1C_MOUSE	Unconventional myosin-Ic	10090	Myo1c	-0.121561	2.32974	-1.47497	0.15991	0.248804	15.7656	-1.40537
KI.SED - WT.SED	sp|Q9DCJ7|AKIP_MOUSE	Q9DCJ7	AKIP_MOUSE	Aurora kinase A-interacting protein	10090	Aurkaip1	-0.221967	-2.7245	-1.47445	0.16005	0.248837	15.7656	-1.4049
KI.SED - WT.SED	tr|F6R7E8|F6R7E8_MOUSE	F6R7E8	F6R7E8_MOUSE	Predicted gene 2663	10090	Gm2663	0.244218	-2.96324	1.47414	0.160131	0.248837	15.7656	1.40463
KI.SED - WT.SED	sp|P61255|RL26_MOUSE	P61255	RL26_MOUSE	60S ribosomal protein L26	10090	Rpl26	0.229794	2.2277	1.47458	0.160179	0.248837	15.6325	1.40447
KI.SED - WT.SED	sp|Q05793|PGBM_MOUSE	Q05793	PGBM_MOUSE	Basement membrane-specific heparan sulfate proteoglycan core protein	10090	Hspg2	0.117048	5.00198	1.47342	0.160322	0.248932	15.7656	1.40399
KI.SED - WT.SED	sp|Q9CR24|NUDT8_MOUSE	Q9CR24	NUDT8_MOUSE	Mitochondrial coenzyme A diphosphatase NUDT8	10090	Nudt8	-0.194217	-2.23537	-1.47102	0.160963	0.249799	15.7656	-1.40184
KI.SED - WT.SED	sp|P53395|ODB2_MOUSE	P53395	ODB2_MOUSE	Lipoamide acyltransferase component of branched-chain alpha-keto acid dehydrogenase complex, mitochondrial	10090	Dbt	-0.181947	3.17089	-1.46807	0.161754	0.250897	15.7656	-1.3992
KI.SED - WT.SED	sp|Q9CR67|TMM33_MOUSE	Q9CR67	TMM33_MOUSE	Transmembrane protein 33	10090	Tmem33	0.116111	-0.994764	1.46685	0.162079	0.251273	15.7656	1.39811
KI.SED - WT.SED	sp|Q63739|TP4A1_MOUSE	Q63739	TP4A1_MOUSE	Protein tyrosine phosphatase type IVA 1	10090	Ptp4a1	0.181468	-0.670678	1.46274	0.163189	0.252864	15.7656	1.39442
KI.SED - WT.SED	sp|Q3UJD6|UBP19_MOUSE	Q3UJD6	UBP19_MOUSE	Ubiquitin carboxyl-terminal hydrolase 19	10090	Usp19	0.115086	-1.87247	1.46053	0.163786	0.253659	15.7656	1.39245
KI.SED - WT.SED	sp|P63325|RS10_MOUSE	P63325	RS10_MOUSE	40S ribosomal protein S10	10090	Rps10	0.119769	2.13227	1.46	0.163929	0.253749	15.7656	1.39198
KI.SED - WT.SED	sp|P63147|UBE2B_MOUSE	P63147	UBE2B_MOUSE	Ubiquitin-conjugating enzyme E2 B	10090	Ube2b	0.282233	-4.24804	1.4591	0.164175	0.25391	15.7656	1.39117
KI.SED - WT.SED	sp|Q9D024|CCD47_MOUSE	Q9D024	CCD47_MOUSE	PAT complex subunit CCDC47	10090	Ccdc47	-0.152117	0.237608	-1.459	0.164201	0.25391	15.7656	-1.39108
KI.SED - WT.SED	sp|Q07456|AMBP_MOUSE	Q07456	AMBP_MOUSE	Protein AMBP	10090	Ambp	0.210192	-1.09103	1.45784	0.164517	0.254269	15.7656	1.39004
KI.SED - WT.SED	sp|Q9QZB9|DCTN5_MOUSE	Q9QZB9	DCTN5_MOUSE	Dynactin subunit 5	10090	Dctn5	0.341589	-4.88714	1.45065	0.166481	0.257173	15.7656	1.3836
KI.SED - WT.SED	sp|Q8BTZ7|GMPPB_MOUSE	Q8BTZ7	GMPPB_MOUSE	Mannose-1-phosphate guanyltransferase beta	10090	Gmppb	0.157985	-1.52704	1.44683	0.167534	0.258531	15.7656	1.38017
KI.SED - WT.SED	sp|P11276|FINC_MOUSE	P11276	FINC_MOUSE	Fibronectin	10090	Fn1	0.142769	1.45292	1.44665	0.167583	0.258531	15.7656	1.38001
KI.SED - WT.SED	sp|P55772|ENTP1_MOUSE	P55772	ENTP1_MOUSE	Ectonucleoside triphosphate diphosphohydrolase 1	10090	Entpd1	-0.496204	-5.05215	-1.44653	0.167617	0.258531	15.7656	-1.3799
KI.SED - WT.SED	sp|P41105|RL28_MOUSE	P41105	RL28_MOUSE	60S ribosomal protein L28	10090	Rpl28	0.128052	2.19631	1.44514	0.168001	0.25899	15.7656	1.37866
KI.SED - WT.SED	sp|P49586|PCY1A_MOUSE	P49586	PCY1A_MOUSE	Choline-phosphate cytidylyltransferase A	10090	Pcyt1a	0.121749	0.114617	1.44399	0.168322	0.259329	15.7656	1.37762
KI.SED - WT.SED	sp|Q3UZA1|CPZIP_MOUSE	Q3UZA1	CPZIP_MOUSE	CapZ-interacting protein	10090	Rcsd1	0.106989	-1.36858	1.44373	0.168392	0.259329	15.7656	1.37739
KI.SED - WT.SED	sp|Q8VCN9|TBCC_MOUSE	Q8VCN9	TBCC_MOUSE	Tubulin-specific chaperone C	10090	Tbcc	0.395991	-5.52343	1.44319	0.168543	0.259418	15.7656	1.3769
KI.SED - WT.SED	sp|O35841|API5_MOUSE	O35841	API5_MOUSE	Apoptosis inhibitor 5	10090	Api5	0.120839	-1.43161	1.4429	0.168622	0.259418	15.7656	1.37665
KI.SED - WT.SED	sp|Q80Z37|TOPRS_MOUSE	Q80Z37	TOPRS_MOUSE	E3 ubiquitin-protein ligase Topors	10090	Topors	-0.616236	3.2462	-1.44911	0.168844	0.259628	14.3244	-1.37593
KI.SED - WT.SED	sp|Q8BYL4|SYYM_MOUSE	Q8BYL4	SYYM_MOUSE	Tyrosine--tRNA ligase, mitochondrial	10090	Yars2	-0.180034	-2.84326	-1.43979	0.169488	0.260485	15.7656	-1.37385
KI.SED - WT.SED	sp|Q99JW2|ACY1_MOUSE	Q99JW2	ACY1_MOUSE	Aminoacylase-1	10090	Acy1	0.121852	-0.303095	1.43871	0.169791	0.260818	15.7656	1.37288
KI.SED - WT.SED	sp|Q8JZU0|NUD13_MOUSE	Q8JZU0	NUD13_MOUSE	NAD(P)H pyrophosphatase NUDT13, mitochondrial	10090	Nudt13	-0.291015	-2.91083	-1.43688	0.1703	0.261467	15.7656	-1.37124
KI.SED - WT.SED	sp|P62267|RS23_MOUSE	P62267	RS23_MOUSE	40S ribosomal protein S23	10090	Rps23	0.106736	2.78694	1.4363	0.170464	0.261586	15.7656	1.37071
KI.SED - WT.SED	sp|Q8BY89|CTL2_MOUSE	Q8BY89	CTL2_MOUSE	Choline transporter-like protein 2	10090	Slc44a2	0.188104	-1.77488	1.43344	0.171266	0.262565	15.7656	1.36815
KI.SED - WT.SED	sp|Q9Z2Q5|RM40_MOUSE	Q9Z2Q5	RM40_MOUSE	39S ribosomal protein L40, mitochondrial	10090	Mrpl40	-0.18051	-2.93373	-1.43341	0.171276	0.262565	15.7656	-1.36812
KI.SED - WT.SED	sp|P08226|APOE_MOUSE	P08226	APOE_MOUSE	Apolipoprotein E	10090	Apoe	-0.20621	0.324296	-1.43077	0.172034	0.263594	15.7517	-1.3657
KI.SED - WT.SED	sp|Q9R069|BCAM_MOUSE	Q9R069	BCAM_MOUSE	Basal cell adhesion molecule	10090	Bcam	-0.17217	-1.42643	-1.42933	0.172426	0.26406	15.7656	-1.36445
KI.SED - WT.SED	sp|Q9D287|SPF27_MOUSE	Q9D287	SPF27_MOUSE	Pre-mRNA-splicing factor SPF27	10090	Bcas2	0.462918	-5.87008	1.42801	0.172798	0.264496	15.7656	1.36327
KI.SED - WT.SED	sp|P06745|G6PI_MOUSE	P06745	G6PI_MOUSE	Glucose-6-phosphate isomerase	10090	Gpi	0.162198	6.79653	1.42626	0.173295	0.265122	15.7656	1.36169
KI.SED - WT.SED	sp|Q8BXZ1|TMX3_MOUSE	Q8BXZ1	TMX3_MOUSE	Protein disulfide-isomerase TMX3	10090	Tmx3	0.142452	-0.967596	1.42249	0.174368	0.266629	15.7656	1.3583
KI.SED - WT.SED	sp|P16627|HS71L_MOUSE	P16627	HS71L_MOUSE	Heat shock 70 kDa protein 1-like	10090	Hspa1l	-0.30298	-4.81111	-1.41928	0.175285	0.267896	15.7656	-1.35541
KI.SED - WT.SED	sp|P42567|EPS15_MOUSE	P42567	EPS15_MOUSE	Epidermal growth factor receptor substrate 15	10090	Eps15	0.144474	-1.79455	1.41761	0.175767	0.268496	15.7656	1.3539
KI.SED - WT.SED	sp|Q6SKR2|N6MT1_MOUSE	Q6SKR2	N6MT1_MOUSE	Methyltransferase N6AMT1	10090	N6amt1	0.592412	-6.38309	1.41313	0.177057	0.27033	15.7656	1.34987
KI.SED - WT.SED	sp|Q9CWZ7|SNAG_MOUSE	Q9CWZ7	SNAG_MOUSE	Gamma-soluble NSF attachment protein	10090	Napg	0.128219	-0.0019891	1.41071	0.177756	0.271261	15.7656	1.3477
KI.SED - WT.SED	sp|Q9CQG6|TM147_MOUSE	Q9CQG6	TM147_MOUSE	BOS complex subunit TMEM147	10090	Tmem147	0.288415	-3.94517	1.40822	0.178481	0.272228	15.7656	1.34545
KI.SED - WT.SED	sp|P52480|KPYM_MOUSE	P52480	KPYM_MOUSE	Pyruvate kinase PKM	10090	Pkm	0.196739	7.98554	1.40701	0.178831	0.272625	15.7656	1.34436
KI.SED - WT.SED	sp|Q9DCN2|NB5R3_MOUSE	Q9DCN2	NB5R3_MOUSE	NADH-cytochrome b5 reductase 3	10090	Cyb5r3	0.157751	1.95089	1.40625	0.179054	0.272827	15.7656	1.34367
KI.SED - WT.SED	sp|P11031|TCP4_MOUSE	P11031	TCP4_MOUSE	Activated RNA polymerase II transcriptional coactivator p15	10090	Sub1	0.288749	-0.235952	1.40478	0.179827	0.273867	15.4872	1.34129
KI.SED - WT.SED	sp|G5E829|AT2B1_MOUSE	G5E829	AT2B1_MOUSE	Plasma membrane calcium-transporting ATPase 1	10090	Atp2b1	-0.137071	0.120988	-1.40328	0.179921	0.273872	15.7656	-1.341
KI.SED - WT.SED	sp|Q923T7|TRIM7_MOUSE	Q923T7	TRIM7_MOUSE	E3 ubiquitin-protein ligase TRIM7	10090	Trim7	0.260968	-4.62408	1.40261	0.180118	0.274008	15.7656	1.34039
KI.SED - WT.SED	sp|Q9CQE8|RTRAF_MOUSE	Q9CQE8	RTRAF_MOUSE	RNA transcription, translation and transport factor protein	10090	RTRAF	0.0958593	0.601587	1.40236	0.180192	0.274008	15.7656	1.34016
KI.SED - WT.SED	sp|Q9CPW4|ARPC5_MOUSE	Q9CPW4	ARPC5_MOUSE	Actin-related protein 2/3 complex subunit 5	10090	Arpc5	0.1748	-0.0019756	1.40196	0.180308	0.274047	15.7656	1.33981
KI.SED - WT.SED	sp|P58774|TPM2_MOUSE	P58774	TPM2_MOUSE	Tropomyosin beta chain	10090	Tpm2	0.233407	7.61879	1.40139	0.180475	0.274152	15.7656	1.33929
KI.SED - WT.SED	sp|Q5SYD0|MYO1D_MOUSE	Q5SYD0	MYO1D_MOUSE	Unconventional myosin-Id	10090	Myo1d	-0.137396	-1.91466	-1.40111	0.180559	0.274152	15.7656	-1.33904
KI.SED - WT.SED	sp|O70456|1433S_MOUSE	O70456	1433S_MOUSE	14-3-3 protein sigma	10090	Sfn	0.122406	0.656293	1.40074	0.180668	0.27418	15.7656	1.3387
KI.SED - WT.SED	sp|Q921F2|TADBP_MOUSE	Q921F2	TADBP_MOUSE	TAR DNA-binding protein 43	10090	Tardbp	0.0986124	-0.494043	1.40014	0.180842	0.274306	15.7656	1.33817
KI.SED - WT.SED	tr|G3X8U3|G3X8U3_MOUSE	G3X8U3	G3X8U3_MOUSE	Queuosine salvage protein	10090	2210016F16Rik	0.156964	-0.70551	1.39971	0.180968	0.27432	15.7656	1.33778
KI.SED - WT.SED	sp|Q9D708|S10AG_MOUSE	Q9D708	S10AG_MOUSE	Protein S100-A16	10090	S100a16	-0.175761	-3.34028	-1.3995	0.181033	0.27432	15.7656	-1.33758
KI.SED - WT.SED	sp|Q99LX0|PARK7_MOUSE	Q99LX0	PARK7_MOUSE	Parkinson disease protein 7 homolog	10090	Park7	0.150624	5.35736	1.39798	0.181479	0.274858	15.7656	1.33622
KI.SED - WT.SED	sp|Q7M729|SCN4B_MOUSE	Q7M729	SCN4B_MOUSE	Sodium channel subunit beta-4	10090	Scn4b	-0.27444	2.36342	-1.3971	0.182071	0.275617	15.4958	-1.3344
KI.SED - WT.SED	sp|P84228|H32_MOUSE	P84228	H32_MOUSE	Histone H3.2	10090	H3c15	-0.36304	3.61456	-1.39407	0.183277	0.277302	15.2518	-1.33073
KI.SED - WT.SED	sp|Q9CQP3|CHCH5_MOUSE	Q9CQP3	CHCH5_MOUSE	Coiled-coil-helix-coiled-coil-helix domain-containing protein 5	10090	Chchd5	-0.386733	-3.52591	-1.39044	0.183875	0.27799	15.6325	-1.32892
KI.SED - WT.SED	sp|Q8BP71|RFOX2_MOUSE	Q8BP71	RFOX2_MOUSE	RNA binding protein fox-1 homolog 2	10090	Rbfox2	0.159205	-2.79693	1.38976	0.183915	0.27799	15.7656	1.3288
KI.SED - WT.SED	sp|Q9CZD3|GARS_MOUSE	Q9CZD3	GARS_MOUSE	Glycine--tRNA ligase	10090	Gars1	0.111233	3.31923	1.38886	0.184185	0.278259	15.7656	1.32798
[truncated: 1,021 more rows]

## Sheet: Female_DA
contrast	featureName	uniprot_acc	entry_name	description	organism_id	gene	logFC	AveExpr	t	P.Value	adj.P.Val	df.total	zscore
KI.SED - WT.SED	sp|Q61334|BAP29_MOUSE	Q61334	BAP29_MOUSE	B-cell receptor-associated protein 29	10090	Bcap29	0.399003	0.503661	9.09304	1.59957e-07	0.000348166	15.1339	5.24071
KI.SED - WT.SED	sp|Q61033|LAP2A_MOUSE	Q61033	LAP2A_MOUSE	Lamina-associated polypeptide 2, isoforms alpha/zeta	10090	Tmpo	0.519817	0.267974	8.87966	2.17197e-07	0.000348166	15.1339	5.18398
KI.SED - WT.SED	sp|Q921T2|TOIP1_MOUSE	Q921T2	TOIP1_MOUSE	Torsin-1A-interacting protein 1	10090	Tor1aip1	0.352865	-0.328283	8.08587	7.09982e-07	0.000758734	15.1339	4.95861
KI.SED - WT.SED	sp|Q8CI43|MYL6B_MOUSE	Q8CI43	MYL6B_MOUSE	Myosin light chain 6B	10090	Myl6b	0.941464	2.51697	7.55754	1.67826e-06	0.00134513	15.0633	4.78875
KI.SED - WT.SED	sp|Q61941|NNTM_MOUSE	Q61941	NNTM_MOUSE	NAD(P) transhydrogenase, mitochondrial	10090	Nnt	2.25039	2.74945	7.61352	2.4567e-06	0.00156601	13.9711	4.71169
KI.SED - WT.SED	sp|Q8R550|SH3K1_MOUSE	Q8R550	SH3K1_MOUSE	SH3 domain-containing kinase-binding protein 1	10090	Sh3kbp1	-0.539539	0.690394	-7.12632	3.29946e-06	0.00156601	15.1339	-4.65124
KI.SED - WT.SED	sp|O54962|BAF_MOUSE	O54962	BAF_MOUSE	Barrier-to-autointegration factor	10090	Banf1	0.74583	2.24355	7.09165	3.49566e-06	0.00156601	15.1339	4.63932
KI.SED - WT.SED	sp|Q8R3U1|PLAT3_MOUSE	Q8R3U1	PLAT3_MOUSE	Phospholipase A and acyltransferase 3	10090	Plaat3	-0.372472	-1.1797	-7.02275	3.92275e-06	0.00156601	15.1339	-4.61543
KI.SED - WT.SED	sp|Q8VEK0|CC50A_MOUSE	Q8VEK0	CC50A_MOUSE	Cell cycle control protein 50A	10090	Tmem30a	0.724275	-2.20938	6.92499	4.62491e-06	0.00156601	15.1339	4.58112
KI.SED - WT.SED	sp|Q61070|EI24_MOUSE	Q61070	EI24_MOUSE	Etoposide-induced protein 2.4	10090	Ei24	0.310649	-1.85641	6.8864	4.93721e-06	0.00156601	15.1339	4.56744
KI.SED - WT.SED	sp|Q8BU14|SEC62_MOUSE	Q8BU14	SEC62_MOUSE	Translocation protein SEC62	10090	Sec62	0.396557	-0.989052	6.80276	5.69243e-06	0.00156601	15.1339	4.5375
KI.SED - WT.SED	sp|Q3TZZ7|ESYT2_MOUSE	Q3TZZ7	ESYT2_MOUSE	Extended synaptotagmin-2	10090	Esyt2	0.257733	0.291626	6.74323	6.30305e-06	0.00156601	15.1339	4.51596
KI.SED - WT.SED	sp|Q9D1N2|HDBP1_MOUSE	Q9D1N2	HDBP1_MOUSE	Glycosylphosphatidylinositol-anchored high density lipoprotein-binding protein 1	10090	Gpihbp1	0.556262	-1.34538	6.7389	6.35001e-06	0.00156601	15.1339	4.51439
KI.SED - WT.SED	sp|O70622|RTN2_MOUSE	O70622	RTN2_MOUSE	Reticulon-2	10090	Rtn2	0.450988	3.40881	6.23394	1.53719e-05	0.00340431	15.1339	4.32329
KI.SED - WT.SED	sp|Q9CQB5|CISD2_MOUSE	Q9CQB5	CISD2_MOUSE	CDGSH iron-sulfur domain-containing protein 2	10090	Cisd2	0.2799	0.314019	6.17194	1.7176e-05	0.00340431	15.1339	4.29876
KI.SED - WT.SED	sp|P35564|CALX_MOUSE	P35564	CALX_MOUSE	Calnexin	10090	Canx	0.247924	2.22255	6.12823	1.85796e-05	0.00340431	15.1339	4.28131
KI.SED - WT.SED	sp|Q3TP92|CNEP1_MOUSE	Q3TP92	CNEP1_MOUSE	CTD nuclear envelope phosphatase 1	10090	Ctdnep1	0.44799	-0.905464	6.12475	1.86963e-05	0.00340431	15.1339	4.27992
KI.SED - WT.SED	sp|P53368|8ODP_MOUSE	P53368	8ODP_MOUSE	Oxidized purine nucleoside triphosphate hydrolase	10090	Nudt1	1.34461	-5.46579	6.11251	1.91134e-05	0.00340431	15.1339	4.275
KI.SED - WT.SED	tr|A0A1W2P7J1|A0A1W2P7J1_MOUSE	A0A1W2P7J1	A0A1W2P7J1_MOUSE	Coenzyme Q10A	10090	Coq10a	-0.415208	1.46357	-6.05762	2.1105e-05	0.0035612	15.1339	-4.25287
KI.SED - WT.SED	sp|Q9ET80|JPH1_MOUSE	Q9ET80	JPH1_MOUSE	Junctophilin-1	10090	Jph1	0.486646	3.89131	5.94627	2.5839e-05	0.0040752	15.1339	4.20734
KI.SED - WT.SED	sp|Q8BZA9|TIGAR_MOUSE	Q8BZA9	TIGAR_MOUSE	Fructose-2,6-bisphosphatase TIGAR	10090	Tigar	-0.324343	1.18208	-5.92846	2.66934e-05	0.0040752	15.1339	-4.19998
KI.SED - WT.SED	sp|Q3TDQ1|STT3B_MOUSE	Q3TDQ1	STT3B_MOUSE	Dolichyl-diphosphooligosaccharide--protein glycosyltransferase subunit STT3B	10090	Stt3b	0.312981	-0.121817	5.83191	3.18646e-05	0.00464354	15.1339	4.15971
KI.SED - WT.SED	sp|Q9QUR7|PIN1_MOUSE	Q9QUR7	PIN1_MOUSE	Peptidyl-prolyl cis-trans isomerase NIMA-interacting 1	10090	Pin1	0.291168	-0.100419	5.66517	4.33929e-05	0.00604859	15.1339	4.08863
KI.SED - WT.SED	sp|Q8BGI7|LRC39_MOUSE	Q8BGI7	LRC39_MOUSE	Leucine-rich repeat-containing protein 39	10090	Lrrc39	-0.216248	-0.464326	-5.62919	4.64058e-05	0.00616974	15.1339	-4.07303
KI.SED - WT.SED	sp|Q9QUH0|GLRX1_MOUSE	Q9QUH0	GLRX1_MOUSE	Glutaredoxin-1	10090	Glrx	-0.372978	1.57338	-5.60989	4.81109e-05	0.00616974	15.1339	-4.06462
KI.SED - WT.SED	sp|Q9DBG6|RPN2_MOUSE	Q9DBG6	RPN2_MOUSE	Dolichyl-diphosphooligosaccharide--protein glycosyltransferase subunit 2	10090	Rpn2	0.267153	1.32825	5.57822	5.10499e-05	0.00619234	15.1339	4.05077
KI.SED - WT.SED	sp|Q9R020|ZRAB2_MOUSE	Q9R020	ZRAB2_MOUSE	Zinc finger Ran-binding domain-containing protein 2	10090	Zranb2	0.420227	-2.0443	5.55549	5.32747e-05	0.00619234	15.1339	4.04078
KI.SED - WT.SED	sp|P70255|NFIC_MOUSE	P70255	NFIC_MOUSE	Nuclear factor 1 C-type	10090	Nfic	0.324868	-2.68927	5.54749	5.40816e-05	0.00619234	15.1339	4.03725
KI.SED - WT.SED	sp|E9Q9K5|TRDN_MOUSE	E9Q9K5	TRDN_MOUSE	Triadin	10090	Trdn	0.384218	4.42257	5.51093	5.79325e-05	0.00620301	15.1339	4.02108
KI.SED - WT.SED	sp|Q02789|CAC1S_MOUSE	Q02789	CAC1S_MOUSE	Voltage-dependent L-type calcium channel subunit alpha-1S	10090	Cacna1s	0.517918	3.96573	5.5099	5.80444e-05	0.00620301	15.1339	4.02062
KI.SED - WT.SED	sp|Q920M5|CORO6_MOUSE	Q920M5	CORO6_MOUSE	Coronin-6	10090	Coro6	-0.261209	1.4302	-5.41626	6.92826e-05	0.00676697	15.1339	-3.97874
KI.SED - WT.SED	sp|Q8K215|LYRM4_MOUSE	Q8K215	LYRM4_MOUSE	LYR motif-containing protein 4	10090	Lyrm4	-0.405111	-0.647157	-5.41193	6.98539e-05	0.00676697	15.1339	-3.97678
KI.SED - WT.SED	sp|Q9DB75|CDIP1_MOUSE	Q9DB75	CDIP1_MOUSE	Cell death-inducing p53-target protein 1	10090	Cdip1	0.80198	-5.18052	5.40145	7.12578e-05	0.00676697	15.1339	3.97205
KI.SED - WT.SED	sp|O70251|EF1B_MOUSE	O70251	EF1B_MOUSE	Elongation factor 1-beta	10090	Eef1b	-0.186422	1.47135	-5.39771	7.17645e-05	0.00676697	15.1339	-3.97036
KI.SED - WT.SED	sp|Q9ER35|FN3K_MOUSE	Q9ER35	FN3K_MOUSE	Fructosamine-3-kinase	10090	Fn3k	-0.300283	-0.777213	-5.35297	7.81382e-05	0.0070238	15.1339	-3.95004
KI.SED - WT.SED	sp|P21278|GNA11_MOUSE	P21278	GNA11_MOUSE	Guanine nucleotide-binding protein subunit alpha-11	10090	Gna11	0.219726	-0.438641	5.34328	7.95927e-05	0.0070238	15.1339	3.94562
KI.SED - WT.SED	sp|Q9Z0S9|PRAF1_MOUSE	Q9Z0S9	PRAF1_MOUSE	Prenylated Rab acceptor protein 1	10090	Rabac1	0.474326	-2.59304	5.3337	8.10607e-05	0.0070238	15.1339	3.94124
KI.SED - WT.SED	sp|Q80UY1|CARME_MOUSE	Q80UY1	CARME_MOUSE	Carnosine N-methyltransferase	10090	Carnmt1	-0.276238	1.80594	-5.28857	8.83574e-05	0.00715002	15.1339	-3.92052
KI.SED - WT.SED	sp|Q921L3|TMCO1_MOUSE	Q921L3	TMCO1_MOUSE	Calcium load-activated calcium channel	10090	Tmco1	0.280747	-0.412158	5.27617	9.04788e-05	0.00715002	15.1339	3.9148
KI.SED - WT.SED	sp|Q91ZJ5|UGPA_MOUSE	Q91ZJ5	UGPA_MOUSE	UTP--glucose-1-phosphate uridylyltransferase	10090	Ugp2	-0.456998	5.05536	-5.26981	9.15865e-05	0.00715002	15.1339	-3.91186
KI.SED - WT.SED	tr|D3Z7X0|D3Z7X0_MOUSE	D3Z7X0	D3Z7X0_MOUSE	Acyl-Coenzyme A dehydrogenase family, member 12	10090	Acad12	-0.298781	2.04678	-5.26695	9.20898e-05	0.00715002	15.1339	-3.91054
KI.SED - WT.SED	sp|Q9D1I5|MCEE_MOUSE	Q9D1I5	MCEE_MOUSE	Methylmalonyl-CoA epimerase, mitochondrial	10090	Mcee	-0.562717	-0.00189078	-5.26184	9.36684e-05	0.00715002	15.1008	-3.90643
KI.SED - WT.SED	sp|Q9D883|U2AF1_MOUSE	Q9D883	U2AF1_MOUSE	Splicing factor U2AF 35 kDa subunit	10090	U2af1	0.226706	-0.295888	5.23791	9.73628e-05	0.00715646	15.1339	3.89707
KI.SED - WT.SED	sp|Q80WJ7|LYRIC_MOUSE	Q80WJ7	LYRIC_MOUSE	Protein LYRIC	10090	Mtdh	0.205002	0.732761	5.23336	9.82172e-05	0.00715646	15.1339	3.89495
KI.SED - WT.SED	sp|Q91WB2|PLPP7_MOUSE	Q91WB2	PLPP7_MOUSE	Inactive phospholipid phosphatase 7	10090	Plpp7	0.387907	-1.35114	5.21784	0.000101188	0.00720909	15.1339	3.88773
KI.SED - WT.SED	sp|Q9CPS6|HINT3_MOUSE	Q9CPS6	HINT3_MOUSE	Adenosine 5'-monophosphoramidase HINT3	10090	Hint3	-0.280321	-1.2215	-5.17778	0.000109298	0.00731049	15.1339	-3.86897
KI.SED - WT.SED	sp|Q8CGK3|LONM_MOUSE	Q8CGK3	LONM_MOUSE	Lon protease homolog, mitochondrial	10090	Lonp1	-0.252876	3.22462	-5.17159	0.000110609	0.00731049	15.1339	-3.86606
KI.SED - WT.SED	sp|Q9Z1N5|DX39B_MOUSE	Q9Z1N5	DX39B_MOUSE	Spliceosome RNA helicase Ddx39b	10090	Ddx39b	0.18656	1.67641	5.16259	0.000112545	0.00731049	15.1339	3.86182
KI.SED - WT.SED	sp|P08122|CO4A2_MOUSE	P08122	CO4A2_MOUSE	Collagen alpha-2(IV) chain	10090	Col4a2	0.783941	0.805933	5.20206	0.000116863	0.00731049	14.6088	3.85261
KI.SED - WT.SED	sp|Q9D727|CF226_MOUSE	Q9D727	CF226_MOUSE	Uncharacterized protein C6orf226 homolog	10090		0.411493	-3.70385	5.14059	0.000117427	0.00731049	15.1339	3.85144
KI.SED - WT.SED	sp|Q8JZQ9|EIF3B_MOUSE	Q8JZQ9	EIF3B_MOUSE	Eukaryotic translation initiation factor 3 subunit B	10090	Eif3b	-0.174962	0.93644	-5.12888	0.000120113	0.00731049	15.1339	-3.8459
KI.SED - WT.SED	sp|Q9D020|5NT3A_MOUSE	Q9D020	5NT3A_MOUSE	Cytosolic 5'-nucleotidase 3A	10090	Nt5c3a	-0.336647	2.77195	-5.12852	0.000120198	0.00731049	15.1339	-3.84572
KI.SED - WT.SED	sp|Q3U9G9|LBR_MOUSE	Q3U9G9	LBR_MOUSE	Delta(14)-sterol reductase LBR	10090	Lbr	0.346701	0.691161	5.12409	0.000121231	0.00731049	15.1339	3.84362
KI.SED - WT.SED	sp|Q9DBP5|KCY_MOUSE	Q9DBP5	KCY_MOUSE	UMP-CMP kinase	10090	Cmpk1	-0.195359	0.227209	-5.11604	0.000123134	0.00731049	15.1339	-3.8398
KI.SED - WT.SED	sp|Q9DBG5|PLIN3_MOUSE	Q9DBG5	PLIN3_MOUSE	Perilipin-3	10090	Plin3	-0.241677	0.741881	-5.08275	0.000131333	0.00765552	15.1339	-3.82395
KI.SED - WT.SED	sp|P28661|SEPT4_MOUSE	P28661	SEPT4_MOUSE	Septin-4	10090	Septin4	0.334209	-2.25705	5.06797	0.000135151	0.00773739	15.1339	3.81688
KI.SED - WT.SED	sp|Q8CD91|SMOC2_MOUSE	Q8CD91	SMOC2_MOUSE	SPARC-related modular calcium-binding protein 2	10090	Smoc2	0.484148	-0.838032	5.05592	0.000138351	0.00778166	15.1339	3.8111
KI.SED - WT.SED	sp|Q6ZQI3|MLEC_MOUSE	Q6ZQI3	MLEC_MOUSE	Malectin	10090	Mlec	0.249314	0.772996	5.03477	0.000144153	0.00794044	15.1339	3.80093
KI.SED - WT.SED	sp|A2A8U2|TM201_MOUSE	A2A8U2	TM201_MOUSE	Transmembrane protein 201	10090	Tmem201	0.406427	-2.97359	5.02633	0.000146541	0.00794044	15.1339	3.79686
KI.SED - WT.SED	sp|Q01149|CO1A2_MOUSE	Q01149	CO1A2_MOUSE	Collagen alpha-2(I) chain	10090	Col1a2	1.31373	3.53767	5.1101	0.000149566	0.00794044	14.269	3.79179
KI.SED - WT.SED	sp|Q9QXX4|S2513_MOUSE	Q9QXX4	S2513_MOUSE	Electrogenic aspartate/glutamate antiporter SLC25A13, mitochondrial	10090	Slc25a13	-0.40006	-1.21224	-5.01065	0.000151081	0.00794044	15.1339	-3.78929
KI.SED - WT.SED	sp|P00015|CYC2_MOUSE	P00015	CYC2_MOUSE	Cytochrome c, testis-specific	10090	Cyct	-0.607213	-0.971032	-4.96411	0.000167711	0.00846244	15.0633	-3.76326
KI.SED - WT.SED	sp|Q9CQY5|MAGT1_MOUSE	Q9CQY5	MAGT1_MOUSE	Magnesium transporter protein 1	10090	Magt1	0.268442	0.393012	4.94659	0.000171194	0.00846244	15.1339	3.75812
KI.SED - WT.SED	sp|P35285|RB22A_MOUSE	P35285	RB22A_MOUSE	Ras-related protein Rab-22A	10090	Rab22a	0.524549	-4.38637	4.94617	0.000171336	0.00846244	15.1339	3.75791
KI.SED - WT.SED	sp|Q9CQU0|TXD12_MOUSE	Q9CQU0	TXD12_MOUSE	Thioredoxin domain-containing protein 12	10090	Txndc12	-0.221072	-0.391341	-4.9423	0.000172638	0.00846244	15.1339	-3.75602
KI.SED - WT.SED	sp|P55012|S12A2_MOUSE	P55012	S12A2_MOUSE	Solute carrier family 12 member 2	10090	Slc12a2	0.214789	0.953418	4.93766	0.000174211	0.00846244	15.1339	3.75375
KI.SED - WT.SED	sp|Q8BYA0|TBCD_MOUSE	Q8BYA0	TBCD_MOUSE	Tubulin-specific chaperone D	10090	Tbcd	0.564105	-1.50578	4.86167	0.000202196	0.00956992	15.1339	3.71626
KI.SED - WT.SED	sp|P18242|CATD_MOUSE	P18242	CATD_MOUSE	Cathepsin D	10090	Ctsd	-0.290657	2.29612	-4.8597	0.00020298	0.00956992	15.1339	-3.71528
KI.SED - WT.SED	sp|Q9BCZ4|SELS_MOUSE	Q9BCZ4	SELS_MOUSE	Selenoprotein S	10090	Selenos	0.82455	-3.44196	4.83777	0.000211921	0.00977557	15.1339	3.70436
KI.SED - WT.SED	sp|Q9D6Y9|GLGB_MOUSE	Q9D6Y9	GLGB_MOUSE	1,4-alpha-glucan-branching enzyme	10090	Gbe1	-0.274745	1.55644	-4.83414	0.00021344	0.00977557	15.1339	-3.70255
KI.SED - WT.SED	sp|Q9DAS9|GBG12_MOUSE	Q9DAS9	GBG12_MOUSE	Guanine nucleotide-binding protein G(I)/G(S)/G(O) subunit gamma-12	10090	Gng12	0.536974	-1.0942	4.81915	0.000219859	0.00992771	15.1333	3.69503
KI.SED - WT.SED	sp|Q9WUD1|CHIP_MOUSE	Q9WUD1	CHIP_MOUSE	E3 ubiquitin-protein ligase CHIP	10090	Stub1	0.325572	-1.64271	4.81073	0.000223514	0.00995257	15.1339	3.69084
KI.SED - WT.SED	sp|Q9CZW4|ACSL3_MOUSE	Q9CZW4	ACSL3_MOUSE	Fatty acid CoA ligase Acsl3	10090	Acsl3	0.594379	-1.26639	4.80692	0.000227762	0.0100028	15.0713	3.68605
KI.SED - WT.SED	sp|Q8C2Q3|RBM14_MOUSE	Q8C2Q3	RBM14_MOUSE	RNA-binding protein 14	10090	Rbm14	0.189021	-0.279932	4.75556	0.000249226	0.0106976	15.1339	3.66305
KI.SED - WT.SED	sp|Q8R164|BPHL_MOUSE	Q8R164	BPHL_MOUSE	Valacyclovir hydrolase	10090	Bphl	-0.229592	1.81116	-4.75347	0.000250255	0.0106976	15.1339	-3.662
KI.SED - WT.SED	sp|Q3TEA8|HP1B3_MOUSE	Q3TEA8	HP1B3_MOUSE	Heterochromatin protein 1-binding protein 3	10090	Hp1bp3	0.330949	0.768462	4.72711	0.000263654	0.011081	15.1339	3.64862
KI.SED - WT.SED	sp|P62717|RL18A_MOUSE	P62717	RL18A_MOUSE	60S ribosomal protein L18a	10090	Rpl18a	0.197894	2.13245	4.72043	0.000267161	0.011081	15.1339	3.64522
KI.SED - WT.SED	sp|E9Q236|MRP4_MOUSE	E9Q236	MRP4_MOUSE	ATP-binding cassette sub-family C member 4	10090	Abcc4	0.277367	-1.71867	4.71586	0.000269593	0.011081	15.1339	3.64289
KI.SED - WT.SED	sp|Q80ZW2|THEM6_MOUSE	Q80ZW2	THEM6_MOUSE	Protein THEM6	10090	Them6	0.726259	-2.74525	4.70566	0.000276675	0.0112281	15.1008	3.63621
KI.SED - WT.SED	sp|Q80XN0|BDH_MOUSE	Q80XN0	BDH_MOUSE	D-beta-hydroxybutyrate dehydrogenase, mitochondrial	10090	Bdh1	-0.481899	1.12747	-4.67817	0.000292165	0.0117085	15.1008	-3.62215
KI.SED - WT.SED	sp|O88531|PPT1_MOUSE	O88531	PPT1_MOUSE	Palmitoyl-protein thioesterase 1	10090	Ppt1	0.477728	-2.20671	4.65051	0.000306928	0.0120114	15.1339	3.60938
KI.SED - WT.SED	sp|Q924M7|MPI_MOUSE	Q924M7	MPI_MOUSE	Mannose-6-phosphate isomerase	10090	Mpi	-0.288532	2.28912	-4.64906	0.000307812	0.0120114	15.1339	-3.60864
KI.SED - WT.SED	sp|Q8BSM7|LAT3_MOUSE	Q8BSM7	LAT3_MOUSE	Large neutral amino acids transporter small subunit 3	10090	Slc43a1	0.475671	-3.17265	4.64394	0.000310963	0.0120114	15.1339	3.60599
KI.SED - WT.SED	sp|Q6PER3|MARE3_MOUSE	Q6PER3	MARE3_MOUSE	Microtubule-associated protein RP/EB family member 3	10090	Mapre3	-0.180259	1.9651	-4.62407	0.000323505	0.0123471	15.1339	-3.59571
KI.SED - WT.SED	sp|Q9D6N5|NC2A_MOUSE	Q9D6N5	NC2A_MOUSE	Dr1-associated corepressor	10090	Drap1	0.734875	-3.86712	4.60488	0.000336109	0.0126424	15.1339	3.58575
KI.SED - WT.SED	sp|Q64213|SF01_MOUSE	Q64213	SF01_MOUSE	Splicing factor 1	10090	Sf1	0.235488	-1.21667	4.60039	0.000339129	0.0126424	15.1339	3.58342
KI.SED - WT.SED	sp|P09541|MYL4_MOUSE	P09541	MYL4_MOUSE	Myosin light chain 4	10090	Myl4	0.532237	1.01671	4.5945	0.000352142	0.0127793	14.9768	3.57357
KI.SED - WT.SED	sp|Q8C7X2|EMC1_MOUSE	Q8C7X2	EMC1_MOUSE	ER membrane protein complex subunit 1	10090	Emc1	0.175377	1.6496	4.58046	0.00035288	0.0127793	15.1339	3.57303
KI.SED - WT.SED	sp|P62257|UBE2H_MOUSE	P62257	UBE2H_MOUSE	Ubiquitin-conjugating enzyme E2 H	10090	Ube2h	-0.1989	-0.0267359	-4.57779	0.00035476	0.0127793	15.1339	-3.57163
KI.SED - WT.SED	sp|Q99KK7|DPP3_MOUSE	Q99KK7	DPP3_MOUSE	Dipeptidyl peptidase 3	10090	Dpp3	-0.172978	1.51351	-4.54886	0.000375863	0.0129727	15.1339	-3.55648
KI.SED - WT.SED	sp|Q62348|TSN_MOUSE	Q62348	TSN_MOUSE	Translin	10090	Tsn	0.254877	0.101039	4.54799	0.000376516	0.0129727	15.1339	3.55602
KI.SED - WT.SED	sp|Q6ZWQ7|SPCS3_MOUSE	Q6ZWQ7	SPCS3_MOUSE	Signal peptidase complex subunit 3	10090	Spcs3	0.225254	-1.01195	4.54511	0.000378694	0.0129727	15.1339	3.5545
KI.SED - WT.SED	sp|Q8BRK9|MA2A2_MOUSE	Q8BRK9	MA2A2_MOUSE	Alpha-mannosidase 2x	10090	Man2a2	-0.305807	0.257693	-4.54163	0.000381333	0.0129727	15.1339	-3.55268
KI.SED - WT.SED	sp|P70170|ABCC9_MOUSE	P70170	ABCC9_MOUSE	ATP-binding cassette sub-family C member 9	10090	Abcc9	0.227315	2.42499	4.53827	0.000383904	0.0129727	15.1339	3.55091
KI.SED - WT.SED	sp|P29391|FRIL1_MOUSE	P29391	FRIL1_MOUSE	Ferritin light chain 1	10090	Ftl1	0.627722	-1.86708	4.54329	0.000384406	0.0129727	15.0633	3.55056
KI.SED - WT.SED	sp|Q9DCJ5|NDUA8_MOUSE	Q9DCJ5	NDUA8_MOUSE	NADH dehydrogenase [ubiquinone] 1 alpha subcomplex subunit 8	10090	Ndufa8	-0.296799	4.25212	-4.52364	0.000395305	0.0132015	15.1339	-3.5432
KI.SED - WT.SED	sp|Q9CQH7|BT3L4_MOUSE	Q9CQH7	BT3L4_MOUSE	Transcription factor BTF3 homolog 4	10090	Btf3l4	-0.254884	-0.10815	-4.5165	0.000400997	0.0132536	15.1339	-3.53943
KI.SED - WT.SED	sp|P97765|WBP2_MOUSE	P97765	WBP2_MOUSE	WW domain-binding protein 2	10090	Wbp2	-0.276032	-1.10352	-4.50534	0.000410055	0.0134146	15.1339	-3.53353
KI.SED - WT.SED	sp|Q9ET01|PYGL_MOUSE	Q9ET01	PYGL_MOUSE	Glycogen phosphorylase, liver form	10090	Pygl	0.438049	-0.492848	4.49189	0.000421257	0.0135743	15.1339	3.5264
KI.SED - WT.SED	sp|P01633|KV5A1_MOUSE	P01633	KV5A1_MOUSE	Immunoglobulin kappa chain variable 6-17	10090	Igkv6-17	0.534638	0.277707	4.50261	0.000423403	0.0135743	14.9657	3.52505
KI.SED - WT.SED	sp|P16858|G3P_MOUSE	P16858	G3P_MOUSE	Glyceraldehyde-3-phosphate dehydrogenase	10090	Gapdh	-0.296755	9.2873	-4.48437	0.000427653	0.0135748	15.1339	-3.5224
KI.SED - WT.SED	sp|Q91YT0|NDUV1_MOUSE	Q91YT0	NDUV1_MOUSE	NADH dehydrogenase [ubiquinone] flavoprotein 1, mitochondrial	10090	Ndufv1	-0.360395	4.18317	-4.454	0.000454518	0.0142327	15.1339	-3.50622
KI.SED - WT.SED	sp|Q9D7M8|RPB4_MOUSE	Q9D7M8	RPB4_MOUSE	DNA-directed RNA polymerase II subunit RPB4	10090	Polr2d	0.451789	-1.83802	4.45101	0.000457258	0.0142327	15.1339	3.50462
KI.SED - WT.SED	sp|Q9QY76|VAPB_MOUSE	Q9QY76	VAPB_MOUSE	Vesicle-associated membrane protein-associated protein B	10090	Vapb	0.221798	3.57085	4.44305	0.000464627	0.0142717	15.1339	3.50036
KI.SED - WT.SED	sp|Q61335|BAP31_MOUSE	Q61335	BAP31_MOUSE	B-cell receptor-associated protein 31	10090	Bcap31	0.405258	2.12167	4.44007	0.000467414	0.0142717	15.1339	3.49877
KI.SED - WT.SED	sp|Q9QY80|HACD1_MOUSE	Q9QY80	HACD1_MOUSE	Very-long-chain (3R)-3-hydroxyacyl-CoA dehydratase 1	10090	Hacd1	0.283565	1.61619	4.429	0.000477934	0.0144552	15.1339	3.49283
KI.SED - WT.SED	sp|Q9D517|PLCC_MOUSE	Q9D517	PLCC_MOUSE	1-acyl-sn-glycerol-3-phosphate acyltransferase gamma	10090	Agpat3	0.184256	0.764989	4.41993	0.000486727	0.0145044	15.1339	3.48796
KI.SED - WT.SED	sp|P97370|AT1B3_MOUSE	P97370	AT1B3_MOUSE	Sodium/potassium-transporting ATPase subunit beta-3	10090	Atp1b3	0.429673	0.469488	4.40901	0.000497538	0.0145044	15.1339	3.48208
KI.SED - WT.SED	sp|Q9CQX2|CYB5B_MOUSE	Q9CQX2	CYB5B_MOUSE	Cytochrome b5 type B	10090	Cyb5b	0.506928	-1.48049	4.40605	0.000500507	0.0145044	15.1339	3.48048
KI.SED - WT.SED	sp|O35345|IMA7_MOUSE	O35345	IMA7_MOUSE	Importin subunit alpha-7	10090	Kpna6	0.272227	-2.36281	4.39476	0.000512011	0.0145044	15.1339	3.47439
KI.SED - WT.SED	sp|Q9CPZ8|COXM1_MOUSE	Q9CPZ8	COXM1_MOUSE	COX assembly mitochondrial protein homolog	10090	Cmc1	-0.231931	-2.63396	-4.39394	0.00051286	0.0145044	15.1339	-3.47395
KI.SED - WT.SED	sp|Q9JJH1|RNAS4_MOUSE	Q9JJH1	RNAS4_MOUSE	Ribonuclease 4	10090	Rnase4	0.367611	-1.20749	4.39065	0.000516264	0.0145044	15.1339	3.47217
KI.SED - WT.SED	sp|Q9DB60|PXL2B_MOUSE	Q9DB60	PXL2B_MOUSE	Prostamide/prostaglandin F synthase	10090	Prxl2b	-0.263779	1.3718	-4.38909	0.000517884	0.0145044	15.1339	-3.47133
KI.SED - WT.SED	sp|Q6PCP5|MFF_MOUSE	Q6PCP5	MFF_MOUSE	Mitochondrial fission factor	10090	Mff	-0.174614	-0.541128	-4.38898	0.000518006	0.0145044	15.1339	-3.47127
KI.SED - WT.SED	sp|Q61879|MYH10_MOUSE	Q61879	MYH10_MOUSE	Myosin-10	10090	Myh10	0.261881	0.278963	4.38191	0.000525428	0.0145044	15.1339	3.46745
KI.SED - WT.SED	sp|P21619|LMNB2_MOUSE	P21619	LMNB2_MOUSE	Lamin-B2	10090	Lmnb2	0.192982	1.16015	4.38148	0.000525885	0.0145044	15.1339	3.46721
KI.SED - WT.SED	sp|Q8BJS4|SUN2_MOUSE	Q8BJS4	SUN2_MOUSE	SUN domain-containing protein 2	10090	Sun2	0.218776	1.38778	4.37825	0.000529323	0.0145044	15.1339	3.46546
KI.SED - WT.SED	sp|Q99M07|COA5_MOUSE	Q99M07	COA5_MOUSE	Cytochrome c oxidase assembly factor 5	10090	Coa5	-0.338813	-3.37498	-4.36973	0.000538484	0.0146303	15.1339	-3.46084
KI.SED - WT.SED	sp|Q78IK4|MIC27_MOUSE	Q78IK4	MIC27_MOUSE	MICOS complex subunit Mic27	10090	Apool	-0.237848	1.42502	-4.35984	0.000549333	0.0147481	15.1339	-3.45547
KI.SED - WT.SED	sp|P50171|DHB8_MOUSE	P50171	DHB8_MOUSE	(3R)-3-hydroxyacyl-CoA dehydrogenase	10090	Hsd17b8	-0.194426	0.943189	-4.357	0.000552486	0.0147481	15.1339	-3.45393
KI.SED - WT.SED	sp|P10852|4F2_MOUSE	P10852	4F2_MOUSE	4F2 cell-surface antigen heavy chain	10090	Slc3a2	0.238402	-0.222276	4.3492	0.000561242	0.0147481	15.1339	3.44968
KI.SED - WT.SED	tr|Q9D1F9|Q9D1F9_MOUSE	Q9D1F9	Q9D1F9_MOUSE	Solute carrier family 37 (Glucose-6-phosphate transporter), member 4	10090	Slc37a4	0.39202	0.6098	4.34834	0.000562226	0.0147481	15.1339	3.44921
KI.SED - WT.SED	sp|Q3UFY7|5NT3B_MOUSE	Q3UFY7	5NT3B_MOUSE	7-methylguanosine phosphate-specific 5'-nucleotidase	10090	Nt5c3b	0.378991	-2.04329	4.34518	0.00056582	0.0147481	15.1339	3.44749
KI.SED - WT.SED	sp|O89104|SYPL2_MOUSE	O89104	SYPL2_MOUSE	Synaptophysin-like protein 2	10090	Sypl2	0.25374	0.692475	4.32801	0.000585771	0.0148809	15.1339	3.43812
KI.SED - WT.SED	tr|Q91VA7|Q91VA7_MOUSE	Q91VA7	Q91VA7_MOUSE	Isocitrate dehydrogenase [NAD] subunit, mitochondrial	10090	Idh3b	-0.539138	4.12156	-4.32741	0.000586479	0.0148809	15.1339	-3.43779
KI.SED - WT.SED	sp|Q9D8E6|RL4_MOUSE	Q9D8E6	RL4_MOUSE	60S ribosomal protein L4	10090	Rpl4	-0.302199	1.68286	-4.32636	0.000587727	0.0148809	15.1339	-3.43722
KI.SED - WT.SED	sp|P60766|CDC42_MOUSE	P60766	CDC42_MOUSE	Cell division control protein 42 homolog	10090	Cdc42	0.29551	0.978061	4.32416	0.000590339	0.0148809	15.1339	3.43601
KI.SED - WT.SED	sp|Q149B8|PERM1_MOUSE	Q149B8	PERM1_MOUSE	PGC-1 and ERR-induced regulator in muscle protein 1	10090	Perm1	-0.428988	-0.773267	-4.321	0.000594124	0.0148809	15.1339	-3.43428
KI.SED - WT.SED	sp|Q8K1A5|TM41B_MOUSE	Q8K1A5	TM41B_MOUSE	Transmembrane protein 41B	10090	Tmem41b	0.365555	-3.23524	4.31286	0.000603971	0.0148817	15.1339	3.42982
KI.SED - WT.SED	sp|P05063|ALDOC_MOUSE	P05063	ALDOC_MOUSE	Fructose-bisphosphate aldolase C	10090	Aldoc	-0.446243	0.685629	-4.30784	0.000613013	0.0148817	15.1008	-3.42579
KI.SED - WT.SED	sp|Q9D2X0|ANR39_MOUSE	Q9D2X0	ANR39_MOUSE	Ankyrin repeat domain-containing protein 39	10090	Ankrd39	0.999551	-7.86498	4.3034	0.000615627	0.0148817	15.1339	3.42463
KI.SED - WT.SED	sp|Q8BMS4|COQ3_MOUSE	Q8BMS4	COQ3_MOUSE	Ubiquinone biosynthesis O-methyltransferase, mitochondrial	10090	Coq3	-0.269912	0.778609	-4.30086	0.000618796	0.0148817	15.1339	-3.42324
KI.SED - WT.SED	sp|Q8WUR0|CS012_MOUSE	Q8WUR0	CS012_MOUSE	Protein C19orf12 homolog	10090		-0.292561	-1.79395	-4.29931	0.00062074	0.0148817	15.1339	-3.42239
KI.SED - WT.SED	sp|Q9D1X0|NOL3_MOUSE	Q9D1X0	NOL3_MOUSE	Nucleolar protein 3	10090	Nol3	-0.243459	-1.1096	-4.2983	0.000622006	0.0148817	15.1339	-3.42183
KI.SED - WT.SED	sp|Q8BHG2|CZIB_MOUSE	Q8BHG2	CZIB_MOUSE	CXXC motif containing zinc binding protein	10090	Czib	-0.199778	0.362408	-4.27404	0.00065329	0.0151472	15.1339	-3.40847
KI.SED - WT.SED	sp|Q8VE38|OXND1_MOUSE	Q8VE38	OXND1_MOUSE	Oxidoreductase NAD-binding domain-containing protein 1	10090	Oxnad1	-0.506544	-1.1538	-4.27519	0.000656283	0.0151472	15.0846	-3.40722
KI.SED - WT.SED	sp|P63147|UBE2B_MOUSE	P63147	UBE2B_MOUSE	Ubiquitin-conjugating enzyme E2 B	10090	Ube2b	-0.294376	-0.887471	-4.26897	0.000660023	0.0151472	15.1339	-3.40567
KI.SED - WT.SED	sp|Q99MN9|PCCB_MOUSE	Q99MN9	PCCB_MOUSE	Propionyl-CoA carboxylase beta chain, mitochondrial	10090	Pccb	-0.257211	2.37707	-4.26607	0.000663921	0.0151472	15.1339	-3.40406
KI.SED - WT.SED	sp|Q8BP40|PPA6_MOUSE	Q8BP40	PPA6_MOUSE	Lysophosphatidic acid phosphatase type 6	10090	Acp6	-0.197416	0.167282	-4.26089	0.000670908	0.0151472	15.1339	-3.4012
KI.SED - WT.SED	sp|Q9CQC9|SAR1B_MOUSE	Q9CQC9	SAR1B_MOUSE	GTP-binding protein SAR1b	10090	Sar1b	-0.309637	3.64407	-4.26067	0.000671215	0.0151472	15.1339	-3.40107
KI.SED - WT.SED	sp|Q9CWW6|PIN4_MOUSE	Q9CWW6	PIN4_MOUSE	Peptidyl-prolyl cis-trans isomerase NIMA-interacting 4	10090	Pin4	-0.204447	-3.05073	-4.25821	0.000674562	0.0151472	15.1339	-3.39971
KI.SED - WT.SED	sp|Q6DVA0|LEMD2_MOUSE	Q6DVA0	LEMD2_MOUSE	LEM domain-containing protein 2	10090	Lemd2	0.327048	1.15614	4.25726	0.00067586	0.0151472	15.1339	3.39919
KI.SED - WT.SED	sp|Q921H9|COA7_MOUSE	Q921H9	COA7_MOUSE	Cytochrome c oxidase assembly factor 7	10090	Coa7	-0.272178	-0.596868	-4.25499	0.000678972	0.0151472	15.1339	-3.39793
KI.SED - WT.SED	sp|O08579|EMD_MOUSE	O08579	EMD_MOUSE	Emerin	10090	Emd	0.262969	-0.468106	4.25129	0.000684084	0.0151472	15.1339	3.39588
KI.SED - WT.SED	sp|Q9DBN4|P33MX_MOUSE	Q9DBN4	P33MX_MOUSE	Putative monooxygenase p33MONOX	10090	P33monox	-0.175295	-0.909432	-4.24684	0.000690285	0.0151472	15.1339	-3.39341
KI.SED - WT.SED	sp|Q6P3D0|NUD16_MOUSE	Q6P3D0	NUD16_MOUSE	U8 snoRNA-decapping enzyme	10090	Nudt16	-0.257176	-0.840236	-4.24505	0.000692783	0.0151472	15.1339	-3.39242
KI.SED - WT.SED	sp|Q9DBL1|ACDSB_MOUSE	Q9DBL1	ACDSB_MOUSE	Short/branched chain specific acyl-CoA dehydrogenase, mitochondrial	10090	Acadsb	-0.258403	2.55097	-4.24382	0.00069452	0.0151472	15.1339	-3.39173
KI.SED - WT.SED	sp|P38060|HMGCL_MOUSE	P38060	HMGCL_MOUSE	Hydroxymethylglutaryl-CoA lyase, mitochondrial	10090	Hmgcl	-0.168011	1.78715	-4.23758	0.000703352	0.0152361	15.1339	-3.38827
KI.SED - WT.SED	sp|Q62351|TFR1_MOUSE	Q62351	TFR1_MOUSE	Transferrin receptor protein 1	10090	Tfrc	0.335569	0.910812	4.23003	0.000714203	0.0153674	15.1339	3.38407
KI.SED - WT.SED	sp|Q9CXZ1|NDUS4_MOUSE	Q9CXZ1	NDUS4_MOUSE	NADH dehydrogenase [ubiquinone] iron-sulfur protein 4, mitochondrial	10090	Ndufs4	-0.308259	2.37626	-4.22564	0.000720583	0.0154013	15.1339	-3.38163
KI.SED - WT.SED	sp|Q69ZZ6|TMCC1_MOUSE	Q69ZZ6	TMCC1_MOUSE	Transmembrane and coiled-coil domains protein 1	10090	Tmcc1	0.414817	-2.47528	4.21393	0.000737898	0.0156669	15.1339	3.3751
KI.SED - WT.SED	sp|Q9D0K2|SCOT1_MOUSE	Q9D0K2	SCOT1_MOUSE	Succinyl-CoA:3-ketoacid coenzyme A transferase 1, mitochondrial	10090	Oxct1	-0.430662	4.6961	-4.20811	0.00074666	0.0156833	15.1339	-3.37185
KI.SED - WT.SED	sp|Q91WD5|NDUS2_MOUSE	Q91WD5	NDUS2_MOUSE	NADH dehydrogenase [ubiquinone] iron-sulfur protein 2, mitochondrial	10090	Ndufs2	-0.340272	3.51399	-4.20693	0.000748453	0.0156833	15.1339	-3.37119
KI.SED - WT.SED	sp|Q9DB76|EMC9_MOUSE	Q9DB76	EMC9_MOUSE	ER membrane protein complex subunit 9	10090	Emc9	-0.18561	-1.46922	-4.20025	0.000758667	0.0157452	15.1339	-3.36745
KI.SED - WT.SED	sp|P47968|RPIA_MOUSE	P47968	RPIA_MOUSE	Ribose-5-phosphate isomerase	10090	Rpia	0.350565	-1.22818	4.19422	0.000768007	0.0157452	15.1339	3.36407
KI.SED - WT.SED	sp|P62073|TIM10_MOUSE	P62073	TIM10_MOUSE	Mitochondrial import inner membrane translocase subunit Tim10	10090	Timm10	-0.272644	-0.58415	-4.19325	0.000769526	0.0157452	15.1339	-3.36353
KI.SED - WT.SED	sp|O70250|PGAM2_MOUSE	O70250	PGAM2_MOUSE	Phosphoglycerate mutase 2	10090	Pgam2	-0.335379	7.07762	-4.19175	0.00077188	0.0157452	15.1339	-3.36269
KI.SED - WT.SED	sp|P70452|STX4_MOUSE	P70452	STX4_MOUSE	Syntaxin-4	10090	Stx4	0.249242	-0.403302	4.18347	0.000784964	0.0157452	15.1339	3.35804
KI.SED - WT.SED	sp|Q8R2Y2|MUC18_MOUSE	Q8R2Y2	MUC18_MOUSE	Cell surface glycoprotein MUC18	10090	Mcam	0.276545	-1.22287	4.18248	0.00078654	0.0157452	15.1339	3.35749
KI.SED - WT.SED	sp|O35682|MYADM_MOUSE	O35682	MYADM_MOUSE	Myeloid-associated differentiation marker	10090	Myadm	0.318484	-2.78622	4.18055	0.000789631	0.0157452	15.1339	3.3564
KI.SED - WT.SED	sp|P97797|SHPS1_MOUSE	P97797	SHPS1_MOUSE	Tyrosine-protein phosphatase non-receptor type substrate 1	10090	Sirpa	0.728424	-6.45266	4.17735	0.000794777	0.0157452	15.1339	3.35461
KI.SED - WT.SED	sp|Q8BUY9|PGTB1_MOUSE	Q8BUY9	PGTB1_MOUSE	Geranylgeranyl transferase type-1 subunit beta	10090	Pggt1b	0.373544	-1.18946	4.1753	0.000798104	0.0157452	15.1339	3.35345
KI.SED - WT.SED	sp|Q8BH79|ANO10_MOUSE	Q8BH79	ANO10_MOUSE	Anoctamin-10	10090	Ano10	0.294209	0.633587	4.17381	0.000800519	0.0157452	15.1339	3.35262
KI.SED - WT.SED	sp|P63158|HMGB1_MOUSE	P63158	HMGB1_MOUSE	High mobility group protein B1	10090	Hmgb1	0.328838	4.21874	4.16795	0.000810107	0.0157852	15.1339	3.34932
KI.SED - WT.SED	sp|Q9WVA2|TIM8A_MOUSE	Q9WVA2	TIM8A_MOUSE	Mitochondrial import inner membrane translocase subunit Tim8 A	10090	Timm8a1	-0.269784	0.050817	-4.16649	0.000812516	0.0157852	15.1339	-3.3485
KI.SED - WT.SED	sp|O35943|FRDA_MOUSE	O35943	FRDA_MOUSE	Frataxin, mitochondrial	10090	Fxn	-0.237118	-0.117065	-4.16358	0.000817327	0.0157852	15.1339	-3.34686
KI.SED - WT.SED	sp|P16332|MUTA_MOUSE	P16332	MUTA_MOUSE	Methylmalonyl-CoA mutase, mitochondrial	10090	Mmut	-0.192502	1.78537	-4.1581	0.000826487	0.0158666	15.1339	-3.34377
KI.SED - WT.SED	sp|Q7TMB8|CYFP1_MOUSE	Q7TMB8	CYFP1_MOUSE	Cytoplasmic FMR1-interacting protein 1	10090	Cyfip1	0.451919	-0.294879	4.1536	0.000837709	0.0159863	15.1008	3.34002
KI.SED - WT.SED	sp|Q9JLR1|S61A2_MOUSE	Q9JLR1	S61A2_MOUSE	Protein transport protein Sec61 subunit alpha isoform 2	10090	Sec61a2	0.213811	0.471736	4.13716	0.000862444	0.0163609	15.1339	3.33193
KI.SED - WT.SED	sp|Q99J39|DCMC_MOUSE	Q99J39	DCMC_MOUSE	Malonyl-CoA decarboxylase, mitochondrial	10090	Mlycd	-0.212732	-0.336417	-4.12776	0.000879092	0.0165786	15.1339	-3.32661
KI.SED - WT.SED	sp|Q3UHB1|NT5D3_MOUSE	Q3UHB1	NT5D3_MOUSE	5'-nucleotidase domain-containing protein 3	10090	Nt5dc3	-0.208754	-1.40899	-4.12459	0.000884784	0.0165884	15.1339	-3.32481
KI.SED - WT.SED	sp|Q9Z0X1|AIFM1_MOUSE	Q9Z0X1	AIFM1_MOUSE	Apoptosis-inducing factor 1, mitochondrial	10090	Aifm1	-0.282643	2.71403	-4.11333	0.000905294	0.0167425	15.1339	-3.31842
KI.SED - WT.SED	sp|Q8VHL1|SETD7_MOUSE	Q8VHL1	SETD7_MOUSE	Histone-lysine N-methyltransferase SETD7	10090	Setd7	0.394458	0.0586167	4.11279	0.000906283	0.0167425	15.1339	3.31811
KI.SED - WT.SED	sp|Q99K28|ARFG2_MOUSE	Q99K28	ARFG2_MOUSE	ADP-ribosylation factor GTPase-activating protein 2	10090	Arfgap2	-0.171826	0.708207	-4.1115	0.000908672	0.0167425	15.1339	-3.31738
KI.SED - WT.SED	sp|O88986|KBL_MOUSE	O88986	KBL_MOUSE	2-amino-3-ketobutyrate coenzyme A ligase, mitochondrial	10090	Gcat	0.198295	-1.11754	4.1022	0.000926058	0.0168572	15.1339	3.31208
KI.SED - WT.SED	sp|Q9D8Y0|EFHD2_MOUSE	Q9D8Y0	EFHD2_MOUSE	EF-hand domain-containing protein D2	10090	Efhd2	-0.545335	-3.73996	-4.10091	0.000928488	0.0168572	15.1339	-3.31134
KI.SED - WT.SED	sp|P70372|ELAV1_MOUSE	P70372	ELAV1_MOUSE	ELAV-like protein 1	10090	Elavl1	-0.113155	0.201304	-4.09715	0.000935625	0.0168572	15.1339	-3.3092
KI.SED - WT.SED	sp|P28665|MUG1_MOUSE	P28665	MUG1_MOUSE	Murinoglobulin-1	10090	Mug1	0.336622	2.46749	4.09643	0.000936996	0.0168572	15.1339	3.30879
KI.SED - WT.SED	sp|Q07417|ACADS_MOUSE	Q07417	ACADS_MOUSE	Short-chain specific acyl-CoA dehydrogenase, mitochondrial	10090	Acads	-0.321387	3.14666	-4.0935	0.000942604	0.0168572	15.1339	-3.30712
KI.SED - WT.SED	sp|Q9CQ75|NDUA2_MOUSE	Q9CQ75	NDUA2_MOUSE	NADH dehydrogenase [ubiquinone] 1 alpha subcomplex subunit 2	10090	Ndufa2	-0.345741	1.18363	-4.09151	0.000946441	0.0168572	15.1339	-3.30598
KI.SED - WT.SED	sp|P15327|PMGE_MOUSE	P15327	PMGE_MOUSE	Bisphosphoglycerate mutase	10090	Bpgm	-0.243837	1.1562	-4.08627	0.000956594	0.0169439	15.1339	-3.30299
KI.SED - WT.SED	sp|Q61553|FSCN1_MOUSE	Q61553	FSCN1_MOUSE	Fascin	10090	Fscn1	0.252983	0.642437	4.07665	0.000975545	0.0171846	15.1339	3.29749
KI.SED - WT.SED	sp|Q9Z0S1|BPNT1_MOUSE	Q9Z0S1	BPNT1_MOUSE	3'(2'),5'-bisphosphate nucleotidase 1	10090	Bpnt1	-0.195382	0.90051	-4.0687	0.000991484	0.0173699	15.1339	-3.29293
KI.SED - WT.SED	sp|O54984|GET3_MOUSE	O54984	GET3_MOUSE	ATPase GET3	10090	Get3	-0.136657	0.610115	-4.06154	0.00100607	0.0175297	15.1339	-3.28882
KI.SED - WT.SED	sp|Q9EQG9|CERT_MOUSE	Q9EQG9	CERT_MOUSE	Ceramide transfer protein	10090	Cert1	-0.198014	-2.43845	-4.05761	0.00101415	0.017575	15.1339	-3.28657
KI.SED - WT.SED	sp|Q6PA06|ATLA2_MOUSE	Q6PA06	ATLA2_MOUSE	Atlastin-2	10090	Atl2	0.294446	3.01921	4.04369	0.00104338	0.0179842	15.1339	3.27856
KI.SED - WT.SED	sp|Q9CZB0|C560_MOUSE	Q9CZB0	C560_MOUSE	Succinate dehydrogenase cytochrome b560 subunit, mitochondrial	10090	Sdhc	-0.342168	0.229643	-4.03047	0.00107192	0.0183773	15.1339	-3.27094
KI.SED - WT.SED	sp|Q9WUQ2|PREB_MOUSE	Q9WUQ2	PREB_MOUSE	Prolactin regulatory element-binding protein	10090	Preb	0.20379	0.191236	4.0235	0.00108728	0.0185416	15.1339	3.26691
KI.SED - WT.SED	sp|O08756|HCD2_MOUSE	O08756	HCD2_MOUSE	3-hydroxyacyl-CoA dehydrogenase type-2	10090	Hsd17b10	-0.194185	1.94498	-4.0149	0.00110653	0.0187303	15.1339	-3.26194
KI.SED - WT.SED	sp|Q8BYM8|SYCM_MOUSE	Q8BYM8	SYCM_MOUSE	Probable cysteine--tRNA ligase, mitochondrial	10090	Cars2	-0.183269	-0.599583	-4.01181	0.00111354	0.0187303	15.1339	-3.26015
KI.SED - WT.SED	sp|Q9JL56|GDE1_MOUSE	Q9JL56	GDE1_MOUSE	Glycerophosphodiester phosphodiesterase 1	10090	Gde1	0.381547	-0.853794	4.01079	0.00111587	0.0187303	15.1339	3.25956
KI.SED - WT.SED	sp|Q9D0J8|PTMS_MOUSE	Q9D0J8	PTMS_MOUSE	Parathymosin	10090	Ptms	-0.202112	-1.29433	-4.00286	0.00113408	0.018911	15.1339	-3.25496
KI.SED - WT.SED	sp|A2A432|CUL4B_MOUSE	A2A432	CUL4B_MOUSE	Cullin-4B	10090	Cul4b	0.593483	-3.98662	4.00099	0.00113843	0.018911	15.1339	3.25387
KI.SED - WT.SED	sp|Q62167|DDX3X_MOUSE	Q62167	DDX3X_MOUSE	ATP-dependent RNA helicase DDX3X	10090	Ddx3x	-0.211034	-0.274945	-3.99515	0.00115211	0.0190395	15.1339	-3.25048
KI.SED - WT.SED	sp|Q9DCH6|ZFAN6_MOUSE	Q9DCH6	ZFAN6_MOUSE	AN1-type zinc finger protein 6	10090	Zfand6	-0.321856	-3.3275	-3.99129	0.00116122	0.0190585	15.1339	-3.24824
KI.SED - WT.SED	sp|A2AGT5|CKAP5_MOUSE	A2AGT5	CKAP5_MOUSE	Cytoskeleton-associated protein 5	10090	Ckap5	0.176024	-0.831492	3.98931	0.00116593	0.0190585	15.1339	3.24709
KI.SED - WT.SED	sp|Q9D287|SPF27_MOUSE	Q9D287	SPF27_MOUSE	Pre-mRNA-splicing factor SPF27	10090	Bcas2	0.709151	-5.5141	3.98715	0.0011711	0.0190585	15.1339	3.24583
KI.SED - WT.SED	sp|Q5FWK3|RHG01_MOUSE	Q5FWK3	RHG01_MOUSE	Rho GTPase-activating protein 1	10090	Arhgap1	0.219541	-1.56617	3.97941	0.00118976	0.0191825	15.1339	3.24132
KI.SED - WT.SED	sp|Q91YQ5|RPN1_MOUSE	Q91YQ5	RPN1_MOUSE	Dolichyl-diphosphooligosaccharide--protein glycosyltransferase subunit 1	10090	Rpn1	0.16399	2.6254	3.97904	0.00119068	0.0191825	15.1339	3.2411
KI.SED - WT.SED	sp|P02089|HBB2_MOUSE	P02089	HBB2_MOUSE	Hemoglobin subunit beta-2	10090	Hbb-b2	-0.357551	-3.01717	-3.97536	0.00119967	0.0192307	15.1339	-3.23896
KI.SED - WT.SED	sp|Q9WV32|ARC1B_MOUSE	Q9WV32	ARC1B_MOUSE	Actin-related protein 2/3 complex subunit 1B	10090	Arpc1b	0.265859	0.838813	3.96131	0.00123463	0.0196917	15.1339	3.23076
KI.SED - WT.SED	sp|Q8BGN2|CD033_MOUSE	Q8BGN2	CD033_MOUSE	UPF0462 protein C4orf33 homolog	10090	D3Ertd751e	0.777453	-4.79249	3.95891	0.00124071	0.0196917	15.1339	3.22935
KI.SED - WT.SED	sp|Q8BGT5|ALAT2_MOUSE	Q8BGT5	ALAT2_MOUSE	Alanine aminotransferase 2	10090	Gpt2	-0.257591	1.89132	-3.94982	0.00126401	0.0198503	15.1339	-3.22403
KI.SED - WT.SED	sp|Q3U7R1|ESYT1_MOUSE	Q3U7R1	ESYT1_MOUSE	Extended synaptotagmin-1	10090	Esyt1	0.252015	1.40973	3.94844	0.00126758	0.0198503	15.1339	3.22322
KI.SED - WT.SED	sp|Q91WP6|SPA3N_MOUSE	Q91WP6	SPA3N_MOUSE	Serine protease inhibitor A3N	10090	Serpina3n	0.488254	-1.23474	3.95063	0.00127118	0.0198503	15.0712	3.22241
KI.SED - WT.SED	tr|Q80X68|Q80X68_MOUSE	Q80X68	Q80X68_MOUSE	Citrate synthase	10090	Csl	-0.379478	-1.60536	-3.94541	0.00127547	0.0198503	15.1339	-3.22144
KI.SED - WT.SED	sp|Q8K4G5|ABLM1_MOUSE	Q8K4G5	ABLM1_MOUSE	Actin-binding LIM protein 1	10090	Ablim1	-0.560732	-2.9041	-3.9399	0.00128994	0.019935	15.1339	-3.21821
KI.SED - WT.SED	sp|Q9D0S9|HINT2_MOUSE	Q9D0S9	HINT2_MOUSE	Adenosine 5'-monophosphoramidase HINT2	10090	Hint2	-0.278519	-0.147951	-3.9386	0.00129335	0.019935	15.1339	-3.21745
KI.SED - WT.SED	sp|Q3V132|ADT4_MOUSE	Q3V132	ADT4_MOUSE	ADP/ATP translocase 4	10090	Slc25a31	-0.358209	0.357573	-3.93	0.00131635	0.0200981	15.1339	-3.21239
KI.SED - WT.SED	sp|Q9CQ60|6PGL_MOUSE	Q9CQ60	6PGL_MOUSE	6-phosphogluconolactonase	10090	Pgls	-0.155314	0.792626	-3.92823	0.00132111	0.0200981	15.1339	-3.21135
KI.SED - WT.SED	sp|O08739|AMPD3_MOUSE	O08739	AMPD3_MOUSE	AMP deaminase 3	10090	Ampd3	0.782706	-3.52317	3.9337	0.00132274	0.0200981	15.0267	3.211
KI.SED - WT.SED	sp|O08810|U5S1_MOUSE	O08810	U5S1_MOUSE	116 kDa U5 small nuclear ribonucleoprotein component	10090	Eftud2	0.178436	-1.64307	3.92121	0.00134025	0.0202012	15.1339	3.20722
KI.SED - WT.SED	sp|Q9QYC0|ADDA_MOUSE	Q9QYC0	ADDA_MOUSE	Alpha-adducin	10090	Add1	0.30869	-0.567025	3.92052	0.00134213	0.0202012	15.1339	3.20682
KI.SED - WT.SED	sp|Q9D8S9|BOLA1_MOUSE	Q9D8S9	BOLA1_MOUSE	BolA-like protein 1	10090	Bola1	-0.134654	-0.0467447	-3.91534	0.00135645	0.0202367	15.1339	-3.20376
KI.SED - WT.SED	sp|Q64105|SPRE_MOUSE	Q64105	SPRE_MOUSE	Sepiapterin reductase	10090	Spr	-0.173918	2.27021	-3.9151	0.00135711	0.0202367	15.1339	-3.20362
KI.SED - WT.SED	sp|P56565|S10A1_MOUSE	P56565	S10A1_MOUSE	Protein S100-A1	10090	S100a1	-0.538237	-0.356939	-3.92187	0.00139342	0.020589	14.7876	-3.19601
KI.SED - WT.SED	sp|Q80UW8|RPAB1_MOUSE	Q80UW8	RPAB1_MOUSE	DNA-directed RNA polymerases I, II, and III subunit RPABC1	10090	Polr2e	0.404285	-3.04704	3.90216	0.00139358	0.020589	15.1339	3.19598
KI.SED - WT.SED	sp|Q91YY4|ATPF2_MOUSE	Q91YY4	ATPF2_MOUSE	ATP synthase mitochondrial F1 complex assembly factor 2	10090	Atpaf2	-0.331303	-2.88892	-3.88683	0.00143804	0.0210885	15.1339	-3.18691
KI.SED - WT.SED	sp|Q99M71|EPDR1_MOUSE	Q99M71	EPDR1_MOUSE	Mammalian ependymin-related protein 1	10090	Epdr1	-0.1741	1.26244	-3.88598	0.00144054	0.0210885	15.1339	-3.1864
KI.SED - WT.SED	sp|Q9CXW3|CYBP_MOUSE	Q9CXW3	CYBP_MOUSE	Calcyclin-binding protein	10090	Cacybp	-0.145399	0.232405	-3.86495	0.00150402	0.0219177	15.1339	-3.17391
KI.SED - WT.SED	sp|Q8K3A0|HSC20_MOUSE	Q8K3A0	HSC20_MOUSE	Iron-sulfur cluster co-chaperone protein HscB	10090	Hscb	-0.310648	-1.54774	-3.85883	0.00152303	0.0220915	15.1339	-3.17026
KI.SED - WT.SED	sp|Q62418|DBNL_MOUSE	Q62418	DBNL_MOUSE	Drebrin-like protein	10090	Dbnl	0.49611	-1.54682	3.85959	0.0015312	0.0220915	15.0713	3.1687
KI.SED - WT.SED	sp|Q8R1Q8|DC1L1_MOUSE	Q8R1Q8	DC1L1_MOUSE	Cytoplasmic dynein 1 light intermediate chain 1	10090	Dync1li1	-0.144596	1.22701	-3.8545	0.00153662	0.0220915	15.1339	-3.16768
KI.SED - WT.SED	sp|P35293|RAB18_MOUSE	P35293	RAB18_MOUSE	Ras-related protein Rab-18	10090	Rab18	0.190074	1.2804	3.84679	0.00156112	0.0223435	15.1339	3.16308
KI.SED - WT.SED	sp|Q99MN1|SYK_MOUSE	Q99MN1	SYK_MOUSE	Lysine--tRNA ligase	10090	Kars1	-0.153015	2.44027	-3.84326	0.00157244	0.0224056	15.1339	-3.16097
KI.SED - WT.SED	sp|Q9D6K5|SYJ2B_MOUSE	Q9D6K5	SYJ2B_MOUSE	Synaptojanin-2-binding protein	10090	Synj2bp	0.382227	-0.609455	3.82893	0.00161937	0.0229721	15.1339	3.1524
KI.SED - WT.SED	sp|Q64433|CH10_MOUSE	Q64433	CH10_MOUSE	10 kDa heat shock protein, mitochondrial	10090	Hspe1	-0.320908	3.4398	-3.82352	0.00163747	0.0231265	15.1339	-3.14915
KI.SED - WT.SED	sp|P61027|RAB10_MOUSE	P61027	RAB10_MOUSE	Ras-related protein Rab-10	10090	Rab10	0.188596	2.04817	3.81546	0.00166477	0.0231472	15.1339	3.14431
KI.SED - WT.SED	sp|Q2TPA8|HSDL2_MOUSE	Q2TPA8	HSDL2_MOUSE	Hydroxysteroid dehydrogenase-like protein 2	10090	Hsdl2	-0.315618	1.85234	-3.81527	0.00166542	0.0231472	15.1339	-3.1442
KI.SED - WT.SED	sp|O89086|RBM3_MOUSE	O89086	RBM3_MOUSE	RNA-binding protein 3	10090	Rbm3	0.501548	-2.77372	3.81455	0.00166787	0.0231472	15.1339	3.14377
KI.SED - WT.SED	sp|P61514|RL37A_MOUSE	P61514	RL37A_MOUSE	60S ribosomal protein L37a	10090	Rpl37a	0.319735	0.982003	3.81397	0.00166987	0.0231472	15.1339	3.14342
KI.SED - WT.SED	sp|P35762|CD81_MOUSE	P35762	CD81_MOUSE	CD81 antigen	10090	Cd81	0.268052	-1.67361	3.81246	0.00167503	0.0231472	15.1339	3.14251
KI.SED - WT.SED	sp|Q9JLB0|PALS2_MOUSE	Q9JLB0	PALS2_MOUSE	Protein PALS2	10090	Pals2	-0.176148	0.098485	-3.80024	0.00171762	0.0236338	15.1339	-3.13516
KI.SED - WT.SED	sp|P35330|ICAM2_MOUSE	P35330	ICAM2_MOUSE	Intercellular adhesion molecule 2	10090	Icam2	0.340995	-2.78028	3.79644	0.00173105	0.0237169	15.1339	3.13287
KI.SED - WT.SED	sp|O89023|TPP1_MOUSE	O89023	TPP1_MOUSE	Tripeptidyl-peptidase 1	10090	Tpp1	-0.154533	0.684126	-3.78992	0.00175439	0.0238546	15.1339	-3.12894
KI.SED - WT.SED	sp|Q8C0C7|SYFA_MOUSE	Q8C0C7	SYFA_MOUSE	Phenylalanine--tRNA ligase alpha subunit	10090	Farsa	-0.140541	0.966086	-3.78948	0.00175599	0.0238546	15.1339	-3.12867
KI.SED - WT.SED	sp|Q60870|REEP5_MOUSE	Q60870	REEP5_MOUSE	Receptor expression-enhancing protein 5	10090	Reep5	0.376388	-0.370476	3.78361	0.00177727	0.023875	15.1339	3.12513
KI.SED - WT.SED	sp|Q99LC3|NDUAA_MOUSE	Q99LC3	NDUAA_MOUSE	NADH dehydrogenase [ubiquinone] 1 alpha subcomplex subunit 10, mitochondrial	10090	Ndufa10	-0.294362	3.19712	-3.78284	0.00178011	0.023875	15.1339	-3.12466
KI.SED - WT.SED	sp|Q9D8Z2|TRIA1_MOUSE	Q9D8Z2	TRIA1_MOUSE	TP53-regulated inhibitor of apoptosis 1	10090	Triap1	-0.316827	-2.93527	-3.78236	0.00178184	0.023875	15.1339	-3.12437
KI.SED - WT.SED	sp|Q9ER72|SYCC_MOUSE	Q9ER72	SYCC_MOUSE	Cysteine--tRNA ligase, cytoplasmic	10090	Cars1	-0.19233	1.86902	-3.78088	0.00178727	0.023875	15.1339	-3.12348
KI.SED - WT.SED	sp|Q61937|NPM_MOUSE	Q61937	NPM_MOUSE	Nucleophosmin	10090	Npm1	0.343919	1.437	3.76186	0.00185849	0.0246862	15.1339	3.11196
KI.SED - WT.SED	sp|Q8K4Z3|NNRE_MOUSE	Q8K4Z3	NNRE_MOUSE	NAD(P)H-hydrate epimerase	10090	Naxe	-0.220054	1.15513	-3.7605	0.0018637	0.0246862	15.1339	-3.11113
KI.SED - WT.SED	sp|Q8BH59|S2512_MOUSE	Q8BH59	S2512_MOUSE	Electrogenic aspartate/glutamate antiporter SLC25A12, mitochondrial	10090	Slc25a12	-0.316152	5.01477	-3.75659	0.00187875	0.0246862	15.1339	-3.10876
KI.SED - WT.SED	sp|Q9D8B4|NDUAB_MOUSE	Q9D8B4	NDUAB_MOUSE	NADH dehydrogenase [ubiquinone] 1 alpha subcomplex subunit 11	10090	Ndufa11	-0.427341	0.792325	-3.76202	0.0018788	0.0246862	15.0267	-3.10875
KI.SED - WT.SED	sp|Q9CQV7|TIM14_MOUSE	Q9CQV7	TIM14_MOUSE	Mitochondrial import inner membrane translocase subunit TIM14	10090	Dnajc19	-0.239071	-2.91273	-3.75091	0.00190083	0.0247918	15.1339	-3.10531
KI.SED - WT.SED	sp|Q60935|NAR1_MOUSE	Q60935	NAR1_MOUSE	GPI-linked NAD(P)(+)--arginine ADP-ribosyltransferase 1	10090	Art1	0.308416	0.731445	3.74954	0.00190617	0.0247918	15.1339	3.10447
KI.SED - WT.SED	sp|Q64691|CAN3_MOUSE	Q64691	CAN3_MOUSE	Calpain-3	10090	Capn3	-0.296896	2.84049	-3.74855	0.00191004	0.0247918	15.1339	-3.10388
KI.SED - WT.SED	sp|Q02111|KPCT_MOUSE	Q02111	KPCT_MOUSE	Protein kinase C theta type	10090	Prkcq	-0.139855	1.35606	-3.74055	0.00194173	0.0250797	15.1339	-3.099
KI.SED - WT.SED	sp|Q8R1S0|COQ6_MOUSE	Q8R1S0	COQ6_MOUSE	Ubiquinone biosynthesis monooxygenase COQ6, mitochondrial	10090	Coq6	-0.237562	1.68465	-3.73901	0.00194786	0.0250797	15.1339	-3.09807
KI.SED - WT.SED	sp|P49817|CAV1_MOUSE	P49817	CAV1_MOUSE	Caveolin-1	10090	Cav1	0.360303	2.46916	3.73568	0.00196124	0.0251497	15.1339	3.09604
KI.SED - WT.SED	sp|O55028|BCKD_MOUSE	O55028	BCKD_MOUSE	[3-methyl-2-oxobutanoate dehydrogenase [lipoamide]] kinase, mitochondrial	10090	Bckdk	-0.226145	0.602574	-3.73377	0.00196899	0.0251497	15.1339	-3.09487
KI.SED - WT.SED	sp|P31428|DPEP1_MOUSE	P31428	DPEP1_MOUSE	Dipeptidase 1	10090	Dpep1	0.230485	-0.119139	3.71719	0.00203725	0.0258797	15.1339	3.08475
KI.SED - WT.SED	sp|Q9DC28|KC1D_MOUSE	Q9DC28	KC1D_MOUSE	Casein kinase I isoform delta	10090	Csnk1d	0.185809	-1.71481	3.71556	0.00204408	0.0258797	15.1339	3.08375
KI.SED - WT.SED	sp|Q61990|PCBP2_MOUSE	Q61990	PCBP2_MOUSE	Poly(rC)-binding protein 2	10090	Pcbp2	-0.25575	1.36744	-3.71186	0.00205972	0.0258797	15.1339	-3.08148
KI.SED - WT.SED	sp|Q5NBX1|COBL_MOUSE	Q5NBX1	COBL_MOUSE	Protein cordon-bleu	10090	Cobl	0.189446	1.0809	3.71096	0.00206354	0.0258797	15.1339	3.08093
KI.SED - WT.SED	sp|Q8VE97|SRSF4_MOUSE	Q8VE97	SRSF4_MOUSE	Serine/arginine-rich splicing factor 4	10090	Srsf4	0.674181	-3.86519	3.71026	0.0020665	0.0258797	15.1339	3.0805
KI.SED - WT.SED	sp|Q3TYS2|CYBC1_MOUSE	Q3TYS2	CYBC1_MOUSE	Cytochrome b-245 chaperone 1	10090	Cybc1	0.45883	-2.86784	3.70611	0.00208419	0.0259997	15.1339	3.07797
KI.SED - WT.SED	sp|Q9CQ06|RM24_MOUSE	Q9CQ06	RM24_MOUSE	39S ribosomal protein L24, mitochondrial	10090	Mrpl24	-0.259907	-1.71997	-3.7031	0.00209715	0.02606	15.1339	-3.07612
KI.SED - WT.SED	sp|P28798|GRN_MOUSE	P28798	GRN_MOUSE	Progranulin	10090	Grn	0.315059	-1.91802	3.69769	0.00212061	0.0262497	15.1339	3.0728
KI.SED - WT.SED	sp|Q61171|PRDX2_MOUSE	Q61171	PRDX2_MOUSE	Peroxiredoxin-2	10090	Prdx2	-0.172502	2.37491	-3.69334	0.00213968	0.0262755	15.1339	-3.07013
KI.SED - WT.SED	sp|Q68FL6|SYMC_MOUSE	Q68FL6	SYMC_MOUSE	Methionine--tRNA ligase, cytoplasmic	10090	Mars1	-0.178009	1.0728	-3.69228	0.00214434	0.0262755	15.1339	-3.06948
KI.SED - WT.SED	sp|Q9QYF1|RDH11_MOUSE	Q9QYF1	RDH11_MOUSE	Retinol dehydrogenase 11	10090	Rdh11	0.444508	-0.911933	3.69358	0.00215371	0.0262755	15.0633	3.06817
KI.SED - WT.SED	sp|P56391|CX6B1_MOUSE	P56391	CX6B1_MOUSE	Cytochrome c oxidase subunit 6B1	10090	Cox6b1	-0.378793	2.85423	-3.68976	0.00215548	0.0262755	15.1339	-3.06793
KI.SED - WT.SED	sp|Q6WVG3|KCD12_MOUSE	Q6WVG3	KCD12_MOUSE	BTB/POZ domain-containing protein KCTD12	10090	Kctd12	0.456634	-4.37898	3.68232	0.00218876	0.0265802	15.1339	3.06335
KI.SED - WT.SED	sp|Q61792|LASP1_MOUSE	Q61792	LASP1_MOUSE	LIM and SH3 domain protein 1	10090	Lasp1	0.320792	1.34428	3.67713	0.00221226	0.0266797	15.1339	3.06015
KI.SED - WT.SED	sp|P41216|ACSL1_MOUSE	P41216	ACSL1_MOUSE	Long-chain-fatty-acid--CoA ligase 1	10090	Acsl1	-0.325938	4.80235	-3.67683	0.0022136	0.0266797	15.1339	-3.05997
KI.SED - WT.SED	sp|P97300|NPTN_MOUSE	P97300	NPTN_MOUSE	Neuroplastin	10090	Nptn	0.25761	0.500827	3.67103	0.00224017	0.0268989	15.1339	3.05639
KI.SED - WT.SED	sp|P62342|SELT_MOUSE	P62342	SELT_MOUSE	Thioredoxin reductase-like selenoprotein T	10090	Selenot	0.223821	-1.62758	3.66371	0.0022742	0.0272056	15.1339	3.05187
KI.SED - WT.SED	sp|Q3UBX0|TM109_MOUSE	Q3UBX0	TM109_MOUSE	Transmembrane protein 109	10090	Tmem109	0.319737	0.287306	3.65144	0.00233237	0.0277977	15.1339	3.04428
KI.SED - WT.SED	sp|P56392|CX7A1_MOUSE	P56392	CX7A1_MOUSE	Cytochrome c oxidase subunit 7A1, mitochondrial	10090	Cox7a1	-0.516985	2.58329	-3.65901	0.00234136	0.0278015	14.9353	-3.04312
KI.SED - WT.SED	sp|P84089|ERH_MOUSE	P84089	ERH_MOUSE	Enhancer of rudimentary homolog	10090	Erh	0.153517	-0.576609	3.64662	0.00235561	0.0278674	15.1339	3.0413
KI.SED - WT.SED	sp|Q64521|GPDM_MOUSE	Q64521	GPDM_MOUSE	Glycerol-3-phosphate dehydrogenase, mitochondrial	10090	Gpd2	-0.208917	4.65344	-3.64213	0.00237747	0.0280227	15.1339	-3.03852
KI.SED - WT.SED	sp|P49182|HEP2_MOUSE	P49182	HEP2_MOUSE	Heparin cofactor 2	10090	Serpind1	0.592882	-3.40854	3.63998	0.00238802	0.0280439	15.1339	3.03718
KI.SED - WT.SED	sp|P20108|PRDX3_MOUSE	P20108	PRDX3_MOUSE	Thioredoxin-dependent peroxide reductase, mitochondrial	10090	Prdx3	-0.322159	3.21853	-3.63653	0.00240504	0.0281407	15.1339	-3.03504
KI.SED - WT.SED	sp|Q8BPB5|FBLN3_MOUSE	Q8BPB5	FBLN3_MOUSE	EGF-containing fibulin-like extracellular matrix protein 1	10090	Efemp1	0.191618	-0.167536	3.62674	0.002454	0.0283952	15.1339	3.02896
KI.SED - WT.SED	sp|Q3UN02|LCLT1_MOUSE	Q3UN02	LCLT1_MOUSE	Lysocardiolipin acyltransferase 1	10090	Lclat1	0.167676	-2.2258	3.6257	0.00245926	0.0283952	15.1339	3.02831
KI.SED - WT.SED	sp|P60605|UB2G2_MOUSE	P60605	UB2G2_MOUSE	Ubiquitin-conjugating enzyme E2 G2	10090	Ube2g2	-0.184126	-1.47394	-3.62542	0.00246069	0.0283952	15.1339	-3.02813
KI.SED - WT.SED	sp|Q06185|ATP5I_MOUSE	Q06185	ATP5I_MOUSE	ATP synthase subunit e, mitochondrial	10090	Atp5me	-0.313102	2.22309	-3.62289	0.00247351	0.0283952	15.1339	-3.02656
KI.SED - WT.SED	sp|Q9D7X3|DUS3_MOUSE	Q9D7X3	DUS3_MOUSE	Dual specificity protein phosphatase 3	10090	Dusp3	-0.284935	1.27343	-3.62049	0.0024858	0.0283952	15.1339	-3.02506
KI.SED - WT.SED	sp|Q91VR2|ATPG_MOUSE	Q91VR2	ATPG_MOUSE	ATP synthase subunit gamma, mitochondrial	10090	Atp5f1c	-0.431391	3.73357	-3.62015	0.00248754	0.0283952	15.1339	-3.02485
KI.SED - WT.SED	sp|Q6ZWV3|RL10_MOUSE	Q6ZWV3	RL10_MOUSE	60S ribosomal protein L10	10090	Rpl10	0.218299	2.19264	3.61804	0.00249836	0.0283952	15.1339	3.02354
KI.SED - WT.SED	sp|P47915|RL29_MOUSE	P47915	RL29_MOUSE	60S ribosomal protein L29	10090	Rpl29	-0.292502	1.02808	-3.61725	0.00250242	0.0283952	15.1339	-3.02305
KI.SED - WT.SED	sp|P09602|HMGN2_MOUSE	P09602	HMGN2_MOUSE	Non-histone chromosomal protein HMG-17	10090	Hmgn2	0.341621	1.31846	3.61646	0.0025065	0.0283952	15.1339	3.02256
KI.SED - WT.SED	sp|Q9D023|MPC2_MOUSE	Q9D023	MPC2_MOUSE	Mitochondrial pyruvate carrier 2	10090	Mpc2	-0.333561	1.08434	-3.60184	0.0025831	0.0291579	15.1339	-3.01343
KI.SED - WT.SED	sp|Q3TAS6|EMC10_MOUSE	Q3TAS6	EMC10_MOUSE	ER membrane protein complex subunit 10	10090	Emc10	0.208669	-1.87097	3.5963	0.00261273	0.0291579	15.1339	3.00997
KI.SED - WT.SED	sp|P56376|ACYP1_MOUSE	P56376	ACYP1_MOUSE	Acylphosphatase-1	10090	Acyp1	-0.159273	0.627421	-3.5958	0.0026154	0.0291579	15.1339	-3.00966
KI.SED - WT.SED	sp|Q9CQR4|ACO13_MOUSE	Q9CQR4	ACO13_MOUSE	Acyl-coenzyme A thioesterase 13	10090	Acot13	-0.36996	1.43337	-3.59701	0.00261598	0.0291579	15.1048	-3.00959
KI.SED - WT.SED	sp|Q9CQZ5|NDUA6_MOUSE	Q9CQZ5	NDUA6_MOUSE	NADH dehydrogenase [ubiquinone] 1 alpha subcomplex subunit 6	10090	Ndufa6	-0.30921	3.33602	-3.59508	0.0026193	0.0291579	15.1339	-3.00921
KI.SED - WT.SED	sp|Q8BWU5|OSGEP_MOUSE	Q8BWU5	OSGEP_MOUSE	tRNA N6-adenosine threonylcarbamoyltransferase	10090	Osgep	0.243573	-1.56721	3.5929	0.00263106	0.0291875	15.1339	3.00785
KI.SED - WT.SED	sp|Q11136|PEPD_MOUSE	Q11136	PEPD_MOUSE	Xaa-Pro dipeptidase	10090	Pepd	-0.162157	0.874544	-3.58786	0.00265854	0.0293287	15.1339	-3.00469
KI.SED - WT.SED	sp|Q8VBZ3|CLPT1_MOUSE	Q8VBZ3	CLPT1_MOUSE	Putative lipid scramblase CLPTM1	10090	Clptm1	0.167319	-0.916219	3.58721	0.00266208	0.0293287	15.1339	3.00428
KI.SED - WT.SED	sp|Q9CQM5|TXD17_MOUSE	Q9CQM5	TXD17_MOUSE	Thioredoxin domain-containing protein 17	10090	Txndc17	-0.256287	-1.29574	-3.58371	0.00268135	0.0293443	15.1339	-3.00209
KI.SED - WT.SED	sp|Q8K2C6|SIR5_MOUSE	Q8K2C6	SIR5_MOUSE	NAD-dependent protein deacylase sirtuin-5, mitochondrial	10090	Sirt5	-0.174969	0.473452	-3.58363	0.00268181	0.0293443	15.1339	-3.00204
KI.SED - WT.SED	sp|P47934|CACP_MOUSE	P47934	CACP_MOUSE	Carnitine O-acetyltransferase	10090	Crat	-0.271537	3.4545	-3.57788	0.00271374	0.0295927	15.1339	-2.99843
KI.SED - WT.SED	tr|A2AJW4|A2AJW4_MOUSE	A2AJW4	A2AJW4_MOUSE	Protein phosphatase 1 regulatory subunit	10090	Ppp1r3d	0.399492	-5.04025	3.57439	0.00273331	0.029705	15.1339	2.99624
KI.SED - WT.SED	sp|P32848|PRVA_MOUSE	P32848	PRVA_MOUSE	Parvalbumin alpha	10090	Pvalb	0.97364	7.64287	3.60091	0.00275915	0.0298845	14.468	2.99337
KI.SED - WT.SED	sp|Q9R069|BCAM_MOUSE	Q9R069	BCAM_MOUSE	Basal cell adhesion molecule	10090	Bcam	0.450039	-0.948109	3.57316	0.00278021	0.0299141	14.9768	2.99105
KI.SED - WT.SED	tr|Q9Z1A1|Q9Z1A1_MOUSE	Q9Z1A1	Q9Z1A1_MOUSE	TFG protein	10090	Tfg	-0.159172	0.120062	-3.5659	0.00278153	0.0299141	15.1339	-2.9909
KI.SED - WT.SED	sp|E9PZQ0|RYR1_MOUSE	E9PZQ0	RYR1_MOUSE	Ryanodine receptor 1	10090	Ryr1	0.21785	7.25946	3.56398	0.00279259	0.0299141	15.1339	2.98969
KI.SED - WT.SED	sp|Q9D0F3|LMAN1_MOUSE	Q9D0F3	LMAN1_MOUSE	Protein ERGIC-53	10090	Lman1	0.216536	0.856341	3.56283	0.0027992	0.0299141	15.1339	2.98897
KI.SED - WT.SED	sp|Q9CWE0|MFR1L_MOUSE	Q9CWE0	MFR1L_MOUSE	Mitochondrial fission regulator 1-like	10090	Mtfr1l	-0.171321	1.08958	-3.55861	0.00282365	0.0299738	15.1339	-2.98631
KI.SED - WT.SED	sp|O70548|TELT_MOUSE	O70548	TELT_MOUSE	Telethonin	10090	Tcap	0.188009	1.68755	3.55708	0.00283255	0.0299738	15.1339	2.98535
KI.SED - WT.SED	sp|Q9DC51|GNAI3_MOUSE	Q9DC51	GNAI3_MOUSE	Guanine nucleotide-binding protein G(i) subunit alpha-3	10090	Gnai3	0.219692	-2.27118	3.55703	0.00283284	0.0299738	15.1339	2.98532
KI.SED - WT.SED	sp|Q8C6G8|WDR26_MOUSE	Q8C6G8	WDR26_MOUSE	WD repeat-containing protein 26	10090	Wdr26	0.483574	-2.78343	3.54851	0.002883	0.0303472	15.1339	2.97994
KI.SED - WT.SED	sp|Q8CAK1|CAF17_MOUSE	Q8CAK1	CAF17_MOUSE	Putative transferase CAF17 homolog, mitochondrial	10090	Iba57	-0.192728	-0.664972	-3.54783	0.00288706	0.0303472	15.1339	-2.97951
KI.SED - WT.SED	sp|Q9CQV4|RETR3_MOUSE	Q9CQV4	RETR3_MOUSE	Reticulophagy regulator 3	10090	Retreg3	0.171999	-1.22769	3.54481	0.00290504	0.0303941	15.1339	2.97761
KI.SED - WT.SED	sp|Q3V384|AFG1L_MOUSE	Q3V384	AFG1L_MOUSE	AFG1-like ATPase	10090	Afg1l	-0.459166	-1.32327	-3.54861	0.00291048	0.0303941	15.0267	-2.97704
KI.SED - WT.SED	sp|P60521|GBRL2_MOUSE	P60521	GBRL2_MOUSE	Gamma-aminobutyric acid receptor-associated protein-like 2	10090	Gabarapl2	-0.258353	-1.69433	-3.5334	0.00297412	0.0309578	15.1339	-2.9704
KI.SED - WT.SED	sp|Q9D3P8|PLRKT_MOUSE	Q9D3P8	PLRKT_MOUSE	Plasminogen receptor (KT)	10090	Plgrkt	-0.437994	-0.678102	-3.52574	0.00306405	0.031657	14.9768	-2.96124
KI.SED - WT.SED	sp|Q8K1J6|TRNT1_MOUSE	Q8K1J6	TRNT1_MOUSE	CCA tRNA nucleotidyltransferase 1, mitochondrial	10090	Trnt1	-0.146033	-1.21497	-3.51886	0.00306457	0.031657	15.1339	-2.96119
KI.SED - WT.SED	sp|Q9D0L7|ARM10_MOUSE	Q9D0L7	ARM10_MOUSE	Armadillo repeat-containing protein 10	10090	Armc10	0.2539	-2.15504	3.51705	0.00307605	0.031657	15.1339	2.96003
KI.SED - WT.SED	sp|Q9D7P6|ISCU_MOUSE	Q9D7P6	ISCU_MOUSE	Iron-sulfur cluster assembly enzyme ISCU	10090	Iscu	-0.163824	-1.41894	-3.51564	0.00308496	0.031657	15.1339	-2.95914
KI.SED - WT.SED	sp|Q04857|CO6A1_MOUSE	Q04857	CO6A1_MOUSE	Collagen alpha-1(VI) chain	10090	Col6a1	0.515282	4.92635	3.5112	0.00311335	0.031657	15.1339	2.95632
KI.SED - WT.SED	sp|D3Z4S3|PTRD1_MOUSE	D3Z4S3	PTRD1_MOUSE	Putative peptidyl-tRNA hydrolase PTRHD1	10090	Ptrhd1	0.242705	-2.61866	3.51093	0.00311506	0.031657	15.1339	2.95615
KI.SED - WT.SED	sp|P40936|INMT_MOUSE	P40936	INMT_MOUSE	Indolethylamine N-methyltransferase	10090	Inmt	0.263224	0.594431	3.51022	0.00311963	0.031657	15.1339	2.9557
KI.SED - WT.SED	sp|Q9DBX3|SUSD2_MOUSE	Q9DBX3	SUSD2_MOUSE	Sushi domain-containing protein 2	10090	Susd2	0.740281	-5.007	3.50977	0.0031225	0.031657	15.1339	2.95541
KI.SED - WT.SED	sp|Q9WVD5|ORNT1_MOUSE	Q9WVD5	ORNT1_MOUSE	Mitochondrial ornithine transporter 1	10090	Slc25a15	-0.311253	-2.97693	-3.50858	0.00313015	0.031657	15.1339	-2.95466
KI.SED - WT.SED	sp|P16125|LDHB_MOUSE	P16125	LDHB_MOUSE	L-lactate dehydrogenase B chain	10090	Ldhb	-0.515459	4.23635	-3.50348	0.00317242	0.0319788	15.1008	-2.95052
KI.SED - WT.SED	sp|Q9D819|IPYR_MOUSE	Q9D819	IPYR_MOUSE	Inorganic pyrophosphatase	10090	Ppa1	-0.170675	2.46597	-3.49856	0.00319547	0.0319788	15.1339	-2.94828
KI.SED - WT.SED	sp|Q8BP71|RFOX2_MOUSE	Q8BP71	RFOX2_MOUSE	RNA binding protein fox-1 homolog 2	10090	Rbfox2	0.446619	-0.296497	3.50479	0.00321035	0.0319788	14.9353	2.94684
KI.SED - WT.SED	sp|Q3U962|CO5A2_MOUSE	Q3U962	CO5A2_MOUSE	Collagen alpha-2(V) chain	10090	Col5a2	0.478414	-0.468174	3.50911	0.0032193	0.0319788	14.8055	2.94598
KI.SED - WT.SED	sp|Q3SXD3|HDDC2_MOUSE	Q3SXD3	HDDC2_MOUSE	5'-deoxynucleotidase HDDC2	10090	Hddc2	-0.223962	-2.17946	-3.49466	0.00322121	0.0319788	15.1339	-2.9458
KI.SED - WT.SED	sp|P14733|LMNB1_MOUSE	P14733	LMNB1_MOUSE	Lamin-B1	10090	Lmnb1	0.140255	3.07199	3.49457	0.00322182	0.0319788	15.1339	2.94574
KI.SED - WT.SED	sp|P14869|RLA0_MOUSE	P14869	RLA0_MOUSE	60S acidic ribosomal protein P0	10090	Rplp0	-0.164665	2.69793	-3.48782	0.00326696	0.0323027	15.1339	-2.94143
KI.SED - WT.SED	sp|Q8VDW0|DX39A_MOUSE	Q8VDW0	DX39A_MOUSE	ATP-dependent RNA helicase DDX39A	10090	Ddx39a	0.234951	-3.12057	3.48669	0.0032746	0.0323027	15.1339	2.94071
KI.SED - WT.SED	sp|Q61292|LAMB2_MOUSE	Q61292	LAMB2_MOUSE	Laminin subunit beta-2	10090	Lamb2	0.360946	3.47691	3.48386	0.00329372	0.0323916	15.1339	2.93891
KI.SED - WT.SED	sp|P57746|VATD_MOUSE	P57746	VATD_MOUSE	V-type proton ATPase subunit D	10090	Atp6v1d	-0.31256	-3.9718	-3.48	0.00332005	0.0325507	15.1339	-2.93644
KI.SED - WT.SED	sp|Q8BIJ6|SYIM_MOUSE	Q8BIJ6	SYIM_MOUSE	Isoleucine--tRNA ligase, mitochondrial	10090	Iars2	-0.122608	1.97689	-3.47701	0.00334056	0.0325532	15.1339	-2.93453
KI.SED - WT.SED	sp|O08583|THOC4_MOUSE	O08583	THOC4_MOUSE	THO complex subunit 4	10090	Alyref	0.202796	-0.134054	3.47673	0.00334243	0.0325532	15.1339	2.93435
KI.SED - WT.SED	sp|Q6P8J7|KCRS_MOUSE	Q6P8J7	KCRS_MOUSE	Creatine kinase S-type, mitochondrial	10090	Ckmt2	-0.596637	5.87612	-3.47847	0.00335076	0.0325532	15.0633	-2.93358
KI.SED - WT.SED	sp|Q9DAV9|TM38B_MOUSE	Q9DAV9	TM38B_MOUSE	Trimeric intracellular cation channel type B	10090	Tmem38b	0.297671	-3.27466	3.47333	0.00336595	0.0326019	15.1339	2.93218
KI.SED - WT.SED	sp|Q80XU3|NUCKS_MOUSE	Q80XU3	NUCKS_MOUSE	Nuclear ubiquitous casein and cyclin-dependent kinase substrate 1	10090	Nucks1	0.393952	-1.43162	3.47017	0.00338794	0.0327161	15.1339	2.93015
KI.SED - WT.SED	sp|Q8BXK9|CLIC5_MOUSE	Q8BXK9	CLIC5_MOUSE	Chloride intracellular channel protein 5	10090	Clic5	-0.214453	-0.339453	-3.46004	0.00345942	0.033306	15.1339	-2.92366
KI.SED - WT.SED	sp|P10922|H10_MOUSE	P10922	H10_MOUSE	Histone H1.0	10090	H1-0	0.627	1.56348	3.47966	0.00352431	0.0338292	14.4664	2.91787
KI.SED - WT.SED	sp|Q80UU9|PGRC2_MOUSE	Q80UU9	PGRC2_MOUSE	Membrane-associated progesterone receptor component 2	10090	Pgrmc2	0.17526	0.302295	3.44855	0.00354224	0.0338997	15.1339	2.91629
KI.SED - WT.SED	sp|P31230|AIMP1_MOUSE	P31230	AIMP1_MOUSE	Aminoacyl tRNA synthase complex-interacting multifunctional protein 1	10090	Aimp1	-0.182111	2.46199	-3.44125	0.00359597	0.0343115	15.1339	-2.91159
KI.SED - WT.SED	sp|Q9D6J6|NDUV2_MOUSE	Q9D6J6	NDUV2_MOUSE	NADH dehydrogenase [ubiquinone] flavoprotein 2, mitochondrial	10090	Ndufv2	-0.259494	3.30122	-3.43774	0.00362208	0.0344581	15.1339	-2.90933
KI.SED - WT.SED	sp|Q8BG94|COMD7_MOUSE	Q8BG94	COMD7_MOUSE	COMM domain-containing protein 7	10090	Commd7	0.335991	-3.34151	3.43524	0.00364072	0.034533	15.1339	2.90772
KI.SED - WT.SED	sp|Q569Z6|TR150_MOUSE	Q569Z6	TR150_MOUSE	Thyroid hormone receptor-associated protein 3	10090	Thrap3	0.160675	0.174949	3.43005	0.00367986	0.0347206	15.1339	2.90438
KI.SED - WT.SED	sp|P97952|SCN1B_MOUSE	P97952	SCN1B_MOUSE	Sodium channel subunit beta-1	10090	Scn1b	0.197984	-0.420438	3.42914	0.00368683	0.0347206	15.1339	2.90378
KI.SED - WT.SED	sp|P83093|STIM2_MOUSE	P83093	STIM2_MOUSE	Stromal interaction molecule 2	10090	Stim2	0.603861	-3.6214	3.42833	0.00369299	0.0347206	15.1339	2.90326
KI.SED - WT.SED	sp|Q922Q1|MARC2_MOUSE	Q922Q1	MARC2_MOUSE	Mitochondrial amidoxime reducing component 2	10090	Mtarc2	0.207562	1.37966	3.42458	0.0037216	0.0348872	15.1339	2.90084
KI.SED - WT.SED	sp|P70236|MP2K6_MOUSE	P70236	MP2K6_MOUSE	Dual specificity mitogen-activated protein kinase kinase 6	10090	Map2k6	-0.253387	1.21546	-3.41805	0.00377202	0.0351769	15.1339	-2.89662
KI.SED - WT.SED	sp|P02468|LAMC1_MOUSE	P02468	LAMC1_MOUSE	Laminin subunit gamma-1	10090	Lamc1	0.430901	4.33324	3.41774	0.00377444	0.0351769	15.1339	2.89642
KI.SED - WT.SED	sp|Q9D024|CCD47_MOUSE	Q9D024	CCD47_MOUSE	PAT complex subunit CCDC47	10090	Ccdc47	-0.33981	1.27775	-3.41291	0.00381217	0.0354256	15.1339	-2.8933
KI.SED - WT.SED	sp|Q9CR21|ACPM_MOUSE	Q9CR21	ACPM_MOUSE	Acyl carrier protein, mitochondrial	10090	Ndufab1	-0.382572	3.75419	-3.41116	0.00382593	0.0354507	15.1339	-2.89217
KI.SED - WT.SED	sp|Q8CHH9|SEPT8_MOUSE	Q8CHH9	SEPT8_MOUSE	Septin-8	10090	Septin8	0.163059	-0.717053	3.40806	0.00385043	0.0355749	15.1339	2.89016
KI.SED - WT.SED	sp|Q9EPE9|AT131_MOUSE	Q9EPE9	AT131_MOUSE	Endoplasmic reticulum transmembrane helix translocase	10090	Atp13a1	0.171585	-0.92384	3.39407	0.00396298	0.0365095	15.1339	2.88109
KI.SED - WT.SED	sp|Q9DCL9|PUR6_MOUSE	Q9DCL9	PUR6_MOUSE	Bifunctional phosphoribosylaminoimidazole carboxylase/phosphoribosylaminoimidazole succinocarboxamide synthetase	10090	Paics	-0.180377	1.41401	-3.39159	0.0039833	0.0365897	15.1339	-2.87948
KI.SED - WT.SED	sp|Q9JK48|SHLB1_MOUSE	Q9JK48	SHLB1_MOUSE	Endophilin-B1	10090	Sh3glb1	-0.117849	0.424216	-3.39004	0.00399601	0.0365897	15.1339	-2.87848
KI.SED - WT.SED	sp|Q9D1C3|PREY_MOUSE	Q9D1C3	PREY_MOUSE	Protein preY, mitochondrial	10090	Pyurf	-0.344756	-1.66219	-3.38884	0.00400592	0.0365897	15.1339	-2.8777
KI.SED - WT.SED	sp|Q9CU62|SMC1A_MOUSE	Q9CU62	SMC1A_MOUSE	Structural maintenance of chromosomes protein 1A	10090	Smc1a	0.126103	-0.858535	3.38217	0.00406134	0.0368873	15.1339	2.87336
KI.SED - WT.SED	sp|Q8CI70|LRC20_MOUSE	Q8CI70	LRC20_MOUSE	Leucine-rich repeat-containing protein 20	10090	Lrrc20	-0.204471	0.842714	-3.38215	0.00406152	0.0368873	15.1339	-2.87334
KI.SED - WT.SED	sp|Q61235|SNTB2_MOUSE	Q61235	SNTB2_MOUSE	Beta-2-syntrophin	10090	Sntb2	0.245214	-2.66389	3.379	0.00408796	0.0370226	15.1339	2.87129
KI.SED - WT.SED	sp|P52503|NDUS6_MOUSE	P52503	NDUS6_MOUSE	NADH dehydrogenase [ubiquinone] iron-sulfur protein 6, mitochondrial	10090	Ndufs6	-0.256208	3.24385	-3.35475	0.00429733	0.0388091	15.1339	-2.85547
KI.SED - WT.SED	sp|Q00PI9|HNRL2_MOUSE	Q00PI9	HNRL2_MOUSE	Heterogeneous nuclear ribonucleoprotein U-like protein 2	10090	Hnrnpul2	0.117121	1.34885	3.35183	0.00432321	0.0389331	15.1339	2.85356
KI.SED - WT.SED	sp|P48962|ADT1_MOUSE	P48962	ADT1_MOUSE	ADP/ATP translocase 1	10090	Slc25a4	-0.387787	6.78398	-3.34975	0.00434177	0.0389908	15.1339	-2.8522
KI.SED - WT.SED	sp|Q5SRX1|TM1L2_MOUSE	Q5SRX1	TM1L2_MOUSE	TOM1-like protein 2	10090	Tom1l2	-0.128576	-1.13678	-3.34102	0.00442057	0.0395875	15.1339	-2.84648
KI.SED - WT.SED	sp|P62897|CYC_MOUSE	P62897	CYC_MOUSE	Cytochrome c, somatic	10090	Cycs	-0.529472	5.25171	-3.32715	0.00456021	0.0407239	15.1008	-2.83656
KI.SED - WT.SED	sp|Q8BYL4|SYYM_MOUSE	Q8BYL4	SYYM_MOUSE	Tyrosine--tRNA ligase, mitochondrial	10090	Yars2	-0.34113	-0.368605	-3.32457	0.00457287	0.0407239	15.1339	-2.83568
KI.SED - WT.SED	sp|P35486|ODPA_MOUSE	P35486	ODPA_MOUSE	Pyruvate dehydrogenase E1 component subunit alpha, somatic form, mitochondrial	10090	Pdha1	-0.401877	5.15735	-3.32136	0.00460318	0.0407806	15.1339	-2.83357
KI.SED - WT.SED	sp|Q9CQA9|NTPCR_MOUSE	Q9CQA9	NTPCR_MOUSE	Cancer-related nucleoside-triphosphatase homolog	10090	Ntpcr	-0.126871	-0.85281	-3.3208	0.00460844	0.0407806	15.1339	-2.8332
KI.SED - WT.SED	sp|Q9CZ42|NNRD_MOUSE	Q9CZ42	NNRD_MOUSE	ATP-dependent (S)-NAD(P)H-hydrate dehydratase	10090	Naxd	-0.145326	0.871393	-3.31986	0.00461739	0.0407806	15.1339	-2.83258
[truncated: 2,843 more rows]

## Sheet: Female_CAMERA
Contrast	GeneSetID	GeneSet	Direction	ZScore	PAdj	gene	protein	description	logFC	zscore	adj.P.Val
[truncated: 11,398 more rows]

[truncated: 1 more sheets: Male_CAMERA]
