# Supplementary material for: Ampk alpha2 T172 activation dictates exercise performance and energy transduction in skeletal muscle
Source: Sci Adv. 2026 Feb 25;12(9):eaeb3338. doi: 10.1126/sciadv.aeb3338 (PMC12935046; doi:10.1126/sciadv.aeb3338)
Supplement: Supplementary file 2 — Data files S1 to S5 [file sciadv.aeb3338_data_files_s1_to_s5.zip › aeb3338_data_file_s2.xlsx]

## Sheet: Male
	contrast	featureName	uniprot_acc	entry_name	site	sequence_window	description	gene	logFC	AveExpr	t	P.Value	adj.P.Val	df.total	zscore	type
Male	(KI.10min - KI.SED) - (WT.10min - WT.SED)	sp|Q8BM81|AD4F1_MOUSE-Y281;S286	Q8BM81	AD4F1_MOUSE	Y281;S286	SPSAWKKyEKWLSPD|KKYEKWLsPDNIPKR	Arylacetamide deacetylase-like 4 family member 1	Aadacl4fm1	0.270382	-0.0723403	0.837081	0.413677	0.800511	17.7472	0.817439	g1
Male	WT.EXH - WT.SED	sp|Q8BM81|AD4F1_MOUSE-Y281;S286	Q8BM81	AD4F1_MOUSE	Y281;S286	SPSAWKKyEKWLSPD|KKYEKWLsPDNIPKR	Arylacetamide deacetylase-like 4 family member 1	Aadacl4fm1	0.217748	-0.0723403	0.830733	0.417161	0.70748	17.7472	0.811357	g2
Male	KI.EXH - KI.SED	sp|Q8BM81|AD4F1_MOUSE-Y281;S286	Q8BM81	AD4F1_MOUSE	Y281;S286	SPSAWKKyEKWLSPD|KKYEKWLsPDNIPKR	Arylacetamide deacetylase-like 4 family member 1	Aadacl4fm1	0.193062	-0.0723403	0.939934	0.35987	0.664051	17.7472	0.915613	g2
Male	(KI.EXH - KI.SED) - (WT.EXH - WT.SED)	sp|Q8BM81|AD4F1_MOUSE-Y281;S286	Q8BM81	AD4F1_MOUSE	Y281;S286	SPSAWKKyEKWLSPD|KKYEKWLsPDNIPKR	Arylacetamide deacetylase-like 4 family member 1	Aadacl4fm1	-0.0246859	-0.0723403	-0.0741305	0.941736	0.98985	17.7472	-0.0730885	g1
Male	KI.10min - KI.SED	sp|Q8BM81|AD4F1_MOUSE-Y281;S286	Q8BM81	AD4F1_MOUSE	Y281;S286	SPSAWKKyEKWLSPD|KKYEKWLsPDNIPKR	Arylacetamide deacetylase-like 4 family member 1	Aadacl4fm1	-0.0554887	-0.0723403	-0.276281	0.785524	0.913266	17.7472	-0.272127	g2
Male	WT.10min - WT.SED	sp|Q8BM81|AD4F1_MOUSE-Y281;S286	Q8BM81	AD4F1_MOUSE	Y281;S286	SPSAWKKyEKWLSPD|KKYEKWLsPDNIPKR	Arylacetamide deacetylase-like 4 family member 1	Aadacl4fm1	-0.325871	-0.0723403	-1.28817	0.214231	0.529382	17.7472	-1.24201	g2
Male	KI.10min - KI.SED	sp|Q3UHJ0|AAK1_MOUSE-T618	Q3UHJ0	AAK1_MOUSE	T618	GQKVGSLtPPSSPKT	AP2-associated protein kinase 1	Aak1	0.581877	-0.0181881	5.19659	6.35469e-05	0.00639406	17.7472	3.99924	g2
Male	(KI.10min - KI.SED) - (WT.10min - WT.SED)	sp|Q3UHJ0|AAK1_MOUSE-T389	Q3UHJ0	AAK1_MOUSE	T389	LPIQPALtPRKRATV	AP2-associated protein kinase 1	Aak1	0.52249	0.00207195	2.59274	0.0185186	0.325887	17.7472	2.35508	g1
Male	(KI.10min - KI.SED) - (WT.10min - WT.SED)	sp|Q3UHJ0|AAK1_MOUSE-T618	Q3UHJ0	AAK1_MOUSE	T618	GQKVGSLtPPSSPKT	AP2-associated protein kinase 1	Aak1	0.514902	-0.0181881	2.85927	0.010527	0.269273	17.7472	2.55802	g1
Male	KI.EXH - KI.SED	sp|Q3UHJ0|AAK1_MOUSE-T618	Q3UHJ0	AAK1_MOUSE	T618	GQKVGSLtPPSSPKT	AP2-associated protein kinase 1	Aak1	0.49629	-0.0181881	4.3339	0.000411872	0.0200556	17.7472	3.53236	g2
Male	WT.10min - WT.SED	sp|Q3UHJ0|AAK1_MOUSE-S635	Q3UHJ0	AAK1_MOUSE	S635	AGHRRILsDVTHSAV	AP2-associated protein kinase 1	Aak1	0.484846	-0.0323797	3.03814	0.00715757	0.104234	17.7472	2.68942	g2
Male	(KI.EXH - KI.SED) - (WT.EXH - WT.SED)	sp|Q3UHJ0|AAK1_MOUSE-T604	Q3UHJ0	AAK1_MOUSE	T604	QQPKVQTtPPPTIQG	AP2-associated protein kinase 1	Aak1	0.458216	-0.0409132	2.66908	0.015775	0.309204	17.7472	2.41408	g1
Male	(KI.10min - KI.SED) - (WT.10min - WT.SED)	sp|Q3UHJ0|AAK1_MOUSE-T618;S622	Q3UHJ0	AAK1_MOUSE	T618;S622	GQKVGSLtPPSSPKT|GSLTPPSsPKTQRAG	AP2-associated protein kinase 1	Aak1	0.435301	0.161845	1.38949	0.181872	0.636816	17.7472	1.33501	g1
Male	(KI.10min - KI.SED) - (WT.10min - WT.SED)	sp|Q3UHJ0|AAK1_MOUSE-S680	Q3UHJ0	AAK1_MOUSE	S680	PSGSPRTsQQNVSNA	AP2-associated protein kinase 1	Aak1	0.422534	-0.0341268	1.36893	0.188098	0.642086	17.7472	1.31623	g1
Male	WT.10min - WT.SED	sp|Q3UHJ0|AAK1_MOUSE-S729	Q3UHJ0	AAK1_MOUSE	S729	LPEKLGGsAESLIPG	AP2-associated protein kinase 1	Aak1	0.39581	-0.0552493	2.27663	0.0354411	0.234654	17.7472	2.10328	g2
Male	(KI.10min - KI.SED) - (WT.10min - WT.SED)	sp|Q3UHJ0|AAK1_MOUSE-T846	Q3UHJ0	AAK1_MOUSE	T846	AQRLPSQtESVTSNR	AP2-associated protein kinase 1	Aak1	0.384372	0.00538488	1.79777	0.0892492	0.518747	17.7472	1.69937	g1
Male	(KI.EXH - KI.SED) - (WT.EXH - WT.SED)	sp|Q3UHJ0|AAK1_MOUSE-T618	Q3UHJ0	AAK1_MOUSE	T618	GQKVGSLtPPSSPKT	AP2-associated protein kinase 1	Aak1	0.333827	-0.0181881	1.79809	0.0891967	0.518747	17.7472	1.69965	g1
Male	WT.EXH - WT.SED	sp|Q3UHJ0|AAK1_MOUSE-S680	Q3UHJ0	AAK1_MOUSE	S680	PSGSPRTsQQNVSNA	AP2-associated protein kinase 1	Aak1	0.320879	-0.0341268	1.28109	0.216648	0.532086	17.7472	1.23549	g2
Male	WT.EXH - WT.SED	sp|Q3UHJ0|AAK1_MOUSE-S635	Q3UHJ0	AAK1_MOUSE	S635	AGHRRILsDVTHSAV	AP2-associated protein kinase 1	Aak1	0.31739	-0.0323797	1.91946	0.0711506	0.323139	17.7472	1.80452	g2
Male	KI.EXH - KI.SED	sp|Q3UHJ0|AAK1_MOUSE-T604	Q3UHJ0	AAK1_MOUSE	T604	QQPKVQTtPPPTIQG	AP2-associated protein kinase 1	Aak1	0.312348	-0.0409132	2.94973	0.00866602	0.115581	17.7472	2.62496	g2
Male	KI.EXH - KI.SED	sp|Q3UHJ0|AAK1_MOUSE-T846	Q3UHJ0	AAK1_MOUSE	T846	AQRLPSQtESVTSNR	AP2-associated protein kinase 1	Aak1	0.310974	0.00538488	2.28727	0.0346903	0.232101	17.7472	2.11196	g2
Male	KI.10min - KI.SED	sp|Q3UHJ0|AAK1_MOUSE-T604	Q3UHJ0	AAK1_MOUSE	T604	QQPKVQTtPPPTIQG	AP2-associated protein kinase 1	Aak1	0.272198	-0.0409132	2.6289	0.0171669	0.163885	17.7472	2.38311	g2
Male	KI.10min - KI.SED	sp|Q3UHJ0|AAK1_MOUSE-S635	Q3UHJ0	AAK1_MOUSE	S635	AGHRRILsDVTHSAV	AP2-associated protein kinase 1	Aak1	0.261961	-0.0323797	2.06757	0.0535806	0.284122	17.7472	1.93021	g2
Male	(KI.10min - KI.SED) - (WT.10min - WT.SED)	sp|Q3UHJ0|AAK1_MOUSE-T604	Q3UHJ0	AAK1_MOUSE	T604	QQPKVQTtPPPTIQG	AP2-associated protein kinase 1	Aak1	0.249222	-0.0409132	1.49665	0.152058	0.602864	17.7472	1.4323	g1
Male	(KI.EXH - KI.SED) - (WT.EXH - WT.SED)	sp|Q3UHJ0|AAK1_MOUSE-T846	Q3UHJ0	AAK1_MOUSE	T846	AQRLPSQtESVTSNR	AP2-associated protein kinase 1	Aak1	0.249106	0.00538488	1.13012	0.27347	0.714653	17.7472	1.09511	g1
Male	KI.10min - KI.SED	sp|Q3UHJ0|AAK1_MOUSE-T846	Q3UHJ0	AAK1_MOUSE	T846	AQRLPSQtESVTSNR	AP2-associated protein kinase 1	Aak1	0.221813	0.00538488	1.66849	0.112764	0.396083	17.7472	1.58589	g2
Male	KI.10min - KI.SED	sp|Q3UHJ0|AAK1_MOUSE-T389	Q3UHJ0	AAK1_MOUSE	T389	LPIQPALtPRKRATV	AP2-associated protein kinase 1	Aak1	0.216926	0.00207195	1.73121	0.100762	0.375448	17.7472	1.64117	g2
Male	WT.10min - WT.SED	sp|Q3UHJ0|AAK1_MOUSE-T651	Q3UHJ0	AAK1_MOUSE	T651	GVPASKStQLLQAAA	AP2-associated protein kinase 1	Aak1	0.214487	0.0132965	1.27413	0.219051	0.535155	17.7472	1.22906	g2
Male	WT.EXH - WT.SED	sp|Q3UHJ0|AAK1_MOUSE-T651	Q3UHJ0	AAK1_MOUSE	T651	GVPASKStQLLQAAA	AP2-associated protein kinase 1	Aak1	0.207874	0.0132965	1.19178	0.249043	0.566453	17.7472	1.15268	g2
Male	(KI.EXH - KI.SED) - (WT.EXH - WT.SED)	sp|Q3UHJ0|AAK1_MOUSE-T618;S622	Q3UHJ0	AAK1_MOUSE	T618;S622	GQKVGSLtPPSSPKT|GSLTPPSsPKTQRAG	AP2-associated protein kinase 1	Aak1	0.183728	0.161845	0.568851	0.576586	0.874571	17.7472	0.558378	g1
Male	WT.EXH - WT.SED	sp|Q3UHJ0|AAK1_MOUSE-T618	Q3UHJ0	AAK1_MOUSE	T618	GQKVGSLtPPSSPKT	AP2-associated protein kinase 1	Aak1	0.162463	-0.0181881	1.11175	0.281081	0.596611	17.7472	1.07789	g2
Male	KI.EXH - KI.SED	sp|Q3UHJ0|AAK1_MOUSE-S635	Q3UHJ0	AAK1_MOUSE	S635	AGHRRILsDVTHSAV	AP2-associated protein kinase 1	Aak1	0.133844	-0.0323797	1.03295	0.315501	0.627129	17.7472	1.00375	g2
Male	KI.10min - KI.SED	sp|Q3UHJ0|AAK1_MOUSE-S729	Q3UHJ0	AAK1_MOUSE	S729	LPEKLGGsAESLIPG	AP2-associated protein kinase 1	Aak1	0.130451	-0.0552493	0.945084	0.357306	0.661555	17.7472	0.92051	g2
Male	WT.10min - WT.SED	sp|Q3UHJ0|AAK1_MOUSE-T618	Q3UHJ0	AAK1_MOUSE	T618	GQKVGSLtPPSSPKT	AP2-associated protein kinase 1	Aak1	0.0669755	-0.0181881	0.47488	0.640664	0.844905	17.7472	0.46677	g2
Male	WT.EXH - WT.SED	sp|Q3UHJ0|AAK1_MOUSE-T846	Q3UHJ0	AAK1_MOUSE	T846	AQRLPSQtESVTSNR	AP2-associated protein kinase 1	Aak1	0.0618682	0.00538488	0.356588	0.725604	0.886538	17.7472	0.350979	g2
Male	(KI.EXH - KI.SED) - (WT.EXH - WT.SED)	sp|Q3UHJ0|AAK1_MOUSE-T389	Q3UHJ0	AAK1_MOUSE	T389	LPIQPALtPRKRATV	AP2-associated protein kinase 1	Aak1	0.0446879	0.00207195	0.215095	0.832146	0.961043	17.7472	0.21195	g1
Male	WT.10min - WT.SED	sp|Q3UHJ0|AAK1_MOUSE-T604	Q3UHJ0	AAK1_MOUSE	T604	QQPKVQTtPPPTIQG	AP2-associated protein kinase 1	Aak1	0.0229761	-0.0409132	0.176175	0.862151	0.946946	17.7472	0.173637	g2
Male	KI.EXH - KI.SED	sp|Q3UHJ0|AAK1_MOUSE-S680	Q3UHJ0	AAK1_MOUSE	S680	PSGSPRTsQQNVSNA	AP2-associated protein kinase 1	Aak1	-0.00620606	-0.0341268	-0.031619	0.975129	0.991403	17.7472	-0.0311766	g2
Male	WT.10min - WT.SED	sp|Q3UHJ0|AAK1_MOUSE-S21	Q3UHJ0	AAK1_MOUSE	S21	SGLGSGSsGGGGSSS	AP2-associated protein kinase 1	Aak1	-0.0230403	0.0557472	-0.142177	0.888542	0.958323	17.7472	-0.14015	g2
Male	KI.EXH - KI.SED	sp|Q3UHJ0|AAK1_MOUSE-T389	Q3UHJ0	AAK1_MOUSE	T389	LPIQPALtPRKRATV	AP2-associated protein kinase 1	Aak1	-0.0279506	0.00207195	-0.218114	0.829828	0.933434	17.7472	-0.214922	g2
Male	KI.10min - KI.SED	sp|Q3UHJ0|AAK1_MOUSE-S680	Q3UHJ0	AAK1_MOUSE	S680	PSGSPRTsQQNVSNA	AP2-associated protein kinase 1	Aak1	-0.0376631	-0.0341268	-0.196242	0.84665	0.94069	17.7472	-0.193394	g2
Male	WT.EXH - WT.SED	sp|Q3UHJ0|AAK1_MOUSE-T389	Q3UHJ0	AAK1_MOUSE	T389	LPIQPALtPRKRATV	AP2-associated protein kinase 1	Aak1	-0.0726385	0.00207195	-0.444188	0.662275	0.855811	17.7472	-0.436774	g2
Male	WT.EXH - WT.SED	sp|Q3UHJ0|AAK1_MOUSE-S729	Q3UHJ0	AAK1_MOUSE	S729	LPEKLGGsAESLIPG	AP2-associated protein kinase 1	Aak1	-0.0775459	-0.0552493	-0.430473	0.672034	0.861081	17.7472	-0.423358	g2
Male	KI.EXH - KI.SED	sp|Q3UHJ0|AAK1_MOUSE-T618;S622	Q3UHJ0	AAK1_MOUSE	T618;S622	GQKVGSLtPPSSPKT|GSLTPPSsPKTQRAG	AP2-associated protein kinase 1	Aak1	-0.117134	0.161845	-0.587976	0.563957	0.802798	17.7472	-0.576975	g2
Male	(KI.EXH - KI.SED) - (WT.EXH - WT.SED)	sp|Q3UHJ0|AAK1_MOUSE-S729	Q3UHJ0	AAK1_MOUSE	S729	LPEKLGGsAESLIPG	AP2-associated protein kinase 1	Aak1	-0.133583	-0.0552493	-0.583682	0.56678	0.870618	17.7472	-0.572801	g1
Male	WT.EXH - WT.SED	sp|Q3UHJ0|AAK1_MOUSE-S21	Q3UHJ0	AAK1_MOUSE	S21	SGLGSGSsGGGGSSS	AP2-associated protein kinase 1	Aak1	-0.136877	0.0557472	-0.815183	0.425773	0.713806	17.7472	-0.796446	g2
Male	KI.EXH - KI.SED	sp|Q3UHJ0|AAK1_MOUSE-T651	Q3UHJ0	AAK1_MOUSE	T651	GVPASKStQLLQAAA	AP2-associated protein kinase 1	Aak1	-0.139346	0.0132965	-1.01949	0.321669	0.631836	17.7472	-0.991033	g2
Male	WT.EXH - WT.SED	sp|Q3UHJ0|AAK1_MOUSE-T604	Q3UHJ0	AAK1_MOUSE	T604	QQPKVQTtPPPTIQG	AP2-associated protein kinase 1	Aak1	-0.145868	-0.0409132	-1.07947	0.29483	0.609199	17.7472	-1.04758	g2
Male	KI.10min - KI.SED	sp|Q3UHJ0|AAK1_MOUSE-T618;S622	Q3UHJ0	AAK1_MOUSE	T618;S622	GQKVGSLtPPSSPKT|GSLTPPSsPKTQRAG	AP2-associated protein kinase 1	Aak1	-0.154373	0.161845	-0.792488	0.438542	0.722615	17.7472	-0.774657	g2
Male	WT.10min - WT.SED	sp|Q3UHJ0|AAK1_MOUSE-T846	Q3UHJ0	AAK1_MOUSE	T846	AQRLPSQtESVTSNR	AP2-associated protein kinase 1	Aak1	-0.162559	0.00538488	-0.970797	0.344695	0.651596	17.7472	-0.944928	g2
Male	(KI.EXH - KI.SED) - (WT.EXH - WT.SED)	sp|Q3UHJ0|AAK1_MOUSE-S635	Q3UHJ0	AAK1_MOUSE	S635	AGHRRILsDVTHSAV	AP2-associated protein kinase 1	Aak1	-0.183546	-0.0323797	-0.873716	0.393942	0.78967	17.7472	-0.85249	g1
Male	KI.10min - KI.SED	sp|Q3UHJ0|AAK1_MOUSE-T651	Q3UHJ0	AAK1_MOUSE	T651	GVPASKStQLLQAAA	AP2-associated protein kinase 1	Aak1	-0.194863	0.0132965	-1.45801	0.162308	0.466345	17.7472	-1.39735	g2
Male	KI.EXH - KI.SED	sp|Q3UHJ0|AAK1_MOUSE-S729	Q3UHJ0	AAK1_MOUSE	S729	LPEKLGGsAESLIPG	AP2-associated protein kinase 1	Aak1	-0.211129	-0.0552493	-1.49564	0.152319	0.453499	17.7472	-1.43139	g2
Male	(KI.10min - KI.SED) - (WT.10min - WT.SED)	sp|Q3UHJ0|AAK1_MOUSE-S635	Q3UHJ0	AAK1_MOUSE	S635	AGHRRILsDVTHSAV	AP2-associated protein kinase 1	Aak1	-0.222885	-0.0323797	-1.09383	0.288657	0.725229	17.7472	-1.06107	g1
Male	(KI.10min - KI.SED) - (WT.10min - WT.SED)	sp|Q3UHJ0|AAK1_MOUSE-S729	Q3UHJ0	AAK1_MOUSE	S729	LPEKLGGsAESLIPG	AP2-associated protein kinase 1	Aak1	-0.26536	-0.0552493	-1.19537	0.247671	0.694579	17.7472	-1.15602	g1
Male	(KI.EXH - KI.SED) - (WT.EXH - WT.SED)	sp|Q3UHJ0|AAK1_MOUSE-S21	Q3UHJ0	AAK1_MOUSE	S21	SGLGSGSsGGGGSSS	AP2-associated protein kinase 1	Aak1	-0.282415	0.0557472	-1.32389	0.202339	0.65597	17.7472	-1.27492	g1
Male	WT.EXH - WT.SED	sp|Q3UHJ0|AAK1_MOUSE-T618;S622	Q3UHJ0	AAK1_MOUSE	T618;S622	GQKVGSLtPPSSPKT|GSLTPPSsPKTQRAG	AP2-associated protein kinase 1	Aak1	-0.300862	0.161845	-1.18345	0.252241	0.569396	17.7472	-1.14492	g2
Male	WT.10min - WT.SED	sp|Q3UHJ0|AAK1_MOUSE-T389	Q3UHJ0	AAK1_MOUSE	T389	LPIQPALtPRKRATV	AP2-associated protein kinase 1	Aak1	-0.305564	0.00207195	-1.93607	0.068952	0.318757	17.7472	-1.81873	g2
Male	(KI.EXH - KI.SED) - (WT.EXH - WT.SED)	sp|Q3UHJ0|AAK1_MOUSE-S680	Q3UHJ0	AAK1_MOUSE	S680	PSGSPRTsQQNVSNA	AP2-associated protein kinase 1	Aak1	-0.327085	-0.0341268	-1.02787	0.317815	0.746449	17.7472	-0.998958	g1
Male	(KI.EXH - KI.SED) - (WT.EXH - WT.SED)	sp|Q3UHJ0|AAK1_MOUSE-T651	Q3UHJ0	AAK1_MOUSE	T651	GVPASKStQLLQAAA	AP2-associated protein kinase 1	Aak1	-0.34722	0.0132965	-1.56689	0.134797	0.583197	17.7472	-1.49545	g1
Male	(KI.10min - KI.SED) - (WT.10min - WT.SED)	sp|Q3UHJ0|AAK1_MOUSE-T651	Q3UHJ0	AAK1_MOUSE	T651	GVPASKStQLLQAAA	AP2-associated protein kinase 1	Aak1	-0.40935	0.0132965	-1.90445	0.0731911	0.484955	17.7472	-1.79164	g1
Male	KI.EXH - KI.SED	sp|Q3UHJ0|AAK1_MOUSE-S21	Q3UHJ0	AAK1_MOUSE	S21	SGLGSGSsGGGGSSS	AP2-associated protein kinase 1	Aak1	-0.419292	0.0557472	-3.18665	0.00517974	0.0870913	17.7472	-2.79564	g2
Male	WT.10min - WT.SED	sp|Q3UHJ0|AAK1_MOUSE-S680	Q3UHJ0	AAK1_MOUSE	S680	PSGSPRTsQQNVSNA	AP2-associated protein kinase 1	Aak1	-0.460197	-0.0341268	-1.90371	0.0732932	0.327154	17.7472	-1.791	g2
Male	(KI.10min - KI.SED) - (WT.10min - WT.SED)	sp|Q3UHJ0|AAK1_MOUSE-S21	Q3UHJ0	AAK1_MOUSE	S21	SGLGSGSsGGGGSSS	AP2-associated protein kinase 1	Aak1	-0.574544	0.0557472	-2.7767	0.0125579	0.287579	17.7472	-2.49607	g1
Male	WT.10min - WT.SED	sp|Q3UHJ0|AAK1_MOUSE-T618;S622	Q3UHJ0	AAK1_MOUSE	T618;S622	GQKVGSLtPPSSPKT|GSLTPPSsPKTQRAG	AP2-associated protein kinase 1	Aak1	-0.589674	0.161845	-2.40333	0.0274084	0.2075	17.7472	-2.20565	g2
Male	KI.10min - KI.SED	sp|Q3UHJ0|AAK1_MOUSE-S21	Q3UHJ0	AAK1_MOUSE	S21	SGLGSGSsGGGGSSS	AP2-associated protein kinase 1	Aak1	-0.597584	0.0557472	-4.64474	0.000208547	0.0133588	17.7472	-3.70843	g2
Male	WT.10min - WT.SED	sp|Q8R0P4|AAMDC_MOUSE-S46	Q8R0P4	AAMDC_MOUSE	S46	RETGTEHsPGVQPAD	Mth938 domain-containing protein	Aamdc	0.612464	-0.0999326	2.6989	0.0148122	0.151588	17.7472	2.43694	g2
Male	WT.EXH - WT.SED	sp|Q8R0P4|AAMDC_MOUSE-S46	Q8R0P4	AAMDC_MOUSE	S46	RETGTEHsPGVQPAD	Mth938 domain-containing protein	Aamdc	0.501274	-0.0999326	2.13189	0.0472552	0.26831	17.7472	1.98401	g2
Male	KI.10min - KI.SED	sp|Q8R0P4|AAMDC_MOUSE-S46	Q8R0P4	AAMDC_MOUSE	S46	RETGTEHsPGVQPAD	Mth938 domain-containing protein	Aamdc	0.123703	-0.0999326	0.686602	0.501207	0.764124	17.7472	0.672592	g2
Male	KI.EXH - KI.SED	sp|Q8R0P4|AAMDC_MOUSE-S46	Q8R0P4	AAMDC_MOUSE	S46	RETGTEHsPGVQPAD	Mth938 domain-containing protein	Aamdc	0.109944	-0.0999326	0.596699	0.558244	0.799677	17.7472	0.585451	g2
Male	(KI.EXH - KI.SED) - (WT.EXH - WT.SED)	sp|Q8R0P4|AAMDC_MOUSE-S46	Q8R0P4	AAMDC_MOUSE	S46	RETGTEHsPGVQPAD	Mth938 domain-containing protein	Aamdc	-0.391329	-0.0999326	-1.31	0.2069	0.659569	17.7472	-1.26214	g1
Male	(KI.10min - KI.SED) - (WT.10min - WT.SED)	sp|Q8R0P4|AAMDC_MOUSE-S46	Q8R0P4	AAMDC_MOUSE	S46	RETGTEHsPGVQPAD	Mth938 domain-containing protein	Aamdc	-0.488761	-0.0999326	-1.68681	0.109137	0.551262	17.7472	-1.60208	g1
Male	WT.EXH - WT.SED	sp|Q3THG9|AASD1_MOUSE-T83	Q3THG9	AASD1_MOUSE	T83	GAQADHFtESPLSPG	Alanyl-tRNA editing protein Aarsd1	Aarsd1	0.17531	0.00493395	0.836745	0.413861	0.70496	17.7472	0.817117	g2
Male	WT.10min - WT.SED	sp|Q3THG9|AASD1_MOUSE-T83	Q3THG9	AASD1_MOUSE	T83	GAQADHFtESPLSPG	Alanyl-tRNA editing protein Aarsd1	Aarsd1	0.170409	0.00493395	0.842748	0.410584	0.702772	17.7472	0.822867	g2
Male	(KI.EXH - KI.SED) - (WT.EXH - WT.SED)	sp|Q3THG9|AASD1_MOUSE-S22	Q3THG9	AASD1_MOUSE	S22	TTTVVSCsPAELQTD	Alanyl-tRNA editing protein Aarsd1	Aarsd1	-0.0718253	0.0647775	-0.261145	0.796987	0.95113	17.7472	-0.257248	g1
Male	WT.10min - WT.SED	sp|Q3THG9|AASD1_MOUSE-S22	Q3THG9	AASD1_MOUSE	S22	TTTVVSCsPAELQTD	Alanyl-tRNA editing protein Aarsd1	Aarsd1	-0.0866453	0.0647775	-0.414694	0.683336	0.866555	17.7472	-0.407915	g2
Male	KI.10min - KI.SED	sp|Q3THG9|AASD1_MOUSE-T83	Q3THG9	AASD1_MOUSE	T83	GAQADHFtESPLSPG	Alanyl-tRNA editing protein Aarsd1	Aarsd1	-0.135983	0.00493395	-0.847048	0.408246	0.701018	17.7472	-0.826984	g2
Male	KI.EXH - KI.SED	sp|Q3THG9|AASD1_MOUSE-T83	Q3THG9	AASD1_MOUSE	T83	GAQADHFtESPLSPG	Alanyl-tRNA editing protein Aarsd1	Aarsd1	-0.167744	0.00493395	-1.02171	0.320645	0.631047	17.7472	-0.993134	g2
Male	WT.EXH - WT.SED	sp|Q3THG9|AASD1_MOUSE-S22	Q3THG9	AASD1_MOUSE	S22	TTTVVSCsPAELQTD	Alanyl-tRNA editing protein Aarsd1	Aarsd1	-0.185994	0.0647775	-0.85914	0.401719	0.696538	17.7472	-0.838555	g2
Male	(KI.10min - KI.SED) - (WT.10min - WT.SED)	sp|Q3THG9|AASD1_MOUSE-S22	Q3THG9	AASD1_MOUSE	S22	TTTVVSCsPAELQTD	Alanyl-tRNA editing protein Aarsd1	Aarsd1	-0.194704	0.0647775	-0.729829	0.475019	0.827353	17.7472	-0.714337	g1
Male	KI.EXH - KI.SED	sp|Q3THG9|AASD1_MOUSE-S22	Q3THG9	AASD1_MOUSE	S22	TTTVVSCsPAELQTD	Alanyl-tRNA editing protein Aarsd1	Aarsd1	-0.257819	0.0647775	-1.51975	0.146188	0.445233	17.7472	-1.45313	g2
Male	KI.10min - KI.SED	sp|Q3THG9|AASD1_MOUSE-S22	Q3THG9	AASD1_MOUSE	S22	TTTVVSCsPAELQTD	Alanyl-tRNA editing protein Aarsd1	Aarsd1	-0.281349	0.0647775	-1.69609	0.10734	0.3872	17.7472	-1.61026	g2
Male	(KI.10min - KI.SED) - (WT.10min - WT.SED)	sp|Q3THG9|AASD1_MOUSE-T83	Q3THG9	AASD1_MOUSE	T83	GAQADHFtESPLSPG	Alanyl-tRNA editing protein Aarsd1	Aarsd1	-0.306392	0.00493395	-1.18671	0.250984	0.697746	17.7472	-1.14796	g1
Male	(KI.EXH - KI.SED) - (WT.EXH - WT.SED)	sp|Q3THG9|AASD1_MOUSE-T83	Q3THG9	AASD1_MOUSE	T83	GAQADHFtESPLSPG	Alanyl-tRNA editing protein Aarsd1	Aarsd1	-0.343054	0.00493395	-1.28881	0.214012	0.664386	17.7472	-1.24261	g1
Male	(KI.EXH - KI.SED) - (WT.EXH - WT.SED)	sp|P21447|MDR1A_MOUSE-S667	P21447	MDR1A_MOUSE	S667	RRRSTRKsICGPHDQ	ATP-dependent translocase ABCB1	Abcb1a	0.602119	0.0228124	1.14074	0.269138	0.7109	17.7472	1.10505	g1
Male	KI.EXH - KI.SED	sp|P21447|MDR1A_MOUSE-S667	P21447	MDR1A_MOUSE	S667	RRRSTRKsICGPHDQ	ATP-dependent translocase ABCB1	Abcb1a	0.0914003	0.0228124	0.280741	0.782156	0.91195	17.7472	0.276511	g2
Male	(KI.10min - KI.SED) - (WT.10min - WT.SED)	sp|P21447|MDR1A_MOUSE-S667	P21447	MDR1A_MOUSE	S667	RRRSTRKsICGPHDQ	ATP-dependent translocase ABCB1	Abcb1a	0.0836945	0.0228124	0.163472	0.871994	0.973166	17.7472	0.161126	g1
Male	KI.10min - KI.SED	sp|P21447|MDR1A_MOUSE-S667	P21447	MDR1A_MOUSE	S667	RRRSTRKsICGPHDQ	ATP-dependent translocase ABCB1	Abcb1a	-0.506566	0.0228124	-1.59125	0.129208	0.422458	17.7472	-1.51723	g2
Male	WT.EXH - WT.SED	sp|P21447|MDR1A_MOUSE-S667	P21447	MDR1A_MOUSE	S667	RRRSTRKsICGPHDQ	ATP-dependent translocase ABCB1	Abcb1a	-0.510719	0.0228124	-1.22927	0.23502	0.55179	17.7472	-1.18753	g2
Male	WT.10min - WT.SED	sp|P21447|MDR1A_MOUSE-S667	P21447	MDR1A_MOUSE	S667	RRRSTRKsICGPHDQ	ATP-dependent translocase ABCB1	Abcb1a	-0.59026	0.0228124	-1.47206	0.158516	0.461395	17.7472	-1.41008	g2
Male	(KI.10min - KI.SED) - (WT.10min - WT.SED)	sp|Q61102|ABCB7_MOUSE-S641	Q61102	ABCB7_MOUSE	S641	EATSSLDsITEETIL	Iron-sulfur clusters transporter ABCB7, mitochondrial	Abcb7	1.10806	-0.130193	2.01066	0.0598074	0.464329	17.7472	1.88221	g1
Male	(KI.EXH - KI.SED) - (WT.EXH - WT.SED)	sp|Q61102|ABCB7_MOUSE-S641	Q61102	ABCB7_MOUSE	S641	EATSSLDsITEETIL	Iron-sulfur clusters transporter ABCB7, mitochondrial	Abcb7	0.499503	-0.130193	0.879166	0.39106	0.787574	17.7472	0.857697	g1
Male	KI.10min - KI.SED	sp|Q61102|ABCB7_MOUSE-S641	Q61102	ABCB7_MOUSE	S641	EATSSLDsITEETIL	Iron-sulfur clusters transporter ABCB7, mitochondrial	Abcb7	0.496552	-0.130193	1.44909	0.164754	0.470037	17.7472	1.38926	g2
Male	KI.EXH - KI.SED	sp|Q61102|ABCB7_MOUSE-S641	Q61102	ABCB7_MOUSE	S641	EATSSLDsITEETIL	Iron-sulfur clusters transporter ABCB7, mitochondrial	Abcb7	-0.216573	-0.130193	-0.618001	0.544424	0.790867	17.7472	-0.606136	g2
Male	WT.10min - WT.SED	sp|Q61102|ABCB7_MOUSE-S641	Q61102	ABCB7_MOUSE	S641	EATSSLDsITEETIL	Iron-sulfur clusters transporter ABCB7, mitochondrial	Abcb7	-0.61151	-0.130193	-1.41682	0.173852	0.481026	17.7472	-1.35993	g2
Male	WT.EXH - WT.SED	sp|Q61102|ABCB7_MOUSE-S641	Q61102	ABCB7_MOUSE	S641	EATSSLDsITEETIL	Iron-sulfur clusters transporter ABCB7, mitochondrial	Abcb7	-0.716076	-0.130193	-1.60122	0.126977	0.419296	17.7472	-1.52613	g2
Male	(KI.10min - KI.SED) - (WT.10min - WT.SED)	sp|Q9CXJ4|MITOS_MOUSE-T701	Q9CXJ4	MITOS_MOUSE	T701	LDASLTStPPAEKPE	Mitochondrial potassium channel ATP-binding subunit	Abcb8	0.61823	0.152177	1.76714	0.0943956	0.5272	17.7472	1.67265	g1
Male	(KI.EXH - KI.SED) - (WT.EXH - WT.SED)	sp|Q9CXJ4|MITOS_MOUSE-T701	Q9CXJ4	MITOS_MOUSE	T701	LDASLTStPPAEKPE	Mitochondrial potassium channel ATP-binding subunit	Abcb8	0.464355	0.152177	1.28745	0.214475	0.664814	17.7472	1.24135	g1
Male	(KI.10min - KI.SED) - (WT.10min - WT.SED)	sp|Q9CXJ4|MITOS_MOUSE-S491	Q9CXJ4	MITOS_MOUSE	S491	IVALVGQsGGGKTTV	Mitochondrial potassium channel ATP-binding subunit	Abcb8	0.414142	0.0549081	1.93399	0.0692243	0.480316	17.7472	1.81695	g1
Male	(KI.EXH - KI.SED) - (WT.EXH - WT.SED)	sp|Q9CXJ4|MITOS_MOUSE-S491	Q9CXJ4	MITOS_MOUSE	S491	IVALVGQsGGGKTTV	Mitochondrial potassium channel ATP-binding subunit	Abcb8	0.23525	0.0549081	1.06559	0.300891	0.734306	17.7472	1.03452	g1
Male	KI.10min - KI.SED	sp|Q9CXJ4|MITOS_MOUSE-S491	Q9CXJ4	MITOS_MOUSE	S491	IVALVGQsGGGKTTV	Mitochondrial potassium channel ATP-binding subunit	Abcb8	0.188349	0.0549081	1.41456	0.174502	0.481771	17.7472	1.35788	g2
Male	(KI.10min - KI.SED) - (WT.10min - WT.SED)	sp|Q9CXJ4|MITOS_MOUSE-T455	Q9CXJ4	MITOS_MOUSE	T455	KDIRGSItFQNVTFS	Mitochondrial potassium channel ATP-binding subunit	Abcb8	0.101176	-0.0108796	0.480212	0.636942	0.898771	17.7472	0.471979	g1
Male	KI.10min - KI.SED	sp|Q9CXJ4|MITOS_MOUSE-T701	Q9CXJ4	MITOS_MOUSE	T701	LDASLTStPPAEKPE	Mitochondrial potassium channel ATP-binding subunit	Abcb8	0.101043	0.152177	0.464499	0.647938	0.848454	17.7472	0.456629	g2
Male	KI.EXH - KI.SED	sp|Q9CXJ4|MITOS_MOUSE-S491	Q9CXJ4	MITOS_MOUSE	S491	IVALVGQsGGGKTTV	Mitochondrial potassium channel ATP-binding subunit	Abcb8	0.0899312	0.0549081	0.660429	0.51746	0.774231	17.7472	0.647266	g2
Male	KI.10min - KI.SED	sp|Q9CXJ4|MITOS_MOUSE-T455	Q9CXJ4	MITOS_MOUSE	T455	KDIRGSItFQNVTFS	Mitochondrial potassium channel ATP-binding subunit	Abcb8	0.0850645	-0.0108796	0.649322	0.524446	0.778529	17.7472	0.636507	g2
Male	KI.EXH - KI.SED	sp|Q9CXJ4|MITOS_MOUSE-T701	Q9CXJ4	MITOS_MOUSE	T701	LDASLTStPPAEKPE	Mitochondrial potassium channel ATP-binding subunit	Abcb8	0.0635077	0.152177	0.28547	0.778589	0.91071	17.7472	0.281158	g2
Male	WT.10min - WT.SED	sp|Q9CXJ4|MITOS_MOUSE-T621	Q9CXJ4	MITOS_MOUSE	T621	VLILDEAtSALDAES	Mitochondrial potassium channel ATP-binding subunit	Abcb8	0.0631889	-0.046618	0.257311	0.799898	0.92001	17.7472	0.253478	g2
Male	WT.EXH - WT.SED	sp|Q9CXJ4|MITOS_MOUSE-T621	Q9CXJ4	MITOS_MOUSE	T621	VLILDEAtSALDAES	Mitochondrial potassium channel ATP-binding subunit	Abcb8	0.0536799	-0.046618	0.210966	0.835318	0.935582	17.7472	0.207886	g2
Male	KI.10min - KI.SED	sp|Q9CXJ4|MITOS_MOUSE-T621	Q9CXJ4	MITOS_MOUSE	T621	VLILDEAtSALDAES	Mitochondrial potassium channel ATP-binding subunit	Abcb8	0.0324153	-0.046618	0.16626	0.869832	0.950983	17.7472	0.163872	g2
Male	WT.EXH - WT.SED	sp|Q9CXJ4|MITOS_MOUSE-T455	Q9CXJ4	MITOS_MOUSE	T455	KDIRGSItFQNVTFS	Mitochondrial potassium channel ATP-binding subunit	Abcb8	0.00442722	-0.0108796	0.0258944	0.979631	0.992811	17.7472	0.0255321	g2
Male	WT.10min - WT.SED	sp|Q9CXJ4|MITOS_MOUSE-T455	Q9CXJ4	MITOS_MOUSE	T455	KDIRGSItFQNVTFS	Mitochondrial potassium channel ATP-binding subunit	Abcb8	-0.0161116	-0.0108796	-0.0976406	0.923312	0.97247	17.7472	-0.0962626	g2
Male	KI.EXH - KI.SED	sp|Q9CXJ4|MITOS_MOUSE-T455	Q9CXJ4	MITOS_MOUSE	T455	KDIRGSItFQNVTFS	Mitochondrial potassium channel ATP-binding subunit	Abcb8	-0.0198082	-0.0108796	-0.147847	0.88413	0.95684	17.7472	-0.145736	g2
Male	(KI.EXH - KI.SED) - (WT.EXH - WT.SED)	sp|Q9CXJ4|MITOS_MOUSE-T455	Q9CXJ4	MITOS_MOUSE	T455	KDIRGSItFQNVTFS	Mitochondrial potassium channel ATP-binding subunit	Abcb8	-0.0242355	-0.0108796	-0.111575	0.912413	0.982218	17.7472	-0.109995	g1
Male	(KI.10min - KI.SED) - (WT.10min - WT.SED)	sp|Q9CXJ4|MITOS_MOUSE-T621	Q9CXJ4	MITOS_MOUSE	T621	VLILDEAtSALDAES	Mitochondrial potassium channel ATP-binding subunit	Abcb8	-0.0307735	-0.046618	-0.0981429	0.922919	0.984145	17.7472	-0.0967577	g1
Male	KI.EXH - KI.SED	sp|Q9CXJ4|MITOS_MOUSE-T621	Q9CXJ4	MITOS_MOUSE	T621	VLILDEAtSALDAES	Mitochondrial potassium channel ATP-binding subunit	Abcb8	-0.0924936	-0.046618	-0.463879	0.648373	0.848552	17.7472	-0.456023	g2
Male	WT.EXH - WT.SED	sp|Q9CXJ4|MITOS_MOUSE-S491	Q9CXJ4	MITOS_MOUSE	S491	IVALVGQsGGGKTTV	Mitochondrial potassium channel ATP-binding subunit	Abcb8	-0.145318	0.0549081	-0.836264	0.414125	0.70525	17.7472	-0.816656	g2
Male	(KI.EXH - KI.SED) - (WT.EXH - WT.SED)	sp|Q9CXJ4|MITOS_MOUSE-T621	Q9CXJ4	MITOS_MOUSE	T621	VLILDEAtSALDAES	Mitochondrial potassium channel ATP-binding subunit	Abcb8	-0.146174	-0.046618	-0.452177	0.65662	0.906344	17.7472	-0.444585	g1
Male	WT.10min - WT.SED	sp|Q9CXJ4|MITOS_MOUSE-S491	Q9CXJ4	MITOS_MOUSE	S491	IVALVGQsGGGKTTV	Mitochondrial potassium channel ATP-binding subunit	Abcb8	-0.225793	0.0549081	-1.34633	0.195142	0.508118	17.7472	-1.29552	g2
Male	WT.EXH - WT.SED	sp|Q9CXJ4|MITOS_MOUSE-T701	Q9CXJ4	MITOS_MOUSE	T701	LDASLTStPPAEKPE	Mitochondrial potassium channel ATP-binding subunit	Abcb8	-0.400847	0.152177	-1.41195	0.175259	0.48275	17.7472	-1.3555	g2
Male	WT.10min - WT.SED	sp|Q9CXJ4|MITOS_MOUSE-T701	Q9CXJ4	MITOS_MOUSE	T701	LDASLTStPPAEKPE	Mitochondrial potassium channel ATP-binding subunit	Abcb8	-0.517187	0.152177	-1.88758	0.0755468	0.331516	17.7472	-1.77713	g2
Male	WT.EXH - WT.SED	sp|O35379|MRP1_MOUSE-S884	O35379	MRP1_MOUSE	S884	ASEDDSVsGSGKESK	Multidrug resistance-associated protein 1	Abcc1	0.084384	-0.0149642	0.506255	0.618909	0.833967	17.7472	0.497398	g2
Male	WT.10min - WT.SED	sp|O35379|MRP1_MOUSE-S884	O35379	MRP1_MOUSE	S884	ASEDDSVsGSGKESK	Multidrug resistance-associated protein 1	Abcc1	0.0708701	-0.0149642	0.440545	0.664862	0.857148	17.7472	0.433211	g2
Male	WT.10min - WT.SED	sp|O35379|MRP1_MOUSE-S290	O35379	MRP1_MOUSE	S290	PSKPKGSsQLDVNEE	Multidrug resistance-associated protein 1	Abcc1	0.00380838	-0.012406	0.035248	0.972275	0.990489	17.7472	0.0347546	g2
Male	(KI.EXH - KI.SED) - (WT.EXH - WT.SED)	sp|O35379|MRP1_MOUSE-S882	O35379	MRP1_MOUSE	S882	DLASEDDsVSGSGKE	Multidrug resistance-associated protein 1	Abcc1	-0.000194928	0.0900194	-0.00063562	0.9995	0.999805	17.7472	-0.000626733	g1
Male	(KI.EXH - KI.SED) - (WT.EXH - WT.SED)	sp|O35379|MRP1_MOUSE-S290	O35379	MRP1_MOUSE	S290	PSKPKGSsQLDVNEE	Multidrug resistance-associated protein 1	Abcc1	-0.0205362	-0.012406	-0.144389	0.88682	0.976106	17.7472	-0.142329	g1
Male	WT.EXH - WT.SED	sp|O35379|MRP1_MOUSE-S290	O35379	MRP1_MOUSE	S290	PSKPKGSsQLDVNEE	Multidrug resistance-associated protein 1	Abcc1	-0.0509952	-0.012406	-0.455517	0.654261	0.851601	17.7472	-0.44785	g2
Male	KI.EXH - KI.SED	sp|O35379|MRP1_MOUSE-S290	O35379	MRP1_MOUSE	S290	PSKPKGSsQLDVNEE	Multidrug resistance-associated protein 1	Abcc1	-0.0715314	-0.012406	-0.81539	0.425658	0.713692	17.7472	-0.796644	g2
Male	KI.10min - KI.SED	sp|O35379|MRP1_MOUSE-S884	O35379	MRP1_MOUSE	S884	ASEDDSVsGSGKESK	Multidrug resistance-associated protein 1	Abcc1	-0.11576	-0.0149642	-0.906369	0.376883	0.677757	17.7472	-0.883655	g2
Male	KI.10min - KI.SED	sp|O35379|MRP1_MOUSE-S290	O35379	MRP1_MOUSE	S290	PSKPKGSsQLDVNEE	Multidrug resistance-associated protein 1	Abcc1	-0.150309	-0.012406	-1.75226	0.0969881	0.36937	17.7472	-1.65963	g2
Male	(KI.10min - KI.SED) - (WT.10min - WT.SED)	sp|O35379|MRP1_MOUSE-S290	O35379	MRP1_MOUSE	S290	PSKPKGSsQLDVNEE	Multidrug resistance-associated protein 1	Abcc1	-0.154118	-0.012406	-1.11715	0.278828	0.718479	17.7472	-1.08295	g1
Male	(KI.10min - KI.SED) - (WT.10min - WT.SED)	sp|O35379|MRP1_MOUSE-S884	O35379	MRP1_MOUSE	S884	ASEDDSVsGSGKESK	Multidrug resistance-associated protein 1	Abcc1	-0.18663	-0.0149642	-0.908599	0.375736	0.77775	17.7472	-0.885781	g1
Male	WT.10min - WT.SED	sp|O35379|MRP1_MOUSE-S882	O35379	MRP1_MOUSE	S882	DLASEDDsVSGSGKE	Multidrug resistance-associated protein 1	Abcc1	-0.214944	0.0900194	-0.92263	0.368574	0.67109	17.7472	-0.899147	g2
Male	WT.EXH - WT.SED	sp|O35379|MRP1_MOUSE-S882	O35379	MRP1_MOUSE	S882	DLASEDDsVSGSGKE	Multidrug resistance-associated protein 1	Abcc1	-0.305353	0.0900194	-1.26499	0.222234	0.538965	17.7472	-1.22061	g2
Male	KI.EXH - KI.SED	sp|O35379|MRP1_MOUSE-S882	O35379	MRP1_MOUSE	S882	DLASEDDsVSGSGKE	Multidrug resistance-associated protein 1	Abcc1	-0.305548	0.0900194	-1.61531	0.12388	0.414148	17.7472	-1.53869	g2
Male	KI.EXH - KI.SED	sp|O35379|MRP1_MOUSE-S884	O35379	MRP1_MOUSE	S884	ASEDDSVsGSGKESK	Multidrug resistance-associated protein 1	Abcc1	-0.307705	-0.0149642	-2.35579	0.0301993	0.216758	17.7472	-2.16747	g2
Male	(KI.EXH - KI.SED) - (WT.EXH - WT.SED)	sp|O35379|MRP1_MOUSE-S884	O35379	MRP1_MOUSE	S884	ASEDDSVsGSGKESK	Multidrug resistance-associated protein 1	Abcc1	-0.392089	-0.0149642	-1.85154	0.0808045	0.501745	17.7472	-1.74604	g1
Male	(KI.10min - KI.SED) - (WT.10min - WT.SED)	sp|O35379|MRP1_MOUSE-S882	O35379	MRP1_MOUSE	S882	DLASEDDsVSGSGKE	Multidrug resistance-associated protein 1	Abcc1	-0.543015	0.0900194	-1.82548	0.0848046	0.510446	17.7472	-1.72346	g1
Male	KI.10min - KI.SED	sp|O35379|MRP1_MOUSE-S882	O35379	MRP1_MOUSE	S882	DLASEDDsVSGSGKE	Multidrug resistance-associated protein 1	Abcc1	-0.757959	0.0900194	-4.09796	0.000692925	0.0272379	17.7472	-3.39236	g2
Male	(KI.EXH - KI.SED) - (WT.EXH - WT.SED)	sp|E9Q236|MRP4_MOUSE-S655	E9Q236	MRP4_MOUSE	S655	TLRKRTFsEASIWSQ	ATP-binding cassette sub-family C member 4	Abcc4	0.488831	0.0250987	2.35141	0.0304696	0.374558	17.7472	2.16393	g1
Male	(KI.EXH - KI.SED) - (WT.EXH - WT.SED)	sp|E9Q236|MRP4_MOUSE-T646	E9Q236	MRP4_MOUSE	T646	EPSTAPGtPTLRKRT	ATP-binding cassette sub-family C member 4	Abcc4	0.415527	-0.057779	1.55298	0.138078	0.587334	17.7472	1.48299	g1
Male	(KI.10min - KI.SED) - (WT.10min - WT.SED)	sp|E9Q236|MRP4_MOUSE-S655	E9Q236	MRP4_MOUSE	S655	TLRKRTFsEASIWSQ	ATP-binding cassette sub-family C member 4	Abcc4	0.106262	0.0250987	0.526973	0.604738	0.885104	17.7472	0.5176	g1
Male	(KI.10min - KI.SED) - (WT.10min - WT.SED)	sp|E9Q236|MRP4_MOUSE-T646	E9Q236	MRP4_MOUSE	T646	EPSTAPGtPTLRKRT	ATP-binding cassette sub-family C member 4	Abcc4	0.0711145	-0.057779	0.274011	0.78724	0.947304	17.7472	0.269896	g1
Male	KI.10min - KI.SED	sp|E9Q236|MRP4_MOUSE-S655	E9Q236	MRP4_MOUSE	S655	TLRKRTFsEASIWSQ	ATP-binding cassette sub-family C member 4	Abcc4	-0.162061	0.0250987	-1.29254	0.212746	0.527684	17.7472	-1.24605	g2
Male	KI.EXH - KI.SED	sp|E9Q236|MRP4_MOUSE-S655	E9Q236	MRP4_MOUSE	S655	TLRKRTFsEASIWSQ	ATP-binding cassette sub-family C member 4	Abcc4	-0.204601	0.0250987	-1.59562	0.128226	0.420926	17.7472	-1.52114	g2
Male	(KI.10min - KI.SED) - (WT.10min - WT.SED)	sp|E9Q236|MRP4_MOUSE-S661	E9Q236	MRP4_MOUSE	S661	FSEASIWsQQSSRPS	ATP-binding cassette sub-family C member 4	Abcc4	-0.225923	-0.0370167	-0.496861	0.625386	0.89324	17.7472	-0.488231	g1
Male	WT.10min - WT.SED	sp|E9Q236|MRP4_MOUSE-S655	E9Q236	MRP4_MOUSE	S655	TLRKRTFsEASIWSQ	ATP-binding cassette sub-family C member 4	Abcc4	-0.268323	0.0250987	-1.69904	0.106772	0.386103	17.7472	-1.61287	g2
Male	KI.EXH - KI.SED	sp|E9Q236|MRP4_MOUSE-T646	E9Q236	MRP4_MOUSE	T646	EPSTAPGtPTLRKRT	ATP-binding cassette sub-family C member 4	Abcc4	-0.311344	-0.057779	-1.88652	0.0756969	0.331858	17.7472	-1.77622	g2
Male	KI.10min - KI.SED	sp|E9Q236|MRP4_MOUSE-T646	E9Q236	MRP4_MOUSE	T646	EPSTAPGtPTLRKRT	ATP-binding cassette sub-family C member 4	Abcc4	-0.331937	-0.057779	-2.05694	0.0546969	0.286889	17.7472	-1.92128	g2
Male	(KI.EXH - KI.SED) - (WT.EXH - WT.SED)	sp|E9Q236|MRP4_MOUSE-S661	E9Q236	MRP4_MOUSE	S661	FSEASIWsQQSSRPS	ATP-binding cassette sub-family C member 4	Abcc4	-0.350412	-0.0370167	-0.7475	0.464552	0.823173	17.7472	-0.731372	g1
Male	WT.10min - WT.SED	sp|E9Q236|MRP4_MOUSE-T646	E9Q236	MRP4_MOUSE	T646	EPSTAPGtPTLRKRT	ATP-binding cassette sub-family C member 4	Abcc4	-0.403052	-0.057779	-1.98293	0.0630714	0.306909	17.7472	-1.85869	g2
Male	WT.EXH - WT.SED	sp|E9Q236|MRP4_MOUSE-S661	E9Q236	MRP4_MOUSE	S661	FSEASIWsQQSSRPS	ATP-binding cassette sub-family C member 4	Abcc4	-0.624941	-0.0370167	-1.69368	0.107804	0.387828	17.7472	-1.60814	g2
Male	WT.EXH - WT.SED	sp|E9Q236|MRP4_MOUSE-S655	E9Q236	MRP4_MOUSE	S655	TLRKRTFsEASIWSQ	ATP-binding cassette sub-family C member 4	Abcc4	-0.693432	0.0250987	-4.23773	0.000509	0.0227177	17.7472	-3.47597	g2
Male	WT.EXH - WT.SED	sp|E9Q236|MRP4_MOUSE-T646	E9Q236	MRP4_MOUSE	T646	EPSTAPGtPTLRKRT	ATP-binding cassette sub-family C member 4	Abcc4	-0.72687	-0.057779	-3.45132	0.00289638	0.0632189	17.7472	-2.97853	g2
Male	WT.10min - WT.SED	sp|E9Q236|MRP4_MOUSE-S661	E9Q236	MRP4_MOUSE	S661	FSEASIWsQQSSRPS	ATP-binding cassette sub-family C member 4	Abcc4	-0.864239	-0.0370167	-2.42686	0.0261185	0.202211	17.7472	-2.22445	g2
Male	KI.EXH - KI.SED	sp|E9Q236|MRP4_MOUSE-S661	E9Q236	MRP4_MOUSE	S661	FSEASIWsQQSSRPS	ATP-binding cassette sub-family C member 4	Abcc4	-0.975353	-0.0370167	-3.37324	0.00343999	0.0697817	17.7472	-2.92541	g2
Male	KI.10min - KI.SED	sp|E9Q236|MRP4_MOUSE-S661	E9Q236	MRP4_MOUSE	S661	FSEASIWsQQSSRPS	ATP-binding cassette sub-family C member 4	Abcc4	-1.09016	-0.0370167	-3.85586	0.00118389	0.0370311	17.7472	-3.24273	g2
Male	WT.10min - WT.SED	sp|Q9R1X5|MRP5_MOUSE-S558	Q9R1X5	MRP5_MOUSE	S558	LDSDERPsPEEEEGK	ATP-binding cassette sub-family C member 5	Abcc5	0.305175	-0.0264717	2.15641	0.0450285	0.262416	17.7472	2.00439	g2
Male	(KI.EXH - KI.SED) - (WT.EXH - WT.SED)	sp|Q9R1X5|MRP5_MOUSE-T41	Q9R1X5	MRP5_MOUSE	T41	EEPRFRRtRSLECQD	ATP-binding cassette sub-family C member 5	Abcc5	0.237629	0.0121649	1.26001	0.223985	0.672931	17.7472	1.216	g1
Male	KI.EXH - KI.SED	sp|Q9R1X5|MRP5_MOUSE-S43	Q9R1X5	MRP5_MOUSE	S43	PRFRRTRsLECQDAL	ATP-binding cassette sub-family C member 5	Abcc5	0.21393	-0.00719244	1.90567	0.0730231	0.326469	17.7472	1.79269	g2
Male	WT.EXH - WT.SED	sp|Q9R1X5|MRP5_MOUSE-S558	Q9R1X5	MRP5_MOUSE	S558	LDSDERPsPEEEEGK	ATP-binding cassette sub-family C member 5	Abcc5	0.213736	-0.0264717	1.45761	0.162416	0.466537	17.7472	1.39699	g2
Male	WT.EXH - WT.SED	sp|Q9R1X5|MRP5_MOUSE-S43	Q9R1X5	MRP5_MOUSE	S43	PRFRRTRsLECQDAL	ATP-binding cassette sub-family C member 5	Abcc5	0.162442	-0.00719244	1.13392	0.271914	0.587422	17.7472	1.09866	g2
Male	(KI.10min - KI.SED) - (WT.10min - WT.SED)	sp|Q9R1X5|MRP5_MOUSE-S43	Q9R1X5	MRP5_MOUSE	S43	PRFRRTRsLECQDAL	ATP-binding cassette sub-family C member 5	Abcc5	0.100102	-0.00719244	0.567033	0.577794	0.874781	17.7472	0.55661	g1
Male	KI.10min - KI.SED	sp|Q9R1X5|MRP5_MOUSE-S43	Q9R1X5	MRP5_MOUSE	S43	PRFRRTRsLECQDAL	ATP-binding cassette sub-family C member 5	Abcc5	0.0755482	-0.00719244	0.688247	0.500195	0.763257	17.7472	0.674183	g2
Male	KI.EXH - KI.SED	sp|Q9R1X5|MRP5_MOUSE-T41	Q9R1X5	MRP5_MOUSE	T41	EEPRFRRtRSLECQD	ATP-binding cassette sub-family C member 5	Abcc5	0.0727115	0.0121649	0.625072	0.539878	0.788088	17.7472	0.612997	g2
Male	(KI.EXH - KI.SED) - (WT.EXH - WT.SED)	sp|Q9R1X5|MRP5_MOUSE-S43	Q9R1X5	MRP5_MOUSE	S43	PRFRRTRsLECQDAL	ATP-binding cassette sub-family C member 5	Abcc5	0.0514882	-0.00719244	0.282898	0.780528	0.945566	17.7472	0.278631	g1
Male	(KI.10min - KI.SED) - (WT.10min - WT.SED)	sp|Q9R1X5|MRP5_MOUSE-T41	Q9R1X5	MRP5_MOUSE	T41	EEPRFRRtRSLECQD	ATP-binding cassette sub-family C member 5	Abcc5	0.0210953	0.0121649	0.115319	0.909487	0.981261	17.7472	0.113686	g1
Male	KI.10min - KI.SED	sp|Q9R1X5|MRP5_MOUSE-T41	Q9R1X5	MRP5_MOUSE	T41	EEPRFRRtRSLECQD	ATP-binding cassette sub-family C member 5	Abcc5	-0.00973201	0.0121649	-0.0855606	0.932774	0.975904	17.7472	-0.0843558	g2
Male	WT.10min - WT.SED	sp|Q9R1X5|MRP5_MOUSE-S43	Q9R1X5	MRP5_MOUSE	S43	PRFRRTRsLECQDAL	ATP-binding cassette sub-family C member 5	Abcc5	-0.024554	-0.00719244	-0.177592	0.861055	0.946484	17.7472	-0.175032	g2
Male	WT.10min - WT.SED	sp|Q9R1X5|MRP5_MOUSE-T41	Q9R1X5	MRP5_MOUSE	T41	EEPRFRRtRSLECQD	ATP-binding cassette sub-family C member 5	Abcc5	-0.0308273	0.0121649	-0.215173	0.832086	0.934425	17.7472	-0.212027	g2
Male	KI.10min - KI.SED	sp|Q9R1X5|MRP5_MOUSE-S558	Q9R1X5	MRP5_MOUSE	S558	LDSDERPsPEEEEGK	ATP-binding cassette sub-family C member 5	Abcc5	-0.107198	-0.0264717	-0.954082	0.352858	0.657505	17.7472	-0.92906	g2
Male	WT.EXH - WT.SED	sp|Q9R1X5|MRP5_MOUSE-T41	Q9R1X5	MRP5_MOUSE	T41	EEPRFRRtRSLECQD	ATP-binding cassette sub-family C member 5	Abcc5	-0.164917	0.0121649	-1.11096	0.281409	0.59686	17.7472	-1.07716	g2
Male	KI.EXH - KI.SED	sp|Q9R1X5|MRP5_MOUSE-S558	Q9R1X5	MRP5_MOUSE	S558	LDSDERPsPEEEEGK	ATP-binding cassette sub-family C member 5	Abcc5	-0.176461	-0.0264717	-1.5357	0.142248	0.44001	17.7472	-1.46747	g2
Male	(KI.EXH - KI.SED) - (WT.EXH - WT.SED)	sp|Q9R1X5|MRP5_MOUSE-S558	Q9R1X5	MRP5_MOUSE	S558	LDSDERPsPEEEEGK	ATP-binding cassette sub-family C member 5	Abcc5	-0.390198	-0.0264717	-2.09454	0.0508402	0.442726	17.7472	-1.95283	g1
Male	(KI.10min - KI.SED) - (WT.10min - WT.SED)	sp|Q9R1X5|MRP5_MOUSE-S558	Q9R1X5	MRP5_MOUSE	S558	LDSDERPsPEEEEGK	ATP-binding cassette sub-family C member 5	Abcc5	-0.412373	-0.0264717	-2.2821	0.0350529	0.392518	17.7472	-2.10775	g1
Male	(KI.EXH - KI.SED) - (WT.EXH - WT.SED)	sp|P70170|ABCC9_MOUSE-T623	P70170	ABCC9_MOUSE	T623	SWRAGEGtLPFESCK	ATP-binding cassette sub-family C member 9	Abcc9	0.449949	-0.0582798	1.6518	0.116158	0.558909	17.7472	1.57111	g1
Male	(KI.10min - KI.SED) - (WT.10min - WT.SED)	sp|P70170|ABCC9_MOUSE-T623	P70170	ABCC9_MOUSE	T623	SWRAGEGtLPFESCK	ATP-binding cassette sub-family C member 9	Abcc9	0.219945	-0.0582798	0.832432	0.416227	0.801282	17.7472	0.812985	g1
Male	(KI.10min - KI.SED) - (WT.10min - WT.SED)	sp|P70170|ABCC9_MOUSE-S628	P70170	ABCC9_MOUSE	S628	EGTLPFEsCKKHTGV	ATP-binding cassette sub-family C member 9	Abcc9	0.176889	-0.141833	0.330298	0.745042	0.934953	17.7472	0.325184	g1
Male	WT.10min - WT.SED	sp|P70170|ABCC9_MOUSE-S1387	P70170	ABCC9_MOUSE	S1387	HTLRSRLsIILQDPI	ATP-binding cassette sub-family C member 9	Abcc9	0.0547659	-0.00289432	0.323628	0.750002	0.89764	17.7472	0.318636	g2
Male	(KI.EXH - KI.SED) - (WT.EXH - WT.SED)	sp|P70170|ABCC9_MOUSE-S1387	P70170	ABCC9_MOUSE	S1387	HTLRSRLsIILQDPI	ATP-binding cassette sub-family C member 9	Abcc9	0.0191062	-0.00289432	0.0857692	0.93261	0.987056	17.7472	0.0845614	g1
Male	(KI.EXH - KI.SED) - (WT.EXH - WT.SED)	sp|P70170|ABCC9_MOUSE-S628	P70170	ABCC9_MOUSE	S628	EGTLPFEsCKKHTGV	ATP-binding cassette sub-family C member 9	Abcc9	-0.0834438	-0.141833	-0.151133	0.881576	0.974858	17.7472	-0.148972	g1
Male	KI.EXH - KI.SED	sp|P70170|ABCC9_MOUSE-S1387	P70170	ABCC9_MOUSE	S1387	HTLRSRLsIILQDPI	ATP-binding cassette sub-family C member 9	Abcc9	-0.102887	-0.00289432	-0.748807	0.463783	0.739602	17.7472	-0.732631	g2
Male	WT.EXH - WT.SED	sp|P70170|ABCC9_MOUSE-S1387	P70170	ABCC9_MOUSE	S1387	HTLRSRLsIILQDPI	ATP-binding cassette sub-family C member 9	Abcc9	-0.121993	-0.00289432	-0.695748	0.495598	0.760015	17.7472	-0.681433	g2
Male	KI.10min - KI.SED	sp|P70170|ABCC9_MOUSE-T623	P70170	ABCC9_MOUSE	T623	SWRAGEGtLPFESCK	ATP-binding cassette sub-family C member 9	Abcc9	-0.184073	-0.0582798	-1.12042	0.277467	0.592758	17.7472	-1.08603	g2
Male	KI.EXH - KI.SED	sp|P70170|ABCC9_MOUSE-T623	P70170	ABCC9_MOUSE	T623	SWRAGEGtLPFESCK	ATP-binding cassette sub-family C member 9	Abcc9	-0.194317	-0.0582798	-1.15653	0.262794	0.578785	17.7472	-1.11981	g2
Male	KI.10min - KI.SED	sp|P70170|ABCC9_MOUSE-S1387	P70170	ABCC9_MOUSE	S1387	HTLRSRLsIILQDPI	ATP-binding cassette sub-family C member 9	Abcc9	-0.289914	-0.00289432	-2.15787	0.0448991	0.262082	17.7472	-2.0056	g2
Male	(KI.10min - KI.SED) - (WT.10min - WT.SED)	sp|P70170|ABCC9_MOUSE-S1387	P70170	ABCC9_MOUSE	S1387	HTLRSRLsIILQDPI	ATP-binding cassette sub-family C member 9	Abcc9	-0.34468	-0.00289432	-1.5952	0.12832	0.574523	17.7472	-1.52076	g1
Male	WT.10min - WT.SED	sp|P70170|ABCC9_MOUSE-T623	P70170	ABCC9_MOUSE	T623	SWRAGEGtLPFESCK	ATP-binding cassette sub-family C member 9	Abcc9	-0.404018	-0.0582798	-1.95242	0.0668469	0.315144	17.7472	-1.8327	g2
Male	WT.EXH - WT.SED	sp|P70170|ABCC9_MOUSE-T623	P70170	ABCC9_MOUSE	T623	SWRAGEGtLPFESCK	ATP-binding cassette sub-family C member 9	Abcc9	-0.644267	-0.0582798	-3.00483	0.00769327	0.108527	17.7472	-2.66524	g2
Male	KI.10min - KI.SED	sp|P70170|ABCC9_MOUSE-S628	P70170	ABCC9_MOUSE	S628	EGTLPFEsCKKHTGV	ATP-binding cassette sub-family C member 9	Abcc9	-0.754617	-0.141833	-2.26615	0.0361949	0.236992	17.7472	-2.09473	g2
Male	WT.10min - WT.SED	sp|P70170|ABCC9_MOUSE-S628	P70170	ABCC9_MOUSE	S628	EGTLPFEsCKKHTGV	ATP-binding cassette sub-family C member 9	Abcc9	-0.931506	-0.141833	-2.22089	0.0396239	0.247473	17.7472	-2.05765	g2
Male	WT.EXH - WT.SED	sp|P70170|ABCC9_MOUSE-S628	P70170	ABCC9_MOUSE	S628	EGTLPFEsCKKHTGV	ATP-binding cassette sub-family C member 9	Abcc9	-1.20202	-0.141833	-2.76589	0.0128501	0.140859	17.7472	-2.4879	g2
Male	KI.EXH - KI.SED	sp|P70170|ABCC9_MOUSE-S628	P70170	ABCC9_MOUSE	S628	EGTLPFEsCKKHTGV	ATP-binding cassette sub-family C member 9	Abcc9	-1.28546	-0.141833	-3.77465	0.0014171	0.0415001	17.7472	-3.19115	g2
Male	WT.EXH - WT.SED	sp|Q6P542|ABCF1_MOUSE-S225	Q6P542	ABCF1_MOUSE	S225	KKEAEQGsGEEKEEK	ATP-binding cassette sub-family F member 1	Abcf1	0.491835	-0.00638646	2.12332	0.0480565	0.270347	17.7472	1.97687	g2
Male	KI.10min - KI.SED	sp|Q6P542|ABCF1_MOUSE-S103	Q6P542	ABCF1_MOUSE	S103	MERLKQLsVPASDEE	ATP-binding cassette sub-family F member 1	Abcf1	0.104527	-0.00374308	1.13896	0.26986	0.585689	17.7472	1.10339	g2
Male	WT.10min - WT.SED	sp|Q6P542|ABCF1_MOUSE-S107	Q6P542	ABCF1_MOUSE	S107	KQLSVPAsDEEDEVP	ATP-binding cassette sub-family F member 1	Abcf1	0.0860702	-0.0225626	0.815126	0.425804	0.713816	17.7472	0.796392	g2
Male	KI.10min - KI.SED	sp|Q6P542|ABCF1_MOUSE-S107	Q6P542	ABCF1_MOUSE	S107	KQLSVPAsDEEDEVP	ATP-binding cassette sub-family F member 1	Abcf1	0.0730647	-0.0225626	0.871563	0.395085	0.691969	17.7472	0.850432	g2
Male	(KI.10min - KI.SED) - (WT.10min - WT.SED)	sp|Q6P542|ABCF1_MOUSE-S103	Q6P542	ABCF1_MOUSE	S103	MERLKQLsVPASDEE	ATP-binding cassette sub-family F member 1	Abcf1	0.0525705	-0.00374308	0.356178	0.725906	0.930021	17.7472	0.350577	g1
Male	WT.10min - WT.SED	sp|Q6P542|ABCF1_MOUSE-S103	Q6P542	ABCF1_MOUSE	S103	MERLKQLsVPASDEE	ATP-binding cassette sub-family F member 1	Abcf1	0.0519564	-0.00374308	0.44947	0.658534	0.853601	17.7472	0.441939	g2
Male	WT.EXH - WT.SED	sp|Q6P542|ABCF1_MOUSE-S103	Q6P542	ABCF1_MOUSE	S103	MERLKQLsVPASDEE	ATP-binding cassette sub-family F member 1	Abcf1	0.0409804	-0.00374308	0.342153	0.736254	0.891474	17.7472	0.336818	g2
Male	WT.EXH - WT.SED	sp|Q6P542|ABCF1_MOUSE-S107	Q6P542	ABCF1_MOUSE	S107	KQLSVPAsDEEDEVP	ATP-binding cassette sub-family F member 1	Abcf1	0.034415	-0.0225626	0.314559	0.756764	0.90065	17.7472	0.309732	g2
Male	(KI.10min - KI.SED) - (WT.10min - WT.SED)	sp|Q6P542|ABCF1_MOUSE-S107	Q6P542	ABCF1_MOUSE	S107	KQLSVPAsDEEDEVP	ATP-binding cassette sub-family F member 1	Abcf1	-0.0130056	-0.0225626	-0.0964639	0.924233	0.984422	17.7472	-0.0951029	g1
Male	KI.EXH - KI.SED	sp|Q6P542|ABCF1_MOUSE-S103	Q6P542	ABCF1_MOUSE	S103	MERLKQLsVPASDEE	ATP-binding cassette sub-family F member 1	Abcf1	-0.013778	-0.00374308	-0.146799	0.884946	0.957062	17.7472	-0.144703	g2
Male	KI.EXH - KI.SED	sp|Q6P542|ABCF1_MOUSE-S107	Q6P542	ABCF1_MOUSE	S107	KQLSVPAsDEEDEVP	ATP-binding cassette sub-family F member 1	Abcf1	-0.0308898	-0.0225626	-0.360298	0.722877	0.88551	17.7472	-0.354617	g2
Male	(KI.EXH - KI.SED) - (WT.EXH - WT.SED)	sp|Q6P542|ABCF1_MOUSE-S103	Q6P542	ABCF1_MOUSE	S103	MERLKQLsVPASDEE	ATP-binding cassette sub-family F member 1	Abcf1	-0.0547584	-0.00374308	-0.359861	0.723198	0.929567	17.7472	-0.354188	g1
Male	(KI.EXH - KI.SED) - (WT.EXH - WT.SED)	sp|Q6P542|ABCF1_MOUSE-S107	Q6P542	ABCF1_MOUSE	S107	KQLSVPAsDEEDEVP	ATP-binding cassette sub-family F member 1	Abcf1	-0.0653048	-0.0225626	-0.469828	0.644199	0.901742	17.7472	-0.461835	g1
Male	WT.10min - WT.SED	sp|Q6P542|ABCF1_MOUSE-S225	Q6P542	ABCF1_MOUSE	S225	KKEAEQGsGEEKEEK	ATP-binding cassette sub-family F member 1	Abcf1	-0.0673146	-0.00638646	-0.301109	0.766831	0.904954	17.7472	-0.296523	g2
Male	(KI.10min - KI.SED) - (WT.10min - WT.SED)	sp|Q6P542|ABCF1_MOUSE-S225	Q6P542	ABCF1_MOUSE	S225	KKEAEQGsGEEKEEK	ATP-binding cassette sub-family F member 1	Abcf1	-0.178783	-0.00638646	-0.626331	0.539071	0.860305	17.7472	-0.614218	g1
Male	WT.EXH - WT.SED	sp|Q6P542|ABCF1_MOUSE-T203	Q6P542	ABCF1_MOUSE	T203	GEEEEEDtAKEKEPP	ATP-binding cassette sub-family F member 1	Abcf1	-0.221037	-0.0104134	-0.574006	0.573168	0.807766	17.7472	-0.563392	g2
Male	WT.10min - WT.SED	sp|Q6P542|ABCF1_MOUSE-T203	Q6P542	ABCF1_MOUSE	T203	GEEEEEDtAKEKEPP	ATP-binding cassette sub-family F member 1	Abcf1	-0.237494	-0.0104134	-0.639031	0.530965	0.782862	17.7472	-0.626534	g2
Male	KI.10min - KI.SED	sp|Q6P542|ABCF1_MOUSE-S225	Q6P542	ABCF1_MOUSE	S225	KKEAEQGsGEEKEEK	ATP-binding cassette sub-family F member 1	Abcf1	-0.246098	-0.00638646	-1.38657	0.182746	0.492788	17.7472	-1.33235	g2
Male	(KI.EXH - KI.SED) - (WT.EXH - WT.SED)	sp|Q6P542|ABCF1_MOUSE-T203	Q6P542	ABCF1_MOUSE	T203	GEEEEEDtAKEKEPP	ATP-binding cassette sub-family F member 1	Abcf1	-0.32424	-0.0104134	-0.662762	0.515999	0.84912	17.7472	-0.649525	g1
Male	(KI.10min - KI.SED) - (WT.10min - WT.SED)	sp|Q6P542|ABCF1_MOUSE-T203	Q6P542	ABCF1_MOUSE	T203	GEEEEEDtAKEKEPP	ATP-binding cassette sub-family F member 1	Abcf1	-0.349405	-0.0104134	-0.73631	0.471163	0.826261	17.7472	-0.720588	g1
Male	KI.EXH - KI.SED	sp|Q6P542|ABCF1_MOUSE-S225	Q6P542	ABCF1_MOUSE	S225	KKEAEQGsGEEKEEK	ATP-binding cassette sub-family F member 1	Abcf1	-0.356039	-0.00638646	-1.96149	0.0657035	0.312683	17.7472	-1.84044	g2
Male	KI.EXH - KI.SED	sp|Q6P542|ABCF1_MOUSE-T203	Q6P542	ABCF1_MOUSE	T203	GEEEEEDtAKEKEPP	ATP-binding cassette sub-family F member 1	Abcf1	-0.545278	-0.0104134	-1.80701	0.087744	0.353369	17.7472	-1.70742	g2
Male	KI.10min - KI.SED	sp|Q6P542|ABCF1_MOUSE-T203	Q6P542	ABCF1_MOUSE	T203	GEEEEEDtAKEKEPP	ATP-binding cassette sub-family F member 1	Abcf1	-0.586899	-0.0104134	-1.98908	0.0623341	0.305228	17.7472	-1.86391	g2
Male	(KI.EXH - KI.SED) - (WT.EXH - WT.SED)	sp|Q6P542|ABCF1_MOUSE-S225	Q6P542	ABCF1_MOUSE	S225	KKEAEQGsGEEKEEK	ATP-binding cassette sub-family F member 1	Abcf1	-0.847874	-0.00638646	-2.88116	0.0100442	0.267662	17.7472	-2.5743	g1
Male	WT.EXH - WT.SED	sp|Q7TMS5|ABCG2_MOUSE-T490;Y494	Q7TMS5	ABCG2_MOUSE	T490;Y494	FLPSVIFtCVLYFML|VIFTCVLyFMLGLKK	Broad substrate specificity ATP-binding cassette transporter ABCG2	Abcg2	0.688469	-0.0785542	2.5938	0.0184776	0.16977	17.7472	2.35591	g2
Male	KI.EXH - KI.SED	sp|Q7TMS5|ABCG2_MOUSE-T490;Y494	Q7TMS5	ABCG2_MOUSE	T490;Y494	FLPSVIFtCVLYFML|VIFTCVLyFMLGLKK	Broad substrate specificity ATP-binding cassette transporter ABCG2	Abcg2	0.444498	-0.0785542	2.13705	0.0467777	0.267118	17.7472	1.98831	g2
Male	WT.10min - WT.SED	sp|Q7TMS5|ABCG2_MOUSE-T490;Y494	Q7TMS5	ABCG2_MOUSE	T490;Y494	FLPSVIFtCVLYFML|VIFTCVLyFMLGLKK	Broad substrate specificity ATP-binding cassette transporter ABCG2	Abcg2	0.213637	-0.0785542	0.833961	0.415387	0.706248	17.7472	0.81445	g2
Male	KI.10min - KI.SED	sp|Q7TMS5|ABCG2_MOUSE-T490;Y494	Q7TMS5	ABCG2_MOUSE	T490;Y494	FLPSVIFtCVLYFML|VIFTCVLyFMLGLKK	Broad substrate specificity ATP-binding cassette transporter ABCG2	Abcg2	0.165886	-0.0785542	0.81564	0.425518	0.713524	17.7472	0.796884	g2
Male	(KI.10min - KI.SED) - (WT.10min - WT.SED)	sp|Q7TMS5|ABCG2_MOUSE-T490;Y494	Q7TMS5	ABCG2_MOUSE	T490;Y494	FLPSVIFtCVLYFML|VIFTCVLyFMLGLKK	Broad substrate specificity ATP-binding cassette transporter ABCG2	Abcg2	-0.047751	-0.0785542	-0.145988	0.885576	0.975746	17.7472	-0.143904	g1
Male	(KI.EXH - KI.SED) - (WT.EXH - WT.SED)	sp|Q7TMS5|ABCG2_MOUSE-T490;Y494	Q7TMS5	ABCG2_MOUSE	T490;Y494	FLPSVIFtCVLYFML|VIFTCVLyFMLGLKK	Broad substrate specificity ATP-binding cassette transporter ABCG2	Abcg2	-0.24397	-0.0785542	-0.723485	0.478811	0.829351	17.7472	-0.708217	g1
Male	(KI.10min - KI.SED) - (WT.10min - WT.SED)	sp|Q8CBW3|ABI1_MOUSE-S183	Q8CBW3	ABI1_MOUSE	S183	PPTQKPPsPPVSGRG	Abl interactor 1	Abi1	0.0646061	-0.028236	0.317583	0.754508	0.937929	17.7472	0.312701	g1
Male	(KI.EXH - KI.SED) - (WT.EXH - WT.SED)	sp|Q8CBW3|ABI1_MOUSE-S183	Q8CBW3	ABI1_MOUSE	S183	PPTQKPPsPPVSGRG	Abl interactor 1	Abi1	-0.0792838	-0.028236	-0.37803	0.709892	0.924827	17.7472	-0.372001	g1
Male	(KI.10min - KI.SED) - (WT.10min - WT.SED)	sp|Q8CBW3|ABI1_MOUSE-S231	Q8CBW3	ABI1_MOUSE	S231	HSPGRTAsLNQRPRT	Abl interactor 1	Abi1	-0.0812204	0.0675626	-0.229337	0.821229	0.958236	17.7472	-0.225964	g1
Male	KI.10min - KI.SED	sp|Q8CBW3|ABI1_MOUSE-S183	Q8CBW3	ABI1_MOUSE	S183	PPTQKPPsPPVSGRG	Abl interactor 1	Abi1	-0.101163	-0.028236	-0.799764	0.434422	0.719266	17.7472	-0.781647	g2
Male	WT.10min - WT.SED	sp|Q8CBW3|ABI1_MOUSE-S231	Q8CBW3	ABI1_MOUSE	S231	HSPGRTAsLNQRPRT	Abl interactor 1	Abi1	-0.142299	0.0675626	-0.513036	0.614253	0.831817	17.7472	-0.504011	g2
Male	WT.EXH - WT.SED	sp|Q8CBW3|ABI1_MOUSE-S231	Q8CBW3	ABI1_MOUSE	S231	HSPGRTAsLNQRPRT	Abl interactor 1	Abi1	-0.14847	0.0675626	-0.516616	0.611802	0.83064	17.7472	-0.507502	g2
Male	WT.10min - WT.SED	sp|Q8CBW3|ABI1_MOUSE-S183	Q8CBW3	ABI1_MOUSE	S183	PPTQKPPsPPVSGRG	Abl interactor 1	Abi1	-0.165769	-0.028236	-1.04046	0.312096	0.62389	17.7472	-1.01083	g2
Male	WT.EXH - WT.SED	sp|Q8CBW3|ABI1_MOUSE-S183	Q8CBW3	ABI1_MOUSE	S183	PPTQKPPsPPVSGRG	Abl interactor 1	Abi1	-0.189488	-0.028236	-1.14785	0.266269	0.582627	17.7472	-1.1117	g2
Male	(KI.EXH - KI.SED) - (WT.EXH - WT.SED)	sp|Q8CBW3|ABI1_MOUSE-S231	Q8CBW3	ABI1_MOUSE	S231	HSPGRTAsLNQRPRT	Abl interactor 1	Abi1	-0.19311	0.0675626	-0.528898	0.603429	0.884545	17.7472	-0.519476	g1
Male	KI.10min - KI.SED	sp|Q8CBW3|ABI1_MOUSE-S231	Q8CBW3	ABI1_MOUSE	S231	HSPGRTAsLNQRPRT	Abl interactor 1	Abi1	-0.22352	0.0675626	-1.01503	0.323729	0.633109	17.7472	-0.986824	g2
Male	KI.EXH - KI.SED	sp|Q8CBW3|ABI1_MOUSE-S183	Q8CBW3	ABI1_MOUSE	S183	PPTQKPPsPPVSGRG	Abl interactor 1	Abi1	-0.268772	-0.028236	-2.07769	0.0525372	0.28153	17.7472	-1.93871	g2
Male	KI.EXH - KI.SED	sp|Q8CBW3|ABI1_MOUSE-S231	Q8CBW3	ABI1_MOUSE	S231	HSPGRTAsLNQRPRT	Abl interactor 1	Abi1	-0.34158	0.0675626	-1.51675	0.146941	0.446011	17.7472	-1.45042	g2
Male	(KI.EXH - KI.SED) - (WT.EXH - WT.SED)	tr|A0A338P6S8|A0A338P6S8_MOUSE-T1342	A0A338P6S8	A0A338P6S8_MOUSE	T1342	EEEFGTTtDFSSSPT	ABI family member 3 binding protein	Abi3bp	1.11935	-0.0804713	2.35797	0.0300657	0.372383	17.7472	2.16922	g1
Male	(KI.EXH - KI.SED) - (WT.EXH - WT.SED)	tr|A0A338P6S8|A0A338P6S8_MOUSE-S1334	A0A338P6S8	A0A338P6S8_MOUSE	S1334	KEPTAPAsEEEFGTT	ABI family member 3 binding protein	Abi3bp	0.892091	-0.0791766	2.18601	0.0424691	0.41573	17.7472	2.02889	g1
Male	KI.EXH - KI.SED	tr|A0A338P6S8|A0A338P6S8_MOUSE-T1342	A0A338P6S8	A0A338P6S8_MOUSE	T1342	EEEFGTTtDFSSSPT	ABI family member 3 binding protein	Abi3bp	0.880117	-0.0804713	3.00585	0.00767626	0.108421	17.7472	2.66599	g2
Male	KI.10min - KI.SED	tr|A0A338P6S8|A0A338P6S8_MOUSE-T1342	A0A338P6S8	A0A338P6S8_MOUSE	T1342	EEEFGTTtDFSSSPT	ABI family member 3 binding protein	Abi3bp	0.824059	-0.0804713	2.87826	0.0101069	0.12489	17.7472	2.57215	g2
Male	(KI.10min - KI.SED) - (WT.10min - WT.SED)	tr|A0A338P6S8|A0A338P6S8_MOUSE-S1334	A0A338P6S8	A0A338P6S8_MOUSE	S1334	KEPTAPAsEEEFGTT	ABI family member 3 binding protein	Abi3bp	0.655552	-0.0791766	1.65612	0.115272	0.557958	17.7472	1.57493	g1
Male	(KI.10min - KI.SED) - (WT.10min - WT.SED)	tr|A0A338P6S8|A0A338P6S8_MOUSE-T1342	A0A338P6S8	A0A338P6S8_MOUSE	T1342	EEEFGTTtDFSSSPT	ABI family member 3 binding protein	Abi3bp	0.581765	-0.0804713	1.26346	0.222768	0.671726	17.7472	1.2192	g1
Male	KI.10min - KI.SED	tr|A0A338P6S8|A0A338P6S8_MOUSE-S1334	A0A338P6S8	A0A338P6S8_MOUSE	S1334	KEPTAPAsEEEFGTT	ABI family member 3 binding protein	Abi3bp	0.421868	-0.0791766	1.71402	0.103936	0.381339	17.7472	1.62606	g2
Male	(KI.10min - KI.SED) - (WT.10min - WT.SED)	tr|A0A338P6S8|A0A338P6S8_MOUSE-S405	A0A338P6S8	A0A338P6S8_MOUSE	S405	PRGSWASsEEPWVVP	ABI family member 3 binding protein	Abi3bp	0.318355	0.0478001	1.36439	0.189498	0.642688	17.7472	1.31206	g1
Male	(KI.EXH - KI.SED) - (WT.EXH - WT.SED)	tr|A0A338P6S8|A0A338P6S8_MOUSE-S405	A0A338P6S8	A0A338P6S8_MOUSE	S405	PRGSWASsEEPWVVP	ABI family member 3 binding protein	Abi3bp	0.297944	0.0478001	1.23856	0.23164	0.678921	17.7472	1.19615	g1
Male	WT.10min - WT.SED	tr|A0A338P6S8|A0A338P6S8_MOUSE-T1342	A0A338P6S8	A0A338P6S8_MOUSE	T1342	EEEFGTTtDFSSSPT	ABI family member 3 binding protein	Abi3bp	0.242294	-0.0804713	0.671885	0.51031	0.76985	17.7472	0.658356	g2
Male	KI.EXH - KI.SED	tr|A0A338P6S8|A0A338P6S8_MOUSE-S1334	A0A338P6S8	A0A338P6S8_MOUSE	S1334	KEPTAPAsEEEFGTT	ABI family member 3 binding protein	Abi3bp	0.239	-0.0791766	0.949497	0.35512	0.659878	17.7472	0.924704	g2
Male	KI.10min - KI.SED	tr|A0A338P6S8|A0A338P6S8_MOUSE-S405	A0A338P6S8	A0A338P6S8_MOUSE	S405	PRGSWASsEEPWVVP	ABI family member 3 binding protein	Abi3bp	0.036881	0.0478001	0.254205	0.802259	0.921159	17.7472	0.250424	g2
Male	KI.EXH - KI.SED	tr|A0A338P6S8|A0A338P6S8_MOUSE-S405	A0A338P6S8	A0A338P6S8_MOUSE	S405	PRGSWASsEEPWVVP	ABI family member 3 binding protein	Abi3bp	-0.127436	0.0478001	-0.858876	0.401861	0.696625	17.7472	-0.838302	g2
Male	WT.10min - WT.SED	tr|A0A338P6S8|A0A338P6S8_MOUSE-S1334	A0A338P6S8	A0A338P6S8_MOUSE	S1334	KEPTAPAsEEEFGTT	ABI family member 3 binding protein	Abi3bp	-0.233684	-0.0791766	-0.753787	0.460862	0.737937	17.7472	-0.737429	g2
Male	WT.EXH - WT.SED	tr|A0A338P6S8|A0A338P6S8_MOUSE-T1342	A0A338P6S8	A0A338P6S8_MOUSE	T1342	EEEFGTTtDFSSSPT	ABI family member 3 binding protein	Abi3bp	-0.239229	-0.0804713	-0.640248	0.530191	0.782396	17.7472	-0.627714	g2
Male	WT.10min - WT.SED	tr|A0A338P6S8|A0A338P6S8_MOUSE-S405	A0A338P6S8	A0A338P6S8_MOUSE	S405	PRGSWASsEEPWVVP	ABI family member 3 binding protein	Abi3bp	-0.281474	0.0478001	-1.54028	0.141132	0.438322	17.7472	-1.47159	g2
Male	WT.EXH - WT.SED	tr|A0A338P6S8|A0A338P6S8_MOUSE-S405	A0A338P6S8	A0A338P6S8_MOUSE	S405	PRGSWASsEEPWVVP	ABI family member 3 binding protein	Abi3bp	-0.42538	0.0478001	-2.24658	0.0376425	0.241464	17.7472	-2.07873	g2
Male	WT.EXH - WT.SED	tr|A0A338P6S8|A0A338P6S8_MOUSE-S1334	A0A338P6S8	A0A338P6S8_MOUSE	S1334	KEPTAPAsEEEFGTT	ABI family member 3 binding protein	Abi3bp	-0.653091	-0.0791766	-2.03318	0.0572689	0.292967	17.7472	-1.90125	g2
Male	WT.10min - WT.SED	sp|P00520|ABL1_MOUSE-S569	P00520	ABL1_MOUSE	S569	LDSEPAVsPLLPRKE	Tyrosine-protein kinase ABL1	Abl1	0.450548	0.0585603	2.21065	0.0404402	0.249733	17.7472	2.04922	g2
Male	WT.EXH - WT.SED	sp|P00520|ABL1_MOUSE-S569	P00520	ABL1_MOUSE	S569	LDSEPAVsPLLPRKE	Tyrosine-protein kinase ABL1	Abl1	0.266599	0.0585603	1.26247	0.223119	0.539942	17.7472	1.21828	g2
Male	KI.10min - KI.SED	sp|P00520|ABL1_MOUSE-S569	P00520	ABL1_MOUSE	S569	LDSEPAVsPLLPRKE	Tyrosine-protein kinase ABL1	Abl1	-0.0795709	0.0585603	-0.49176	0.628916	0.838245	17.7472	-0.483253	g2
Male	KI.EXH - KI.SED	sp|P00520|ABL1_MOUSE-S569	P00520	ABL1_MOUSE	S569	LDSEPAVsPLLPRKE	Tyrosine-protein kinase ABL1	Abl1	-0.213695	0.0585603	-1.29136	0.213144	0.528158	17.7472	-1.24497	g2
Male	(KI.EXH - KI.SED) - (WT.EXH - WT.SED)	sp|P00520|ABL1_MOUSE-S569	P00520	ABL1_MOUSE	S569	LDSEPAVsPLLPRKE	Tyrosine-protein kinase ABL1	Abl1	-0.480294	0.0585603	-1.79023	0.090493	0.520838	17.7472	-1.6928	g1
Male	(KI.10min - KI.SED) - (WT.10min - WT.SED)	sp|P00520|ABL1_MOUSE-S569	P00520	ABL1_MOUSE	S569	LDSEPAVsPLLPRKE	Tyrosine-protein kinase ABL1	Abl1	-0.530119	0.0585603	-2.03712	0.0568351	0.458362	17.7472	-1.90458	g1
Male	WT.10min - WT.SED	sp|Q4JIM5|ABL2_MOUSE-Y116	Q4JIM5	ABL2_MOUSE	Y116	PNLFVALyDFVASGD	Tyrosine-protein kinase ABL2	Abl2	0.368704	0.0170758	1.49771	0.151785	0.452877	17.7472	1.43326	g2
Male	(KI.10min - KI.SED) - (WT.10min - WT.SED)	sp|Q4JIM5|ABL2_MOUSE-S822	Q4JIM5	ABL2_MOUSE	S822	ERTVSTSsQPEENVD	Tyrosine-protein kinase ABL2	Abl2	0.227131	-0.167451	0.452548	0.656358	0.906322	17.7472	0.444948	g1
Male	(KI.10min - KI.SED) - (WT.10min - WT.SED)	sp|Q4JIM5|ABL2_MOUSE-S819	Q4JIM5	ABL2_MOUSE	S819	LQLERTVsTSSQPEE	Tyrosine-protein kinase ABL2	Abl2	0.200893	0.00887158	0.626486	0.538972	0.860267	17.7472	0.614368	g1
Male	(KI.10min - KI.SED) - (WT.10min - WT.SED)	sp|Q4JIM5|ABL2_MOUSE-S72	Q4JIM5	ABL2_MOUSE	S72	GDKTGGSsPEVLHRP	Tyrosine-protein kinase ABL2	Abl2	0.185865	0.0286094	0.924514	0.36762	0.774984	17.7472	0.900941	g1
Male	WT.EXH - WT.SED	sp|Q4JIM5|ABL2_MOUSE-S822	Q4JIM5	ABL2_MOUSE	S822	ERTVSTSsQPEENVD	Tyrosine-protein kinase ABL2	Abl2	0.170926	-0.167451	0.419678	0.679758	0.865201	17.7472	0.412794	g2
Male	WT.EXH - WT.SED	sp|Q4JIM5|ABL2_MOUSE-S819	Q4JIM5	ABL2_MOUSE	S819	LQLERTVsTSSQPEE	Tyrosine-protein kinase ABL2	Abl2	0.161275	0.00887158	0.619772	0.543284	0.790067	17.7472	0.607855	g2
Male	KI.10min - KI.SED	sp|Q4JIM5|ABL2_MOUSE-S822	Q4JIM5	ABL2_MOUSE	S822	ERTVSTSsQPEENVD	Tyrosine-protein kinase ABL2	Abl2	0.158209	-0.167451	0.506963	0.618422	0.833836	17.7472	0.498088	g2
Male	(KI.EXH - KI.SED) - (WT.EXH - WT.SED)	sp|Q4JIM5|ABL2_MOUSE-S72	Q4JIM5	ABL2_MOUSE	S72	GDKTGGSsPEVLHRP	Tyrosine-protein kinase ABL2	Abl2	0.152785	0.0286094	0.737149	0.470666	0.825842	17.7472	0.721396	g1
Male	KI.10min - KI.SED	sp|Q4JIM5|ABL2_MOUSE-S632	Q4JIM5	ABL2_MOUSE	S632	PRKQRDKsPSSLLED	Tyrosine-protein kinase ABL2	Abl2	0.146028	-0.00369914	1.47631	0.157384	0.459868	17.7472	1.41392	g2
Male	KI.10min - KI.SED	sp|Q4JIM5|ABL2_MOUSE-S72	Q4JIM5	ABL2_MOUSE	S72	GDKTGGSsPEVLHRP	Tyrosine-protein kinase ABL2	Abl2	0.121211	0.0286094	0.969649	0.345252	0.652025	17.7472	0.943839	g2
Male	WT.10min - WT.SED	sp|Q4JIM5|ABL2_MOUSE-S632	Q4JIM5	ABL2_MOUSE	S632	PRKQRDKsPSSLLED	Tyrosine-protein kinase ABL2	Abl2	0.0763875	-0.00369914	0.613117	0.547577	0.792565	17.7472	0.601395	g2
Male	(KI.10min - KI.SED) - (WT.10min - WT.SED)	sp|Q4JIM5|ABL2_MOUSE-S632	Q4JIM5	ABL2_MOUSE	S632	PRKQRDKsPSSLLED	Tyrosine-protein kinase ABL2	Abl2	0.0696408	-0.00369914	0.437772	0.666833	0.909731	17.7472	0.430499	g1
Male	KI.EXH - KI.SED	sp|Q4JIM5|ABL2_MOUSE-S822	Q4JIM5	ABL2_MOUSE	S822	ERTVSTSsQPEENVD	Tyrosine-protein kinase ABL2	Abl2	0.0366141	-0.167451	0.114722	0.909953	0.967409	17.7472	0.113098	g2
Male	(KI.EXH - KI.SED) - (WT.EXH - WT.SED)	sp|Q4JIM5|ABL2_MOUSE-Y116	Q4JIM5	ABL2_MOUSE	Y116	PNLFVALyDFVASGD	Tyrosine-protein kinase ABL2	Abl2	0.0268726	0.0170758	0.082924	0.93484	0.987332	17.7472	0.0817568	g1
Male	(KI.EXH - KI.SED) - (WT.EXH - WT.SED)	sp|Q4JIM5|ABL2_MOUSE-S632	Q4JIM5	ABL2_MOUSE	S632	PRKQRDKsPSSLLED	Tyrosine-protein kinase ABL2	Abl2	0.00960057	-0.00369914	0.0585383	0.953974	0.992814	17.7472	0.0577171	g1
Male	KI.EXH - KI.SED	sp|Q4JIM5|ABL2_MOUSE-S72	Q4JIM5	ABL2_MOUSE	S72	GDKTGGSsPEVLHRP	Tyrosine-protein kinase ABL2	Abl2	0.00322382	0.0286094	0.0252173	0.980163	0.992885	17.7472	0.0248645	g2
Male	KI.EXH - KI.SED	sp|Q4JIM5|ABL2_MOUSE-S632	Q4JIM5	ABL2_MOUSE	S632	PRKQRDKsPSSLLED	Tyrosine-protein kinase ABL2	Abl2	-0.00557975	-0.00369914	-0.0551583	0.956629	0.985269	17.7472	-0.0543849	g2
Male	WT.EXH - WT.SED	sp|Q4JIM5|ABL2_MOUSE-S632	Q4JIM5	ABL2_MOUSE	S632	PRKQRDKsPSSLLED	Tyrosine-protein kinase ABL2	Abl2	-0.0151803	-0.00369914	-0.117594	0.90771	0.966739	17.7472	-0.115927	g2
Male	(KI.EXH - KI.SED) - (WT.EXH - WT.SED)	sp|Q4JIM5|ABL2_MOUSE-S621	Q4JIM5	ABL2_MOUSE	S621	STQASSGsPALPRKQ	Tyrosine-protein kinase ABL2	Abl2	-0.0441356	0.0348353	-0.221346	0.82735	0.959587	17.7472	-0.218101	g1
Male	WT.10min - WT.SED	sp|Q4JIM5|ABL2_MOUSE-S621	Q4JIM5	ABL2_MOUSE	S621	STQASSGsPALPRKQ	Tyrosine-protein kinase ABL2	Abl2	-0.0541405	0.0348353	-0.357423	0.72499	0.886239	17.7472	-0.351797	g2
Male	WT.10min - WT.SED	sp|Q4JIM5|ABL2_MOUSE-S72	Q4JIM5	ABL2_MOUSE	S72	GDKTGGSsPEVLHRP	Tyrosine-protein kinase ABL2	Abl2	-0.0646538	0.0286094	-0.410626	0.686262	0.867917	17.7472	-0.403933	g2
Male	WT.10min - WT.SED	sp|Q4JIM5|ABL2_MOUSE-S822	Q4JIM5	ABL2_MOUSE	S822	ERTVSTSsQPEENVD	Tyrosine-protein kinase ABL2	Abl2	-0.0689215	-0.167451	-0.175339	0.862798	0.947301	17.7472	-0.172814	g2
Male	(KI.10min - KI.SED) - (WT.10min - WT.SED)	sp|Q4JIM5|ABL2_MOUSE-S621	Q4JIM5	ABL2_MOUSE	S621	STQASSGsPALPRKQ	Tyrosine-protein kinase ABL2	Abl2	-0.0834406	0.0348353	-0.431421	0.671357	0.910464	17.7472	-0.424286	g1
Male	(KI.EXH - KI.SED) - (WT.EXH - WT.SED)	sp|Q4JIM5|ABL2_MOUSE-S822	Q4JIM5	ABL2_MOUSE	S822	ERTVSTSsQPEENVD	Tyrosine-protein kinase ABL2	Abl2	-0.134312	-0.167451	-0.259575	0.798179	0.951212	17.7472	-0.255704	g1
Male	KI.10min - KI.SED	sp|Q4JIM5|ABL2_MOUSE-S621	Q4JIM5	ABL2_MOUSE	S621	STQASSGsPALPRKQ	Tyrosine-protein kinase ABL2	Abl2	-0.137581	0.0348353	-1.14403	0.267806	0.583949	17.7472	-1.10813	g2
Male	WT.EXH - WT.SED	sp|Q4JIM5|ABL2_MOUSE-S72	Q4JIM5	ABL2_MOUSE	S72	GDKTGGSsPEVLHRP	Tyrosine-protein kinase ABL2	Abl2	-0.149561	0.0286094	-0.916757	0.371561	0.673358	17.7472	-0.893554	g2
Male	KI.10min - KI.SED	sp|Q4JIM5|ABL2_MOUSE-S819	Q4JIM5	ABL2_MOUSE	S819	LQLERTVsTSSQPEE	Tyrosine-protein kinase ABL2	Abl2	-0.151	0.00887158	-0.757319	0.458797	0.736588	17.7472	-0.74083	g2
Male	WT.EXH - WT.SED	sp|Q4JIM5|ABL2_MOUSE-S621	Q4JIM5	ABL2_MOUSE	S621	STQASSGsPALPRKQ	Tyrosine-protein kinase ABL2	Abl2	-0.173604	0.0348353	-1.10612	0.283443	0.598325	17.7472	-1.07262	g2
Male	(KI.10min - KI.SED) - (WT.10min - WT.SED)	sp|Q4JIM5|ABL2_MOUSE-S936	Q4JIM5	ABL2_MOUSE	S936	HKVPVLIsPTLKHTP	Tyrosine-protein kinase ABL2	Abl2	-0.179976	-0.00741056	-0.648052	0.525248	0.853039	17.7472	-0.635277	g1
Male	KI.EXH - KI.SED	sp|Q4JIM5|ABL2_MOUSE-S621	Q4JIM5	ABL2_MOUSE	S621	STQASSGsPALPRKQ	Tyrosine-protein kinase ABL2	Abl2	-0.21774	0.0348353	-1.77041	0.0938345	0.364191	17.7472	-1.67551	g2
Male	KI.10min - KI.SED	sp|Q4JIM5|ABL2_MOUSE-Y116	Q4JIM5	ABL2_MOUSE	Y116	PNLFVALyDFVASGD	Tyrosine-protein kinase ABL2	Abl2	-0.324347	0.0170758	-1.65951	0.11458	0.399012	17.7472	-1.57794	g2
Male	WT.EXH - WT.SED	sp|Q4JIM5|ABL2_MOUSE-S936	Q4JIM5	ABL2_MOUSE	S936	HKVPVLIsPTLKHTP	Tyrosine-protein kinase ABL2	Abl2	-0.350912	-0.00741056	-1.55708	0.137104	0.432907	17.7472	-1.48666	g2
Male	WT.10min - WT.SED	sp|Q4JIM5|ABL2_MOUSE-S819	Q4JIM5	ABL2_MOUSE	S819	LQLERTVsTSSQPEE	Tyrosine-protein kinase ABL2	Abl2	-0.351892	0.00887158	-1.40118	0.178406	0.486978	17.7472	-1.34568	g2
Male	(KI.EXH - KI.SED) - (WT.EXH - WT.SED)	sp|Q4JIM5|ABL2_MOUSE-S936	Q4JIM5	ABL2_MOUSE	S936	HKVPVLIsPTLKHTP	Tyrosine-protein kinase ABL2	Abl2	-0.35399	-0.00741056	-1.23636	0.23244	0.679798	17.7472	-1.1941	g1
Male	KI.EXH - KI.SED	sp|Q4JIM5|ABL2_MOUSE-S819	Q4JIM5	ABL2_MOUSE	S819	LQLERTVsTSSQPEE	Tyrosine-protein kinase ABL2	Abl2	-0.395647	0.00887158	-1.94029	0.068403	0.317683	17.7472	-1.82234	g2
Male	KI.EXH - KI.SED	sp|Q4JIM5|ABL2_MOUSE-Y116	Q4JIM5	ABL2_MOUSE	Y116	PNLFVALyDFVASGD	Tyrosine-protein kinase ABL2	Abl2	-0.398479	0.0170758	-1.99356	0.0618011	0.30386	17.7472	-1.86772	g2
Male	WT.10min - WT.SED	sp|Q4JIM5|ABL2_MOUSE-S936	Q4JIM5	ABL2_MOUSE	S936	HKVPVLIsPTLKHTP	Tyrosine-protein kinase ABL2	Abl2	-0.414635	-0.00741056	-1.90633	0.0729335	0.326437	17.7472	-1.79325	g2
Male	WT.EXH - WT.SED	sp|Q4JIM5|ABL2_MOUSE-Y116	Q4JIM5	ABL2_MOUSE	Y116	PNLFVALyDFVASGD	Tyrosine-protein kinase ABL2	Abl2	-0.425352	0.0170758	-1.66755	0.112953	0.396319	17.7472	-1.58506	g2
Male	(KI.EXH - KI.SED) - (WT.EXH - WT.SED)	sp|Q4JIM5|ABL2_MOUSE-S819	Q4JIM5	ABL2_MOUSE	S819	LQLERTVsTSSQPEE	Tyrosine-protein kinase ABL2	Abl2	-0.556921	0.00887158	-1.68461	0.109568	0.551798	17.7472	-1.60014	g1
Male	KI.10min - KI.SED	sp|Q4JIM5|ABL2_MOUSE-S936	Q4JIM5	ABL2_MOUSE	S936	HKVPVLIsPTLKHTP	Tyrosine-protein kinase ABL2	Abl2	-0.594611	-0.00741056	-3.44337	0.00294761	0.0638063	17.7472	-2.97315	g2
Male	(KI.10min - KI.SED) - (WT.10min - WT.SED)	sp|Q4JIM5|ABL2_MOUSE-Y116	Q4JIM5	ABL2_MOUSE	Y116	PNLFVALyDFVASGD	Tyrosine-protein kinase ABL2	Abl2	-0.693051	0.0170758	-2.20485	0.0409101	0.411882	17.7472	-2.04444	g1
Male	KI.EXH - KI.SED	sp|Q4JIM5|ABL2_MOUSE-S936	Q4JIM5	ABL2_MOUSE	S936	HKVPVLIsPTLKHTP	Tyrosine-protein kinase ABL2	Abl2	-0.704902	-0.00741056	-3.99149	0.000876847	0.03098	17.7472	-3.32732	g2
Male	KI.EXH - KI.SED	sp|Q8K4G5|ABLM1_MOUSE-S671	Q8K4G5	ABLM1_MOUSE	S671	TDPRRRSsGREEDEE	Actin-binding LIM protein 1	Ablim1	0.876793	-0.0314677	2.01887	0.0588703	0.296963	17.7472	1.88916	g2
Male	KI.EXH - KI.SED	sp|Q8K4G5|ABLM1_MOUSE-S356	Q8K4G5	ABLM1_MOUSE	S356	PNIPRSSsDFFYPKS	Actin-binding LIM protein 1	Ablim1	0.830527	-0.0418442	3.40108	0.00323546	0.0671494	17.7472	2.94443	g2
Male	(KI.EXH - KI.SED) - (WT.EXH - WT.SED)	sp|Q8K4G5|ABLM1_MOUSE-S671	Q8K4G5	ABLM1_MOUSE	S671	TDPRRRSsGREEDEE	Actin-binding LIM protein 1	Ablim1	0.818157	-0.0314677	1.16197	0.260637	0.704576	17.7472	1.12489	g1
Male	(KI.EXH - KI.SED) - (WT.EXH - WT.SED)	sp|Q8K4G5|ABLM1_MOUSE-S396	Q8K4G5	ABLM1_MOUSE	S396	PRQPTRTsSESIYSR	Actin-binding LIM protein 1	Ablim1	0.740081	-0.144631	0.842347	0.410802	0.799122	17.7472	0.822482	g1
Male	KI.EXH - KI.SED	sp|Q8K4G5|ABLM1_MOUSE-S396	Q8K4G5	ABLM1_MOUSE	S396	PRQPTRTsSESIYSR	Actin-binding LIM protein 1	Ablim1	0.679946	-0.144631	1.2547	0.225861	0.542124	17.7472	1.21109	g2
Male	(KI.EXH - KI.SED) - (WT.EXH - WT.SED)	sp|Q8K4G5|ABLM1_MOUSE-S475	Q8K4G5	ABLM1_MOUSE	S475	GESPRTLsPTPSAEG	Actin-binding LIM protein 1	Ablim1	0.58621	0.00114062	1.06017	0.303282	0.736207	17.7472	1.02942	g1
Male	(KI.EXH - KI.SED) - (WT.EXH - WT.SED)	sp|Q8K4G5|ABLM1_MOUSE-S738	Q8K4G5	ABLM1_MOUSE	S738	APSSKTSsLPGYGKN	Actin-binding LIM protein 1	Ablim1	0.531511	-0.256252	0.400576	0.693513	0.918759	17.7472	0.394092	g1
Male	(KI.EXH - KI.SED) - (WT.EXH - WT.SED)	sp|Q8K4G5|ABLM1_MOUSE-S356	Q8K4G5	ABLM1_MOUSE	S356	PNIPRSSsDFFYPKS	Actin-binding LIM protein 1	Ablim1	0.520555	-0.0418442	1.31485	0.205298	0.658925	17.7472	1.2666	g1
Male	(KI.10min - KI.SED) - (WT.10min - WT.SED)	sp|Q8K4G5|ABLM1_MOUSE-S216	Q8K4G5	ABLM1_MOUSE	S216	CAQPMSSsPKEASCS	Actin-binding LIM protein 1	Ablim1	0.488223	-0.072619	1.15452	0.263595	0.706867	17.7472	1.11793	g1
Male	KI.EXH - KI.SED	sp|Q8K4G5|ABLM1_MOUSE-S475	Q8K4G5	ABLM1_MOUSE	S475	GESPRTLsPTPSAEG	Actin-binding LIM protein 1	Ablim1	0.457321	0.00114062	1.3409	0.196863	0.510275	17.7472	1.29054	g2
Male	(KI.EXH - KI.SED) - (WT.EXH - WT.SED)	sp|Q8K4G5|ABLM1_MOUSE-S216	Q8K4G5	ABLM1_MOUSE	S216	CAQPMSSsPKEASCS	Actin-binding LIM protein 1	Ablim1	0.456618	-0.072619	1.04736	0.308989	0.740089	17.7472	1.01735	g1
Male	WT.EXH - WT.SED	sp|Q8K4G5|ABLM1_MOUSE-S356	Q8K4G5	ABLM1_MOUSE	S356	PNIPRSSsDFFYPKS	Actin-binding LIM protein 1	Ablim1	0.309972	-0.0418442	0.994703	0.333251	0.641838	17.7472	0.967587	g2
Male	KI.EXH - KI.SED	sp|Q8K4G5|ABLM1_MOUSE-S216	Q8K4G5	ABLM1_MOUSE	S216	CAQPMSSsPKEASCS	Actin-binding LIM protein 1	Ablim1	0.261335	-0.072619	0.97184	0.344191	0.651377	17.7472	0.945917	g2
Male	(KI.EXH - KI.SED) - (WT.EXH - WT.SED)	sp|Q8K4G5|ABLM1_MOUSE-S496	Q8K4G5	ABLM1_MOUSE	S496	RMIHRSTsQGSINSP	Actin-binding LIM protein 1	Ablim1	0.25775	0.0326671	0.779885	0.445735	0.814639	17.7472	0.762544	g1
Male	(KI.10min - KI.SED) - (WT.10min - WT.SED)	sp|Q8K4G5|ABLM1_MOUSE-S671	Q8K4G5	ABLM1_MOUSE	S671	TDPRRRSsGREEDEE	Actin-binding LIM protein 1	Ablim1	0.221763	-0.0314677	0.324705	0.749201	0.936204	17.7472	0.319694	g1
Male	(KI.10min - KI.SED) - (WT.10min - WT.SED)	sp|Q8K4G5|ABLM1_MOUSE-S396	Q8K4G5	ABLM1_MOUSE	S396	PRQPTRTsSESIYSR	Actin-binding LIM protein 1	Ablim1	0.21426	-0.144631	0.251417	0.80438	0.953492	17.7472	0.247683	g1
Male	KI.EXH - KI.SED	sp|Q8K4G5|ABLM1_MOUSE-S496	Q8K4G5	ABLM1_MOUSE	S496	RMIHRSTsQGSINSP	Actin-binding LIM protein 1	Ablim1	0.198578	0.0326671	0.974131	0.343083	0.650495	17.7472	0.948091	g2
Male	WT.EXH - WT.SED	sp|Q8K4G5|ABLM1_MOUSE-S499	Q8K4G5	ABLM1_MOUSE	S499	HRSTSQGsINSPVYS	Actin-binding LIM protein 1	Ablim1	0.107509	-0.00638166	0.40175	0.692665	0.871026	17.7472	0.395242	g2
Male	WT.10min - WT.SED	sp|Q8K4G5|ABLM1_MOUSE-S499	Q8K4G5	ABLM1_MOUSE	S499	HRSTSQGsINSPVYS	Actin-binding LIM protein 1	Ablim1	0.0843396	-0.00638166	0.326558	0.747822	0.896956	17.7472	0.321513	g2
Male	WT.EXH - WT.SED	sp|Q8K4G5|ABLM1_MOUSE-S671	Q8K4G5	ABLM1_MOUSE	S671	TDPRRRSsGREEDEE	Actin-binding LIM protein 1	Ablim1	0.0586364	-0.0314677	0.1058	0.916928	0.970307	17.7472	0.104304	g2
Male	(KI.10min - KI.SED) - (WT.10min - WT.SED)	sp|Q8K4G5|ABLM1_MOUSE-S475	Q8K4G5	ABLM1_MOUSE	S475	GESPRTLsPTPSAEG	Actin-binding LIM protein 1	Ablim1	0.0581214	0.00114062	0.108368	0.91492	0.982725	17.7472	0.106835	g1
Male	KI.EXH - KI.SED	sp|Q8K4G5|ABLM1_MOUSE-S738	Q8K4G5	ABLM1_MOUSE	S738	APSSKTSsLPGYGKN	Actin-binding LIM protein 1	Ablim1	0.0377788	-0.256252	0.0461609	0.963697	0.988063	17.7472	0.0455142	g2
Male	WT.10min - WT.SED	sp|Q8K4G5|ABLM1_MOUSE-S356	Q8K4G5	ABLM1_MOUSE	S356	PNIPRSSsDFFYPKS	Actin-binding LIM protein 1	Ablim1	0.0208219	-0.0418442	0.0692322	0.945579	0.98108	17.7472	0.0682597	g2
Male	WT.10min - WT.SED	sp|Q8K4G5|ABLM1_MOUSE-S496	Q8K4G5	ABLM1_MOUSE	S496	RMIHRSTsQGSINSP	Actin-binding LIM protein 1	Ablim1	0.00431443	0.0326671	0.0171844	0.986481	0.994711	17.7472	0.0169441	g2
Male	KI.10min - KI.SED	sp|Q8K4G5|ABLM1_MOUSE-S671	Q8K4G5	ABLM1_MOUSE	S671	TDPRRRSsGREEDEE	Actin-binding LIM protein 1	Ablim1	0.00394076	-0.0314677	0.00927973	0.992699	0.997018	17.7472	0.00914998	g2
Male	KI.10min - KI.SED	sp|Q8K4G5|ABLM1_MOUSE-S496	Q8K4G5	ABLM1_MOUSE	S496	RMIHRSTsQGSINSP	Actin-binding LIM protein 1	Ablim1	-0.0148518	0.0326671	-0.0745092	0.941439	0.97948	17.7472	-0.0734618	g2
Male	KI.10min - KI.SED	sp|Q8K4G5|ABLM1_MOUSE-S216	Q8K4G5	ABLM1_MOUSE	S216	CAQPMSSsPKEASCS	Actin-binding LIM protein 1	Ablim1	-0.0152982	-0.072619	-0.0581811	0.954254	0.984196	17.7472	-0.057365	g2
Male	(KI.10min - KI.SED) - (WT.10min - WT.SED)	sp|Q8K4G5|ABLM1_MOUSE-S496	Q8K4G5	ABLM1_MOUSE	S496	RMIHRSTsQGSINSP	Actin-binding LIM protein 1	Ablim1	-0.0191662	0.0326671	-0.0597876	0.952993	0.992674	17.7472	-0.0589488	g1
Male	KI.10min - KI.SED	sp|Q8K4G5|ABLM1_MOUSE-S356	Q8K4G5	ABLM1_MOUSE	S356	PNIPRSSsDFFYPKS	Actin-binding LIM protein 1	Ablim1	-0.0365804	-0.0418442	-0.153199	0.87997	0.955223	17.7472	-0.151007	g2
Male	(KI.10min - KI.SED) - (WT.10min - WT.SED)	sp|Q8K4G5|ABLM1_MOUSE-S356	Q8K4G5	ABLM1_MOUSE	S356	PNIPRSSsDFFYPKS	Actin-binding LIM protein 1	Ablim1	-0.0574023	-0.0418442	-0.149479	0.882861	0.975163	17.7472	-0.147343	g1
Male	WT.EXH - WT.SED	sp|Q8K4G5|ABLM1_MOUSE-S496	Q8K4G5	ABLM1_MOUSE	S496	RMIHRSTsQGSINSP	Actin-binding LIM protein 1	Ablim1	-0.0591717	0.0326671	-0.227461	0.822665	0.930086	17.7472	-0.224118	g2
Male	WT.EXH - WT.SED	sp|Q8K4G5|ABLM1_MOUSE-S396	Q8K4G5	ABLM1_MOUSE	S396	PRQPTRTsSESIYSR	Actin-binding LIM protein 1	Ablim1	-0.0601352	-0.144631	-0.0869563	0.93168	0.975587	17.7472	-0.0857315	g2
Male	KI.10min - KI.SED	sp|Q8K4G5|ABLM1_MOUSE-S396	Q8K4G5	ABLM1_MOUSE	S396	PRQPTRTsSESIYSR	Actin-binding LIM protein 1	Ablim1	-0.10462	-0.144631	-0.197436	0.84573	0.940297	17.7472	-0.194569	g2
Male	WT.EXH - WT.SED	sp|Q8K4G5|ABLM1_MOUSE-S475	Q8K4G5	ABLM1_MOUSE	S475	GESPRTLsPTPSAEG	Actin-binding LIM protein 1	Ablim1	-0.128889	0.00114062	-0.296141	0.77056	0.907175	17.7472	-0.291643	g2
Male	KI.10min - KI.SED	sp|Q8K4G5|ABLM1_MOUSE-S499	Q8K4G5	ABLM1_MOUSE	S499	HRSTSQGsINSPVYS	Actin-binding LIM protein 1	Ablim1	-0.157801	-0.00638166	-0.769586	0.451668	0.731443	17.7472	-0.752637	g2
Male	KI.10min - KI.SED	sp|Q8K4G5|ABLM1_MOUSE-S475	Q8K4G5	ABLM1_MOUSE	S475	GESPRTLsPTPSAEG	Actin-binding LIM protein 1	Ablim1	-0.16848	0.00114062	-0.505206	0.619631	0.834318	17.7472	-0.496374	g2
Male	WT.EXH - WT.SED	sp|Q8K4G5|ABLM1_MOUSE-S216	Q8K4G5	ABLM1_MOUSE	S216	CAQPMSSsPKEASCS	Actin-binding LIM protein 1	Ablim1	-0.195283	-0.072619	-0.569073	0.576439	0.810024	17.7472	-0.558594	g2
Male	KI.EXH - KI.SED	sp|Q8K4G5|ABLM1_MOUSE-S499	Q8K4G5	ABLM1_MOUSE	S499	HRSTSQGsINSPVYS	Actin-binding LIM protein 1	Ablim1	-0.20886	-0.00638166	-0.996003	0.332636	0.641494	17.7472	-0.968819	g2
Male	WT.10min - WT.SED	sp|Q8K4G5|ABLM1_MOUSE-S671	Q8K4G5	ABLM1_MOUSE	S671	TDPRRRSsGREEDEE	Actin-binding LIM protein 1	Ablim1	-0.217822	-0.0314677	-0.407229	0.68871	0.869126	17.7472	-0.400607	g2
Male	WT.10min - WT.SED	sp|Q8K4G5|ABLM1_MOUSE-S475	Q8K4G5	ABLM1_MOUSE	S475	GESPRTLsPTPSAEG	Actin-binding LIM protein 1	Ablim1	-0.226601	0.00114062	-0.539465	0.59627	0.82152	17.7472	-0.529772	g2
Male	(KI.10min - KI.SED) - (WT.10min - WT.SED)	sp|Q8K4G5|ABLM1_MOUSE-S499	Q8K4G5	ABLM1_MOUSE	S499	HRSTSQGsINSPVYS	Actin-binding LIM protein 1	Ablim1	-0.24214	-0.00638166	-0.734276	0.472371	0.826412	17.7472	-0.718626	g1
Male	(KI.EXH - KI.SED) - (WT.EXH - WT.SED)	sp|Q8K4G5|ABLM1_MOUSE-S499	Q8K4G5	ABLM1_MOUSE	S499	HRSTSQGsINSPVYS	Actin-binding LIM protein 1	Ablim1	-0.31637	-0.00638166	-0.930563	0.364566	0.773799	17.7472	-0.906699	g1
Male	WT.10min - WT.SED	sp|Q8K4G5|ABLM1_MOUSE-S396	Q8K4G5	ABLM1_MOUSE	S396	PRQPTRTsSESIYSR	Actin-binding LIM protein 1	Ablim1	-0.318881	-0.144631	-0.477769	0.638646	0.843608	17.7472	-0.469592	g2
Male	WT.10min - WT.SED	sp|Q8K4G5|ABLM1_MOUSE-S738	Q8K4G5	ABLM1_MOUSE	S738	APSSKTSsLPGYGKN	Actin-binding LIM protein 1	Ablim1	-0.364238	-0.256252	-0.361356	0.722099	0.885036	17.7472	-0.355655	g2
Male	WT.EXH - WT.SED	sp|Q8K4G5|ABLM1_MOUSE-S738	Q8K4G5	ABLM1_MOUSE	S738	APSSKTSsLPGYGKN	Actin-binding LIM protein 1	Ablim1	-0.493732	-0.256252	-0.472743	0.642159	0.845382	17.7472	-0.464683	g2
Male	WT.10min - WT.SED	sp|Q8K4G5|ABLM1_MOUSE-S216	Q8K4G5	ABLM1_MOUSE	S216	CAQPMSSsPKEASCS	Actin-binding LIM protein 1	Ablim1	-0.503521	-0.072619	-1.52033	0.146043	0.445065	17.7472	-1.45365	g2
Male	(KI.10min - KI.SED) - (WT.10min - WT.SED)	sp|Q8K4G5|ABLM1_MOUSE-S738	Q8K4G5	ABLM1_MOUSE	S738	APSSKTSsLPGYGKN	Actin-binding LIM protein 1	Ablim1	-0.693108	-0.256252	-0.538537	0.596897	0.881433	17.7472	-0.528867	g1
Male	KI.10min - KI.SED	sp|Q8K4G5|ABLM1_MOUSE-S738	Q8K4G5	ABLM1_MOUSE	S738	APSSKTSsLPGYGKN	Actin-binding LIM protein 1	Ablim1	-1.05735	-0.256252	-1.32126	0.203198	0.517263	17.7472	-1.27249	g2
Male	WT.10min - WT.SED	sp|Q8BL65|ABLM2_MOUSE-S400	Q8BL65	ABLM2_MOUSE	S400	ESGRSTPsLSVHSDS	Actin-binding LIM protein 2	Ablim2	0.469571	-0.00938212	1.44439	0.166054	0.471772	17.7472	1.385	g2
Male	(KI.EXH - KI.SED) - (WT.EXH - WT.SED)	sp|Q8BL65|ABLM2_MOUSE-T278	Q8BL65	ABLM2_MOUSE	T278	DKSKETRtSSESIVS	Actin-binding LIM protein 2	Ablim2	0.289344	0.00265116	1.17257	0.256467	0.701265	17.7472	1.13478	g1
Male	KI.10min - KI.SED	sp|Q8BL65|ABLM2_MOUSE-T278	Q8BL65	ABLM2_MOUSE	T278	DKSKETRtSSESIVS	Actin-binding LIM protein 2	Ablim2	0.283697	0.00265116	1.90624	0.0729448	0.326437	17.7472	1.79318	g2
Male	KI.EXH - KI.SED	sp|Q8BL65|ABLM2_MOUSE-T278	Q8BL65	ABLM2_MOUSE	T278	DKSKETRtSSESIVS	Actin-binding LIM protein 2	Ablim2	0.222178	0.00265116	1.45976	0.161832	0.465467	17.7472	1.39894	g2
Male	WT.EXH - WT.SED	sp|Q8BL65|ABLM2_MOUSE-S477	Q8BL65	ABLM2_MOUSE	S477	DADTRTNsPDLDSQS	Actin-binding LIM protein 2	Ablim2	0.176241	0.0535245	1.01909	0.321853	0.631986	17.7472	0.990658	g2
Male	WT.10min - WT.SED	sp|Q8BL65|ABLM2_MOUSE-T278	Q8BL65	ABLM2_MOUSE	T278	DKSKETRtSSESIVS	Actin-binding LIM protein 2	Ablim2	0.155365	0.00265116	0.828812	0.418219	0.708269	17.7472	0.809515	g2
Male	WT.EXH - WT.SED	sp|Q8BL65|ABLM2_MOUSE-S282	Q8BL65	ABLM2_MOUSE	S282	ETRTSSEsIVSVPAS	Actin-binding LIM protein 2	Ablim2	0.139961	0.0413281	0.595964	0.558725	0.799998	17.7472	0.584737	g2
Male	(KI.EXH - KI.SED) - (WT.EXH - WT.SED)	sp|Q8BL65|ABLM2_MOUSE-S365	Q8BL65	ABLM2_MOUSE	S365	YKQCRTSsPSSAGSV	Actin-binding LIM protein 2	Ablim2	0.139137	0.0360178	0.456306	0.653704	0.905423	17.7472	0.448622	g1
Male	WT.10min - WT.SED	sp|Q8BL65|ABLM2_MOUSE-S484	Q8BL65	ABLM2_MOUSE	S484	SPDLDSQsLSLSSGT	Actin-binding LIM protein 2	Ablim2	0.134453	-0.0156145	0.623843	0.540667	0.788581	17.7472	0.611805	g2
Male	KI.EXH - KI.SED	sp|Q8BL65|ABLM2_MOUSE-S289	Q8BL65	ABLM2_MOUSE	S289	SIVSVPAsSTSGSPS	Actin-binding LIM protein 2	Ablim2	0.130033	0.0141964	1.1367	0.270779	0.586597	17.7472	1.10127	g2
Male	(KI.10min - KI.SED) - (WT.10min - WT.SED)	sp|Q8BL65|ABLM2_MOUSE-T278	Q8BL65	ABLM2_MOUSE	T278	DKSKETRtSSESIVS	Actin-binding LIM protein 2	Ablim2	0.128332	0.00265116	0.536172	0.598497	0.882707	17.7472	0.526564	g1
Male	(KI.EXH - KI.SED) - (WT.EXH - WT.SED)	sp|Q8BL65|ABLM2_MOUSE-S289	Q8BL65	ABLM2_MOUSE	S289	SIVSVPAsSTSGSPS	Actin-binding LIM protein 2	Ablim2	0.124516	0.0141964	0.671379	0.510624	0.845973	17.7472	0.657866	g1
Male	WT.EXH - WT.SED	sp|Q8BL65|ABLM2_MOUSE-S484	Q8BL65	ABLM2_MOUSE	S484	SPDLDSQsLSLSSGT	Actin-binding LIM protein 2	Ablim2	0.0830778	-0.0156145	0.372024	0.71428	0.881424	17.7472	0.366114	g2
Male	WT.10min - WT.SED	sp|Q8BL65|ABLM2_MOUSE-S289	Q8BL65	ABLM2_MOUSE	S289	SIVSVPAsSTSGSPS	Actin-binding LIM protein 2	Ablim2	0.019569	0.0141964	0.138896	0.891097	0.959334	17.7472	0.136917	g2
Male	KI.10min - KI.SED	sp|Q8BL65|ABLM2_MOUSE-S289	Q8BL65	ABLM2_MOUSE	S289	SIVSVPAsSTSGSPS	Actin-binding LIM protein 2	Ablim2	0.011958	0.0141964	0.106904	0.916064	0.970003	17.7472	0.105393	g2
Male	KI.EXH - KI.SED	sp|Q8BL65|ABLM2_MOUSE-S282	Q8BL65	ABLM2_MOUSE	S282	ETRTSSEsIVSVPAS	Actin-binding LIM protein 2	Ablim2	0.0111018	0.0413281	0.0603254	0.952571	0.983568	17.7472	0.0594789	g2
Male	WT.10min - WT.SED	sp|Q8BL65|ABLM2_MOUSE-S282	Q8BL65	ABLM2_MOUSE	S282	ETRTSSEsIVSVPAS	Actin-binding LIM protein 2	Ablim2	0.00698259	0.0413281	0.0308069	0.975767	0.991552	17.7472	0.0303758	g2
Male	WT.EXH - WT.SED	sp|Q8BL65|ABLM2_MOUSE-S289	Q8BL65	ABLM2_MOUSE	S289	SIVSVPAsSTSGSPS	Actin-binding LIM protein 2	Ablim2	0.00551617	0.0141964	0.0377867	0.97028	0.989763	17.7472	0.0372577	g2
Male	(KI.10min - KI.SED) - (WT.10min - WT.SED)	sp|Q8BL65|ABLM2_MOUSE-S289	Q8BL65	ABLM2_MOUSE	S289	SIVSVPAsSTSGSPS	Actin-binding LIM protein 2	Ablim2	-0.00761108	0.0141964	-0.0423086	0.966725	0.994098	17.7472	-0.0417161	g1
Male	WT.10min - WT.SED	sp|Q8BL65|ABLM2_MOUSE-S477	Q8BL65	ABLM2_MOUSE	S477	DADTRTNsPDLDSQS	Actin-binding LIM protein 2	Ablim2	-0.0184641	0.0535245	-0.110624	0.913156	0.968929	17.7472	-0.109059	g2
Male	KI.10min - KI.SED	sp|Q8BL65|ABLM2_MOUSE-S484	Q8BL65	ABLM2_MOUSE	S484	SPDLDSQsLSLSSGT	Actin-binding LIM protein 2	Ablim2	-0.046178	-0.0156145	-0.269873	0.790371	0.915679	17.7472	-0.265829	g2
Male	WT.EXH - WT.SED	sp|Q8BL65|ABLM2_MOUSE-T278	Q8BL65	ABLM2_MOUSE	T278	DKSKETRtSSESIVS	Actin-binding LIM protein 2	Ablim2	-0.0671654	0.00265116	-0.345806	0.733554	0.89027	17.7472	-0.340401	g2
Male	WT.10min - WT.SED	sp|Q8BL65|ABLM2_MOUSE-S365	Q8BL65	ABLM2_MOUSE	S365	YKQCRTSsPSSAGSV	Actin-binding LIM protein 2	Ablim2	-0.0931654	0.0360178	-0.402203	0.692337	0.870854	17.7472	-0.395685	g2
Male	KI.EXH - KI.SED	sp|Q8BL65|ABLM2_MOUSE-S484	Q8BL65	ABLM2_MOUSE	S484	SPDLDSQsLSLSSGT	Actin-binding LIM protein 2	Ablim2	-0.127831	-0.0156145	-0.730491	0.474624	0.746942	17.7472	-0.714976	g2
Male	(KI.EXH - KI.SED) - (WT.EXH - WT.SED)	sp|Q8BL65|ABLM2_MOUSE-S282	Q8BL65	ABLM2_MOUSE	S282	ETRTSSEsIVSVPAS	Actin-binding LIM protein 2	Ablim2	-0.128859	0.0413281	-0.431884	0.671027	0.910342	17.7472	-0.424739	g1
Male	(KI.10min - KI.SED) - (WT.10min - WT.SED)	sp|Q8BL65|ABLM2_MOUSE-S477	Q8BL65	ABLM2_MOUSE	S477	DADTRTNsPDLDSQS	Actin-binding LIM protein 2	Ablim2	-0.171095	0.0535245	-0.80283	0.432694	0.809366	17.7472	-0.78459	g1
Male	(KI.10min - KI.SED) - (WT.10min - WT.SED)	sp|Q8BL65|ABLM2_MOUSE-S484	Q8BL65	ABLM2_MOUSE	S484	SPDLDSQsLSLSSGT	Actin-binding LIM protein 2	Ablim2	-0.180631	-0.0156145	-0.656388	0.519995	0.851187	17.7472	-0.643353	g1
Male	KI.10min - KI.SED	sp|Q8BL65|ABLM2_MOUSE-S477	Q8BL65	ABLM2_MOUSE	S477	DADTRTNsPDLDSQS	Actin-binding LIM protein 2	Ablim2	-0.189559	0.0535245	-1.4305	0.169946	0.476285	17.7472	-1.37238	g2
Male	(KI.EXH - KI.SED) - (WT.EXH - WT.SED)	sp|Q8BL65|ABLM2_MOUSE-S484	Q8BL65	ABLM2_MOUSE	S484	SPDLDSQsLSLSSGT	Actin-binding LIM protein 2	Ablim2	-0.210909	-0.0156145	-0.743396	0.46697	0.824126	17.7472	-0.727418	g1
Male	WT.EXH - WT.SED	sp|Q8BL65|ABLM2_MOUSE-S400	Q8BL65	ABLM2_MOUSE	S400	ESGRSTPsLSVHSDS	Actin-binding LIM protein 2	Ablim2	-0.247917	-0.00938212	-0.735988	0.471355	0.744542	17.7472	-0.720277	g2
Male	KI.10min - KI.SED	sp|Q8BL65|ABLM2_MOUSE-S282	Q8BL65	ABLM2_MOUSE	S282	ETRTSSEsIVSVPAS	Actin-binding LIM protein 2	Ablim2	-0.264514	0.0413281	-1.46994	0.159084	0.462213	17.7472	-1.40816	g2
Male	(KI.10min - KI.SED) - (WT.10min - WT.SED)	sp|Q8BL65|ABLM2_MOUSE-S282	Q8BL65	ABLM2_MOUSE	S282	ETRTSSEsIVSVPAS	Actin-binding LIM protein 2	Ablim2	-0.271497	0.0413281	-0.938123	0.360774	0.772464	17.7472	-0.913891	g1
Male	KI.EXH - KI.SED	sp|Q8BL65|ABLM2_MOUSE-S477	Q8BL65	ABLM2_MOUSE	S477	DADTRTNsPDLDSQS	Actin-binding LIM protein 2	Ablim2	-0.273341	0.0535245	-2.01699	0.059084	0.297546	17.7472	-1.88757	g2
Male	(KI.10min - KI.SED) - (WT.10min - WT.SED)	sp|Q8BL65|ABLM2_MOUSE-S365	Q8BL65	ABLM2_MOUSE	S365	YKQCRTSsPSSAGSV	Actin-binding LIM protein 2	Ablim2	-0.414475	0.0360178	-1.40137	0.178349	0.633287	17.7472	-1.34586	g1
Male	(KI.EXH - KI.SED) - (WT.EXH - WT.SED)	sp|Q8BL65|ABLM2_MOUSE-S477	Q8BL65	ABLM2_MOUSE	S477	DADTRTNsPDLDSQS	Actin-binding LIM protein 2	Ablim2	-0.449582	0.0535245	-2.04623	0.0558434	0.453881	17.7472	-1.91226	g1
Male	KI.EXH - KI.SED	sp|Q8BL65|ABLM2_MOUSE-S365	Q8BL65	ABLM2_MOUSE	S365	YKQCRTSsPSSAGSV	Actin-binding LIM protein 2	Ablim2	-0.466096	0.0360178	-2.47823	0.0234969	0.191204	17.7472	-2.26526	g2
Male	KI.10min - KI.SED	sp|Q8BL65|ABLM2_MOUSE-S365	Q8BL65	ABLM2_MOUSE	S365	YKQCRTSsPSSAGSV	Actin-binding LIM protein 2	Ablim2	-0.50764	0.0360178	-2.76036	0.0130021	0.141706	17.7472	-2.48371	g2
Male	WT.EXH - WT.SED	sp|Q8BL65|ABLM2_MOUSE-S365	Q8BL65	ABLM2_MOUSE	S365	YKQCRTSsPSSAGSV	Actin-binding LIM protein 2	Ablim2	-0.605234	0.0360178	-2.52172	0.0214735	0.182647	17.7472	-2.29955	g2
Male	(KI.EXH - KI.SED) - (WT.EXH - WT.SED)	sp|Q8BL65|ABLM2_MOUSE-S400	Q8BL65	ABLM2_MOUSE	S400	ESGRSTPsLSVHSDS	Actin-binding LIM protein 2	Ablim2	-1.02687	-0.00938212	-2.3995	0.0276243	0.366883	17.7472	-2.20258	g1
Male	KI.10min - KI.SED	sp|Q8BL65|ABLM2_MOUSE-S400	Q8BL65	ABLM2_MOUSE	S400	ESGRSTPsLSVHSDS	Actin-binding LIM protein 2	Ablim2	-1.21843	-0.00938212	-4.72066	0.000176799	0.0121279	17.7472	-3.75005	g2
Male	KI.EXH - KI.SED	sp|Q8BL65|ABLM2_MOUSE-S400	Q8BL65	ABLM2_MOUSE	S400	ESGRSTPsLSVHSDS	Actin-binding LIM protein 2	Ablim2	-1.27479	-0.00938212	-4.82943	0.000139669	0.0104476	17.7472	-3.80875	g2
Male	(KI.10min - KI.SED) - (WT.10min - WT.SED)	sp|Q8BL65|ABLM2_MOUSE-S400	Q8BL65	ABLM2_MOUSE	S400	ESGRSTPsLSVHSDS	Actin-binding LIM protein 2	Ablim2	-1.688	-0.00938212	-4.06648	0.000742843	0.154662	17.7472	-3.37326	g1
Male	(KI.10min - KI.SED) - (WT.10min - WT.SED)	sp|Q69ZX8|ABLM3_MOUSE-S372	Q69ZX8	ABLM3_MOUSE	S372	DLRQRRAsSPGYIDS	Actin-binding LIM protein 3	Ablim3	0.544657	0.0102028	1.65892	0.1147	0.55685	17.7472	1.57741	g1
Male	KI.10min - KI.SED	sp|Q69ZX8|ABLM3_MOUSE-S372	Q69ZX8	ABLM3_MOUSE	S372	DLRQRRAsSPGYIDS	Actin-binding LIM protein 3	Ablim3	0.357321	0.0102028	1.75031	0.097332	0.370053	17.7472	1.65793	g2
Male	(KI.10min - KI.SED) - (WT.10min - WT.SED)	sp|Q69ZX8|ABLM3_MOUSE-T279;S282	Q69ZX8	ABLM3_MOUSE	T279;S282	KHRRTSEtSISPPGS|RTSETSIsPPGSSIG	Actin-binding LIM protein 3	Ablim3	0.325378	0.00691672	0.651149	0.523293	0.852413	17.7472	0.638277	g1
Male	(KI.10min - KI.SED) - (WT.10min - WT.SED)	sp|Q69ZX8|ABLM3_MOUSE-S277	Q69ZX8	ABLM3_MOUSE	S277	KLKHRRTsETSISPP	Actin-binding LIM protein 3	Ablim3	0.289517	0.0171437	1.15625	0.262907	0.706151	17.7472	1.11955	g1
Male	(KI.10min - KI.SED) - (WT.10min - WT.SED)	sp|Q69ZX8|ABLM3_MOUSE-S373	Q69ZX8	ABLM3_MOUSE	S373	LRQRRASsPGYIDSP	Actin-binding LIM protein 3	Ablim3	0.239189	-0.0452057	0.525229	0.605925	0.885172	17.7472	0.5159	g1
Male	KI.EXH - KI.SED	sp|Q69ZX8|ABLM3_MOUSE-S372	Q69ZX8	ABLM3_MOUSE	S372	DLRQRRAsSPGYIDS	Actin-binding LIM protein 3	Ablim3	0.229625	0.0102028	1.09985	0.286094	0.60094	17.7472	1.06673	g2
Male	(KI.EXH - KI.SED) - (WT.EXH - WT.SED)	sp|Q69ZX8|ABLM3_MOUSE-S277	Q69ZX8	ABLM3_MOUSE	S277	KLKHRRTsETSISPP	Actin-binding LIM protein 3	Ablim3	0.173143	0.0171437	0.67072	0.511034	0.846204	17.7472	0.657228	g1
Male	(KI.10min - KI.SED) - (WT.10min - WT.SED)	sp|Q69ZX8|ABLM3_MOUSE-S280;S282	Q69ZX8	ABLM3_MOUSE	S280;S282	HRRTSETsISPPGSS|RTSETSIsPPGSSIG	Actin-binding LIM protein 3	Ablim3	0.164121	0.0644762	0.605874	0.552269	0.865169	17.7472	0.594363	g1
Male	(KI.EXH - KI.SED) - (WT.EXH - WT.SED)	sp|Q69ZX8|ABLM3_MOUSE-S372	Q69ZX8	ABLM3_MOUSE	S372	DLRQRRAsSPGYIDS	Actin-binding LIM protein 3	Ablim3	0.143314	0.0102028	0.423397	0.677092	0.913315	17.7472	0.416434	g1
Male	WT.EXH - WT.SED	sp|Q69ZX8|ABLM3_MOUSE-S372	Q69ZX8	ABLM3_MOUSE	S372	DLRQRRAsSPGYIDS	Actin-binding LIM protein 3	Ablim3	0.0863114	0.0102028	0.323958	0.749756	0.897636	17.7472	0.318961	g2
Male	KI.10min - KI.SED	sp|Q69ZX8|ABLM3_MOUSE-S277	Q69ZX8	ABLM3_MOUSE	S277	KLKHRRTsETSISPP	Actin-binding LIM protein 3	Ablim3	0.0527896	0.0171437	0.339064	0.73854	0.892571	17.7472	0.333787	g2
Male	(KI.10min - KI.SED) - (WT.10min - WT.SED)	sp|Q69ZX8|ABLM3_MOUSE-T279	Q69ZX8	ABLM3_MOUSE	T279	KHRRTSEtSISPPGS	Actin-binding LIM protein 3	Ablim3	0.0217885	-0.112854	0.0620398	0.951224	0.992195	17.7472	0.0611692	g1
Male	WT.EXH - WT.SED	sp|Q69ZX8|ABLM3_MOUSE-T279	Q69ZX8	ABLM3_MOUSE	T279	KHRRTSEtSISPPGS	Actin-binding LIM protein 3	Ablim3	-0.0105538	-0.112854	-0.0370314	0.970873	0.989832	17.7472	-0.036513	g2
Male	KI.10min - KI.SED	sp|Q69ZX8|ABLM3_MOUSE-T279	Q69ZX8	ABLM3_MOUSE	T279	KHRRTSEtSISPPGS	Actin-binding LIM protein 3	Ablim3	-0.0315769	-0.112854	-0.1446	0.886656	0.957595	17.7472	-0.142537	g2
Male	WT.10min - WT.SED	sp|Q69ZX8|ABLM3_MOUSE-T279	Q69ZX8	ABLM3_MOUSE	T279	KHRRTSEtSISPPGS	Actin-binding LIM protein 3	Ablim3	-0.0533655	-0.112854	-0.194017	0.848366	0.941396	17.7472	-0.191203	g2
Male	(KI.10min - KI.SED) - (WT.10min - WT.SED)	sp|Q69ZX8|ABLM3_MOUSE-S502	Q69ZX8	ABLM3_MOUSE	S502	VPRARRFsSGGEEED	Actin-binding LIM protein 3	Ablim3	-0.0535309	0.0240189	-0.141696	0.888916	0.976496	17.7472	-0.139676	g1
Male	KI.EXH - KI.SED	sp|Q69ZX8|ABLM3_MOUSE-S277	Q69ZX8	ABLM3_MOUSE	S277	KLKHRRTsETSISPP	Actin-binding LIM protein 3	Ablim3	-0.0612374	0.0171437	-0.384597	0.705106	0.876912	17.7472	-0.378437	g2
Male	(KI.EXH - KI.SED) - (WT.EXH - WT.SED)	sp|Q69ZX8|ABLM3_MOUSE-T279	Q69ZX8	ABLM3_MOUSE	T279	KHRRTSEtSISPPGS	Actin-binding LIM protein 3	Ablim3	-0.0720208	-0.112854	-0.198911	0.844593	0.965062	17.7472	-0.196021	g1
Male	KI.EXH - KI.SED	sp|Q69ZX8|ABLM3_MOUSE-T279	Q69ZX8	ABLM3_MOUSE	T279	KHRRTSEtSISPPGS	Actin-binding LIM protein 3	Ablim3	-0.0825746	-0.112854	-0.369744	0.715949	0.882161	17.7472	-0.363879	g2
Male	(KI.EXH - KI.SED) - (WT.EXH - WT.SED)	sp|Q69ZX8|ABLM3_MOUSE-S280;S282	Q69ZX8	ABLM3_MOUSE	S280;S282	HRRTSETsISPPGSS|RTSETSIsPPGSSIG	Actin-binding LIM protein 3	Ablim3	-0.113775	0.0644762	-0.407402	0.688585	0.916497	17.7472	-0.400776	g1
Male	WT.10min - WT.SED	sp|Q69ZX8|ABLM3_MOUSE-S372	Q69ZX8	ABLM3_MOUSE	S372	DLRQRRAsSPGYIDS	Actin-binding LIM protein 3	Ablim3	-0.187336	0.0102028	-0.72855	0.475782	0.747711	17.7472	-0.713104	g2
Male	(KI.EXH - KI.SED) - (WT.EXH - WT.SED)	sp|Q69ZX8|ABLM3_MOUSE-S502	Q69ZX8	ABLM3_MOUSE	S502	VPRARRFsSGGEEED	Actin-binding LIM protein 3	Ablim3	-0.188322	0.0240189	-0.48352	0.634638	0.897685	17.7472	-0.475208	g1
Male	(KI.EXH - KI.SED) - (WT.EXH - WT.SED)	sp|Q69ZX8|ABLM3_MOUSE-S373	Q69ZX8	ABLM3_MOUSE	S373	LRQRRASsPGYIDSP	Actin-binding LIM protein 3	Ablim3	-0.221056	-0.0452057	-0.470836	0.643494	0.901716	17.7472	-0.46282	g1
Male	WT.EXH - WT.SED	sp|Q69ZX8|ABLM3_MOUSE-S277	Q69ZX8	ABLM3_MOUSE	S277	KLKHRRTsETSISPP	Actin-binding LIM protein 3	Ablim3	-0.23438	0.0171437	-1.1535	0.264004	0.5801	17.7472	-1.11698	g2
Male	WT.10min - WT.SED	sp|Q69ZX8|ABLM3_MOUSE-S277	Q69ZX8	ABLM3_MOUSE	S277	KLKHRRTsETSISPP	Actin-binding LIM protein 3	Ablim3	-0.236728	0.0171437	-1.20715	0.243216	0.560625	17.7472	-1.16699	g2
Male	WT.EXH - WT.SED	sp|Q69ZX8|ABLM3_MOUSE-T279;S282	Q69ZX8	ABLM3_MOUSE	T279;S282	KHRRTSEtSISPPGS|RTSETSIsPPGSSIG	Actin-binding LIM protein 3	Ablim3	-0.296352	0.00691672	-0.730832	0.474421	0.746804	17.7472	-0.715304	g2
Male	KI.10min - KI.SED	sp|Q69ZX8|ABLM3_MOUSE-S280;S282	Q69ZX8	ABLM3_MOUSE	S280;S282	HRRTSETsISPPGSS|RTSETSIsPPGSSIG	Actin-binding LIM protein 3	Ablim3	-0.339359	0.0644762	-2.01481	0.0593317	0.298145	17.7472	-1.88573	g2
Male	KI.10min - KI.SED	sp|Q69ZX8|ABLM3_MOUSE-T279;S282	Q69ZX8	ABLM3_MOUSE	T279;S282	KHRRTSEtSISPPGS|RTSETSIsPPGSSIG	Actin-binding LIM protein 3	Ablim3	-0.369366	0.00691672	-1.18879	0.250188	0.567367	17.7472	-1.14989	g2
Male	WT.10min - WT.SED	sp|Q69ZX8|ABLM3_MOUSE-S502	Q69ZX8	ABLM3_MOUSE	S502	VPRARRFsSGGEEED	Actin-binding LIM protein 3	Ablim3	-0.425078	0.0240189	-1.43668	0.168205	0.474416	17.7472	-1.378	g2
Male	WT.EXH - WT.SED	sp|Q69ZX8|ABLM3_MOUSE-S280;S282	Q69ZX8	ABLM3_MOUSE	S280;S282	HRRTSETsISPPGSS|RTSETSIsPPGSSIG	Actin-binding LIM protein 3	Ablim3	-0.461738	0.0644762	-2.10055	0.0502466	0.275779	17.7472	-1.95786	g2
Male	KI.10min - KI.SED	sp|Q69ZX8|ABLM3_MOUSE-S502	Q69ZX8	ABLM3_MOUSE	S502	VPRARRFsSGGEEED	Actin-binding LIM protein 3	Ablim3	-0.478609	0.0240189	-2.03747	0.0567966	0.29187	17.7472	-1.90487	g2
Male	WT.10min - WT.SED	sp|Q69ZX8|ABLM3_MOUSE-S280;S282	Q69ZX8	ABLM3_MOUSE	S280;S282	HRRTSETsISPPGSS|RTSETSIsPPGSSIG	Actin-binding LIM protein 3	Ablim3	-0.50348	0.0644762	-2.37322	0.0291468	0.213599	17.7472	-2.1815	g2
Male	WT.EXH - WT.SED	sp|Q69ZX8|ABLM3_MOUSE-S502	Q69ZX8	ABLM3_MOUSE	S502	VPRARRFsSGGEEED	Actin-binding LIM protein 3	Ablim3	-0.560136	0.0240189	-1.82712	0.0845484	0.347421	17.7472	-1.72488	g2
Male	KI.EXH - KI.SED	sp|Q69ZX8|ABLM3_MOUSE-S280;S282	Q69ZX8	ABLM3_MOUSE	S280;S282	HRRTSETsISPPGSS|RTSETSIsPPGSSIG	Actin-binding LIM protein 3	Ablim3	-0.575513	0.0644762	-3.34107	0.00369221	0.0723177	17.7472	-2.90333	g2
Male	KI.10min - KI.SED	sp|Q69ZX8|ABLM3_MOUSE-S373	Q69ZX8	ABLM3_MOUSE	S373	LRQRRASsPGYIDSP	Actin-binding LIM protein 3	Ablim3	-0.666513	-0.0452057	-2.35381	0.0303208	0.217171	17.7472	-2.16587	g2
Male	WT.10min - WT.SED	sp|Q69ZX8|ABLM3_MOUSE-T279;S282	Q69ZX8	ABLM3_MOUSE	T279;S282	KHRRTSEtSISPPGS|RTSETSIsPPGSSIG	Actin-binding LIM protein 3	Ablim3	-0.694744	0.00691672	-1.77522	0.0930133	0.362876	17.7472	-1.67971	g2
Male	(KI.EXH - KI.SED) - (WT.EXH - WT.SED)	sp|Q69ZX8|ABLM3_MOUSE-T279;S282	Q69ZX8	ABLM3_MOUSE	T279;S282	KHRRTSEtSISPPGS|RTSETSIsPPGSSIG	Actin-binding LIM protein 3	Ablim3	-0.711654	0.00691672	-1.3814	0.184303	0.63784	17.7472	-1.32762	g1
Male	WT.EXH - WT.SED	sp|Q69ZX8|ABLM3_MOUSE-S373	Q69ZX8	ABLM3_MOUSE	S373	LRQRRASsPGYIDSP	Actin-binding LIM protein 3	Ablim3	-0.730208	-0.0452057	-1.97594	0.0639192	0.308636	17.7472	-1.85274	g2
Male	KI.EXH - KI.SED	sp|Q69ZX8|ABLM3_MOUSE-S502	Q69ZX8	ABLM3_MOUSE	S502	VPRARRFsSGGEEED	Actin-binding LIM protein 3	Ablim3	-0.748459	0.0240189	-3.11554	0.00604911	0.0943139	17.7472	-2.74511	g2
Male	WT.10min - WT.SED	sp|Q69ZX8|ABLM3_MOUSE-S373	Q69ZX8	ABLM3_MOUSE	S373	LRQRRASsPGYIDSP	Actin-binding LIM protein 3	Ablim3	-0.905701	-0.0452057	-2.53939	0.0206991	0.179105	17.7472	-2.31343	g2
Male	KI.EXH - KI.SED	sp|Q69ZX8|ABLM3_MOUSE-S373	Q69ZX8	ABLM3_MOUSE	S373	LRQRRASsPGYIDSP	Actin-binding LIM protein 3	Ablim3	-0.951264	-0.0452057	-3.28489	0.0041771	0.0772071	17.7472	-2.86447	g2
Male	KI.EXH - KI.SED	sp|Q69ZX8|ABLM3_MOUSE-T279;S282	Q69ZX8	ABLM3_MOUSE	T279;S282	KHRRTSEtSISPPGS|RTSETSIsPPGSSIG	Actin-binding LIM protein 3	Ablim3	-1.00801	0.00691672	-3.17224	0.00534547	0.0885331	17.7472	-2.78544	g2
Male	(KI.EXH - KI.SED) - (WT.EXH - WT.SED)	sp|Q8BUZ1|ABRA_MOUSE-S234	Q8BUZ1	ABRA_MOUSE	S234	CKAHRKYsQVDNLKG	Actin-binding Rho-activating protein	Abra	0.949245	-0.029564	2.32532	0.0321253	0.384204	17.7472	2.14285	g1
Male	KI.10min - KI.SED	sp|Q8BUZ1|ABRA_MOUSE-S234	Q8BUZ1	ABRA_MOUSE	S234	CKAHRKYsQVDNLKG	Actin-binding Rho-activating protein	Abra	0.662383	-0.029564	2.69036	0.0150819	0.153074	17.7472	2.43041	g2
Male	(KI.10min - KI.SED) - (WT.10min - WT.SED)	sp|Q8BUZ1|ABRA_MOUSE-S234	Q8BUZ1	ABRA_MOUSE	S234	CKAHRKYsQVDNLKG	Actin-binding Rho-activating protein	Abra	0.647696	-0.029564	1.63575	0.119503	0.560888	17.7472	1.55686	g1
Male	(KI.10min - KI.SED) - (WT.10min - WT.SED)	sp|Q8BUZ1|ABRA_MOUSE-S77	Q8BUZ1	ABRA_MOUSE	S77	QHAPKTLsPKPDRDG	Actin-binding Rho-activating protein	Abra	0.318667	0.0491598	0.888044	0.386395	0.785423	17.7472	0.866174	g1
Male	KI.EXH - KI.SED	sp|Q8BUZ1|ABRA_MOUSE-S234	Q8BUZ1	ABRA_MOUSE	S234	CKAHRKYsQVDNLKG	Actin-binding Rho-activating protein	Abra	0.170199	-0.029564	0.675949	0.507787	0.768304	17.7472	0.662288	g2
Male	(KI.10min - KI.SED) - (WT.10min - WT.SED)	sp|Q8BUZ1|ABRA_MOUSE-S150	Q8BUZ1	ABRA_MOUSE	S150	RILLSHDsPTRRRKC	Actin-binding Rho-activating protein	Abra	0.0691009	-0.0457305	0.291622	0.773957	0.944093	17.7472	0.287203	g1
Male	KI.10min - KI.SED	sp|Q8BUZ1|ABRA_MOUSE-S150	Q8BUZ1	ABRA_MOUSE	S150	RILLSHDsPTRRRKC	Actin-binding Rho-activating protein	Abra	0.0544676	-0.0457305	0.369684	0.715992	0.882188	17.7472	0.36382	g2
Male	WT.10min - WT.SED	sp|Q8BUZ1|ABRA_MOUSE-S234	Q8BUZ1	ABRA_MOUSE	S234	CKAHRKYsQVDNLKG	Actin-binding Rho-activating protein	Abra	0.0146879	-0.029564	0.0473633	0.962753	0.987587	17.7472	0.0466997	g2
Male	WT.10min - WT.SED	sp|Q8BUZ1|ABRA_MOUSE-S150	Q8BUZ1	ABRA_MOUSE	S150	RILLSHDsPTRRRKC	Actin-binding Rho-activating protein	Abra	-0.0146333	-0.0457305	-0.0788526	0.938032	0.97798	17.7472	-0.0777434	g2
Male	KI.10min - KI.SED	sp|Q8BUZ1|ABRA_MOUSE-S77	Q8BUZ1	ABRA_MOUSE	S77	QHAPKTLsPKPDRDG	Actin-binding Rho-activating protein	Abra	-0.0353344	0.0491598	-0.158362	0.87596	0.953237	17.7472	-0.156093	g2
Male	WT.EXH - WT.SED	sp|Q8BUZ1|ABRA_MOUSE-S150	Q8BUZ1	ABRA_MOUSE	S150	RILLSHDsPTRRRKC	Actin-binding Rho-activating protein	Abra	-0.0409511	-0.0457305	-0.212971	0.833777	0.935053	17.7472	-0.20986	g2
Male	WT.EXH - WT.SED	sp|Q8BUZ1|ABRA_MOUSE-S77	Q8BUZ1	ABRA_MOUSE	S77	QHAPKTLsPKPDRDG	Actin-binding Rho-activating protein	Abra	-0.0742668	0.0491598	-0.255041	0.801623	0.920848	17.7472	-0.251247	g2
Male	(KI.EXH - KI.SED) - (WT.EXH - WT.SED)	sp|Q8BUZ1|ABRA_MOUSE-S77	Q8BUZ1	ABRA_MOUSE	S77	QHAPKTLsPKPDRDG	Actin-binding Rho-activating protein	Abra	-0.153317	0.0491598	-0.414426	0.683528	0.915558	17.7472	-0.407653	g1
Male	KI.EXH - KI.SED	sp|Q8BUZ1|ABRA_MOUSE-S77	Q8BUZ1	ABRA_MOUSE	S77	QHAPKTLsPKPDRDG	Actin-binding Rho-activating protein	Abra	-0.227584	0.0491598	-0.997358	0.331996	0.640801	17.7472	-0.970101	g2
Male	(KI.EXH - KI.SED) - (WT.EXH - WT.SED)	sp|Q8BUZ1|ABRA_MOUSE-S150	Q8BUZ1	ABRA_MOUSE	S150	RILLSHDsPTRRRKC	Actin-binding Rho-activating protein	Abra	-0.251185	-0.0457305	-1.02823	0.317654	0.746351	17.7472	-0.999291	g1
Male	KI.EXH - KI.SED	sp|Q8BUZ1|ABRA_MOUSE-S150	Q8BUZ1	ABRA_MOUSE	S150	RILLSHDsPTRRRKC	Actin-binding Rho-activating protein	Abra	-0.292137	-0.0457305	-1.93881	0.0685954	0.31822	17.7472	-1.82108	g2
Male	WT.10min - WT.SED	sp|Q8BUZ1|ABRA_MOUSE-S77	Q8BUZ1	ABRA_MOUSE	S77	QHAPKTLsPKPDRDG	Actin-binding Rho-activating protein	Abra	-0.354002	0.0491598	-1.25962	0.224121	0.540659	17.7472	-1.21564	g2
Male	WT.EXH - WT.SED	sp|Q8BUZ1|ABRA_MOUSE-S234	Q8BUZ1	ABRA_MOUSE	S234	CKAHRKYsQVDNLKG	Actin-binding Rho-activating protein	Abra	-0.779046	-0.029564	-2.42453	0.0262435	0.202592	17.7472	-2.22259	g2
Male	WT.10min - WT.SED	sp|Q5SWU9|ACACA_MOUSE-S29	Q5SWU9	ACACA_MOUSE	S29	GSVSEDNsEDEISNL	Acetyl-CoA carboxylase 1	Acaca	0.305693	0.186726	0.743201	0.467085	0.741571	17.7472	0.72723	g2
Male	WT.EXH - WT.SED	sp|Q5SWU9|ACACA_MOUSE-S29	Q5SWU9	ACACA_MOUSE	S29	GSVSEDNsEDEISNL	Acetyl-CoA carboxylase 1	Acaca	-0.0302701	0.186726	-0.0710259	0.944171	0.980732	17.7472	-0.070028	g2
Male	KI.10min - KI.SED	sp|Q5SWU9|ACACA_MOUSE-S29	Q5SWU9	ACACA_MOUSE	S29	GSVSEDNsEDEISNL	Acetyl-CoA carboxylase 1	Acaca	-1.24875	0.186726	-3.82398	0.00127047	0.0386495	17.7472	-3.22257	g2
Male	(KI.EXH - KI.SED) - (WT.EXH - WT.SED)	sp|Q5SWU9|ACACA_MOUSE-S29	Q5SWU9	ACACA_MOUSE	S29	GSVSEDNsEDEISNL	Acetyl-CoA carboxylase 1	Acaca	-1.39714	0.186726	-2.58037	0.0190041	0.32737	17.7472	-2.34545	g1
Male	KI.EXH - KI.SED	sp|Q5SWU9|ACACA_MOUSE-S29	Q5SWU9	ACACA_MOUSE	S29	GSVSEDNsEDEISNL	Acetyl-CoA carboxylase 1	Acaca	-1.42741	0.186726	-4.27409	0.000469811	0.0216485	17.7472	-3.4974	g2
Male	(KI.10min - KI.SED) - (WT.10min - WT.SED)	sp|Q5SWU9|ACACA_MOUSE-S29	Q5SWU9	ACACA_MOUSE	S29	GSVSEDNsEDEISNL	Acetyl-CoA carboxylase 1	Acaca	-1.55444	0.186726	-2.95978	0.00848025	0.259354	17.7472	-2.63233	g1
Male	(KI.EXH - KI.SED) - (WT.EXH - WT.SED)	sp|E9Q4Z2|ACACB_MOUSE-S84	E9Q4Z2	ACACB_MOUSE	S84	QQRNSLPsSCQRPPR	Acetyl-CoA carboxylase 2	Acacb	1.93389	-0.145632	4.11752	0.000663611	0.154662	17.7472	3.40419	g1
Male	KI.EXH - KI.SED	sp|E9Q4Z2|ACACB_MOUSE-S84	E9Q4Z2	ACACB_MOUSE	S84	QQRNSLPsSCQRPPR	Acetyl-CoA carboxylase 2	Acacb	1.40191	-0.145632	4.83924	0.000136736	0.0103247	17.7472	3.814	g2
Male	(KI.10min - KI.SED) - (WT.10min - WT.SED)	sp|E9Q4Z2|ACACB_MOUSE-S84	E9Q4Z2	ACACB_MOUSE	S84	QQRNSLPsSCQRPPR	Acetyl-CoA carboxylase 2	Acacb	1.34439	-0.145632	2.951	0.00864233	0.259354	17.7472	2.62589	g1
Male	KI.10min - KI.SED	sp|E9Q4Z2|ACACB_MOUSE-S84	E9Q4Z2	ACACB_MOUSE	S84	QQRNSLPsSCQRPPR	Acetyl-CoA carboxylase 2	Acacb	1.29134	-0.145632	4.55872	0.000251597	0.0148739	17.7472	3.66063	g2
Male	(KI.EXH - KI.SED) - (WT.EXH - WT.SED)	sp|E9Q4Z2|ACACB_MOUSE-S124	E9Q4Z2	ACACB_MOUSE	S124	VPDANGLsFPARPPS	Acetyl-CoA carboxylase 2	Acacb	0.509319	0.0667102	1.25205	0.226802	0.675249	17.7472	1.20864	g1
Male	(KI.10min - KI.SED) - (WT.10min - WT.SED)	sp|E9Q4Z2|ACACB_MOUSE-S124	E9Q4Z2	ACACB_MOUSE	S124	VPDANGLsFPARPPS	Acetyl-CoA carboxylase 2	Acacb	0.48702	0.0667102	1.2343	0.233187	0.680528	17.7472	1.19219	g1
Male	(KI.EXH - KI.SED) - (WT.EXH - WT.SED)	sp|E9Q4Z2|ACACB_MOUSE-S182;S185	E9Q4Z2	ACACB_MOUSE	S182;S185	QNSSRKSsRASLGTL|SRKSSRAsLGTLSQE	Acetyl-CoA carboxylase 2	Acacb	0.477168	-0.0675029	1.66346	0.113778	0.556572	17.7472	1.58144	g1
Male	(KI.EXH - KI.SED) - (WT.EXH - WT.SED)	sp|E9Q4Z2|ACACB_MOUSE-T621	E9Q4Z2	ACACB_MOUSE	T621	GESPWGVtPIPFETP	Acetyl-CoA carboxylase 2	Acacb	0.414876	0.0880721	1.27692	0.218084	0.667331	17.7472	1.23164	g1
Male	(KI.EXH - KI.SED) - (WT.EXH - WT.SED)	sp|E9Q4Z2|ACACB_MOUSE-S185	E9Q4Z2	ACACB_MOUSE	S185	SRKSSRAsLGTLSQE	Acetyl-CoA carboxylase 2	Acacb	0.337561	-0.0570549	1.16923	0.257777	0.702186	17.7472	1.13166	g1
Male	(KI.10min - KI.SED) - (WT.10min - WT.SED)	sp|E9Q4Z2|ACACB_MOUSE-S185	E9Q4Z2	ACACB_MOUSE	S185	SRKSSRAsLGTLSQE	Acetyl-CoA carboxylase 2	Acacb	0.322688	-0.0570549	1.15232	0.264478	0.70714	17.7472	1.11587	g1
Male	(KI.10min - KI.SED) - (WT.10min - WT.SED)	sp|E9Q4Z2|ACACB_MOUSE-T621	E9Q4Z2	ACACB_MOUSE	T621	GESPWGVtPIPFETP	Acetyl-CoA carboxylase 2	Acacb	0.291431	0.0880721	0.92475	0.3675	0.774984	17.7472	0.901166	g1
Male	KI.EXH - KI.SED	sp|E9Q4Z2|ACACB_MOUSE-T621	E9Q4Z2	ACACB_MOUSE	T621	GESPWGVtPIPFETP	Acetyl-CoA carboxylase 2	Acacb	0.235197	0.0880721	1.17363	0.256053	0.572616	17.7472	1.13577	g2
Male	(KI.10min - KI.SED) - (WT.10min - WT.SED)	sp|E9Q4Z2|ACACB_MOUSE-S182;S185	E9Q4Z2	ACACB_MOUSE	S182;S185	QNSSRKSsRASLGTL|SRKSSRAsLGTLSQE	Acetyl-CoA carboxylase 2	Acacb	0.233516	-0.0675029	0.839266	0.412483	0.800066	17.7472	0.819532	g1
Male	KI.10min - KI.SED	sp|E9Q4Z2|ACACB_MOUSE-S182;S185	E9Q4Z2	ACACB_MOUSE	S182;S185	QNSSRKSsRASLGTL|SRKSSRAsLGTLSQE	Acetyl-CoA carboxylase 2	Acacb	0.209791	-0.0675029	1.21262	0.241171	0.558276	17.7472	1.17207	g2
Male	KI.10min - KI.SED	sp|E9Q4Z2|ACACB_MOUSE-S124	E9Q4Z2	ACACB_MOUSE	S124	VPDANGLsFPARPPS	Acetyl-CoA carboxylase 2	Acacb	0.091622	0.0667102	0.373447	0.713239	0.880872	17.7472	0.367509	g2
Male	KI.10min - KI.SED	sp|E9Q4Z2|ACACB_MOUSE-T621	E9Q4Z2	ACACB_MOUSE	T621	GESPWGVtPIPFETP	Acetyl-CoA carboxylase 2	Acacb	0.00775933	0.0880721	0.0395976	0.968856	0.989414	17.7472	0.0390432	g2
Male	WT.10min - WT.SED	sp|E9Q4Z2|ACACB_MOUSE-S182;S185	E9Q4Z2	ACACB_MOUSE	S182;S185	QNSSRKSsRASLGTL|SRKSSRAsLGTLSQE	Acetyl-CoA carboxylase 2	Acacb	-0.0237255	-0.0675029	-0.108877	0.914522	0.969475	17.7472	-0.107337	g2
Male	KI.10min - KI.SED	sp|E9Q4Z2|ACACB_MOUSE-S185	E9Q4Z2	ACACB_MOUSE	S185	SRKSSRAsLGTLSQE	Acetyl-CoA carboxylase 2	Acacb	-0.0267438	-0.0570549	-0.153592	0.879665	0.954962	17.7472	-0.151394	g2
Male	WT.10min - WT.SED	sp|E9Q4Z2|ACACB_MOUSE-S84	E9Q4Z2	ACACB_MOUSE	S84	QQRNSLPsSCQRPPR	Acetyl-CoA carboxylase 2	Acacb	-0.0530451	-0.145632	-0.148671	0.883489	0.956622	17.7472	-0.146547	g2
Male	KI.EXH - KI.SED	sp|E9Q4Z2|ACACB_MOUSE-S185	E9Q4Z2	ACACB_MOUSE	S185	SRKSSRAsLGTLSQE	Acetyl-CoA carboxylase 2	Acacb	-0.120687	-0.0570549	-0.677739	0.506678	0.767561	17.7472	-0.664019	g2
Male	KI.EXH - KI.SED	sp|E9Q4Z2|ACACB_MOUSE-S182;S185	E9Q4Z2	ACACB_MOUSE	S182;S185	QNSSRKSsRASLGTL|SRKSSRAsLGTLSQE	Acetyl-CoA carboxylase 2	Acacb	-0.133117	-0.0675029	-0.752363	0.461696	0.738232	17.7472	-0.736057	g2
Male	WT.EXH - WT.SED	sp|E9Q4Z2|ACACB_MOUSE-T621	E9Q4Z2	ACACB_MOUSE	T621	GESPWGVtPIPFETP	Acetyl-CoA carboxylase 2	Acacb	-0.179679	0.0880721	-0.702595	0.491422	0.757623	17.7472	-0.688049	g2
Male	KI.EXH - KI.SED	sp|E9Q4Z2|ACACB_MOUSE-S124	E9Q4Z2	ACACB_MOUSE	S124	VPDANGLsFPARPPS	Acetyl-CoA carboxylase 2	Acacb	-0.266303	0.0667102	-1.06136	0.302758	0.615593	17.7472	-1.03054	g2
Male	WT.10min - WT.SED	sp|E9Q4Z2|ACACB_MOUSE-T621	E9Q4Z2	ACACB_MOUSE	T621	GESPWGVtPIPFETP	Acetyl-CoA carboxylase 2	Acacb	-0.283671	0.0880721	-1.14932	0.265678	0.581838	17.7472	-1.11307	g2
Male	WT.10min - WT.SED	sp|E9Q4Z2|ACACB_MOUSE-S185	E9Q4Z2	ACACB_MOUSE	S185	SRKSSRAsLGTLSQE	Acetyl-CoA carboxylase 2	Acacb	-0.349431	-0.0570549	-1.59326	0.128755	0.421879	17.7472	-1.51903	g2
Male	WT.10min - WT.SED	sp|E9Q4Z2|ACACB_MOUSE-S124	E9Q4Z2	ACACB_MOUSE	S124	VPDANGLsFPARPPS	Acetyl-CoA carboxylase 2	Acacb	-0.395398	0.0667102	-1.27951	0.217193	0.532818	17.7472	-1.23403	g2
Male	WT.EXH - WT.SED	sp|E9Q4Z2|ACACB_MOUSE-S185	E9Q4Z2	ACACB_MOUSE	S185	SRKSSRAsLGTLSQE	Acetyl-CoA carboxylase 2	Acacb	-0.458248	-0.0570549	-2.01655	0.0591341	0.297669	17.7472	-1.8872	g2
Male	WT.EXH - WT.SED	sp|E9Q4Z2|ACACB_MOUSE-S84	E9Q4Z2	ACACB_MOUSE	S84	QQRNSLPsSCQRPPR	Acetyl-CoA carboxylase 2	Acacb	-0.531983	-0.145632	-1.439	0.167554	0.473607	17.7472	-1.38011	g2
Male	WT.EXH - WT.SED	sp|E9Q4Z2|ACACB_MOUSE-S182;S185	E9Q4Z2	ACACB_MOUSE	S182;S185	QNSSRKSsRASLGTL|SRKSSRAsLGTLSQE	Acetyl-CoA carboxylase 2	Acacb	-0.610285	-0.0675029	-2.70293	0.0146866	0.151064	17.7472	-2.44002	g2
Male	WT.EXH - WT.SED	sp|E9Q4Z2|ACACB_MOUSE-S124	E9Q4Z2	ACACB_MOUSE	S124	VPDANGLsFPARPPS	Acetyl-CoA carboxylase 2	Acacb	-0.775622	0.0667102	-2.42238	0.0263594	0.20295	17.7472	-2.22087	g2
Male	(KI.10min - KI.SED) - (WT.10min - WT.SED)	sp|P51174|ACADL_MOUSE-S54	P51174	ACADL_MOUSE	S54	VGIRRIFsSEHDIFR	Long-chain specific acyl-CoA dehydrogenase, mitochondrial	Acadl	1.2337	-0.0116115	3.0898	0.00639778	0.244103	17.7472	2.72667	g1
Male	(KI.EXH - KI.SED) - (WT.EXH - WT.SED)	sp|P51174|ACADL_MOUSE-S54	P51174	ACADL_MOUSE	S54	VGIRRIFsSEHDIFR	Long-chain specific acyl-CoA dehydrogenase, mitochondrial	Acadl	0.850123	-0.0116115	2.06519	0.0538283	0.448208	17.7472	1.92822	g1
Male	(KI.10min - KI.SED) - (WT.10min - WT.SED)	sp|P51174|ACADL_MOUSE-S55	P51174	ACADL_MOUSE	S55	GIRRIFSsEHDIFRE	Long-chain specific acyl-CoA dehydrogenase, mitochondrial	Acadl	0.841282	0.0324183	2.19359	0.0418353	0.414525	17.7472	2.03516	g1
Male	(KI.10min - KI.SED) - (WT.10min - WT.SED)	sp|P51174|ACADL_MOUSE-S193	P51174	ACADL_MOUSE	S193	TNAKRSGsDWILNGS	Long-chain specific acyl-CoA dehydrogenase, mitochondrial	Acadl	0.819358	0.0207303	3.62388	0.00197842	0.173668	17.7472	3.09345	g1
Male	(KI.EXH - KI.SED) - (WT.EXH - WT.SED)	sp|P51174|ACADL_MOUSE-S193	P51174	ACADL_MOUSE	S193	TNAKRSGsDWILNGS	Long-chain specific acyl-CoA dehydrogenase, mitochondrial	Acadl	0.538384	0.0207303	2.30967	0.0331578	0.388264	17.7472	2.13017	g1
Male	(KI.EXH - KI.SED) - (WT.EXH - WT.SED)	sp|P51174|ACADL_MOUSE-S55	P51174	ACADL_MOUSE	S55	GIRRIFSsEHDIFRE	Long-chain specific acyl-CoA dehydrogenase, mitochondrial	Acadl	0.528829	0.0324183	1.33748	0.197956	0.650696	17.7472	1.2874	g1
Male	KI.10min - KI.SED	sp|P51174|ACADL_MOUSE-S54	P51174	ACADL_MOUSE	S54	VGIRRIFsSEHDIFR	Long-chain specific acyl-CoA dehydrogenase, mitochondrial	Acadl	0.369992	-0.0116115	1.49028	0.153708	0.455027	17.7472	1.42656	g2
Male	KI.10min - KI.SED	sp|P51174|ACADL_MOUSE-S193	P51174	ACADL_MOUSE	S193	TNAKRSGsDWILNGS	Long-chain specific acyl-CoA dehydrogenase, mitochondrial	Acadl	0.338967	0.0207303	2.41109	0.0269763	0.205715	17.7472	2.21186	g2
Male	KI.EXH - KI.SED	sp|P51174|ACADL_MOUSE-S193	P51174	ACADL_MOUSE	S193	TNAKRSGsDWILNGS	Long-chain specific acyl-CoA dehydrogenase, mitochondrial	Acadl	0.322075	0.0207303	2.24011	0.0381329	0.242954	17.7472	2.07342	g2
Male	KI.EXH - KI.SED	sp|P51174|ACADL_MOUSE-S54	P51174	ACADL_MOUSE	S54	VGIRRIFsSEHDIFR	Long-chain specific acyl-CoA dehydrogenase, mitochondrial	Acadl	0.172865	-0.0116115	0.680832	0.504765	0.766194	17.7472	0.667012	g2
Male	KI.EXH - KI.SED	sp|P51174|ACADL_MOUSE-S55	P51174	ACADL_MOUSE	S55	GIRRIFSsEHDIFRE	Long-chain specific acyl-CoA dehydrogenase, mitochondrial	Acadl	-0.0148802	0.0324183	-0.0610148	0.952029	0.983449	17.7472	-0.0601586	g2
Male	KI.10min - KI.SED	sp|P51174|ACADL_MOUSE-S55	P51174	ACADL_MOUSE	S55	GIRRIFSsEHDIFRE	Long-chain specific acyl-CoA dehydrogenase, mitochondrial	Acadl	-0.0432633	0.0324183	-0.181422	0.858093	0.945705	17.7472	-0.178803	g2
Male	WT.EXH - WT.SED	sp|P51174|ACADL_MOUSE-S193	P51174	ACADL_MOUSE	S193	TNAKRSGsDWILNGS	Long-chain specific acyl-CoA dehydrogenase, mitochondrial	Acadl	-0.216309	0.0207303	-1.17894	0.253985	0.570767	17.7472	-1.14072	g2
Male	WT.10min - WT.SED	sp|P51174|ACADL_MOUSE-S193	P51174	ACADL_MOUSE	S193	TNAKRSGsDWILNGS	Long-chain specific acyl-CoA dehydrogenase, mitochondrial	Acadl	-0.480391	0.0207303	-2.71288	0.0143803	0.14956	17.7472	-2.44762	g2
Male	WT.EXH - WT.SED	sp|P51174|ACADL_MOUSE-S55	P51174	ACADL_MOUSE	S55	GIRRIFSsEHDIFRE	Long-chain specific acyl-CoA dehydrogenase, mitochondrial	Acadl	-0.543709	0.0324183	-1.74702	0.0979154	0.370792	17.7472	-1.65504	g2
Male	WT.EXH - WT.SED	sp|P51174|ACADL_MOUSE-S54	P51174	ACADL_MOUSE	S54	VGIRRIFsSEHDIFR	Long-chain specific acyl-CoA dehydrogenase, mitochondrial	Acadl	-0.677258	-0.0116115	-2.09023	0.0512694	0.278003	17.7472	-1.94922	g2
Male	WT.10min - WT.SED	sp|P51174|ACADL_MOUSE-S54	P51174	ACADL_MOUSE	S54	VGIRRIFsSEHDIFR	Long-chain specific acyl-CoA dehydrogenase, mitochondrial	Acadl	-0.863708	-0.0116115	-2.762	0.0129569	0.141338	17.7472	-2.48495	g2
Male	WT.10min - WT.SED	sp|P51174|ACADL_MOUSE-S55	P51174	ACADL_MOUSE	S55	GIRRIFSsEHDIFRE	Long-chain specific acyl-CoA dehydrogenase, mitochondrial	Acadl	-0.884545	0.0324183	-2.94489	0.00875695	0.116066	17.7472	-2.6214	g2
Male	(KI.10min - KI.SED) - (WT.10min - WT.SED)	sp|P50544|ACADV_MOUSE-S57	P50544	ACADV_MOUSE	S57	LDKPETLsSDASTRE	Very long-chain specific acyl-CoA dehydrogenase, mitochondrial	Acadvl	1.17762	0.100911	3.02558	0.00735518	0.248414	17.7472	2.68032	g1
Male	(KI.EXH - KI.SED) - (WT.EXH - WT.SED)	sp|P50544|ACADV_MOUSE-S57	P50544	ACADV_MOUSE	S57	LDKPETLsSDASTRE	Very long-chain specific acyl-CoA dehydrogenase, mitochondrial	Acadvl	0.498079	0.100911	1.24125	0.230671	0.677953	17.7472	1.19863	g1
Male	(KI.10min - KI.SED) - (WT.10min - WT.SED)	sp|P50544|ACADV_MOUSE-S58	P50544	ACADV_MOUSE	S58	DKPETLSsDASTREK	Very long-chain specific acyl-CoA dehydrogenase, mitochondrial	Acadvl	0.315285	0.0916816	0.906841	0.37664	0.778546	17.7472	0.884104	g1
Male	KI.EXH - KI.SED	sp|P50544|ACADV_MOUSE-S57	P50544	ACADV_MOUSE	S57	LDKPETLsSDASTRE	Very long-chain specific acyl-CoA dehydrogenase, mitochondrial	Acadvl	0.244845	0.100911	0.989249	0.335838	0.644197	17.7472	0.962421	g2
Male	KI.10min - KI.SED	sp|P50544|ACADV_MOUSE-S57	P50544	ACADV_MOUSE	S57	LDKPETLsSDASTRE	Very long-chain specific acyl-CoA dehydrogenase, mitochondrial	Acadvl	0.225086	0.100911	0.930053	0.364823	0.668259	17.7472	0.906213	g2
Male	WT.10min - WT.SED	sp|P50544|ACADV_MOUSE-S523	P50544	ACADV_MOUSE	S523	IGSGLSLsGIVHPEL	Very long-chain specific acyl-CoA dehydrogenase, mitochondrial	Acadvl	0.0598997	0.0245888	0.390721	0.700654	0.875264	17.7472	0.384437	g2
Male	(KI.EXH - KI.SED) - (WT.EXH - WT.SED)	sp|P50544|ACADV_MOUSE-S58	P50544	ACADV_MOUSE	S58	DKPETLSsDASTREK	Very long-chain specific acyl-CoA dehydrogenase, mitochondrial	Acadvl	0.0159164	0.0916816	0.044405	0.965077	0.99377	17.7472	0.0437829	g1
Male	(KI.EXH - KI.SED) - (WT.EXH - WT.SED)	sp|P50544|ACADV_MOUSE-S523	P50544	ACADV_MOUSE	S523	IGSGLSLsGIVHPEL	Very long-chain specific acyl-CoA dehydrogenase, mitochondrial	Acadvl	0.00818344	0.0245888	0.0405508	0.968107	0.994152	17.7472	0.039983	g1
Male	WT.EXH - WT.SED	sp|P50544|ACADV_MOUSE-S57	P50544	ACADV_MOUSE	S57	LDKPETLsSDASTRE	Very long-chain specific acyl-CoA dehydrogenase, mitochondrial	Acadvl	-0.253234	0.100911	-0.801757	0.433298	0.718511	17.7472	-0.78356	g2
Male	KI.EXH - KI.SED	sp|P50544|ACADV_MOUSE-S58	P50544	ACADV_MOUSE	S58	DKPETLSsDASTREK	Very long-chain specific acyl-CoA dehydrogenase, mitochondrial	Acadvl	-0.282556	0.0916816	-1.27804	0.217701	0.533442	17.7472	-1.23267	g2
Male	WT.EXH - WT.SED	sp|P50544|ACADV_MOUSE-S58	P50544	ACADV_MOUSE	S58	DKPETLSsDASTREK	Very long-chain specific acyl-CoA dehydrogenase, mitochondrial	Acadvl	-0.298472	0.0916816	-1.05791	0.304283	0.617222	17.7472	-1.02729	g2
Male	KI.10min - KI.SED	sp|P50544|ACADV_MOUSE-S523	P50544	ACADV_MOUSE	S523	IGSGLSLsGIVHPEL	Very long-chain specific acyl-CoA dehydrogenase, mitochondrial	Acadvl	-0.313735	0.0245888	-2.57766	0.019112	0.172527	17.7472	-2.34334	g2
Male	KI.EXH - KI.SED	sp|P50544|ACADV_MOUSE-S523	P50544	ACADV_MOUSE	S523	IGSGLSLsGIVHPEL	Very long-chain specific acyl-CoA dehydrogenase, mitochondrial	Acadvl	-0.369789	0.0245888	-2.97079	0.00828097	0.112828	17.7472	-2.64039	g2
Male	(KI.10min - KI.SED) - (WT.10min - WT.SED)	sp|P50544|ACADV_MOUSE-S523	P50544	ACADV_MOUSE	S523	IGSGLSLsGIVHPEL	Very long-chain specific acyl-CoA dehydrogenase, mitochondrial	Acadvl	-0.373635	0.0245888	-1.90877	0.072599	0.484405	17.7472	-1.79534	g1
Male	WT.EXH - WT.SED	sp|P50544|ACADV_MOUSE-S523	P50544	ACADV_MOUSE	S523	IGSGLSLsGIVHPEL	Very long-chain specific acyl-CoA dehydrogenase, mitochondrial	Acadvl	-0.377973	0.0245888	-2.3795	0.0287761	0.21212	17.7472	-2.18654	g2
Male	KI.10min - KI.SED	sp|P50544|ACADV_MOUSE-S58	P50544	ACADV_MOUSE	S58	DKPETLSsDASTREK	Very long-chain specific acyl-CoA dehydrogenase, mitochondrial	Acadvl	-0.399665	0.0916816	-1.84876	0.0812237	0.341594	17.7472	-1.74363	g2
Male	WT.10min - WT.SED	sp|P50544|ACADV_MOUSE-S58	P50544	ACADV_MOUSE	S58	DKPETLSsDASTREK	Very long-chain specific acyl-CoA dehydrogenase, mitochondrial	Acadvl	-0.714951	0.0916816	-2.62567	0.0172837	0.164405	17.7472	-2.38062	g2
Male	WT.10min - WT.SED	sp|P50544|ACADV_MOUSE-S57	P50544	ACADV_MOUSE	S57	LDKPETLsSDASTRE	Very long-chain specific acyl-CoA dehydrogenase, mitochondrial	Acadvl	-0.952536	0.100911	-3.12478	0.00592856	0.0932626	17.7472	-2.75171	g2
Male	WT.10min - WT.SED	sp|Q6ZQK5|ACAP2_MOUSE-S384	Q6ZQK5	ACAP2_MOUSE	S384	KSSPSTGsLDSGNES	Arf-GAP with coiled-coil, ANK repeat and PH domain-containing protein 2	Acap2	0.185005	0.0477992	1.11712	0.278839	0.594042	17.7472	1.08293	g2
Male	WT.EXH - WT.SED	sp|Q6ZQK5|ACAP2_MOUSE-S384	Q6ZQK5	ACAP2_MOUSE	S384	KSSPSTGsLDSGNES	Arf-GAP with coiled-coil, ANK repeat and PH domain-containing protein 2	Acap2	0.118867	0.0477992	0.692725	0.497447	0.761261	17.7472	0.678512	g2
Male	KI.10min - KI.SED	sp|Q6ZQK5|ACAP2_MOUSE-S384	Q6ZQK5	ACAP2_MOUSE	S384	KSSPSTGsLDSGNES	Arf-GAP with coiled-coil, ANK repeat and PH domain-containing protein 2	Acap2	-0.385812	0.0477992	-2.93434	0.00895842	0.117575	17.7472	-2.61364	g2
Male	KI.EXH - KI.SED	sp|Q6ZQK5|ACAP2_MOUSE-S384	Q6ZQK5	ACAP2_MOUSE	S384	KSSPSTGsLDSGNES	Arf-GAP with coiled-coil, ANK repeat and PH domain-containing protein 2	Acap2	-0.455487	0.0477992	-3.38741	0.00333439	0.0684023	17.7472	-2.9351	g2
Male	(KI.10min - KI.SED) - (WT.10min - WT.SED)	sp|Q6ZQK5|ACAP2_MOUSE-S384	Q6ZQK5	ACAP2_MOUSE	S384	KSSPSTGsLDSGNES	Arf-GAP with coiled-coil, ANK repeat and PH domain-containing protein 2	Acap2	-0.570817	0.0477992	-2.69946	0.0147948	0.304566	17.7472	-2.43736	g1
Male	(KI.EXH - KI.SED) - (WT.EXH - WT.SED)	sp|Q6ZQK5|ACAP2_MOUSE-S384	Q6ZQK5	ACAP2_MOUSE	S384	KSSPSTGsLDSGNES	Arf-GAP with coiled-coil, ANK repeat and PH domain-containing protein 2	Acap2	-0.574354	0.0477992	-2.63462	0.0169618	0.31462	17.7472	-2.38753	g1
Male	(KI.10min - KI.SED) - (WT.10min - WT.SED)	sp|Q8QZT1|THIL_MOUSE-S230	Q8QZT1	THIL_MOUSE	S230	WDAGKFAsEITPITI	Acetyl-CoA acetyltransferase, mitochondrial	Acat1	0.352896	0.0339193	1.23951	0.2313	0.678427	17.7472	1.19702	g1
Male	(KI.10min - KI.SED) - (WT.10min - WT.SED)	sp|Q8QZT1|THIL_MOUSE-S238	Q8QZT1	THIL_MOUSE	S238	EITPITIsVKGKPDV	Acetyl-CoA acetyltransferase, mitochondrial	Acat1	0.277712	0.0789822	1.1953	0.247699	0.694579	17.7472	1.15596	g1
Male	(KI.EXH - KI.SED) - (WT.EXH - WT.SED)	sp|Q8QZT1|THIL_MOUSE-S230	Q8QZT1	THIL_MOUSE	S230	WDAGKFAsEITPITI	Acetyl-CoA acetyltransferase, mitochondrial	Acat1	0.134614	0.0339193	0.458616	0.652077	0.904806	17.7472	0.450879	g1
Male	(KI.EXH - KI.SED) - (WT.EXH - WT.SED)	sp|Q8QZT1|THIL_MOUSE-S238	Q8QZT1	THIL_MOUSE	S238	EITPITIsVKGKPDV	Acetyl-CoA acetyltransferase, mitochondrial	Acat1	0.0691395	0.0789822	0.288646	0.776196	0.944751	17.7472	0.284279	g1
Male	KI.EXH - KI.SED	sp|Q8QZT1|THIL_MOUSE-S230	Q8QZT1	THIL_MOUSE	S230	WDAGKFAsEITPITI	Acetyl-CoA acetyltransferase, mitochondrial	Acat1	-0.0358326	0.0339193	-0.197921	0.845356	0.9402	17.7472	-0.195047	g2
Male	KI.EXH - KI.SED	sp|Q8QZT1|THIL_MOUSE-S238	Q8QZT1	THIL_MOUSE	S238	EITPITIsVKGKPDV	Acetyl-CoA acetyltransferase, mitochondrial	Acat1	-0.0593471	0.0789822	-0.401692	0.692707	0.871054	17.7472	-0.395185	g2
Male	KI.10min - KI.SED	sp|Q8QZT1|THIL_MOUSE-S238	Q8QZT1	THIL_MOUSE	S238	EITPITIsVKGKPDV	Acetyl-CoA acetyltransferase, mitochondrial	Acat1	-0.0702984	0.0789822	-0.486612	0.632488	0.84029	17.7472	-0.478228	g2
Male	WT.EXH - WT.SED	sp|Q8QZT1|THIL_MOUSE-S238	Q8QZT1	THIL_MOUSE	S238	EITPITIsVKGKPDV	Acetyl-CoA acetyltransferase, mitochondrial	Acat1	-0.128487	0.0789822	-0.681488	0.504359	0.765922	17.7472	-0.667647	g2
Male	KI.10min - KI.SED	sp|Q8QZT1|THIL_MOUSE-S230	Q8QZT1	THIL_MOUSE	S230	WDAGKFAsEITPITI	Acetyl-CoA acetyltransferase, mitochondrial	Acat1	-0.138476	0.0339193	-0.782225	0.444395	0.726831	17.7472	-0.764793	g2
Male	WT.EXH - WT.SED	sp|Q8QZT1|THIL_MOUSE-S230	Q8QZT1	THIL_MOUSE	S230	WDAGKFAsEITPITI	Acetyl-CoA acetyltransferase, mitochondrial	Acat1	-0.170446	0.0339193	-0.737748	0.470311	0.743982	17.7472	-0.721973	g2
Male	WT.10min - WT.SED	sp|Q8QZT1|THIL_MOUSE-S238	Q8QZT1	THIL_MOUSE	S238	EITPITIsVKGKPDV	Acetyl-CoA acetyltransferase, mitochondrial	Acat1	-0.34801	0.0789822	-1.91254	0.0720852	0.324951	17.7472	-1.79858	g2
Male	WT.10min - WT.SED	sp|Q8QZT1|THIL_MOUSE-S230	Q8QZT1	THIL_MOUSE	S230	WDAGKFAsEITPITI	Acetyl-CoA acetyltransferase, mitochondrial	Acat1	-0.491372	0.0339193	-2.20368	0.041005	0.250795	17.7472	-2.04348	g2
Male	(KI.10min - KI.SED) - (WT.10min - WT.SED)	sp|Q5XG73|ACBD5_MOUSE-S421	Q5XG73	ACBD5_MOUSE	S421	SDRGSRGsLNEQIAL	Acyl-CoA-binding domain-containing protein 5	Acbd5	1.1289	0.163791	2.06139	0.0542273	0.449882	17.7472	1.92502	g1
Male	(KI.EXH - KI.SED) - (WT.EXH - WT.SED)	sp|Q5XG73|ACBD5_MOUSE-S421	Q5XG73	ACBD5_MOUSE	S421	SDRGSRGsLNEQIAL	Acyl-CoA-binding domain-containing protein 5	Acbd5	0.96555	0.163791	1.71017	0.10466	0.543992	17.7472	1.62267	g1
Male	KI.EXH - KI.SED	sp|Q5XG73|ACBD5_MOUSE-S421	Q5XG73	ACBD5_MOUSE	S421	SDRGSRGsLNEQIAL	Acyl-CoA-binding domain-containing protein 5	Acbd5	0.721305	0.163791	2.07127	0.0531972	0.283089	17.7472	1.93332	g2
Male	KI.EXH - KI.SED	sp|Q5XG73|ACBD5_MOUSE-S418	Q5XG73	ACBD5_MOUSE	S418	RWGSDRGsRGSLNEQ	Acyl-CoA-binding domain-containing protein 5	Acbd5	0.665974	-0.00417727	3.76126	0.00145973	0.0423038	17.7472	3.18257	g2
Male	KI.10min - KI.SED	sp|Q5XG73|ACBD5_MOUSE-S421	Q5XG73	ACBD5_MOUSE	S421	SDRGSRGsLNEQIAL	Acyl-CoA-binding domain-containing protein 5	Acbd5	0.623838	0.163791	1.83203	0.0837837	0.346023	17.7472	1.72914	g2
Male	(KI.10min - KI.SED) - (WT.10min - WT.SED)	sp|Q5XG73|ACBD5_MOUSE-S418	Q5XG73	ACBD5_MOUSE	S418	RWGSDRGsRGSLNEQ	Acyl-CoA-binding domain-containing protein 5	Acbd5	0.458877	-0.00417727	1.64801	0.11694	0.560494	17.7472	1.56775	g1
Male	KI.10min - KI.SED	sp|Q5XG73|ACBD5_MOUSE-S418	Q5XG73	ACBD5_MOUSE	S418	RWGSDRGsRGSLNEQ	Acyl-CoA-binding domain-containing protein 5	Acbd5	0.40278	-0.00417727	2.32642	0.0320535	0.223348	17.7472	2.14374	g2
Male	WT.EXH - WT.SED	sp|Q5XG73|ACBD5_MOUSE-S418	Q5XG73	ACBD5_MOUSE	S418	RWGSDRGsRGSLNEQ	Acyl-CoA-binding domain-containing protein 5	Acbd5	0.349446	-0.00417727	1.54655	0.139618	0.436442	17.7472	1.47721	g2
Male	(KI.EXH - KI.SED) - (WT.EXH - WT.SED)	sp|Q5XG73|ACBD5_MOUSE-S418	Q5XG73	ACBD5_MOUSE	S418	RWGSDRGsRGSLNEQ	Acyl-CoA-binding domain-containing protein 5	Acbd5	0.316528	-0.00417727	1.10264	0.284911	0.722201	17.7472	1.06935	g1
Male	WT.10min - WT.SED	sp|Q5XG73|ACBD5_MOUSE-S418	Q5XG73	ACBD5_MOUSE	S418	RWGSDRGsRGSLNEQ	Acyl-CoA-binding domain-containing protein 5	Acbd5	-0.0560969	-0.00417727	-0.257241	0.799952	0.92001	17.7472	-0.25341	g2
Male	WT.EXH - WT.SED	sp|Q5XG73|ACBD5_MOUSE-S421	Q5XG73	ACBD5_MOUSE	S421	SDRGSRGsLNEQIAL	Acyl-CoA-binding domain-containing protein 5	Acbd5	-0.244245	0.163791	-0.549604	0.589441	0.817011	17.7472	-0.539646	g2
Male	WT.10min - WT.SED	sp|Q5XG73|ACBD5_MOUSE-S421	Q5XG73	ACBD5_MOUSE	S421	SDRGSRGsLNEQIAL	Acyl-CoA-binding domain-containing protein 5	Acbd5	-0.505061	0.163791	-1.17756	0.254521	0.571204	17.7472	-1.13944	g2
Male	WT.10min - WT.SED	sp|P09470|ACE_MOUSE-S1305	P09470	ACE_MOUSE	S1305	HRGPQFGsEVELRHS	Angiotensin-converting enzyme	Ace	0.0140962	0.00453493	0.0982641	0.922824	0.972299	17.7472	0.0968772	g2
Male	KI.10min - KI.SED	sp|P09470|ACE_MOUSE-S1305	P09470	ACE_MOUSE	S1305	HRGPQFGsEVELRHS	Angiotensin-converting enzyme	Ace	-0.00509621	0.00453493	-0.0447467	0.964809	0.988342	17.7472	-0.0441198	g2
Male	(KI.10min - KI.SED) - (WT.10min - WT.SED)	sp|P09470|ACE_MOUSE-S1305	P09470	ACE_MOUSE	S1305	HRGPQFGsEVELRHS	Angiotensin-converting enzyme	Ace	-0.0191924	0.00453493	-0.104782	0.917724	0.983179	17.7472	-0.103301	g1
Male	(KI.EXH - KI.SED) - (WT.EXH - WT.SED)	sp|P09470|ACE_MOUSE-S1305	P09470	ACE_MOUSE	S1305	HRGPQFGsEVELRHS	Angiotensin-converting enzyme	Ace	-0.0203711	0.00453493	-0.107877	0.915303	0.982741	17.7472	-0.106352	g1
Male	WT.EXH - WT.SED	sp|P09470|ACE_MOUSE-S1305	P09470	ACE_MOUSE	S1305	HRGPQFGsEVELRHS	Angiotensin-converting enzyme	Ace	-0.0940237	0.00453493	-0.632577	0.535076	0.785312	17.7472	-0.620277	g2
Male	KI.EXH - KI.SED	sp|P09470|ACE_MOUSE-S1305	P09470	ACE_MOUSE	S1305	HRGPQFGsEVELRHS	Angiotensin-converting enzyme	Ace	-0.114395	0.00453493	-0.982145	0.339229	0.646937	17.7472	-0.95569	g2
Male	KI.EXH - KI.SED	sp|Q9JIX8|ACINU_MOUSE-S863	Q9JIX8	ACINU_MOUSE	S863	AATQKKPsISITTES	Apoptotic chromatin condensation inducer in the nucleus	Acin1	0.921505	0.0155493	4.07728	0.000725319	0.0281904	17.7472	3.37983	g2
Male	WT.EXH - WT.SED	sp|Q9JIX8|ACINU_MOUSE-S710	Q9JIX8	ACINU_MOUSE	S710	SVRGRHLsHPEPEQQ	Apoptotic chromatin condensation inducer in the nucleus	Acin1	0.870731	0.0149043	4.08323	0.000715853	0.02789	17.7472	3.38343	g2
Male	KI.EXH - KI.SED	sp|Q9JIX8|ACINU_MOUSE-S561	Q9JIX8	ACINU_MOUSE	S561	QKEGRRAsHALFPEH	Apoptotic chromatin condensation inducer in the nucleus	Acin1	0.73042	0.126198	3.83061	0.00125195	0.0382685	17.7472	3.22677	g2
Male	(KI.EXH - KI.SED) - (WT.EXH - WT.SED)	sp|Q9JIX8|ACINU_MOUSE-S863	Q9JIX8	ACINU_MOUSE	S863	AATQKKPsISITTES	Apoptotic chromatin condensation inducer in the nucleus	Acin1	0.69308	0.0155493	1.89149	0.0749953	0.490055	17.7472	1.78049	g1
Male	KI.EXH - KI.SED	sp|Q9JIX8|ACINU_MOUSE-S710	Q9JIX8	ACINU_MOUSE	S710	SVRGRHLsHPEPEQQ	Apoptotic chromatin condensation inducer in the nucleus	Acin1	0.618826	0.0149043	3.70324	0.00165983	0.0455027	17.7472	3.14518	g2
Male	(KI.10min - KI.SED) - (WT.10min - WT.SED)	sp|Q9JIX8|ACINU_MOUSE-S863	Q9JIX8	ACINU_MOUSE	S863	AATQKKPsISITTES	Apoptotic chromatin condensation inducer in the nucleus	Acin1	0.528361	0.0155493	1.48659	0.154672	0.604233	17.7472	1.42322	g1
Male	(KI.10min - KI.SED) - (WT.10min - WT.SED)	sp|Q9JIX8|ACINU_MOUSE-S561	Q9JIX8	ACINU_MOUSE	S561	QKEGRRAsHALFPEH	Apoptotic chromatin condensation inducer in the nucleus	Acin1	0.525614	0.126198	1.75287	0.0968804	0.530762	17.7472	1.66017	g1
Male	(KI.EXH - KI.SED) - (WT.EXH - WT.SED)	sp|Q9JIX8|ACINU_MOUSE-S561	Q9JIX8	ACINU_MOUSE	S561	QKEGRRAsHALFPEH	Apoptotic chromatin condensation inducer in the nucleus	Acin1	0.506893	0.126198	1.63968	0.118677	0.560494	17.7472	1.56035	g1
Male	KI.10min - KI.SED	sp|Q9JIX8|ACINU_MOUSE-S863	Q9JIX8	ACINU_MOUSE	S863	AATQKKPsISITTES	Apoptotic chromatin condensation inducer in the nucleus	Acin1	0.480417	0.0155493	2.17388	0.0435009	0.258279	17.7472	2.01887	g2
Male	KI.10min - KI.SED	sp|Q9JIX8|ACINU_MOUSE-S561	Q9JIX8	ACINU_MOUSE	S561	QKEGRRAsHALFPEH	Apoptotic chromatin condensation inducer in the nucleus	Acin1	0.468515	0.126198	2.51283	0.0218731	0.184391	17.7472	2.29256	g2
Male	(KI.EXH - KI.SED) - (WT.EXH - WT.SED)	sp|Q9JIX8|ACINU_MOUSE-S825	Q9JIX8	ACINU_MOUSE	S825	KSFKRKIsVVSATKG	Apoptotic chromatin condensation inducer in the nucleus	Acin1	0.352522	-0.0553721	1.16299	0.260235	0.70437	17.7472	1.12584	g1
Male	(KI.10min - KI.SED) - (WT.10min - WT.SED)	sp|Q9JIX8|ACINU_MOUSE-S825	Q9JIX8	ACINU_MOUSE	S825	KSFKRKIsVVSATKG	Apoptotic chromatin condensation inducer in the nucleus	Acin1	0.351852	-0.0553721	1.19672	0.24716	0.694241	17.7472	1.15727	g1
Male	KI.10min - KI.SED	sp|Q9JIX8|ACINU_MOUSE-S468	Q9JIX8	ACINU_MOUSE	S468	GAREPLAsPHPAQLL	Apoptotic chromatin condensation inducer in the nucleus	Acin1	0.336852	-0.00469352	2.8293	0.0112245	0.131664	17.7472	2.53563	g2
Male	KI.10min - KI.SED	sp|Q9JIX8|ACINU_MOUSE-S710	Q9JIX8	ACINU_MOUSE	S710	SVRGRHLsHPEPEQQ	Apoptotic chromatin condensation inducer in the nucleus	Acin1	0.300178	0.0149043	1.83711	0.0829983	0.344381	17.7472	1.73355	g2
Male	(KI.10min - KI.SED) - (WT.10min - WT.SED)	sp|Q9JIX8|ACINU_MOUSE-S468	Q9JIX8	ACINU_MOUSE	S468	GAREPLAsPHPAQLL	Apoptotic chromatin condensation inducer in the nucleus	Acin1	0.288638	-0.00469352	1.50743	0.149295	0.599368	17.7472	1.44203	g1
Male	(KI.10min - KI.SED) - (WT.10min - WT.SED)	sp|Q9JIX8|ACINU_MOUSE-S710	Q9JIX8	ACINU_MOUSE	S710	SVRGRHLsHPEPEQQ	Apoptotic chromatin condensation inducer in the nucleus	Acin1	0.249925	0.0149043	0.951066	0.354345	0.767994	17.7472	0.926195	g1
Male	(KI.EXH - KI.SED) - (WT.EXH - WT.SED)	sp|Q9JIX8|ACINU_MOUSE-S391	Q9JIX8	ACINU_MOUSE	S391	EEKSQSPsPPPLPED	Apoptotic chromatin condensation inducer in the nucleus	Acin1	0.241658	0.00871994	1.39929	0.178962	0.633796	17.7472	1.34396	g1
Male	KI.10min - KI.SED	sp|Q9JIX8|ACINU_MOUSE-S898	Q9JIX8	ACINU_MOUSE	S898	HADDSRIsEDETERN	Apoptotic chromatin condensation inducer in the nucleus	Acin1	0.237248	0.00590395	1.56172	0.136009	0.431645	17.7472	1.49082	g2
Male	WT.EXH - WT.SED	sp|Q9JIX8|ACINU_MOUSE-S413	Q9JIX8	ACINU_MOUSE	S413	LQPEQIVsEEETPPP	Apoptotic chromatin condensation inducer in the nucleus	Acin1	0.22964	-0.0455333	1.36125	0.19047	0.502004	17.7472	1.30919	g2
Male	WT.EXH - WT.SED	sp|Q9JIX8|ACINU_MOUSE-S863	Q9JIX8	ACINU_MOUSE	S863	AATQKKPsISITTES	Apoptotic chromatin condensation inducer in the nucleus	Acin1	0.228425	0.0155493	0.791997	0.438821	0.722813	17.7472	0.774185	g2
Male	WT.EXH - WT.SED	sp|Q9JIX8|ACINU_MOUSE-S561	Q9JIX8	ACINU_MOUSE	S561	QKEGRRAsHALFPEH	Apoptotic chromatin condensation inducer in the nucleus	Acin1	0.223527	0.126198	0.918613	0.370615	0.672612	17.7472	0.895322	g2
Male	KI.EXH - KI.SED	sp|Q9JIX8|ACINU_MOUSE-S468	Q9JIX8	ACINU_MOUSE	S468	GAREPLAsPHPAQLL	Apoptotic chromatin condensation inducer in the nucleus	Acin1	0.219927	-0.00469352	1.80624	0.0878695	0.353655	17.7472	1.70675	g2
Male	(KI.10min - KI.SED) - (WT.10min - WT.SED)	sp|Q9JIX8|ACINU_MOUSE-S479	Q9JIX8	ACINU_MOUSE	S479	AQLLRSLsPLSGTTD	Apoptotic chromatin condensation inducer in the nucleus	Acin1	0.179588	-0.0179087	0.923828	0.367967	0.774984	17.7472	0.900288	g1
Male	(KI.10min - KI.SED) - (WT.10min - WT.SED)	sp|Q9JIX8|ACINU_MOUSE-S391	Q9JIX8	ACINU_MOUSE	S391	EEKSQSPsPPPLPED	Apoptotic chromatin condensation inducer in the nucleus	Acin1	0.162433	0.00871994	0.969666	0.345243	0.761592	17.7472	0.943856	g1
Male	WT.10min - WT.SED	sp|Q9JIX8|ACINU_MOUSE-S413	Q9JIX8	ACINU_MOUSE	S413	LQPEQIVsEEETPPP	Apoptotic chromatin condensation inducer in the nucleus	Acin1	0.158428	-0.0455333	0.973055	0.343603	0.651057	17.7472	0.94707	g2
Male	(KI.EXH - KI.SED) - (WT.EXH - WT.SED)	sp|Q9JIX8|ACINU_MOUSE-S479;T487	Q9JIX8	ACINU_MOUSE	S479;T487	AQLLRSLsPLSGTTD|PLSGTTDtKAESPAG	Apoptotic chromatin condensation inducer in the nucleus	Acin1	0.156648	-0.0255982	0.800721	0.433883	0.809822	17.7472	0.782565	g1
Male	WT.10min - WT.SED	sp|Q9JIX8|ACINU_MOUSE-S479;T487	Q9JIX8	ACINU_MOUSE	S479;T487	AQLLRSLsPLSGTTD|PLSGTTDtKAESPAG	Apoptotic chromatin condensation inducer in the nucleus	Acin1	0.145691	-0.0255982	0.980318	0.340105	0.647732	17.7472	0.953958	g2
Male	KI.10min - KI.SED	sp|Q9JIX8|ACINU_MOUSE-S479	Q9JIX8	ACINU_MOUSE	S479	AQLLRSLsPLSGTTD	Apoptotic chromatin condensation inducer in the nucleus	Acin1	0.143492	-0.0179087	1.18712	0.250827	0.568063	17.7472	1.14834	g2
Male	WT.10min - WT.SED	sp|Q9JIX8|ACINU_MOUSE-S898	Q9JIX8	ACINU_MOUSE	S898	HADDSRIsEDETERN	Apoptotic chromatin condensation inducer in the nucleus	Acin1	0.142094	0.00590395	0.742605	0.467437	0.741795	17.7472	0.726655	g2
Male	(KI.EXH - KI.SED) - (WT.EXH - WT.SED)	sp|Q9JIX8|ACINU_MOUSE-S468	Q9JIX8	ACINU_MOUSE	S468	GAREPLAsPHPAQLL	Apoptotic chromatin condensation inducer in the nucleus	Acin1	0.127829	-0.00469352	0.647549	0.525565	0.853041	17.7472	0.63479	g1
Male	KI.EXH - KI.SED	sp|Q9JIX8|ACINU_MOUSE-S479;T487	Q9JIX8	ACINU_MOUSE	S479;T487	AQLLRSLsPLSGTTD|PLSGTTDtKAESPAG	Apoptotic chromatin condensation inducer in the nucleus	Acin1	0.117505	-0.0255982	0.973794	0.343246	0.65072	17.7472	0.947772	g2
Male	(KI.10min - KI.SED) - (WT.10min - WT.SED)	sp|Q9JIX8|ACINU_MOUSE-S895	Q9JIX8	ACINU_MOUSE	S895	VDLHADDsRISEDET	Apoptotic chromatin condensation inducer in the nucleus	Acin1	0.104856	-0.0153333	0.644563	0.527455	0.853932	17.7472	0.631896	g1
Male	(KI.EXH - KI.SED) - (WT.EXH - WT.SED)	sp|Q9JIX8|ACINU_MOUSE-S657	Q9JIX8	ACINU_MOUSE	S657	SSSRKSLsPGVSRDS	Apoptotic chromatin condensation inducer in the nucleus	Acin1	0.102532	-0.0398692	0.435068	0.668757	0.909832	17.7472	0.427854	g1
Male	(KI.10min - KI.SED) - (WT.10min - WT.SED)	sp|Q9JIX8|ACINU_MOUSE-S898	Q9JIX8	ACINU_MOUSE	S898	HADDSRIsEDETERN	Apoptotic chromatin condensation inducer in the nucleus	Acin1	0.0951534	0.00590395	0.389465	0.701566	0.921752	17.7472	0.383208	g1
Male	WT.EXH - WT.SED	sp|Q9JIX8|ACINU_MOUSE-S468	Q9JIX8	ACINU_MOUSE	S468	GAREPLAsPHPAQLL	Apoptotic chromatin condensation inducer in the nucleus	Acin1	0.092098	-0.00469352	0.592725	0.560843	0.801103	17.7472	0.58159	g2
Male	(KI.EXH - KI.SED) - (WT.EXH - WT.SED)	sp|Q9JIX8|ACINU_MOUSE-S898	Q9JIX8	ACINU_MOUSE	S898	HADDSRIsEDETERN	Apoptotic chromatin condensation inducer in the nucleus	Acin1	0.0873568	0.00590395	0.346816	0.732808	0.932205	17.7472	0.341393	g1
Male	KI.EXH - KI.SED	sp|Q9JIX8|ACINU_MOUSE-S825	Q9JIX8	ACINU_MOUSE	S825	KSFKRKIsVVSATKG	Apoptotic chromatin condensation inducer in the nucleus	Acin1	0.0856955	-0.0553721	0.458353	0.652262	0.850703	17.7472	0.450622	g2
Male	(KI.10min - KI.SED) - (WT.10min - WT.SED)	sp|Q9JIX8|ACINU_MOUSE-S216	Q9JIX8	ACINU_MOUSE	S216	FSEEKGEsDDEKPRK	Apoptotic chromatin condensation inducer in the nucleus	Acin1	0.0841722	-0.0144435	0.340526	0.737458	0.932914	17.7472	0.335221	g1
Male	KI.EXH - KI.SED	sp|Q9JIX8|ACINU_MOUSE-S391	Q9JIX8	ACINU_MOUSE	S391	EEKSQSPsPPPLPED	Apoptotic chromatin condensation inducer in the nucleus	Acin1	0.0815778	0.00871994	0.765827	0.453845	0.732933	17.7472	0.749021	g2
Male	KI.10min - KI.SED	sp|Q9JIX8|ACINU_MOUSE-S391	Q9JIX8	ACINU_MOUSE	S391	EEKSQSPsPPPLPED	Apoptotic chromatin condensation inducer in the nucleus	Acin1	0.0759994	0.00871994	0.729648	0.475126	0.747268	17.7472	0.714163	g2
Male	KI.10min - KI.SED	sp|Q9JIX8|ACINU_MOUSE-S825	Q9JIX8	ACINU_MOUSE	S825	KSFKRKIsVVSATKG	Apoptotic chromatin condensation inducer in the nucleus	Acin1	0.0732811	-0.0553721	0.400847	0.693318	0.871366	17.7472	0.394357	g2
Male	WT.10min - WT.SED	sp|Q9JIX8|ACINU_MOUSE-S710	Q9JIX8	ACINU_MOUSE	S710	SVRGRHLsHPEPEQQ	Apoptotic chromatin condensation inducer in the nucleus	Acin1	0.0502531	0.0149043	0.244175	0.809896	0.924625	17.7472	0.24056	g2
Male	KI.10min - KI.SED	sp|Q9JIX8|ACINU_MOUSE-S895	Q9JIX8	ACINU_MOUSE	S895	VDLHADDsRISEDET	Apoptotic chromatin condensation inducer in the nucleus	Acin1	0.0498329	-0.0153333	0.492655	0.628296	0.837979	17.7472	0.484126	g2
Male	WT.10min - WT.SED	sp|Q9JIX8|ACINU_MOUSE-S468	Q9JIX8	ACINU_MOUSE	S468	GAREPLAsPHPAQLL	Apoptotic chromatin condensation inducer in the nucleus	Acin1	0.0482145	-0.00469352	0.321513	0.751578	0.898253	17.7472	0.31656	g2
Male	WT.10min - WT.SED	sp|Q9JIX8|ACINU_MOUSE-S526	Q9JIX8	ACINU_MOUSE	S526	VESEREKsAPLPLTV	Apoptotic chromatin condensation inducer in the nucleus	Acin1	0.0330717	-0.0533447	0.151878	0.880996	0.955494	17.7472	0.149707	g2
Male	KI.EXH - KI.SED	sp|Q9JIX8|ACINU_MOUSE-S898	Q9JIX8	ACINU_MOUSE	S898	HADDSRIsEDETERN	Apoptotic chromatin condensation inducer in the nucleus	Acin1	0.0186423	0.00590395	0.119993	0.905837	0.965988	17.7472	0.118291	g2
Male	KI.10min - KI.SED	sp|Q9JIX8|ACINU_MOUSE-S479;T487	Q9JIX8	ACINU_MOUSE	S479;T487	AQLLRSLsPLSGTTD|PLSGTTDtKAESPAG	Apoptotic chromatin condensation inducer in the nucleus	Acin1	0.00373416	-0.0255982	0.0316481	0.975106	0.991403	17.7472	0.0312052	g2
Male	(KI.EXH - KI.SED) - (WT.EXH - WT.SED)	sp|Q9JIX8|ACINU_MOUSE-S479	Q9JIX8	ACINU_MOUSE	S479	AQLLRSLsPLSGTTD	Apoptotic chromatin condensation inducer in the nucleus	Acin1	-0.000604217	-0.0179087	-0.00301484	0.997628	0.999289	17.7472	-0.00297269	g1
Male	WT.EXH - WT.SED	sp|Q9JIX8|ACINU_MOUSE-S895	Q9JIX8	ACINU_MOUSE	S895	VDLHADDsRISEDET	Apoptotic chromatin condensation inducer in the nucleus	Acin1	-0.001582	-0.0153333	-0.0119838	0.990572	0.996026	17.7472	-0.0118162	g2
Male	WT.EXH - WT.SED	sp|Q9JIX8|ACINU_MOUSE-S216	Q9JIX8	ACINU_MOUSE	S216	FSEEKGEsDDEKPRK	Apoptotic chromatin condensation inducer in the nucleus	Acin1	-0.0136535	-0.0144435	-0.0680682	0.946492	0.981321	17.7472	-0.0671122	g2
Male	(KI.10min - KI.SED) - (WT.10min - WT.SED)	sp|Q9JIX8|ACINU_MOUSE-S657	Q9JIX8	ACINU_MOUSE	S657	SSSRKSLsPGVSRDS	Apoptotic chromatin condensation inducer in the nucleus	Acin1	-0.0184191	-0.0398692	-0.0805769	0.93668	0.9879	17.7472	-0.0794432	g1
Male	KI.10min - KI.SED	sp|Q9JIX8|ACINU_MOUSE-S413	Q9JIX8	ACINU_MOUSE	S413	LQPEQIVsEEETPPP	Apoptotic chromatin condensation inducer in the nucleus	Acin1	-0.0259257	-0.0455333	-0.200566	0.843319	0.939423	17.7472	-0.19765	g2
Male	WT.10min - WT.SED	sp|Q9JIX8|ACINU_MOUSE-S479	Q9JIX8	ACINU_MOUSE	S479	AQLLRSLsPLSGTTD	Apoptotic chromatin condensation inducer in the nucleus	Acin1	-0.0360968	-0.0179087	-0.237093	0.8153	0.926852	17.7472	-0.233594	g2
Male	WT.EXH - WT.SED	sp|Q9JIX8|ACINU_MOUSE-S479;T487	Q9JIX8	ACINU_MOUSE	S479;T487	AQLLRSLsPLSGTTD|PLSGTTDtKAESPAG	Apoptotic chromatin condensation inducer in the nucleus	Acin1	-0.0391426	-0.0255982	-0.254195	0.802267	0.921159	17.7472	-0.250415	g2
Male	(KI.EXH - KI.SED) - (WT.EXH - WT.SED)	sp|Q9JIX8|ACINU_MOUSE-S895	Q9JIX8	ACINU_MOUSE	S895	VDLHADDsRISEDET	Apoptotic chromatin condensation inducer in the nucleus	Acin1	-0.041053	-0.0153333	-0.244779	0.809435	0.954568	17.7472	-0.241154	g1
Male	KI.EXH - KI.SED	sp|Q9JIX8|ACINU_MOUSE-S895	Q9JIX8	ACINU_MOUSE	S895	VDLHADDsRISEDET	Apoptotic chromatin condensation inducer in the nucleus	Acin1	-0.042635	-0.0153333	-0.412144	0.68517	0.867603	17.7472	-0.405419	g2
Male	WT.10min - WT.SED	sp|Q9JIX8|ACINU_MOUSE-S863	Q9JIX8	ACINU_MOUSE	S863	AATQKKPsISITTES	Apoptotic chromatin condensation inducer in the nucleus	Acin1	-0.0479441	0.0155493	-0.17224	0.865198	0.948578	17.7472	-0.169761	g2
Male	WT.EXH - WT.SED	sp|Q9JIX8|ACINU_MOUSE-S526	Q9JIX8	ACINU_MOUSE	S526	VESEREKsAPLPLTV	Apoptotic chromatin condensation inducer in the nucleus	Acin1	-0.0483862	-0.0533447	-0.214458	0.832635	0.934602	17.7472	-0.211324	g2
Male	WT.10min - WT.SED	sp|Q9JIX8|ACINU_MOUSE-S895	Q9JIX8	ACINU_MOUSE	S895	VDLHADDsRISEDET	Apoptotic chromatin condensation inducer in the nucleus	Acin1	-0.0550234	-0.0153333	-0.431871	0.671036	0.860482	17.7472	-0.424726	g2
Male	WT.10min - WT.SED	sp|Q9JIX8|ACINU_MOUSE-S561	Q9JIX8	ACINU_MOUSE	S561	QKEGRRAsHALFPEH	Apoptotic chromatin condensation inducer in the nucleus	Acin1	-0.0570991	0.126198	-0.243136	0.810688	0.92499	17.7472	-0.239539	g2
Male	WT.EXH - WT.SED	sp|Q9JIX8|ACINU_MOUSE-S898	Q9JIX8	ACINU_MOUSE	S898	HADDSRIsEDETERN	Apoptotic chromatin condensation inducer in the nucleus	Acin1	-0.0687145	0.00590395	-0.346586	0.732977	0.890039	17.7472	-0.341168	g2
Male	WT.10min - WT.SED	sp|Q9JIX8|ACINU_MOUSE-S391	Q9JIX8	ACINU_MOUSE	S391	EEKSQSPsPPPLPED	Apoptotic chromatin condensation inducer in the nucleus	Acin1	-0.0864338	0.00871994	-0.658821	0.518468	0.775069	17.7472	-0.645709	g2
Male	KI.EXH - KI.SED	sp|Q9JIX8|ACINU_MOUSE-S657	Q9JIX8	ACINU_MOUSE	S657	SSSRKSLsPGVSRDS	Apoptotic chromatin condensation inducer in the nucleus	Acin1	-0.109889	-0.0398692	-0.755973	0.459583	0.737018	17.7472	-0.739534	g2
Male	KI.EXH - KI.SED	sp|Q9JIX8|ACINU_MOUSE-S413	Q9JIX8	ACINU_MOUSE	S413	LQPEQIVsEEETPPP	Apoptotic chromatin condensation inducer in the nucleus	Acin1	-0.113939	-0.0455333	-0.861899	0.40024	0.695779	17.7472	-0.841193	g2
Male	KI.10min - KI.SED	sp|Q9JIX8|ACINU_MOUSE-S216	Q9JIX8	ACINU_MOUSE	S216	FSEEKGEsDDEKPRK	Apoptotic chromatin condensation inducer in the nucleus	Acin1	-0.11412	-0.0144435	-0.742506	0.467496	0.741812	17.7472	-0.72656	g2
Male	WT.10min - WT.SED	sp|Q9JIX8|ACINU_MOUSE-S657	Q9JIX8	ACINU_MOUSE	S657	SSSRKSLsPGVSRDS	Apoptotic chromatin condensation inducer in the nucleus	Acin1	-0.134275	-0.0398692	-0.75002	0.463071	0.739119	17.7472	-0.7338	g2
Male	(KI.10min - KI.SED) - (WT.10min - WT.SED)	sp|Q9JIX8|ACINU_MOUSE-S479;T487	Q9JIX8	ACINU_MOUSE	S479;T487	AQLLRSLsPLSGTTD|PLSGTTDtKAESPAG	Apoptotic chromatin condensation inducer in the nucleus	Acin1	-0.141957	-0.0255982	-0.748091	0.464204	0.823173	17.7472	-0.731942	g1
Male	KI.10min - KI.SED	sp|Q9JIX8|ACINU_MOUSE-S657	Q9JIX8	ACINU_MOUSE	S657	SSSRKSLsPGVSRDS	Apoptotic chromatin condensation inducer in the nucleus	Acin1	-0.152694	-0.0398692	-1.07428	0.297085	0.611045	17.7472	-1.04271	g2
Male	WT.EXH - WT.SED	sp|Q9JIX8|ACINU_MOUSE-S391	Q9JIX8	ACINU_MOUSE	S391	EEKSQSPsPPPLPED	Apoptotic chromatin condensation inducer in the nucleus	Acin1	-0.16008	0.00871994	-1.17762	0.254501	0.571195	17.7472	-1.13949	g2
Male	(KI.10min - KI.SED) - (WT.10min - WT.SED)	sp|Q9JIX8|ACINU_MOUSE-S413	Q9JIX8	ACINU_MOUSE	S413	LQPEQIVsEEETPPP	Apoptotic chromatin condensation inducer in the nucleus	Acin1	-0.184353	-0.0455333	-0.88679	0.387051	0.785923	17.7472	-0.864977	g1
Male	WT.EXH - WT.SED	sp|Q9JIX8|ACINU_MOUSE-S479	Q9JIX8	ACINU_MOUSE	S479	AQLLRSLsPLSGTTD	Apoptotic chromatin condensation inducer in the nucleus	Acin1	-0.192255	-0.0179087	-1.21873	0.238898	0.555646	17.7472	-1.17774	g2
Male	KI.EXH - KI.SED	sp|Q9JIX8|ACINU_MOUSE-S479	Q9JIX8	ACINU_MOUSE	S479	AQLLRSLsPLSGTTD	Apoptotic chromatin condensation inducer in the nucleus	Acin1	-0.192859	-0.0179087	-1.56014	0.13638	0.432025	17.7472	-1.48941	g2
Male	WT.10min - WT.SED	sp|Q9JIX8|ACINU_MOUSE-S216	Q9JIX8	ACINU_MOUSE	S216	FSEEKGEsDDEKPRK	Apoptotic chromatin condensation inducer in the nucleus	Acin1	-0.198292	-0.0144435	-1.02429	0.319457	0.630376	17.7472	-0.995574	g2
Male	KI.10min - KI.SED	sp|Q9JIX8|ACINU_MOUSE-S526	Q9JIX8	ACINU_MOUSE	S526	VESEREKsAPLPLTV	Apoptotic chromatin condensation inducer in the nucleus	Acin1	-0.201977	-0.0533447	-1.16832	0.258134	0.574276	17.7472	-1.13081	g2
Male	WT.EXH - WT.SED	sp|Q9JIX8|ACINU_MOUSE-S657	Q9JIX8	ACINU_MOUSE	S657	SSSRKSLsPGVSRDS	Apoptotic chromatin condensation inducer in the nucleus	Acin1	-0.21242	-0.0398692	-1.14513	0.267362	0.583532	17.7472	-1.10916	g2
Male	(KI.10min - KI.SED) - (WT.10min - WT.SED)	sp|Q9JIX8|ACINU_MOUSE-S526	Q9JIX8	ACINU_MOUSE	S526	VESEREKsAPLPLTV	Apoptotic chromatin condensation inducer in the nucleus	Acin1	-0.235049	-0.0533447	-0.845398	0.409142	0.798559	17.7472	-0.825404	g1
Male	(KI.EXH - KI.SED) - (WT.EXH - WT.SED)	sp|Q9JIX8|ACINU_MOUSE-S710	Q9JIX8	ACINU_MOUSE	S710	SVRGRHLsHPEPEQQ	Apoptotic chromatin condensation inducer in the nucleus	Acin1	-0.251905	0.0149043	-0.929813	0.364944	0.774063	17.7472	-0.905985	g1
Male	(KI.EXH - KI.SED) - (WT.EXH - WT.SED)	sp|Q9JIX8|ACINU_MOUSE-S526	Q9JIX8	ACINU_MOUSE	S526	VESEREKsAPLPLTV	Apoptotic chromatin condensation inducer in the nucleus	Acin1	-0.259231	-0.0533447	-0.904376	0.37791	0.779682	17.7472	-0.881754	g1
Male	WT.EXH - WT.SED	sp|Q9JIX8|ACINU_MOUSE-S825	Q9JIX8	ACINU_MOUSE	S825	KSFKRKIsVVSATKG	Apoptotic chromatin condensation inducer in the nucleus	Acin1	-0.266826	-0.0553721	-1.11835	0.278328	0.593453	17.7472	-1.08408	g2
Male	WT.10min - WT.SED	sp|Q9JIX8|ACINU_MOUSE-S825	Q9JIX8	ACINU_MOUSE	S825	KSFKRKIsVVSATKG	Apoptotic chromatin condensation inducer in the nucleus	Acin1	-0.278571	-0.0553721	-1.20977	0.242236	0.559619	17.7472	-1.16942	g2
Male	(KI.EXH - KI.SED) - (WT.EXH - WT.SED)	sp|Q9JIX8|ACINU_MOUSE-S216	Q9JIX8	ACINU_MOUSE	S216	FSEEKGEsDDEKPRK	Apoptotic chromatin condensation inducer in the nucleus	Acin1	-0.306035	-0.0144435	-1.20091	0.24557	0.692578	17.7472	-1.16118	g1
Male	KI.EXH - KI.SED	sp|Q9JIX8|ACINU_MOUSE-S526	Q9JIX8	ACINU_MOUSE	S526	VESEREKsAPLPLTV	Apoptotic chromatin condensation inducer in the nucleus	Acin1	-0.307618	-0.0533447	-1.73991	0.0991877	0.372755	17.7472	-1.6488	g2
Male	KI.EXH - KI.SED	sp|Q9JIX8|ACINU_MOUSE-S216	Q9JIX8	ACINU_MOUSE	S216	FSEEKGEsDDEKPRK	Apoptotic chromatin condensation inducer in the nucleus	Acin1	-0.319688	-0.0144435	-2.03385	0.0571946	0.292929	17.7472	-1.90182	g2
Male	(KI.EXH - KI.SED) - (WT.EXH - WT.SED)	sp|Q9JIX8|ACINU_MOUSE-S413	Q9JIX8	ACINU_MOUSE	S413	LQPEQIVsEEETPPP	Apoptotic chromatin condensation inducer in the nucleus	Acin1	-0.34358	-0.0455333	-1.60308	0.126564	0.57116	17.7472	-1.52779	g1
Male	(KI.EXH - KI.SED) - (WT.EXH - WT.SED)	sp|Q9QUI6|ACKR1_MOUSE-S315	Q9QUI6	ACKR1_MOUSE	S315	QTTRRSLsSLSLPTR	Atypical chemokine receptor 1	Ackr1	0.434544	0.0118626	2.16942	0.0438865	0.420556	17.7472	2.01517	g1
Male	(KI.10min - KI.SED) - (WT.10min - WT.SED)	sp|Q9QUI6|ACKR1_MOUSE-S315	Q9QUI6	ACKR1_MOUSE	S315	QTTRRSLsSLSLPTR	Atypical chemokine receptor 1	Ackr1	0.166676	0.0118626	0.857874	0.4024	0.794044	17.7472	0.837343	g1
Male	KI.EXH - KI.SED	sp|Q9QUI6|ACKR1_MOUSE-S315	Q9QUI6	ACKR1_MOUSE	S315	QTTRRSLsSLSLPTR	Atypical chemokine receptor 1	Ackr1	0.0386395	0.0118626	0.312748	0.758118	0.901252	17.7472	0.307954	g2
Male	KI.10min - KI.SED	sp|Q9QUI6|ACKR1_MOUSE-S315	Q9QUI6	ACKR1_MOUSE	S315	QTTRRSLsSLSLPTR	Atypical chemokine receptor 1	Ackr1	-0.0193116	0.0118626	-0.159854	0.874801	0.952855	17.7472	-0.157563	g2
Male	WT.10min - WT.SED	sp|Q9QUI6|ACKR1_MOUSE-S315	Q9QUI6	ACKR1_MOUSE	S315	QTTRRSLsSLSLPTR	Atypical chemokine receptor 1	Ackr1	-0.185987	0.0118626	-1.22228	0.237588	0.554386	17.7472	-1.18104	g2
Male	WT.EXH - WT.SED	sp|Q9QUI6|ACKR1_MOUSE-S315	Q9QUI6	ACKR1_MOUSE	S315	QTTRRSLsSLSLPTR	Atypical chemokine receptor 1	Ackr1	-0.395905	0.0118626	-2.51108	0.0219526	0.184643	17.7472	-2.29119	g2
Male	(KI.EXH - KI.SED) - (WT.EXH - WT.SED)	sp|P56485|ACKR3_MOUSE-T352	P56485	ACKR3_MOUSE	T352	DASRVSEtEYSALEQ	Atypical chemokine receptor 3	Ackr3	0.109992	-0.028551	0.566521	0.578135	0.874819	17.7472	0.556112	g1
Male	(KI.10min - KI.SED) - (WT.10min - WT.SED)	sp|P56485|ACKR3_MOUSE-T352	P56485	ACKR3_MOUSE	T352	DASRVSEtEYSALEQ	Atypical chemokine receptor 3	Ackr3	0.0340157	-0.028551	0.180624	0.858709	0.969606	17.7472	0.178017	g1
Male	KI.EXH - KI.SED	sp|P56485|ACKR3_MOUSE-T352	P56485	ACKR3_MOUSE	T352	DASRVSEtEYSALEQ	Atypical chemokine receptor 3	Ackr3	-0.0516792	-0.028551	-0.431542	0.671271	0.860672	17.7472	-0.424404	g2
Male	KI.10min - KI.SED	sp|P56485|ACKR3_MOUSE-T352	P56485	ACKR3_MOUSE	T352	DASRVSEtEYSALEQ	Atypical chemokine receptor 3	Ackr3	-0.0840035	-0.028551	-0.717379	0.482476	0.751731	17.7472	-0.702325	g2
Male	WT.10min - WT.SED	sp|P56485|ACKR3_MOUSE-T352	P56485	ACKR3_MOUSE	T352	DASRVSEtEYSALEQ	Atypical chemokine receptor 3	Ackr3	-0.118019	-0.028551	-0.800174	0.434191	0.718997	17.7472	-0.78204	g2
Male	WT.EXH - WT.SED	sp|P56485|ACKR3_MOUSE-T352	P56485	ACKR3_MOUSE	T352	DASRVSEtEYSALEQ	Atypical chemokine receptor 3	Ackr3	-0.161672	-0.028551	-1.05791	0.304285	0.617222	17.7472	-1.02729	g2
Male	WT.10min - WT.SED	sp|Q91V92|ACLY_MOUSE-S455	Q91V92	ACLY_MOUSE	S455	PAPSRTAsFSESRAD	ATP-citrate synthase	Acly	0.447237	0.351818	0.679791	0.505408	0.766698	17.7472	0.666004	g2
Male	WT.10min - WT.SED	sp|Q91V92|ACLY_MOUSE-T447	Q91V92	ACLY_MOUSE	T447	NASGSTStPAPSRTA	ATP-citrate synthase	Acly	0.383398	0.0727019	1.18949	0.249919	0.567098	17.7472	1.15055	g2
Male	WT.10min - WT.SED	sp|Q91V92|ACLY_MOUSE-S459	Q91V92	ACLY_MOUSE	S459	RTASFSEsRADEVAP	ATP-citrate synthase	Acly	0.296274	0.230239	0.420446	0.679207	0.86496	17.7472	0.413546	g2
Male	WT.10min - WT.SED	sp|Q91V92|ACLY_MOUSE-S457	Q91V92	ACLY_MOUSE	S457	PSRTASFsESRADEV	ATP-citrate synthase	Acly	0.274265	0.356408	0.33772	0.739536	0.892999	17.7472	0.332468	g2
Male	WT.EXH - WT.SED	sp|Q91V92|ACLY_MOUSE-T447	Q91V92	ACLY_MOUSE	T447	NASGSTStPAPSRTA	ATP-citrate synthase	Acly	0.213234	0.0727019	0.638483	0.531313	0.783075	17.7472	0.626003	g2
Male	WT.EXH - WT.SED	sp|Q91V92|ACLY_MOUSE-S455	Q91V92	ACLY_MOUSE	S455	PAPSRTAsFSESRAD	ATP-citrate synthase	Acly	0.0824051	0.351818	0.120885	0.90514	0.965679	17.7472	0.119171	g2
Male	WT.EXH - WT.SED	sp|Q91V92|ACLY_MOUSE-S459	Q91V92	ACLY_MOUSE	S459	RTASFSEsRADEVAP	ATP-citrate synthase	Acly	-0.333351	0.230239	-0.456563	0.653523	0.851372	17.7472	-0.448873	g2
Male	WT.EXH - WT.SED	sp|Q91V92|ACLY_MOUSE-S457	Q91V92	ACLY_MOUSE	S457	PSRTASFsESRADEV	ATP-citrate synthase	Acly	-0.336877	0.356408	-0.40035	0.693677	0.87148	17.7472	-0.39387	g2
Male	KI.EXH - KI.SED	sp|Q91V92|ACLY_MOUSE-T447	Q91V92	ACLY_MOUSE	T447	NASGSTStPAPSRTA	ATP-citrate synthase	Acly	-0.538198	0.0727019	-2.05649	0.0547443	0.287064	17.7472	-1.9209	g2
Male	KI.10min - KI.SED	sp|Q91V92|ACLY_MOUSE-T447	Q91V92	ACLY_MOUSE	T447	NASGSTStPAPSRTA	ATP-citrate synthase	Acly	-0.583529	0.0727019	-2.2803	0.0351801	0.233917	17.7472	-2.10628	g2
Male	(KI.EXH - KI.SED) - (WT.EXH - WT.SED)	sp|Q91V92|ACLY_MOUSE-T447	Q91V92	ACLY_MOUSE	T447	NASGSTStPAPSRTA	ATP-citrate synthase	Acly	-0.751432	0.0727019	-1.77101	0.0937312	0.526287	17.7472	-1.67604	g1
Male	(KI.10min - KI.SED) - (WT.10min - WT.SED)	sp|Q91V92|ACLY_MOUSE-T447	Q91V92	ACLY_MOUSE	T447	NASGSTStPAPSRTA	ATP-citrate synthase	Acly	-0.966927	0.0727019	-2.34946	0.0305905	0.374819	17.7472	-2.16236	g1
Male	(KI.EXH - KI.SED) - (WT.EXH - WT.SED)	sp|Q91V92|ACLY_MOUSE-S459	Q91V92	ACLY_MOUSE	S459	RTASFSEsRADEVAP	ATP-citrate synthase	Acly	-1.4194	0.230239	-1.53018	0.143602	0.594256	17.7472	-1.46251	g1
Male	KI.EXH - KI.SED	sp|Q91V92|ACLY_MOUSE-S459	Q91V92	ACLY_MOUSE	S459	RTASFSEsRADEVAP	ATP-citrate synthase	Acly	-1.75275	0.230239	-3.06345	0.00677485	0.100957	17.7472	-2.70771	g2
Male	(KI.EXH - KI.SED) - (WT.EXH - WT.SED)	sp|Q91V92|ACLY_MOUSE-S457	Q91V92	ACLY_MOUSE	S457	PSRTASFsESRADEV	ATP-citrate synthase	Acly	-2.17811	0.356408	-2.03745	0.0567989	0.458362	17.7472	-1.90485	g1
Male	KI.EXH - KI.SED	sp|Q91V92|ACLY_MOUSE-S455	Q91V92	ACLY_MOUSE	S455	PAPSRTAsFSESRAD	ATP-citrate synthase	Acly	-2.24925	0.351818	-4.21067	0.000540289	0.0235142	17.7472	-3.45994	g2
Male	(KI.EXH - KI.SED) - (WT.EXH - WT.SED)	sp|Q91V92|ACLY_MOUSE-S455	Q91V92	ACLY_MOUSE	S455	PAPSRTAsFSESRAD	ATP-citrate synthase	Acly	-2.33166	0.351818	-2.69231	0.0150201	0.306759	17.7472	-2.43189	g1
Male	KI.10min - KI.SED	sp|Q91V92|ACLY_MOUSE-S459	Q91V92	ACLY_MOUSE	S459	RTASFSEsRADEVAP	ATP-citrate synthase	Acly	-2.45791	0.230239	-4.39342	0.000361373	0.0185568	17.7472	-3.5668	g2
Male	KI.EXH - KI.SED	sp|Q91V92|ACLY_MOUSE-S457	Q91V92	ACLY_MOUSE	S457	PSRTASFsESRADEV	ATP-citrate synthase	Acly	-2.51498	0.356408	-3.81414	0.00129846	0.0391768	17.7472	-3.21632	g2
Male	KI.10min - KI.SED	sp|Q91V92|ACLY_MOUSE-S455	Q91V92	ACLY_MOUSE	S455	PAPSRTAsFSESRAD	ATP-citrate synthase	Acly	-2.63702	0.351818	-5.04859	8.71453e-05	0.0077561	17.7472	-3.92385	g2
Male	(KI.10min - KI.SED) - (WT.10min - WT.SED)	sp|Q91V92|ACLY_MOUSE-S459	Q91V92	ACLY_MOUSE	S459	RTASFSEsRADEVAP	ATP-citrate synthase	Acly	-2.75419	0.230239	-3.06107	0.00680999	0.246619	17.7472	-2.706	g1
Male	(KI.10min - KI.SED) - (WT.10min - WT.SED)	sp|Q91V92|ACLY_MOUSE-S455	Q91V92	ACLY_MOUSE	S455	PAPSRTAsFSESRAD	ATP-citrate synthase	Acly	-3.08426	0.351818	-3.67157	0.00178034	0.173668	17.7472	-3.12462	g1
Male	KI.10min - KI.SED	sp|Q91V92|ACLY_MOUSE-S457	Q91V92	ACLY_MOUSE	S457	PSRTASFsESRADEV	ATP-citrate synthase	Acly	-3.48967	0.356408	-5.4124	4.0269e-05	0.00483228	17.7472	-4.10593	g2
Male	(KI.10min - KI.SED) - (WT.10min - WT.SED)	sp|Q91V92|ACLY_MOUSE-S457	Q91V92	ACLY_MOUSE	S457	PSRTASFsESRADEV	ATP-citrate synthase	Acly	-3.76394	0.356408	-3.62988	0.00195237	0.173668	17.7472	-3.09738	g1
Male	(KI.10min - KI.SED) - (WT.10min - WT.SED)	sp|Q99KI0|ACON_MOUSE-S239	Q99KI0	ACON_MOUSE	S239	VKLTGSLsGWTSPKD	Aconitate hydratase, mitochondrial	Aco2	0.706268	0.0557947	2.59594	0.018395	0.325531	17.7472	2.35757	g1
Male	(KI.EXH - KI.SED) - (WT.EXH - WT.SED)	sp|Q99KI0|ACON_MOUSE-S239	Q99KI0	ACON_MOUSE	S239	VKLTGSLsGWTSPKD	Aconitate hydratase, mitochondrial	Aco2	0.29466	0.0557947	1.05052	0.307573	0.739267	17.7472	1.02033	g1
Male	KI.10min - KI.SED	sp|Q99KI0|ACON_MOUSE-S239	Q99KI0	ACON_MOUSE	S239	VKLTGSLsGWTSPKD	Aconitate hydratase, mitochondrial	Aco2	0.146388	0.0557947	0.865343	0.398397	0.694432	17.7472	0.844487	g2
Male	KI.EXH - KI.SED	sp|Q99KI0|ACON_MOUSE-S239	Q99KI0	ACON_MOUSE	S239	VKLTGSLsGWTSPKD	Aconitate hydratase, mitochondrial	Aco2	0.0222852	0.0557947	0.128812	0.898955	0.962441	17.7472	0.126981	g2
Male	WT.EXH - WT.SED	sp|Q99KI0|ACON_MOUSE-S239	Q99KI0	ACON_MOUSE	S239	VKLTGSLsGWTSPKD	Aconitate hydratase, mitochondrial	Aco2	-0.272375	0.0557947	-1.23371	0.233402	0.550292	17.7472	-1.19164	g2
Male	WT.10min - WT.SED	sp|Q99KI0|ACON_MOUSE-S239	Q99KI0	ACON_MOUSE	S239	VKLTGSLsGWTSPKD	Aconitate hydratase, mitochondrial	Aco2	-0.559879	0.0557947	-2.62758	0.0172143	0.164166	17.7472	-2.3821	g2
Male	(KI.10min - KI.SED) - (WT.10min - WT.SED)	sp|Q8VHQ9|ACO11_MOUSE-S27	Q8VHQ9	ACO11_MOUSE	S27	RTSRKSIsHPESGDP	Acyl-coenzyme A thioesterase 11	Acot11	1.15277	0.0274567	3.68532	0.00172696	0.173668	17.7472	3.13357	g1
Male	KI.10min - KI.SED	sp|Q8VHQ9|ACO11_MOUSE-S27	Q8VHQ9	ACO11_MOUSE	S27	RTSRKSIsHPESGDP	Acyl-coenzyme A thioesterase 11	Acot11	0.438141	0.0274567	2.2527	0.0371843	0.239708	17.7472	2.08373	g2
Male	(KI.EXH - KI.SED) - (WT.EXH - WT.SED)	sp|Q8VHQ9|ACO11_MOUSE-S27	Q8VHQ9	ACO11_MOUSE	S27	RTSRKSIsHPESGDP	Acyl-coenzyme A thioesterase 11	Acot11	0.31714	0.0274567	0.983429	0.338615	0.756915	17.7472	0.956906	g1
Male	KI.EXH - KI.SED	sp|Q8VHQ9|ACO11_MOUSE-S27	Q8VHQ9	ACO11_MOUSE	S27	RTSRKSIsHPESGDP	Acyl-coenzyme A thioesterase 11	Acot11	0.0176194	0.0274567	0.0885799	0.930408	0.975134	17.7472	0.0873319	g2
Male	WT.EXH - WT.SED	sp|Q8VHQ9|ACO11_MOUSE-S27	Q8VHQ9	ACO11_MOUSE	S27	RTSRKSIsHPESGDP	Acyl-coenzyme A thioesterase 11	Acot11	-0.299521	0.0274567	-1.17999	0.253579	0.570506	17.7472	-1.1417	g2
Male	WT.10min - WT.SED	sp|Q8VHQ9|ACO11_MOUSE-S27	Q8VHQ9	ACO11_MOUSE	S27	RTSRKSIsHPESGDP	Acyl-coenzyme A thioesterase 11	Acot11	-0.714628	0.0274567	-2.91709	0.00929759	0.119351	17.7472	-2.60091	g2
Male	WT.EXH - WT.SED	sp|Q6Q2Z6|ACOT5_MOUSE-S56	Q6Q2Z6	ACOT5_MOUSE	S56	HARYRADsHGELDLA	Acyl-coenzyme A thioesterase 5	Acot5	0.40447	-0.0300401	1.28017	0.216967	0.53259	17.7472	1.23463	g2
Male	WT.10min - WT.SED	sp|Q6Q2Z6|ACOT5_MOUSE-S56	Q6Q2Z6	ACOT5_MOUSE	S56	HARYRADsHGELDLA	Acyl-coenzyme A thioesterase 5	Acot5	-0.0359379	-0.0300401	-0.117856	0.907506	0.966674	17.7472	-0.116185	g2
Male	(KI.10min - KI.SED) - (WT.10min - WT.SED)	sp|Q6Q2Z6|ACOT5_MOUSE-S56	Q6Q2Z6	ACOT5_MOUSE	S56	HARYRADsHGELDLA	Acyl-coenzyme A thioesterase 5	Acot5	-0.325764	-0.0300401	-0.836691	0.413891	0.800511	17.7472	-0.817065	g1
Male	KI.EXH - KI.SED	sp|Q6Q2Z6|ACOT5_MOUSE-S56	Q6Q2Z6	ACOT5_MOUSE	S56	HARYRADsHGELDLA	Acyl-coenzyme A thioesterase 5	Acot5	-0.33562	-0.0300401	-1.35557	0.192238	0.504519	17.7472	-1.30399	g2
Male	KI.10min - KI.SED	sp|Q6Q2Z6|ACOT5_MOUSE-S56	Q6Q2Z6	ACOT5_MOUSE	S56	HARYRADsHGELDLA	Acyl-coenzyme A thioesterase 5	Acot5	-0.361702	-0.0300401	-1.49406	0.152727	0.453842	17.7472	-1.42997	g2
Male	(KI.EXH - KI.SED) - (WT.EXH - WT.SED)	sp|Q6Q2Z6|ACOT5_MOUSE-S56	Q6Q2Z6	ACOT5_MOUSE	S56	HARYRADsHGELDLA	Acyl-coenzyme A thioesterase 5	Acot5	-0.74009	-0.0300401	-1.84376	0.0819811	0.504806	17.7472	-1.73931	g1
Male	(KI.10min - KI.SED) - (WT.10min - WT.SED)	sp|P41216|ACSL1_MOUSE-S440	P41216	ACSL1_MOUSE	S440	ITGAAPVsATVLTFL	Long-chain-fatty-acid--CoA ligase 1	Acsl1	1.1949	0.0879265	4.12805	0.000648367	0.154662	17.7472	3.41053	g1
Male	(KI.10min - KI.SED) - (WT.10min - WT.SED)	sp|P41216|ACSL1_MOUSE-S197	P41216	ACSL1_MOUSE	S197	IVNKAELsVIFADKP	Long-chain-fatty-acid--CoA ligase 1	Acsl1	1.17614	0.153336	2.94211	0.00880966	0.259354	17.7472	2.61935	g1
Male	(KI.EXH - KI.SED) - (WT.EXH - WT.SED)	sp|P41216|ACSL1_MOUSE-S440	P41216	ACSL1_MOUSE	S440	ITGAAPVsATVLTFL	Long-chain-fatty-acid--CoA ligase 1	Acsl1	0.666107	0.0879265	2.23211	0.0387468	0.406886	17.7472	2.06687	g1
Male	(KI.EXH - KI.SED) - (WT.EXH - WT.SED)	sp|P41216|ACSL1_MOUSE-S197	P41216	ACSL1_MOUSE	S197	IVNKAELsVIFADKP	Long-chain-fatty-acid--CoA ligase 1	Acsl1	0.595127	0.153336	1.44401	0.166159	0.619419	17.7472	1.38465	g1
Male	KI.10min - KI.SED	sp|P41216|ACSL1_MOUSE-S440	P41216	ACSL1_MOUSE	S440	ITGAAPVsATVLTFL	Long-chain-fatty-acid--CoA ligase 1	Acsl1	0.510564	0.0879265	2.83675	0.0110472	0.13056	17.7472	2.5412	g2
Male	(KI.10min - KI.SED) - (WT.10min - WT.SED)	sp|P41216|ACSL1_MOUSE-S665	P41216	ACSL1_MOUSE	S665	AVHPELFsIDNGLLT	Long-chain-fatty-acid--CoA ligase 1	Acsl1	0.47877	0.0461889	1.65169	0.116181	0.558909	17.7472	1.57101	g1
Male	KI.10min - KI.SED	sp|P41216|ACSL1_MOUSE-S197	P41216	ACSL1_MOUSE	S197	IVNKAELsVIFADKP	Long-chain-fatty-acid--CoA ligase 1	Acsl1	0.373582	0.153336	1.50295	0.150438	0.450542	17.7472	1.43799	g2
Male	KI.10min - KI.SED	sp|P41216|ACSL1_MOUSE-T442	P41216	ACSL1_MOUSE	T442	GAAPVSAtVLTFLRT	Long-chain-fatty-acid--CoA ligase 1	Acsl1	0.332242	0.0509971	1.89944	0.0738834	0.32821	17.7472	1.78733	g2
Male	WT.EXH - WT.SED	sp|P41216|ACSL1_MOUSE-T442	P41216	ACSL1_MOUSE	T442	GAAPVSAtVLTFLRT	Long-chain-fatty-acid--CoA ligase 1	Acsl1	0.296379	0.0509971	1.29832	0.210796	0.525811	17.7472	1.25138	g2
Male	KI.EXH - KI.SED	sp|P41216|ACSL1_MOUSE-S197	P41216	ACSL1_MOUSE	S197	IVNKAELsVIFADKP	Long-chain-fatty-acid--CoA ligase 1	Acsl1	0.285307	0.153336	1.12234	0.276672	0.592004	17.7472	1.08783	g2
Male	(KI.10min - KI.SED) - (WT.10min - WT.SED)	sp|P41216|ACSL1_MOUSE-S230	P41216	ACSL1_MOUSE	S230	KIIVIMDsYGSDLVE	Long-chain-fatty-acid--CoA ligase 1	Acsl1	0.235637	0.0363194	1.15275	0.264302	0.70714	17.7472	1.11628	g1
Male	(KI.10min - KI.SED) - (WT.10min - WT.SED)	sp|P41216|ACSL1_MOUSE-T442	P41216	ACSL1_MOUSE	T442	GAAPVSAtVLTFLRT	Long-chain-fatty-acid--CoA ligase 1	Acsl1	0.229812	0.0509971	0.816935	0.424797	0.805527	17.7472	0.798127	g1
Male	KI.EXH - KI.SED	sp|P41216|ACSL1_MOUSE-S440	P41216	ACSL1_MOUSE	S440	ITGAAPVsATVLTFL	Long-chain-fatty-acid--CoA ligase 1	Acsl1	0.215593	0.0879265	1.17128	0.256973	0.573413	17.7472	1.13357	g2
Male	KI.EXH - KI.SED	sp|P41216|ACSL1_MOUSE-T442	P41216	ACSL1_MOUSE	T442	GAAPVSAtVLTFLRT	Long-chain-fatty-acid--CoA ligase 1	Acsl1	0.118199	0.0509971	0.660759	0.517253	0.774067	17.7472	0.647585	g2
Male	(KI.EXH - KI.SED) - (WT.EXH - WT.SED)	sp|P41216|ACSL1_MOUSE-S665	P41216	ACSL1_MOUSE	S665	AVHPELFsIDNGLLT	Long-chain-fatty-acid--CoA ligase 1	Acsl1	0.117692	0.0461889	0.393826	0.698401	0.92039	17.7472	0.38748	g1
Male	WT.10min - WT.SED	sp|P41216|ACSL1_MOUSE-T442	P41216	ACSL1_MOUSE	T442	GAAPVSAtVLTFLRT	Long-chain-fatty-acid--CoA ligase 1	Acsl1	0.102431	0.0509971	0.464924	0.647639	0.848278	17.7472	0.457044	g2
Male	KI.EXH - KI.SED	sp|P41216|ACSL1_MOUSE-S230	P41216	ACSL1_MOUSE	S230	KIIVIMDsYGSDLVE	Long-chain-fatty-acid--CoA ligase 1	Acsl1	0.0870543	0.0363194	0.669723	0.511655	0.770787	17.7472	0.656264	g2
Male	KI.10min - KI.SED	sp|P41216|ACSL1_MOUSE-S230	P41216	ACSL1_MOUSE	S230	KIIVIMDsYGSDLVE	Long-chain-fatty-acid--CoA ligase 1	Acsl1	0.0783639	0.0363194	0.616545	0.545363	0.791467	17.7472	0.604723	g2
Male	(KI.EXH - KI.SED) - (WT.EXH - WT.SED)	sp|P41216|ACSL1_MOUSE-S230	P41216	ACSL1_MOUSE	S230	KIIVIMDsYGSDLVE	Long-chain-fatty-acid--CoA ligase 1	Acsl1	0.04718	0.0363194	0.223877	0.82541	0.958965	17.7472	0.220592	g1
Male	WT.EXH - WT.SED	sp|P41216|ACSL1_MOUSE-S230	P41216	ACSL1_MOUSE	S230	KIIVIMDsYGSDLVE	Long-chain-fatty-acid--CoA ligase 1	Acsl1	0.0398743	0.0363194	0.240384	0.812788	0.925993	17.7472	0.236831	g2
Male	KI.10min - KI.SED	sp|P41216|ACSL1_MOUSE-S665	P41216	ACSL1_MOUSE	S665	AVHPELFsIDNGLLT	Long-chain-fatty-acid--CoA ligase 1	Acsl1	-0.0912642	0.0461889	-0.506357	0.618839	0.833967	17.7472	-0.497497	g2
Male	KI.EXH - KI.SED	sp|P41216|ACSL1_MOUSE-S665	P41216	ACSL1_MOUSE	S665	AVHPELFsIDNGLLT	Long-chain-fatty-acid--CoA ligase 1	Acsl1	-0.134137	0.0461889	-0.727712	0.476282	0.74787	17.7472	-0.712295	g2
Male	WT.10min - WT.SED	sp|P41216|ACSL1_MOUSE-S230	P41216	ACSL1_MOUSE	S230	KIIVIMDsYGSDLVE	Long-chain-fatty-acid--CoA ligase 1	Acsl1	-0.157273	0.0363194	-0.982391	0.339111	0.646874	17.7472	-0.955923	g2
Male	(KI.EXH - KI.SED) - (WT.EXH - WT.SED)	sp|P41216|ACSL1_MOUSE-T442	P41216	ACSL1_MOUSE	T442	GAAPVSAtVLTFLRT	Long-chain-fatty-acid--CoA ligase 1	Acsl1	-0.17818	0.0509971	-0.614373	0.546765	0.862846	17.7472	-0.602615	g1
Male	WT.EXH - WT.SED	sp|P41216|ACSL1_MOUSE-S665	P41216	ACSL1_MOUSE	S665	AVHPELFsIDNGLLT	Long-chain-fatty-acid--CoA ligase 1	Acsl1	-0.251828	0.0461889	-1.07059	0.298698	0.612679	17.7472	-1.03923	g2
Male	WT.EXH - WT.SED	sp|P41216|ACSL1_MOUSE-S197	P41216	ACSL1_MOUSE	S197	IVNKAELsVIFADKP	Long-chain-fatty-acid--CoA ligase 1	Acsl1	-0.30982	0.153336	-0.95506	0.352377	0.657257	17.7472	-0.929989	g2
Male	WT.EXH - WT.SED	sp|P41216|ACSL1_MOUSE-S440	P41216	ACSL1_MOUSE	S440	ITGAAPVsATVLTFL	Long-chain-fatty-acid--CoA ligase 1	Acsl1	-0.450514	0.0879265	-1.91797	0.0713511	0.323508	17.7472	-1.80324	g2
Male	WT.10min - WT.SED	sp|P41216|ACSL1_MOUSE-S665	P41216	ACSL1_MOUSE	S665	AVHPELFsIDNGLLT	Long-chain-fatty-acid--CoA ligase 1	Acsl1	-0.570034	0.0461889	-2.51095	0.0219586	0.184643	17.7472	-2.29108	g2
Male	WT.10min - WT.SED	sp|P41216|ACSL1_MOUSE-S440	P41216	ACSL1_MOUSE	S440	ITGAAPVsATVLTFL	Long-chain-fatty-acid--CoA ligase 1	Acsl1	-0.684331	0.0879265	-3.01868	0.00746591	0.106901	17.7472	-2.67531	g2
Male	WT.10min - WT.SED	sp|P41216|ACSL1_MOUSE-S197	P41216	ACSL1_MOUSE	S197	IVNKAELsVIFADKP	Long-chain-fatty-acid--CoA ligase 1	Acsl1	-0.802553	0.153336	-2.56337	0.0196904	0.175009	17.7472	-2.3322	g2
Male	WT.10min - WT.SED	sp|Q9QUJ7|ACSL4_MOUSE-T682	Q9QUJ7	ACSL4_MOUSE	T682	PEPWTPEtGLVTDAF	Long-chain-fatty-acid--CoA ligase 4	Acsl4	0.685714	-0.0207725	3.59368	0.00211508	0.0526801	17.7472	3.07358	g2
Male	WT.EXH - WT.SED	sp|Q9QUJ7|ACSL4_MOUSE-T682	Q9QUJ7	ACSL4_MOUSE	T682	PEPWTPEtGLVTDAF	Long-chain-fatty-acid--CoA ligase 4	Acsl4	0.353062	-0.0207725	1.78578	0.0912328	0.359961	17.7472	1.68893	g2
Male	KI.EXH - KI.SED	sp|Q9QUJ7|ACSL4_MOUSE-T682	Q9QUJ7	ACSL4_MOUSE	T682	PEPWTPEtGLVTDAF	Long-chain-fatty-acid--CoA ligase 4	Acsl4	-0.0324736	-0.0207725	-0.209605	0.836363	0.936069	17.7472	-0.206548	g2
Male	KI.10min - KI.SED	sp|Q9QUJ7|ACSL4_MOUSE-T682	Q9QUJ7	ACSL4_MOUSE	T682	PEPWTPEtGLVTDAF	Long-chain-fatty-acid--CoA ligase 4	Acsl4	-0.0506415	-0.0207725	-0.334289	0.74208	0.894034	17.7472	-0.329101	g2
Male	(KI.EXH - KI.SED) - (WT.EXH - WT.SED)	sp|Q9QUJ7|ACSL4_MOUSE-T682	Q9QUJ7	ACSL4_MOUSE	T682	PEPWTPEtGLVTDAF	Long-chain-fatty-acid--CoA ligase 4	Acsl4	-0.385535	-0.0207725	-1.53491	0.142442	0.592917	17.7472	-1.46676	g1
Male	(KI.10min - KI.SED) - (WT.10min - WT.SED)	sp|Q9QUJ7|ACSL4_MOUSE-T682	Q9QUJ7	ACSL4_MOUSE	T682	PEPWTPEtGLVTDAF	Long-chain-fatty-acid--CoA ligase 4	Acsl4	-0.736356	-0.0207725	-3.02237	0.00740654	0.248414	17.7472	-2.67799	g1
Male	(KI.10min - KI.SED) - (WT.10min - WT.SED)	sp|Q9QXG4|ACSA_MOUSE-S30	Q9QXG4	ACSA_MOUSE	S30	EGRVRGWsPPPEVRR	Acetyl-coenzyme A synthetase, cytoplasmic	Acss2	0.395605	0.04076	1.4353	0.168592	0.622055	17.7472	1.37674	g1
Male	WT.EXH - WT.SED	sp|Q9QXG4|ACSA_MOUSE-S267	Q9QXG4	ACSA_MOUSE	S267	MNDSPSQsPPVKRPC	Acetyl-coenzyme A synthetase, cytoplasmic	Acss2	0.129598	-0.0606656	0.543851	0.593311	0.819827	17.7472	0.534044	g2
Male	(KI.EXH - KI.SED) - (WT.EXH - WT.SED)	sp|Q9QXG4|ACSA_MOUSE-S30	Q9QXG4	ACSA_MOUSE	S30	EGRVRGWsPPPEVRR	Acetyl-coenzyme A synthetase, cytoplasmic	Acss2	0.0759909	0.04076	0.267424	0.792226	0.948968	17.7472	0.263422	g1
Male	KI.10min - KI.SED	sp|Q9QXG4|ACSA_MOUSE-S30	Q9QXG4	ACSA_MOUSE	S30	EGRVRGWsPPPEVRR	Acetyl-coenzyme A synthetase, cytoplasmic	Acss2	-0.0655353	0.04076	-0.382395	0.706709	0.877841	17.7472	-0.376279	g2
Male	(KI.10min - KI.SED) - (WT.10min - WT.SED)	sp|Q9QXG4|ACSA_MOUSE-S267	Q9QXG4	ACSA_MOUSE	S267	MNDSPSQsPPVKRPC	Acetyl-coenzyme A synthetase, cytoplasmic	Acss2	-0.10213	-0.0606656	-0.347791	0.732088	0.931719	17.7472	-0.342349	g1
Male	KI.EXH - KI.SED	sp|Q9QXG4|ACSA_MOUSE-S30	Q9QXG4	ACSA_MOUSE	S30	EGRVRGWsPPPEVRR	Acetyl-coenzyme A synthetase, cytoplasmic	Acss2	-0.132789	0.04076	-0.757624	0.458619	0.736509	17.7472	-0.741123	g2
Male	WT.10min - WT.SED	sp|Q9QXG4|ACSA_MOUSE-S267	Q9QXG4	ACSA_MOUSE	S267	MNDSPSQsPPVKRPC	Acetyl-coenzyme A synthetase, cytoplasmic	Acss2	-0.139121	-0.0606656	-0.604912	0.552894	0.796172	17.7472	-0.593429	g2
Male	KI.EXH - KI.SED	sp|Q9QXG4|ACSA_MOUSE-S267	Q9QXG4	ACSA_MOUSE	S267	MNDSPSQsPPVKRPC	Acetyl-coenzyme A synthetase, cytoplasmic	Acss2	-0.156689	-0.0606656	-0.839102	0.412572	0.704135	17.7472	-0.819375	g2
Male	WT.EXH - WT.SED	sp|Q9QXG4|ACSA_MOUSE-S30	Q9QXG4	ACSA_MOUSE	S30	EGRVRGWsPPPEVRR	Acetyl-coenzyme A synthetase, cytoplasmic	Acss2	-0.20878	0.04076	-0.933442	0.363119	0.666675	17.7472	-0.909439	g2
Male	KI.10min - KI.SED	sp|Q9QXG4|ACSA_MOUSE-S267	Q9QXG4	ACSA_MOUSE	S267	MNDSPSQsPPVKRPC	Acetyl-coenzyme A synthetase, cytoplasmic	Acss2	-0.241251	-0.0606656	-1.32126	0.203197	0.517263	17.7472	-1.2725	g2
Male	(KI.EXH - KI.SED) - (WT.EXH - WT.SED)	sp|Q9QXG4|ACSA_MOUSE-S267	Q9QXG4	ACSA_MOUSE	S267	MNDSPSQsPPVKRPC	Acetyl-coenzyme A synthetase, cytoplasmic	Acss2	-0.286287	-0.0606656	-0.945636	0.357033	0.77029	17.7472	-0.921034	g1
Male	WT.10min - WT.SED	sp|Q9QXG4|ACSA_MOUSE-S30	Q9QXG4	ACSA_MOUSE	S30	EGRVRGWsPPPEVRR	Acetyl-coenzyme A synthetase, cytoplasmic	Acss2	-0.46114	0.04076	-2.13624	0.0468526	0.267259	17.7472	-1.98763	g2
Male	(KI.10min - KI.SED) - (WT.10min - WT.SED)	sp|P68134|ACTS_MOUSE-T305	P68134	ACTS_MOUSE	T305	NNVMSGGtTMYPGIA	Actin, alpha skeletal muscle	Acta1	0.558469	-0.05206	1.3989	0.179078	0.633809	17.7472	1.3436	g1
Male	WT.EXH - WT.SED	sp|P68134|ACTS_MOUSE-T305	P68134	ACTS_MOUSE	T305	NNVMSGGtTMYPGIA	Actin, alpha skeletal muscle	Acta1	0.379913	-0.05206	1.17271	0.256414	0.573026	17.7472	1.13491	g2
Male	KI.EXH - KI.SED	sp|P68134|ACTS_MOUSE-T305	P68134	ACTS_MOUSE	T305	NNVMSGGtTMYPGIA	Actin, alpha skeletal muscle	Acta1	0.376874	-0.05206	1.48455	0.155208	0.456795	17.7472	1.42138	g2
Male	KI.10min - KI.SED	sp|P68134|ACTS_MOUSE-T305	P68134	ACTS_MOUSE	T305	NNVMSGGtTMYPGIA	Actin, alpha skeletal muscle	Acta1	0.33593	-0.05206	1.35329	0.192951	0.505553	17.7472	1.3019	g2
Male	(KI.EXH - KI.SED) - (WT.EXH - WT.SED)	sp|P68134|ACTS_MOUSE-T305	P68134	ACTS_MOUSE	T305	NNVMSGGtTMYPGIA	Actin, alpha skeletal muscle	Acta1	-0.00303864	-0.05206	-0.00738286	0.994192	0.998409	17.7472	-0.00727964	g1
Male	WT.10min - WT.SED	sp|P68134|ACTS_MOUSE-T305	P68134	ACTS_MOUSE	T305	NNVMSGGtTMYPGIA	Actin, alpha skeletal muscle	Acta1	-0.222539	-0.05206	-0.711754	0.485869	0.753995	17.7472	-0.696894	g2
Male	WT.10min - WT.SED	sp|P60710|ACTB_MOUSE-Y218	P60710	ACTB_MOUSE	Y218	DIKEKLCyVALDFEQ	Actin, cytoplasmic 1	Actb	0.288038	-0.0798308	1.46194	0.161241	0.464893	17.7472	1.40091	g2
Male	WT.EXH - WT.SED	sp|P60710|ACTB_MOUSE-S235	P60710	ACTB_MOUSE	S235	ATAASSSsLEKSYEL	Actin, cytoplasmic 1	Actb	0.193243	0.0242877	1.02245	0.320306	0.630814	17.7472	0.99383	g2
Male	WT.10min - WT.SED	sp|P60710|ACTB_MOUSE-S235	P60710	ACTB_MOUSE	S235	ATAASSSsLEKSYEL	Actin, cytoplasmic 1	Actb	0.169543	0.0242877	0.929472	0.365115	0.668388	17.7472	0.905661	g2
Male	WT.EXH - WT.SED	sp|P60710|ACTB_MOUSE-S233	P60710	ACTB_MOUSE	S233	EMATAASsSSLEKSY	Actin, cytoplasmic 1	Actb	0.164075	-0.00739633	1.34641	0.195116	0.508118	17.7472	1.29559	g2
Male	WT.10min - WT.SED	sp|P60710|ACTB_MOUSE-S233	P60710	ACTB_MOUSE	S233	EMATAASsSSLEKSY	Actin, cytoplasmic 1	Actb	0.163765	-0.00739633	1.39243	0.180994	0.490559	17.7472	1.3377	g2
Male	WT.10min - WT.SED	sp|P60710|ACTB_MOUSE-S232	P60710	ACTB_MOUSE	S232	QEMATAAsSSSLEKS	Actin, cytoplasmic 1	Actb	0.162475	-0.0208468	1.28092	0.216707	0.532173	17.7472	1.23533	g2
Male	(KI.EXH - KI.SED) - (WT.EXH - WT.SED)	sp|P60710|ACTB_MOUSE-T229;S233	P60710	ACTB_MOUSE	T229;S233	DFEQEMAtAASSSSL|EMATAASsSSLEKSY	Actin, cytoplasmic 1	Actb	0.140366	0.0300621	0.697997	0.494224	0.836147	17.7472	0.683606	g1
Male	WT.EXH - WT.SED	sp|P60710|ACTB_MOUSE-T229	P60710	ACTB_MOUSE	T229	DFEQEMAtAASSSSL	Actin, cytoplasmic 1	Actb	0.109413	-0.00619623	0.789104	0.440466	0.724105	17.7472	0.771406	g2
Male	WT.EXH - WT.SED	sp|P60710|ACTB_MOUSE-S232	P60710	ACTB_MOUSE	S232	QEMATAAsSSSLEKS	Actin, cytoplasmic 1	Actb	0.107814	-0.0208468	0.820335	0.422907	0.711559	17.7472	0.801388	g2
Male	WT.10min - WT.SED	sp|P60710|ACTB_MOUSE-S234	P60710	ACTB_MOUSE	S234	MATAASSsSLEKSYE	Actin, cytoplasmic 1	Actb	0.0968216	0.00231777	0.620435	0.542857	0.789711	17.7472	0.608498	g2
Male	WT.10min - WT.SED	sp|P60710|ACTB_MOUSE-T229;S233	P60710	ACTB_MOUSE	T229;S233	DFEQEMAtAASSSSL|EMATAASsSSLEKSY	Actin, cytoplasmic 1	Actb	0.09482	0.0300621	0.620683	0.542698	0.789597	17.7472	0.608739	g2
Male	WT.10min - WT.SED	sp|P60710|ACTB_MOUSE-T229	P60710	ACTB_MOUSE	T229	DFEQEMAtAASSSSL	Actin, cytoplasmic 1	Actb	0.070258	-0.00619623	0.525022	0.606065	0.827182	17.7472	0.515698	g2
Male	KI.EXH - KI.SED	sp|P60710|ACTB_MOUSE-T229;S233	P60710	ACTB_MOUSE	T229;S233	DFEQEMAtAASSSSL|EMATAASsSSLEKSY	Actin, cytoplasmic 1	Actb	0.0616567	0.0300621	0.497079	0.625235	0.836945	17.7472	0.488445	g2
Male	WT.EXH - WT.SED	sp|P60710|ACTB_MOUSE-S234	P60710	ACTB_MOUSE	S234	MATAASSsSLEKSYE	Actin, cytoplasmic 1	Actb	0.0591135	0.00231777	0.365589	0.718993	0.883644	17.7472	0.359805	g2
Male	KI.10min - KI.SED	sp|P60710|ACTB_MOUSE-S234	P60710	ACTB_MOUSE	S234	MATAASSsSLEKSYE	Actin, cytoplasmic 1	Actb	0.0128472	0.00231777	0.103694	0.918575	0.971083	17.7472	0.102229	g2
Male	WT.EXH - WT.SED	sp|P60710|ACTB_MOUSE-Y218	P60710	ACTB_MOUSE	Y218	DIKEKLCyVALDFEQ	Actin, cytoplasmic 1	Actb	0.0100877	-0.0798308	0.0494145	0.961141	0.987071	17.7472	0.048722	g2
Male	KI.EXH - KI.SED	sp|P60710|ACTB_MOUSE-S234	P60710	ACTB_MOUSE	S234	MATAASSsSLEKSYE	Actin, cytoplasmic 1	Actb	-0.00625853	0.00231777	-0.0493937	0.961157	0.987071	17.7472	-0.0487015	g2
Male	(KI.EXH - KI.SED) - (WT.EXH - WT.SED)	sp|P60710|ACTB_MOUSE-S234	P60710	ACTB_MOUSE	S234	MATAASSsSLEKSYE	Actin, cytoplasmic 1	Actb	-0.065372	0.00231777	-0.318228	0.754027	0.937893	17.7472	-0.313334	g1
Male	WT.EXH - WT.SED	sp|P60710|ACTB_MOUSE-T229;S233	P60710	ACTB_MOUSE	T229;S233	DFEQEMAtAASSSSL|EMATAASsSSLEKSY	Actin, cytoplasmic 1	Actb	-0.0787092	0.0300621	-0.497254	0.625114	0.8369	17.7472	-0.488615	g2
Male	(KI.10min - KI.SED) - (WT.10min - WT.SED)	sp|P60710|ACTB_MOUSE-S234	P60710	ACTB_MOUSE	S234	MATAASSsSLEKSYE	Actin, cytoplasmic 1	Actb	-0.0839744	0.00231777	-0.421439	0.678495	0.913796	17.7472	-0.414518	g1
Male	KI.EXH - KI.SED	sp|P60710|ACTB_MOUSE-S232	P60710	ACTB_MOUSE	S232	QEMATAAsSSSLEKS	Actin, cytoplasmic 1	Actb	-0.0921024	-0.0208468	-0.894297	0.383131	0.682657	17.7472	-0.872141	g2
Male	KI.EXH - KI.SED	sp|P60710|ACTB_MOUSE-S233	P60710	ACTB_MOUSE	S233	EMATAASsSSLEKSY	Actin, cytoplasmic 1	Actb	-0.104976	-0.00739633	-1.0993	0.286325	0.601191	17.7472	-1.06622	g2
Male	KI.EXH - KI.SED	sp|P60710|ACTB_MOUSE-T229	P60710	ACTB_MOUSE	T229	DFEQEMAtAASSSSL	Actin, cytoplasmic 1	Actb	-0.113098	-0.00619623	-1.04091	0.311893	0.62373	17.7472	-1.01126	g2
Male	KI.10min - KI.SED	sp|P60710|ACTB_MOUSE-S233	P60710	ACTB_MOUSE	S233	EMATAASsSSLEKSY	Actin, cytoplasmic 1	Actb	-0.151952	-0.00739633	-1.62735	0.121286	0.410033	17.7472	-1.5494	g2
Male	KI.10min - KI.SED	sp|P60710|ACTB_MOUSE-T229;S233	P60710	ACTB_MOUSE	T229;S233	DFEQEMAtAASSSSL|EMATAASsSSLEKSY	Actin, cytoplasmic 1	Actb	-0.160365	0.0300621	-1.32221	0.202888	0.517025	17.7472	-1.27337	g2
Male	KI.EXH - KI.SED	sp|P60710|ACTB_MOUSE-S235	P60710	ACTB_MOUSE	S235	ATAASSSsLEKSYEL	Actin, cytoplasmic 1	Actb	-0.177136	0.0242877	-1.19602	0.247426	0.564965	17.7472	-1.15662	g2
Male	KI.10min - KI.SED	sp|P60710|ACTB_MOUSE-S232	P60710	ACTB_MOUSE	S232	QEMATAAsSSSLEKS	Actin, cytoplasmic 1	Actb	-0.188495	-0.0208468	-1.87178	0.077814	0.335449	17.7472	-1.76351	g2
Male	(KI.EXH - KI.SED) - (WT.EXH - WT.SED)	sp|P60710|ACTB_MOUSE-S232	P60710	ACTB_MOUSE	S232	QEMATAAsSSSLEKS	Actin, cytoplasmic 1	Actb	-0.199916	-0.0208468	-1.1973	0.246936	0.694241	17.7472	-1.15782	g1
Male	(KI.EXH - KI.SED) - (WT.EXH - WT.SED)	sp|P60710|ACTB_MOUSE-T229	P60710	ACTB_MOUSE	T229	DFEQEMAtAASSSSL	Actin, cytoplasmic 1	Actb	-0.222511	-0.00619623	-1.26315	0.222878	0.671726	17.7472	-1.21891	g1
Male	KI.10min - KI.SED	sp|P60710|ACTB_MOUSE-T229	P60710	ACTB_MOUSE	T229	DFEQEMAtAASSSSL	Actin, cytoplasmic 1	Actb	-0.234662	-0.00619623	-2.20873	0.0405949	0.249866	17.7472	-2.04764	g2
Male	(KI.10min - KI.SED) - (WT.10min - WT.SED)	sp|P60710|ACTB_MOUSE-T229;S233	P60710	ACTB_MOUSE	T229;S233	DFEQEMAtAASSSSL|EMATAASsSSLEKSY	Actin, cytoplasmic 1	Actb	-0.255185	0.0300621	-1.30824	0.207482	0.659575	17.7472	-1.26052	g1
Male	(KI.EXH - KI.SED) - (WT.EXH - WT.SED)	sp|P60710|ACTB_MOUSE-S233	P60710	ACTB_MOUSE	S233	EMATAASsSSLEKSY	Actin, cytoplasmic 1	Actb	-0.26905	-0.00739633	-1.73784	0.0995601	0.53535	17.7472	-1.64699	g1
Male	KI.EXH - KI.SED	sp|P60710|ACTB_MOUSE-Y218	P60710	ACTB_MOUSE	Y218	DIKEKLCyVALDFEQ	Actin, cytoplasmic 1	Actb	-0.28675	-0.0798308	-1.79249	0.0901182	0.358111	17.7472	-1.69477	g2
Male	(KI.EXH - KI.SED) - (WT.EXH - WT.SED)	sp|P60710|ACTB_MOUSE-Y218	P60710	ACTB_MOUSE	Y218	DIKEKLCyVALDFEQ	Actin, cytoplasmic 1	Actb	-0.296837	-0.0798308	-1.14451	0.267615	0.710429	17.7472	-1.10857	g1
Male	(KI.10min - KI.SED) - (WT.10min - WT.SED)	sp|P60710|ACTB_MOUSE-T229	P60710	ACTB_MOUSE	T229	DFEQEMAtAASSSSL	Actin, cytoplasmic 1	Actb	-0.30492	-0.00619623	-1.78456	0.0914378	0.522699	17.7472	-1.68786	g1
Male	(KI.10min - KI.SED) - (WT.10min - WT.SED)	sp|P60710|ACTB_MOUSE-S233	P60710	ACTB_MOUSE	S233	EMATAASsSSLEKSY	Actin, cytoplasmic 1	Actb	-0.315717	-0.00739633	-2.1024	0.0500654	0.439228	17.7472	-1.9594	g1
Male	(KI.10min - KI.SED) - (WT.10min - WT.SED)	sp|P60710|ACTB_MOUSE-S232	P60710	ACTB_MOUSE	S232	QEMATAAsSSSLEKS	Actin, cytoplasmic 1	Actb	-0.35097	-0.0208468	-2.16705	0.0440924	0.421086	17.7472	-2.01321	g1
Male	KI.10min - KI.SED	sp|P60710|ACTB_MOUSE-S235	P60710	ACTB_MOUSE	S235	ATAASSSsLEKSYEL	Actin, cytoplasmic 1	Actb	-0.359633	0.0242877	-2.48333	0.0232505	0.190254	17.7472	-2.26929	g2
Male	(KI.EXH - KI.SED) - (WT.EXH - WT.SED)	sp|P60710|ACTB_MOUSE-S235	P60710	ACTB_MOUSE	S235	ATAASSSsLEKSYEL	Actin, cytoplasmic 1	Actb	-0.370378	0.0242877	-1.54249	0.140597	0.591087	17.7472	-1.47357	g1
Male	KI.10min - KI.SED	sp|P60710|ACTB_MOUSE-Y218	P60710	ACTB_MOUSE	Y218	DIKEKLCyVALDFEQ	Actin, cytoplasmic 1	Actb	-0.401805	-0.0798308	-2.5687	0.0194729	0.174062	17.7472	-2.33635	g2
Male	(KI.10min - KI.SED) - (WT.10min - WT.SED)	sp|P60710|ACTB_MOUSE-S235	P60710	ACTB_MOUSE	S235	ATAASSSsLEKSYEL	Actin, cytoplasmic 1	Actb	-0.529177	0.0242877	-2.27206	0.0357678	0.395988	17.7472	-2.09956	g1
Male	(KI.10min - KI.SED) - (WT.10min - WT.SED)	sp|P60710|ACTB_MOUSE-Y218	P60710	ACTB_MOUSE	Y218	DIKEKLCyVALDFEQ	Actin, cytoplasmic 1	Actb	-0.689843	-0.0798308	-2.74216	0.013515	0.295516	17.7472	-2.4699	g1
Male	WT.10min - WT.SED	sp|Q8BFZ3|ACTBL_MOUSE-Y54	Q8BFZ3	ACTBL_MOUSE	Y54	GMGQKDCyVGDEAQS	Beta-actin-like protein 2	Actbl2	0.142908	-0.013063	1.06608	0.300676	0.614319	17.7472	1.03499	g2
Male	KI.10min - KI.SED	sp|Q8BFZ3|ACTBL_MOUSE-Y54	Q8BFZ3	ACTBL_MOUSE	Y54	GMGQKDCyVGDEAQS	Beta-actin-like protein 2	Actbl2	0.134283	-0.013063	1.26175	0.223371	0.540063	17.7472	1.21761	g2
Male	WT.EXH - WT.SED	sp|Q8BFZ3|ACTBL_MOUSE-Y54	Q8BFZ3	ACTBL_MOUSE	Y54	GMGQKDCyVGDEAQS	Beta-actin-like protein 2	Actbl2	0.12274	-0.013063	0.88369	0.388678	0.687049	17.7472	0.862017	g2
Male	KI.EXH - KI.SED	sp|Q8BFZ3|ACTBL_MOUSE-Y54	Q8BFZ3	ACTBL_MOUSE	Y54	GMGQKDCyVGDEAQS	Beta-actin-like protein 2	Actbl2	0.0557488	-0.013063	0.512205	0.614823	0.832255	17.7472	0.503201	g2
Male	(KI.10min - KI.SED) - (WT.10min - WT.SED)	sp|Q8BFZ3|ACTBL_MOUSE-Y54	Q8BFZ3	ACTBL_MOUSE	Y54	GMGQKDCyVGDEAQS	Beta-actin-like protein 2	Actbl2	-0.00862561	-0.013063	-0.0503949	0.960371	0.993123	17.7472	-0.0496886	g1
Male	(KI.EXH - KI.SED) - (WT.EXH - WT.SED)	sp|Q8BFZ3|ACTBL_MOUSE-Y54	Q8BFZ3	ACTBL_MOUSE	Y54	GMGQKDCyVGDEAQS	Beta-actin-like protein 2	Actbl2	-0.0669908	-0.013063	-0.379638	0.708719	0.924642	17.7472	-0.373578	g1
Male	KI.10min - KI.SED	sp|P68033|ACTC_MOUSE-S35	P68033	ACTC_MOUSE	S35	APRAVFPsIVGRPRH	Actin, alpha cardiac muscle 1	Actc1	0.833716	0.129005	2.04652	0.0558114	0.289827	17.7472	1.91251	g2
Male	KI.10min - KI.SED	sp|P68033|ACTC_MOUSE-Y364	P68033	ACTC_MOUSE	Y364	MWISKQEyDEAGPSI	Actin, alpha cardiac muscle 1	Actc1	0.578965	-0.10166	3.71883	0.00160351	0.0445475	17.7472	3.15527	g2
Male	KI.10min - KI.SED	sp|P68033|ACTC_MOUSE-T91	P68033	ACTC_MOUSE	T91	MEKIWHHtFYNELRV	Actin, alpha cardiac muscle 1	Actc1	0.559273	-0.0423852	1.90117	0.0736435	0.327625	17.7472	1.78882	g2
Male	WT.EXH - WT.SED	sp|P68033|ACTC_MOUSE-T91	P68033	ACTC_MOUSE	T91	MEKIWHHtFYNELRV	Actin, alpha cardiac muscle 1	Actc1	0.503279	-0.0423852	1.3109	0.206601	0.521176	17.7472	1.26297	g2
Male	(KI.10min - KI.SED) - (WT.10min - WT.SED)	sp|P68033|ACTC_MOUSE-Y364	P68033	ACTC_MOUSE	Y364	MWISKQEyDEAGPSI	Actin, alpha cardiac muscle 1	Actc1	0.497475	-0.10166	1.98687	0.0625977	0.467359	17.7472	1.86204	g1
Male	KI.10min - KI.SED	sp|P68033|ACTC_MOUSE-T105	P68033	ACTC_MOUSE	T105	VAPEEHPtLLTEAPL	Actin, alpha cardiac muscle 1	Actc1	0.454924	-0.0675308	2.07705	0.0526023	0.281652	17.7472	1.93817	g2
Male	WT.10min - WT.SED	sp|P68033|ACTC_MOUSE-S35	P68033	ACTC_MOUSE	S35	APRAVFPsIVGRPRH	Actin, alpha cardiac muscle 1	Actc1	0.454426	0.129005	0.88561	0.38767	0.686608	17.7472	0.86385	g2
Male	WT.EXH - WT.SED	sp|P68033|ACTC_MOUSE-T108	P68033	ACTC_MOUSE	T108	EEHPTLLtEAPLNPK	Actin, alpha cardiac muscle 1	Actc1	0.441861	-0.0378804	2.52793	0.0211982	0.181139	17.7472	2.30444	g2
Male	WT.EXH - WT.SED	sp|P68033|ACTC_MOUSE-Y220	P68033	ACTC_MOUSE	Y220	DIKEKLCyVALDFEN	Actin, alpha cardiac muscle 1	Actc1	0.440126	-0.0242271	1.8414	0.0823407	0.343281	17.7472	1.73726	g2
Male	KI.10min - KI.SED	sp|P68033|ACTC_MOUSE-S201	P68033	ACTC_MOUSE	S201	ILTERGYsFVTTAER	Actin, alpha cardiac muscle 1	Actc1	0.403664	-0.00883457	2.51225	0.0218995	0.184462	17.7472	2.29211	g2
Male	WT.10min - WT.SED	sp|P68033|ACTC_MOUSE-T105	P68033	ACTC_MOUSE	T105	VAPEEHPtLLTEAPL	Actin, alpha cardiac muscle 1	Actc1	0.384475	-0.0675308	1.39366	0.180629	0.490239	17.7472	1.33882	g2
Male	(KI.10min - KI.SED) - (WT.10min - WT.SED)	sp|P68033|ACTC_MOUSE-S35	P68033	ACTC_MOUSE	S35	APRAVFPsIVGRPRH	Actin, alpha cardiac muscle 1	Actc1	0.37929	0.129005	0.578914	0.569923	0.871322	17.7472	0.568165	g1
Male	WT.EXH - WT.SED	sp|P68033|ACTC_MOUSE-Y200	P68033	ACTC_MOUSE	Y200	KILTERGySFVTTAE	Actin, alpha cardiac muscle 1	Actc1	0.374541	-0.0292493	2.17506	0.0433999	0.257894	17.7472	2.01984	g2
Male	WT.10min - WT.SED	sp|P68033|ACTC_MOUSE-Y200	P68033	ACTC_MOUSE	Y200	KILTERGySFVTTAE	Actin, alpha cardiac muscle 1	Actc1	0.360509	-0.0292493	2.16923	0.0439031	0.259556	17.7472	2.01501	g2
Male	WT.EXH - WT.SED	sp|P68033|ACTC_MOUSE-T151	P68033	ACTC_MOUSE	T151	LYASGRTtGIVLDSG	Actin, alpha cardiac muscle 1	Actc1	0.339682	0.0516659	1.55127	0.138485	0.435198	17.7472	1.48145	g2
Male	WT.10min - WT.SED	sp|P68033|ACTC_MOUSE-T91	P68033	ACTC_MOUSE	T91	MEKIWHHtFYNELRV	Actin, alpha cardiac muscle 1	Actc1	0.320362	-0.0423852	0.864608	0.39879	0.694717	17.7472	0.843784	g2
Male	WT.EXH - WT.SED	sp|P68033|ACTC_MOUSE-T105	P68033	ACTC_MOUSE	T105	VAPEEHPtLLTEAPL	Actin, alpha cardiac muscle 1	Actc1	0.315907	-0.0675308	1.10517	0.283843	0.598701	17.7472	1.07173	g2
Male	WT.EXH - WT.SED	sp|P68033|ACTC_MOUSE-S370	P68033	ACTC_MOUSE	S370	EYDEAGPsIVHRKCF	Actin, alpha cardiac muscle 1	Actc1	0.314619	-0.0877985	0.827989	0.418673	0.708757	17.7472	0.808726	g2
Male	KI.EXH - KI.SED	sp|P68033|ACTC_MOUSE-Y364	P68033	ACTC_MOUSE	Y364	MWISKQEyDEAGPSI	Actin, alpha cardiac muscle 1	Actc1	0.313432	-0.10166	1.96858	0.0648223	0.311114	17.7472	1.84648	g2
Male	KI.10min - KI.SED	sp|P68033|ACTC_MOUSE-Y200	P68033	ACTC_MOUSE	Y200	KILTERGySFVTTAE	Actin, alpha cardiac muscle 1	Actc1	0.308751	-0.0292493	2.34001	0.0311829	0.220492	17.7472	2.15473	g2
Male	KI.EXH - KI.SED	sp|P68033|ACTC_MOUSE-T108	P68033	ACTC_MOUSE	T108	EEHPTLLtEAPLNPK	Actin, alpha cardiac muscle 1	Actc1	0.298519	-0.0378804	2.17944	0.043025	0.256729	17.7472	2.02347	g2
Male	WT.10min - WT.SED	sp|P68033|ACTC_MOUSE-Y93	P68033	ACTC_MOUSE	Y93	KIWHHTFyNELRVAP	Actin, alpha cardiac muscle 1	Actc1	0.293492	0.0532435	2.11086	0.049244	0.273341	17.7472	1.96647	g2
Male	WT.10min - WT.SED	sp|P68033|ACTC_MOUSE-T108	P68033	ACTC_MOUSE	T108	EEHPTLLtEAPLNPK	Actin, alpha cardiac muscle 1	Actc1	0.270312	-0.0378804	1.60237	0.126723	0.41899	17.7472	1.52715	g2
Male	WT.10min - WT.SED	sp|P68033|ACTC_MOUSE-S201	P68033	ACTC_MOUSE	S201	ILTERGYsFVTTAER	Actin, alpha cardiac muscle 1	Actc1	0.263616	-0.00883457	1.30255	0.209377	0.524539	17.7472	1.25528	g2
Male	WT.EXH - WT.SED	sp|P68033|ACTC_MOUSE-S35	P68033	ACTC_MOUSE	S35	APRAVFPsIVGRPRH	Actin, alpha cardiac muscle 1	Actc1	0.260174	0.129005	0.489357	0.630583	0.83942	17.7472	0.480907	g2
Male	WT.10min - WT.SED	sp|P68033|ACTC_MOUSE-S54	P68033	ACTC_MOUSE	S54	VGMGQKDsYVGDEAQ	Actin, alpha cardiac muscle 1	Actc1	0.256885	-0.0175015	1.64919	0.116696	0.402954	17.7472	1.56879	g2
Male	(KI.10min - KI.SED) - (WT.10min - WT.SED)	sp|P68033|ACTC_MOUSE-T91	P68033	ACTC_MOUSE	T91	MEKIWHHtFYNELRV	Actin, alpha cardiac muscle 1	Actc1	0.238911	-0.0423852	0.504985	0.619783	0.890551	17.7472	0.496159	g1
Male	WT.EXH - WT.SED	sp|P68033|ACTC_MOUSE-Y55	P68033	ACTC_MOUSE	Y55	GMGQKDSyVGDEAQS	Actin, alpha cardiac muscle 1	Actc1	0.237564	-0.0413923	0.916532	0.371675	0.67343	17.7472	0.89334	g2
Male	WT.EXH - WT.SED	sp|P68033|ACTC_MOUSE-S201	P68033	ACTC_MOUSE	S201	ILTERGYsFVTTAER	Actin, alpha cardiac muscle 1	Actc1	0.235456	-0.00883457	1.12284	0.276468	0.591919	17.7472	1.08829	g2
Male	WT.10min - WT.SED	sp|P68033|ACTC_MOUSE-T205	P68033	ACTC_MOUSE	T205	RGYSFVTtAEREIVR	Actin, alpha cardiac muscle 1	Actc1	0.227768	0.00752446	1.60884	0.125295	0.416583	17.7472	1.53292	g2
Male	WT.EXH - WT.SED	sp|P68033|ACTC_MOUSE-S236	P68033	ACTC_MOUSE	S236	MATAASSsSLEKSYE	Actin, alpha cardiac muscle 1	Actc1	0.226836	-0.026074	1.50515	0.149876	0.449746	17.7472	1.43997	g2
Male	KI.10min - KI.SED	sp|P68033|ACTC_MOUSE-Y242	P68033	ACTC_MOUSE	Y242	SSSLEKSyELPDGQV	Actin, alpha cardiac muscle 1	Actc1	0.220732	0.00443742	2.42447	0.0262465	0.202592	17.7472	2.22254	g2
Male	WT.10min - WT.SED	sp|P68033|ACTC_MOUSE-S236	P68033	ACTC_MOUSE	S236	MATAASSsSLEKSYE	Actin, alpha cardiac muscle 1	Actc1	0.217403	-0.026074	1.49469	0.152565	0.453684	17.7472	1.43053	g2
Male	WT.EXH - WT.SED	sp|P68033|ACTC_MOUSE-T326	P68033	ACTC_MOUSE	T326	ITALAPStMKIKIIA	Actin, alpha cardiac muscle 1	Actc1	0.207732	0.000853769	1.06867	0.299538	0.613179	17.7472	1.03742	g2
Male	KI.10min - KI.SED	sp|P68033|ACTC_MOUSE-T108	P68033	ACTC_MOUSE	T108	EEHPTLLtEAPLNPK	Actin, alpha cardiac muscle 1	Actc1	0.205239	-0.0378804	1.53242	0.143052	0.44084	17.7472	1.46452	g2
Male	WT.EXH - WT.SED	sp|P68033|ACTC_MOUSE-S54	P68033	ACTC_MOUSE	S54	VGMGQKDsYVGDEAQ	Actin, alpha cardiac muscle 1	Actc1	0.204874	-0.0175015	1.2694	0.220692	0.537042	17.7472	1.22469	g2
Male	KI.10min - KI.SED	sp|P68033|ACTC_MOUSE-S54	P68033	ACTC_MOUSE	S54	VGMGQKDsYVGDEAQ	Actin, alpha cardiac muscle 1	Actc1	0.202362	-0.0175015	1.63636	0.119374	0.407132	17.7472	1.55741	g2
Male	WT.EXH - WT.SED	sp|P68033|ACTC_MOUSE-Y171	P68033	ACTC_MOUSE	Y171	NVPIYEGyALPHAIM	Actin, alpha cardiac muscle 1	Actc1	0.190145	0.00346691	1.15052	0.265198	0.581319	17.7472	1.11419	g2
Male	KI.10min - KI.SED	sp|P68033|ACTC_MOUSE-Y171	P68033	ACTC_MOUSE	Y171	NVPIYEGyALPHAIM	Actin, alpha cardiac muscle 1	Actc1	0.186851	0.00346691	1.47551	0.157598	0.460101	17.7472	1.4132	g2
Male	WT.EXH - WT.SED	sp|P68033|ACTC_MOUSE-T320	P68033	ACTC_MOUSE	T320	DRMQKEItALAPSTM	Actin, alpha cardiac muscle 1	Actc1	0.185413	0.0175908	0.725757	0.47745	0.748592	17.7472	0.71041	g2
Male	KI.EXH - KI.SED	sp|P68033|ACTC_MOUSE-S35	P68033	ACTC_MOUSE	S35	APRAVFPsIVGRPRH	Actin, alpha cardiac muscle 1	Actc1	0.181115	0.129005	0.434718	0.669007	0.859429	17.7472	0.427511	g2
Male	WT.EXH - WT.SED	sp|P68033|ACTC_MOUSE-Y364	P68033	ACTC_MOUSE	Y364	MWISKQEyDEAGPSI	Actin, alpha cardiac muscle 1	Actc1	0.16121	-0.10166	0.793431	0.438007	0.72224	17.7472	0.775563	g2
Male	KI.10min - KI.SED	sp|P68033|ACTC_MOUSE-T205	P68033	ACTC_MOUSE	T205	RGYSFVTtAEREIVR	Actin, alpha cardiac muscle 1	Actc1	0.161064	0.00752446	1.43297	0.169247	0.475783	17.7472	1.37463	g2
Male	(KI.10min - KI.SED) - (WT.10min - WT.SED)	sp|P68033|ACTC_MOUSE-Y171	P68033	ACTC_MOUSE	Y171	NVPIYEGyALPHAIM	Actin, alpha cardiac muscle 1	Actc1	0.152357	0.00346691	0.748088	0.464206	0.823173	17.7472	0.731938	g1
Male	(KI.EXH - KI.SED) - (WT.EXH - WT.SED)	sp|P68033|ACTC_MOUSE-Y364	P68033	ACTC_MOUSE	Y364	MWISKQEyDEAGPSI	Actin, alpha cardiac muscle 1	Actc1	0.152222	-0.10166	0.589703	0.562823	0.869485	17.7472	0.578654	g1
Male	WT.EXH - WT.SED	sp|P68033|ACTC_MOUSE-Y93	P68033	ACTC_MOUSE	Y93	KIWHHTFyNELRVAP	Actin, alpha cardiac muscle 1	Actc1	0.152103	0.0532435	1.0558	0.305219	0.617866	17.7472	1.02531	g2
Male	KI.EXH - KI.SED	sp|P68033|ACTC_MOUSE-T320	P68033	ACTC_MOUSE	T320	DRMQKEItALAPSTM	Actin, alpha cardiac muscle 1	Actc1	0.149987	0.0175908	0.749203	0.46355	0.73947	17.7472	0.733013	g2
Male	WT.EXH - WT.SED	sp|P68033|ACTC_MOUSE-T231	P68033	ACTC_MOUSE	T231	DFENEMAtAASSSSL	Actin, alpha cardiac muscle 1	Actc1	0.14408	-0.00763227	1.15815	0.262151	0.577956	17.7472	1.12132	g2
Male	WT.EXH - WT.SED	sp|P68033|ACTC_MOUSE-S325	P68033	ACTC_MOUSE	S325	EITALAPsTMKIKII	Actin, alpha cardiac muscle 1	Actc1	0.14127	0.0369722	0.882843	0.389124	0.687344	17.7472	0.861208	g2
Male	(KI.10min - KI.SED) - (WT.10min - WT.SED)	sp|P68033|ACTC_MOUSE-S201	P68033	ACTC_MOUSE	S201	ILTERGYsFVTTAER	Actin, alpha cardiac muscle 1	Actc1	0.140047	-0.00883457	0.541952	0.594591	0.880851	17.7472	0.532194	g1
Male	WT.10min - WT.SED	sp|P68033|ACTC_MOUSE-T231	P68033	ACTC_MOUSE	T231	DFENEMAtAASSSSL	Actin, alpha cardiac muscle 1	Actc1	0.128886	-0.00763227	1.07346	0.297446	0.611428	17.7472	1.04193	g2
Male	(KI.10min - KI.SED) - (WT.10min - WT.SED)	sp|P68033|ACTC_MOUSE-Y242	P68033	ACTC_MOUSE	Y242	SSSLEKSyELPDGQV	Actin, alpha cardiac muscle 1	Actc1	0.127443	0.00443742	0.870391	0.395708	0.79102	17.7472	0.849312	g1
Male	KI.EXH - KI.SED	sp|P68033|ACTC_MOUSE-T105	P68033	ACTC_MOUSE	T105	VAPEEHPtLLTEAPL	Actin, alpha cardiac muscle 1	Actc1	0.105597	-0.0675308	0.471428	0.643079	0.845901	17.7472	0.463398	g2
Male	(KI.10min - KI.SED) - (WT.10min - WT.SED)	sp|P68033|ACTC_MOUSE-S370	P68033	ACTC_MOUSE	S370	EYDEAGPsIVHRKCF	Actin, alpha cardiac muscle 1	Actc1	0.104194	-0.0877985	0.222516	0.826453	0.959392	17.7472	0.219253	g1
Male	KI.EXH - KI.SED	sp|P68033|ACTC_MOUSE-Y242	P68033	ACTC_MOUSE	Y242	SSSLEKSyELPDGQV	Actin, alpha cardiac muscle 1	Actc1	0.103481	0.00443742	1.11139	0.28123	0.596796	17.7472	1.07756	g2
Male	WT.EXH - WT.SED	sp|P68033|ACTC_MOUSE-T205	P68033	ACTC_MOUSE	T205	RGYSFVTtAEREIVR	Actin, alpha cardiac muscle 1	Actc1	0.10158	0.00752446	0.692482	0.497596	0.761335	17.7472	0.678276	g2
Male	WT.EXH - WT.SED	sp|P68033|ACTC_MOUSE-S235	P68033	ACTC_MOUSE	S235	EMATAASsSSLEKSY	Actin, alpha cardiac muscle 1	Actc1	0.0935298	-0.000123942	0.684097	0.50275	0.764996	17.7472	0.670169	g2
Male	WT.10min - WT.SED	sp|P68033|ACTC_MOUSE-Y242	P68033	ACTC_MOUSE	Y242	SSSLEKSyELPDGQV	Actin, alpha cardiac muscle 1	Actc1	0.0932882	0.00443742	0.813505	0.426709	0.714405	17.7472	0.794836	g2
Male	KI.10min - KI.SED	sp|P68033|ACTC_MOUSE-T251	P68033	ACTC_MOUSE	T251	LPDGQVItIGNERFR	Actin, alpha cardiac muscle 1	Actc1	0.0890396	-0.00730534	1.05348	0.306255	0.618826	17.7472	1.02311	g2
Male	WT.EXH - WT.SED	sp|P68033|ACTC_MOUSE-T251	P68033	ACTC_MOUSE	T251	LPDGQVItIGNERFR	Actin, alpha cardiac muscle 1	Actc1	0.0885275	-0.00730534	0.802568	0.432841	0.718066	17.7472	0.784339	g2
Male	WT.EXH - WT.SED	sp|P68033|ACTC_MOUSE-Y242	P68033	ACTC_MOUSE	Y242	SSSLEKSyELPDGQV	Actin, alpha cardiac muscle 1	Actc1	0.084951	0.00443742	0.714964	0.483931	0.752374	17.7472	0.699993	g2
Male	WT.10min - WT.SED	sp|P68033|ACTC_MOUSE-S235	P68033	ACTC_MOUSE	S235	EMATAASsSSLEKSY	Actin, alpha cardiac muscle 1	Actc1	0.0835083	-0.000123942	0.63287	0.534889	0.785256	17.7472	0.620561	g2
Male	WT.10min - WT.SED	sp|P68033|ACTC_MOUSE-Y364	P68033	ACTC_MOUSE	Y364	MWISKQEyDEAGPSI	Actin, alpha cardiac muscle 1	Actc1	0.0814895	-0.10166	0.415562	0.682712	0.866367	17.7472	0.408766	g2
Male	KI.EXH - KI.SED	sp|P68033|ACTC_MOUSE-T326	P68033	ACTC_MOUSE	T326	ITALAPStMKIKIIA	Actin, alpha cardiac muscle 1	Actc1	0.0759568	0.000853769	0.498655	0.624146	0.836341	17.7472	0.489982	g2
Male	KI.EXH - KI.SED	sp|P68033|ACTC_MOUSE-Y200	P68033	ACTC_MOUSE	Y200	KILTERGySFVTTAE	Actin, alpha cardiac muscle 1	Actc1	0.0757855	-0.0292493	0.56163	0.581392	0.812937	17.7472	0.551353	g2
Male	(KI.10min - KI.SED) - (WT.10min - WT.SED)	sp|P68033|ACTC_MOUSE-T105	P68033	ACTC_MOUSE	T105	VAPEEHPtLLTEAPL	Actin, alpha cardiac muscle 1	Actc1	0.0704491	-0.0675308	0.199999	0.843755	0.964655	17.7472	0.197092	g1
Male	KI.EXH - KI.SED	sp|P68033|ACTC_MOUSE-Y171	P68033	ACTC_MOUSE	Y171	NVPIYEGyALPHAIM	Actin, alpha cardiac muscle 1	Actc1	0.0669982	0.00346691	0.517328	0.611315	0.830287	17.7472	0.508197	g2
Male	(KI.10min - KI.SED) - (WT.10min - WT.SED)	sp|P68033|ACTC_MOUSE-S325	P68033	ACTC_MOUSE	S325	EITALAPsTMKIKII	Actin, alpha cardiac muscle 1	Actc1	0.062445	0.0369722	0.316675	0.755185	0.938119	17.7472	0.31181	g1
Male	KI.EXH - KI.SED	sp|P68033|ACTC_MOUSE-T91	P68033	ACTC_MOUSE	T91	MEKIWHHtFYNELRV	Actin, alpha cardiac muscle 1	Actc1	0.0622953	-0.0423852	0.207066	0.838316	0.937222	17.7472	0.204049	g2
Male	(KI.10min - KI.SED) - (WT.10min - WT.SED)	sp|P68033|ACTC_MOUSE-T151	P68033	ACTC_MOUSE	T151	LYASGRTtGIVLDSG	Actin, alpha cardiac muscle 1	Actc1	0.0622866	0.0516659	0.23083	0.820087	0.957619	17.7472	0.227433	g1
Male	(KI.10min - KI.SED) - (WT.10min - WT.SED)	sp|P68033|ACTC_MOUSE-T251	P68033	ACTC_MOUSE	T251	LPDGQVItIGNERFR	Actin, alpha cardiac muscle 1	Actc1	0.0622735	-0.00730534	0.45813	0.652419	0.904961	17.7472	0.450404	g1
Male	KI.EXH - KI.SED	sp|P68033|ACTC_MOUSE-S54	P68033	ACTC_MOUSE	S54	VGMGQKDsYVGDEAQ	Actin, alpha cardiac muscle 1	Actc1	0.0587385	-0.0175015	0.46444	0.647979	0.848456	17.7472	0.456571	g2
Male	KI.EXH - KI.SED	sp|P68033|ACTC_MOUSE-S370	P68033	ACTC_MOUSE	S370	EYDEAGPsIVHRKCF	Actin, alpha cardiac muscle 1	Actc1	0.0558032	-0.0877985	0.18741	0.853466	0.943592	17.7472	0.184699	g2
Male	KI.EXH - KI.SED	sp|P68033|ACTC_MOUSE-T151	P68033	ACTC_MOUSE	T151	LYASGRTtGIVLDSG	Actin, alpha cardiac muscle 1	Actc1	0.0519771	0.0516659	0.302916	0.765476	0.904303	17.7472	0.298298	g2
Male	(KI.10min - KI.SED) - (WT.10min - WT.SED)	sp|P68033|ACTC_MOUSE-Y220	P68033	ACTC_MOUSE	Y220	DIKEKLCyVALDFEN	Actin, alpha cardiac muscle 1	Actc1	0.0458359	-0.0242271	0.155618	0.878091	0.974331	17.7472	0.15339	g1
Male	KI.10min - KI.SED	sp|P68033|ACTC_MOUSE-T151	P68033	ACTC_MOUSE	T151	LYASGRTtGIVLDSG	Actin, alpha cardiac muscle 1	Actc1	0.0430039	0.0516659	0.256308	0.800661	0.920383	17.7472	0.252492	g2
Male	KI.EXH - KI.SED	sp|P68033|ACTC_MOUSE-S201	P68033	ACTC_MOUSE	S201	ILTERGYsFVTTAER	Actin, alpha cardiac muscle 1	Actc1	0.0397398	-0.00883457	0.241838	0.811678	0.925345	17.7472	0.238262	g2
Male	WT.10min - WT.SED	sp|P68033|ACTC_MOUSE-Y171	P68033	ACTC_MOUSE	Y171	NVPIYEGyALPHAIM	Actin, alpha cardiac muscle 1	Actc1	0.0344939	0.00346691	0.216257	0.831254	0.934113	17.7472	0.213094	g2
Male	KI.10min - KI.SED	sp|P68033|ACTC_MOUSE-Y93	P68033	ACTC_MOUSE	Y93	KIWHHTFyNELRVAP	Actin, alpha cardiac muscle 1	Actc1	0.0279175	0.0532435	0.252905	0.803248	0.921667	17.7472	0.249146	g2
Male	(KI.10min - KI.SED) - (WT.10min - WT.SED)	sp|P68033|ACTC_MOUSE-Y55	P68033	ACTC_MOUSE	Y55	GMGQKDSyVGDEAQS	Actin, alpha cardiac muscle 1	Actc1	0.0271808	-0.0413923	0.0850965	0.933137	0.987189	17.7472	0.0838982	g1
Male	WT.10min - WT.SED	sp|P68033|ACTC_MOUSE-T251	P68033	ACTC_MOUSE	T251	LPDGQVItIGNERFR	Actin, alpha cardiac muscle 1	Actc1	0.0267662	-0.00730534	0.251425	0.804374	0.922179	17.7472	0.24769	g2
Male	KI.10min - KI.SED	sp|P68033|ACTC_MOUSE-S325	P68033	ACTC_MOUSE	S325	EITALAPsTMKIKII	Actin, alpha cardiac muscle 1	Actc1	0.0255297	0.0369722	0.208218	0.83743	0.936633	17.7472	0.205182	g2
Male	KI.EXH - KI.SED	sp|P68033|ACTC_MOUSE-T251	P68033	ACTC_MOUSE	T251	LPDGQVItIGNERFR	Actin, alpha cardiac muscle 1	Actc1	0.0239333	-0.00730534	0.276885	0.785068	0.913075	17.7472	0.272721	g2
Male	(KI.EXH - KI.SED) - (WT.EXH - WT.SED)	sp|P68033|ACTC_MOUSE-Y242	P68033	ACTC_MOUSE	Y242	SSSLEKSyELPDGQV	Actin, alpha cardiac muscle 1	Actc1	0.0185296	0.00443742	0.12275	0.903685	0.979866	17.7472	0.121008	g1
Male	KI.EXH - KI.SED	sp|P68033|ACTC_MOUSE-T205	P68033	ACTC_MOUSE	T205	RGYSFVTtAEREIVR	Actin, alpha cardiac muscle 1	Actc1	0.013325	0.00752446	0.115921	0.909017	0.967247	17.7472	0.114279	g2
Male	WT.10min - WT.SED	sp|P68033|ACTC_MOUSE-T326	P68033	ACTC_MOUSE	T326	ITALAPStMKIKIIA	Actin, alpha cardiac muscle 1	Actc1	0.00653553	0.000853769	0.0348369	0.972599	0.990585	17.7472	0.0343493	g2
Male	WT.EXH - WT.SED	sp|P68033|ACTC_MOUSE-S234	P68033	ACTC_MOUSE	S234	NEMATAAsSSSLEKS	Actin, alpha cardiac muscle 1	Actc1	0.00528394	0.0256852	0.0194527	0.984697	0.993941	17.7472	0.0191807	g2
Male	KI.10min - KI.SED	sp|P68033|ACTC_MOUSE-S235	P68033	ACTC_MOUSE	S235	EMATAASsSSLEKSY	Actin, alpha cardiac muscle 1	Actc1	-0.00573548	-0.000123942	-0.0547487	0.95695	0.985338	17.7472	-0.0539811	g2
Male	KI.EXH - KI.SED	sp|P68033|ACTC_MOUSE-S325	P68033	ACTC_MOUSE	S325	EITALAPsTMKIKII	Actin, alpha cardiac muscle 1	Actc1	-0.0172103	0.0369722	-0.137251	0.892377	0.959938	17.7472	-0.135297	g2
Male	WT.10min - WT.SED	sp|P68033|ACTC_MOUSE-T151	P68033	ACTC_MOUSE	T151	LYASGRTtGIVLDSG	Actin, alpha cardiac muscle 1	Actc1	-0.0192827	0.0516659	-0.0912433	0.928321	0.97416	17.7472	-0.0899572	g2
Male	KI.EXH - KI.SED	sp|P68033|ACTC_MOUSE-T231	P68033	ACTC_MOUSE	T231	DFENEMAtAASSSSL	Actin, alpha cardiac muscle 1	Actc1	-0.0209966	-0.00763227	-0.215379	0.831927	0.934425	17.7472	-0.21223	g2
Male	KI.EXH - KI.SED	sp|P68033|ACTC_MOUSE-Y93	P68033	ACTC_MOUSE	Y93	KIWHHTFyNELRVAP	Actin, alpha cardiac muscle 1	Actc1	-0.034597	0.0532435	-0.306461	0.76282	0.903387	17.7472	-0.30178	g2
Male	(KI.EXH - KI.SED) - (WT.EXH - WT.SED)	sp|P68033|ACTC_MOUSE-T320	P68033	ACTC_MOUSE	T320	DRMQKEItALAPSTM	Actin, alpha cardiac muscle 1	Actc1	-0.0354253	0.0175908	-0.109145	0.914312	0.98253	17.7472	-0.107601	g1
Male	WT.10min - WT.SED	sp|P68033|ACTC_MOUSE-S325	P68033	ACTC_MOUSE	S325	EITALAPsTMKIKII	Actin, alpha cardiac muscle 1	Actc1	-0.0369153	0.0369722	-0.239033	0.813818	0.926539	17.7472	-0.235503	g2
Male	(KI.10min - KI.SED) - (WT.10min - WT.SED)	sp|P68033|ACTC_MOUSE-Y200	P68033	ACTC_MOUSE	Y200	KILTERGySFVTTAE	Actin, alpha cardiac muscle 1	Actc1	-0.0517575	-0.0292493	-0.243908	0.810099	0.954663	17.7472	-0.240298	g1
Male	(KI.10min - KI.SED) - (WT.10min - WT.SED)	sp|P68033|ACTC_MOUSE-S54	P68033	ACTC_MOUSE	S54	VGMGQKDsYVGDEAQ	Actin, alpha cardiac muscle 1	Actc1	-0.0545235	-0.0175015	-0.274144	0.787139	0.947304	17.7472	-0.270027	g1
Male	WT.10min - WT.SED	sp|P68033|ACTC_MOUSE-T320	P68033	ACTC_MOUSE	T320	DRMQKEItALAPSTM	Actin, alpha cardiac muscle 1	Actc1	-0.056575	0.0175908	-0.229453	0.82114	0.929341	17.7472	-0.226079	g2
Male	(KI.EXH - KI.SED) - (WT.EXH - WT.SED)	sp|P68033|ACTC_MOUSE-T251	P68033	ACTC_MOUSE	T251	LPDGQVItIGNERFR	Actin, alpha cardiac muscle 1	Actc1	-0.0645942	-0.00730534	-0.460932	0.650446	0.904272	17.7472	-0.453143	g1
Male	(KI.10min - KI.SED) - (WT.10min - WT.SED)	sp|P68033|ACTC_MOUSE-T108	P68033	ACTC_MOUSE	T108	EEHPTLLtEAPLNPK	Actin, alpha cardiac muscle 1	Actc1	-0.065073	-0.0378804	-0.302107	0.766082	0.940981	17.7472	-0.297504	g1
Male	(KI.10min - KI.SED) - (WT.10min - WT.SED)	sp|P68033|ACTC_MOUSE-T205	P68033	ACTC_MOUSE	T205	RGYSFVTtAEREIVR	Actin, alpha cardiac muscle 1	Actc1	-0.0667038	0.00752446	-0.369006	0.716489	0.926983	17.7472	-0.363155	g1
Male	(KI.EXH - KI.SED) - (WT.EXH - WT.SED)	sp|P68033|ACTC_MOUSE-S35	P68033	ACTC_MOUSE	S35	APRAVFPsIVGRPRH	Actin, alpha cardiac muscle 1	Actc1	-0.0790598	0.129005	-0.117046	0.908138	0.980895	17.7472	-0.115387	g1
Male	WT.10min - WT.SED	sp|P68033|ACTC_MOUSE-S234	P68033	ACTC_MOUSE	S234	NEMATAAsSSSLEKS	Actin, alpha cardiac muscle 1	Actc1	-0.085241	0.0256852	-0.325154	0.748866	0.897318	17.7472	-0.320134	g2
Male	(KI.EXH - KI.SED) - (WT.EXH - WT.SED)	sp|P68033|ACTC_MOUSE-T205	P68033	ACTC_MOUSE	T205	RGYSFVTtAEREIVR	Actin, alpha cardiac muscle 1	Actc1	-0.0882547	0.00752446	-0.473564	0.641584	0.900725	17.7472	-0.465485	g1
Male	(KI.10min - KI.SED) - (WT.10min - WT.SED)	sp|P68033|ACTC_MOUSE-S235	P68033	ACTC_MOUSE	S235	EMATAASsSSLEKSY	Actin, alpha cardiac muscle 1	Actc1	-0.0892438	-0.000123942	-0.529696	0.602887	0.884332	17.7472	-0.520253	g1
Male	KI.10min - KI.SED	sp|P68033|ACTC_MOUSE-S236	P68033	ACTC_MOUSE	S236	MATAASSsSLEKSYE	Actin, alpha cardiac muscle 1	Actc1	-0.0934393	-0.026074	-0.80916	0.429138	0.715678	17.7472	-0.790667	g2
Male	KI.EXH - KI.SED	sp|P68033|ACTC_MOUSE-S236	P68033	ACTC_MOUSE	S236	MATAASSsSLEKSYE	Actin, alpha cardiac muscle 1	Actc1	-0.108212	-0.026074	-0.916297	0.371795	0.673472	17.7472	-0.893116	g2
Male	KI.EXH - KI.SED	sp|P68033|ACTC_MOUSE-S235	P68033	ACTC_MOUSE	S235	EMATAASsSSLEKSY	Actin, alpha cardiac muscle 1	Actc1	-0.11127	-0.000123942	-1.03858	0.312944	0.624542	17.7472	-1.00906	g2
Male	KI.10min - KI.SED	sp|P68033|ACTC_MOUSE-Y55	P68033	ACTC_MOUSE	Y55	GMGQKDSyVGDEAQS	Actin, alpha cardiac muscle 1	Actc1	-0.118913	-0.0413923	-0.598732	0.556917	0.798858	17.7472	-0.587427	g2
Male	KI.10min - KI.SED	sp|P68033|ACTC_MOUSE-T326	P68033	ACTC_MOUSE	T326	ITALAPStMKIKIIA	Actin, alpha cardiac muscle 1	Actc1	-0.12092	0.000853769	-0.811848	0.427635	0.714689	17.7472	-0.793246	g2
Male	(KI.EXH - KI.SED) - (WT.EXH - WT.SED)	sp|P68033|ACTC_MOUSE-Y171	P68033	ACTC_MOUSE	Y171	NVPIYEGyALPHAIM	Actin, alpha cardiac muscle 1	Actc1	-0.123146	0.00346691	-0.586503	0.564924	0.869779	17.7472	-0.575543	g1
Male	(KI.10min - KI.SED) - (WT.10min - WT.SED)	sp|P68033|ACTC_MOUSE-T320	P68033	ACTC_MOUSE	T320	DRMQKEItALAPSTM	Actin, alpha cardiac muscle 1	Actc1	-0.124285	0.0175908	-0.394777	0.697712	0.920096	17.7472	-0.388411	g1
Male	(KI.10min - KI.SED) - (WT.10min - WT.SED)	sp|P68033|ACTC_MOUSE-T326	P68033	ACTC_MOUSE	T326	ITALAPStMKIKIIA	Actin, alpha cardiac muscle 1	Actc1	-0.127455	0.000853769	-0.532083	0.601267	0.883972	17.7472	-0.522579	g1
Male	(KI.EXH - KI.SED) - (WT.EXH - WT.SED)	sp|P68033|ACTC_MOUSE-T326	P68033	ACTC_MOUSE	T326	ITALAPStMKIKIIA	Actin, alpha cardiac muscle 1	Actc1	-0.131776	0.000853769	-0.5336	0.600239	0.883515	17.7472	-0.524057	g1
Male	KI.EXH - KI.SED	sp|P68033|ACTC_MOUSE-Y55	P68033	ACTC_MOUSE	Y55	GMGQKDSyVGDEAQS	Actin, alpha cardiac muscle 1	Actc1	-0.13375	-0.0413923	-0.658497	0.518671	0.775143	17.7472	-0.645395	g2
Male	KI.10min - KI.SED	sp|P68033|ACTC_MOUSE-T231	P68033	ACTC_MOUSE	T231	DFENEMAtAASSSSL	Actin, alpha cardiac muscle 1	Actc1	-0.141451	-0.00763227	-1.48391	0.155377	0.457056	17.7472	-1.42079	g2
Male	(KI.EXH - KI.SED) - (WT.EXH - WT.SED)	sp|P68033|ACTC_MOUSE-T108	P68033	ACTC_MOUSE	T108	EEHPTLLtEAPLNPK	Actin, alpha cardiac muscle 1	Actc1	-0.143342	-0.0378804	-0.645493	0.526866	0.853674	17.7472	-0.632797	g1
Male	WT.10min - WT.SED	sp|P68033|ACTC_MOUSE-Y55	P68033	ACTC_MOUSE	Y55	GMGQKDSyVGDEAQS	Actin, alpha cardiac muscle 1	Actc1	-0.146094	-0.0413923	-0.584004	0.566567	0.804404	17.7472	-0.573114	g2
Male	(KI.EXH - KI.SED) - (WT.EXH - WT.SED)	sp|P68033|ACTC_MOUSE-S54	P68033	ACTC_MOUSE	S54	VGMGQKDsYVGDEAQ	Actin, alpha cardiac muscle 1	Actc1	-0.146135	-0.0175015	-0.712702	0.485296	0.830966	17.7472	-0.69781	g1
Male	(KI.EXH - KI.SED) - (WT.EXH - WT.SED)	sp|P68033|ACTC_MOUSE-S325	P68033	ACTC_MOUSE	S325	EITALAPsTMKIKII	Actin, alpha cardiac muscle 1	Actc1	-0.15848	0.0369722	-0.779558	0.445923	0.814639	17.7472	-0.762229	g1
Male	(KI.EXH - KI.SED) - (WT.EXH - WT.SED)	sp|P68033|ACTC_MOUSE-T231	P68033	ACTC_MOUSE	T231	DFENEMAtAASSSSL	Actin, alpha cardiac muscle 1	Actc1	-0.165076	-0.00763227	-1.04445	0.310297	0.741391	17.7472	-1.0146	g1
Male	KI.10min - KI.SED	sp|P68033|ACTC_MOUSE-T320	P68033	ACTC_MOUSE	T320	DRMQKEItALAPSTM	Actin, alpha cardiac muscle 1	Actc1	-0.18086	0.0175908	-0.923914	0.367923	0.670318	17.7472	-0.90037	g2
Male	(KI.EXH - KI.SED) - (WT.EXH - WT.SED)	sp|P68033|ACTC_MOUSE-Y93	P68033	ACTC_MOUSE	Y93	KIWHHTFyNELRVAP	Actin, alpha cardiac muscle 1	Actc1	-0.1867	0.0532435	-1.02007	0.321401	0.748608	17.7472	-0.991583	g1
Male	(KI.EXH - KI.SED) - (WT.EXH - WT.SED)	sp|P68033|ACTC_MOUSE-S201	P68033	ACTC_MOUSE	S201	ILTERGYsFVTTAER	Actin, alpha cardiac muscle 1	Actc1	-0.195717	-0.00883457	-0.734637	0.472157	0.826412	17.7472	-0.718974	g1
Male	(KI.EXH - KI.SED) - (WT.EXH - WT.SED)	sp|P68033|ACTC_MOUSE-S235	P68033	ACTC_MOUSE	S235	EMATAASsSSLEKSY	Actin, alpha cardiac muscle 1	Actc1	-0.2048	-0.000123942	-1.17906	0.253939	0.699753	17.7472	-1.14083	g1
Male	(KI.EXH - KI.SED) - (WT.EXH - WT.SED)	sp|P68033|ACTC_MOUSE-T105	P68033	ACTC_MOUSE	T105	VAPEEHPtLLTEAPL	Actin, alpha cardiac muscle 1	Actc1	-0.21031	-0.0675308	-0.579122	0.569785	0.871322	17.7472	-0.568368	g1
Male	KI.10min - KI.SED	sp|P68033|ACTC_MOUSE-S370	P68033	ACTC_MOUSE	S370	EYDEAGPsIVHRKCF	Actin, alpha cardiac muscle 1	Actc1	-0.230447	-0.0877985	-0.791496	0.439106	0.722869	17.7472	-0.773704	g2
Male	(KI.EXH - KI.SED) - (WT.EXH - WT.SED)	sp|P68033|ACTC_MOUSE-S370	P68033	ACTC_MOUSE	S370	EYDEAGPsIVHRKCF	Actin, alpha cardiac muscle 1	Actc1	-0.258816	-0.0877985	-0.53613	0.598525	0.882707	17.7472	-0.526523	g1
Male	(KI.10min - KI.SED) - (WT.10min - WT.SED)	sp|P68033|ACTC_MOUSE-Y93	P68033	ACTC_MOUSE	Y93	KIWHHTFyNELRVAP	Actin, alpha cardiac muscle 1	Actc1	-0.265575	0.0532435	-1.49594	0.152242	0.602864	17.7472	-1.43166	g1
Male	(KI.10min - KI.SED) - (WT.10min - WT.SED)	sp|P68033|ACTC_MOUSE-T231	P68033	ACTC_MOUSE	T231	DFENEMAtAASSSSL	Actin, alpha cardiac muscle 1	Actc1	-0.270337	-0.00763227	-1.76339	0.0950431	0.528126	17.7472	-1.66937	g1
Male	(KI.EXH - KI.SED) - (WT.EXH - WT.SED)	sp|P68033|ACTC_MOUSE-T151	P68033	ACTC_MOUSE	T151	LYASGRTtGIVLDSG	Actin, alpha cardiac muscle 1	Actc1	-0.287705	0.0516659	-1.0342	0.314932	0.744588	17.7472	-1.00493	g1
Male	(KI.EXH - KI.SED) - (WT.EXH - WT.SED)	sp|P68033|ACTC_MOUSE-Y200	P68033	ACTC_MOUSE	Y200	KILTERGySFVTTAE	Actin, alpha cardiac muscle 1	Actc1	-0.298755	-0.0292493	-1.36561	0.189121	0.642688	17.7472	-1.31318	g1
Male	(KI.10min - KI.SED) - (WT.10min - WT.SED)	sp|P68033|ACTC_MOUSE-S236	P68033	ACTC_MOUSE	S236	MATAASSsSLEKSYE	Actin, alpha cardiac muscle 1	Actc1	-0.310842	-0.026074	-1.67374	0.111714	0.554594	17.7472	-1.59053	g1
Male	WT.10min - WT.SED	sp|P68033|ACTC_MOUSE-S370	P68033	ACTC_MOUSE	S370	EYDEAGPsIVHRKCF	Actin, alpha cardiac muscle 1	Actc1	-0.334641	-0.0877985	-0.912508	0.373731	0.67497	17.7472	-0.889506	g2
Male	(KI.EXH - KI.SED) - (WT.EXH - WT.SED)	sp|P68033|ACTC_MOUSE-S236	P68033	ACTC_MOUSE	S236	MATAASSsSLEKSYE	Actin, alpha cardiac muscle 1	Actc1	-0.335048	-0.026074	-1.7499	0.0974046	0.531162	17.7472	-1.65757	g1
Male	KI.10min - KI.SED	sp|P68033|ACTC_MOUSE-Y220	P68033	ACTC_MOUSE	Y220	DIKEKLCyVALDFEN	Actin, alpha cardiac muscle 1	Actc1	-0.367051	-0.0242271	-2.00418	0.0605563	0.300863	17.7472	-1.87672	g2
Male	(KI.EXH - KI.SED) - (WT.EXH - WT.SED)	sp|P68033|ACTC_MOUSE-Y55	P68033	ACTC_MOUSE	Y55	GMGQKDSyVGDEAQS	Actin, alpha cardiac muscle 1	Actc1	-0.371314	-0.0413923	-1.12758	0.274511	0.715952	17.7472	-1.09273	g1
Male	WT.10min - WT.SED	sp|P68033|ACTC_MOUSE-Y220	P68033	ACTC_MOUSE	Y220	DIKEKLCyVALDFEN	Actin, alpha cardiac muscle 1	Actc1	-0.412887	-0.0242271	-1.78987	0.0905524	0.358826	17.7472	-1.69249	g2
Male	KI.EXH - KI.SED	sp|P68033|ACTC_MOUSE-Y220	P68033	ACTC_MOUSE	Y220	DIKEKLCyVALDFEN	Actin, alpha cardiac muscle 1	Actc1	-0.432482	-0.0242271	-2.30905	0.0331997	0.226958	17.7472	-2.12966	g2
Male	(KI.EXH - KI.SED) - (WT.EXH - WT.SED)	sp|P68033|ACTC_MOUSE-T91	P68033	ACTC_MOUSE	T91	MEKIWHHtFYNELRV	Actin, alpha cardiac muscle 1	Actc1	-0.440984	-0.0423852	-0.904115	0.378044	0.779682	17.7472	-0.881506	g1
Male	(KI.10min - KI.SED) - (WT.10min - WT.SED)	sp|P68033|ACTC_MOUSE-S234	P68033	ACTC_MOUSE	S234	NEMATAAsSSSLEKS	Actin, alpha cardiac muscle 1	Actc1	-0.695187	0.0256852	-2.07685	0.0526226	0.44475	17.7472	-1.93801	g1
Male	KI.EXH - KI.SED	sp|P68033|ACTC_MOUSE-S234	P68033	ACTC_MOUSE	S234	NEMATAAsSSSLEKS	Actin, alpha cardiac muscle 1	Actc1	-0.709236	0.0256852	-3.33201	0.00376648	0.0732988	17.7472	-2.89708	g2
Male	(KI.EXH - KI.SED) - (WT.EXH - WT.SED)	sp|P68033|ACTC_MOUSE-S234	P68033	ACTC_MOUSE	S234	NEMATAAsSSSLEKS	Actin, alpha cardiac muscle 1	Actc1	-0.71452	0.0256852	-2.07051	0.0532758	0.44669	17.7472	-1.93268	g1
Male	KI.10min - KI.SED	sp|P68033|ACTC_MOUSE-S234	P68033	ACTC_MOUSE	S234	NEMATAAsSSSLEKS	Actin, alpha cardiac muscle 1	Actc1	-0.780428	0.0256852	-3.74967	0.0014977	0.0430021	17.7472	-3.17513	g2
Male	(KI.EXH - KI.SED) - (WT.EXH - WT.SED)	sp|P68033|ACTC_MOUSE-Y220	P68033	ACTC_MOUSE	Y220	DIKEKLCyVALDFEN	Actin, alpha cardiac muscle 1	Actc1	-0.872607	-0.0242271	-2.87363	0.0102078	0.267732	17.7472	-2.56871	g1
Male	WT.10min - WT.SED	sp|Q9Z2N8|ACL6A_MOUSE-S233	Q9Z2N8	ACL6A_MOUSE	S233	KEAVREGsPANWKRK	Actin-like protein 6A	Actl6a	-0.00317758	-0.0354755	-0.0202325	0.984084	0.993756	17.7472	-0.0199495	g2
Male	WT.EXH - WT.SED	sp|Q9Z2N8|ACL6A_MOUSE-S233	Q9Z2N8	ACL6A_MOUSE	S233	KEAVREGsPANWKRK	Actin-like protein 6A	Actl6a	-0.0427707	-0.0354755	-0.262834	0.795706	0.918088	17.7472	-0.258909	g2
Male	(KI.EXH - KI.SED) - (WT.EXH - WT.SED)	sp|Q9Z2N8|ACL6A_MOUSE-S233	Q9Z2N8	ACL6A_MOUSE	S233	KEAVREGsPANWKRK	Actin-like protein 6A	Actl6a	-0.127327	-0.0354755	-0.61588	0.545792	0.862512	17.7472	-0.604077	g1
Male	KI.EXH - KI.SED	sp|Q9Z2N8|ACL6A_MOUSE-S233	Q9Z2N8	ACL6A_MOUSE	S233	KEAVREGsPANWKRK	Actin-like protein 6A	Actl6a	-0.170098	-0.0354755	-1.33391	0.199099	0.512801	17.7472	-1.28412	g2
Male	(KI.10min - KI.SED) - (WT.10min - WT.SED)	sp|Q9Z2N8|ACL6A_MOUSE-S233	Q9Z2N8	ACL6A_MOUSE	S233	KEAVREGsPANWKRK	Actin-like protein 6A	Actl6a	-0.235298	-0.0354755	-1.17337	0.256155	0.701213	17.7472	-1.13553	g1
Male	KI.10min - KI.SED	sp|Q9Z2N8|ACL6A_MOUSE-S233	Q9Z2N8	ACL6A_MOUSE	S233	KEAVREGsPANWKRK	Actin-like protein 6A	Actl6a	-0.238476	-0.0354755	-1.91257	0.0720815	0.324951	17.7472	-1.7986	g2
Male	(KI.10min - KI.SED) - (WT.10min - WT.SED)	sp|Q7TPR4|ACTN1_MOUSE-S442	Q7TPR4	ACTN1_MOUSE	S442	KKHEAFEsDLAAHQD	Alpha-actinin-1	Actn1	1.30374	0.158042	2.80812	0.0117443	0.281121	17.7472	2.51974	g1
Male	KI.EXH - KI.SED	sp|Q7TPR4|ACTN1_MOUSE-S754	Q7TPR4	ACTN1_MOUSE	S754	QMNEFRAsFNHFDRD	Alpha-actinin-1	Actn1	0.514569	-0.0192501	3.18357	0.00521479	0.0872727	17.7472	2.79346	g2
Male	KI.10min - KI.SED	sp|Q7TPR4|ACTN1_MOUSE-S442	Q7TPR4	ACTN1_MOUSE	S442	KKHEAFEsDLAAHQD	Alpha-actinin-1	Actn1	0.43353	0.158042	1.50176	0.150743	0.451068	17.7472	1.43691	g2
Male	KI.10min - KI.SED	sp|Q7TPR4|ACTN1_MOUSE-S754	Q7TPR4	ACTN1_MOUSE	S754	QMNEFRAsFNHFDRD	Alpha-actinin-1	Actn1	0.421044	-0.0192501	2.66405	0.015943	0.158006	17.7472	2.41022	g2
Male	(KI.10min - KI.SED) - (WT.10min - WT.SED)	sp|Q7TPR4|ACTN1_MOUSE-S754	Q7TPR4	ACTN1_MOUSE	S754	QMNEFRAsFNHFDRD	Alpha-actinin-1	Actn1	0.420485	-0.0192501	1.65428	0.115647	0.558769	17.7472	1.57331	g1
Male	WT.EXH - WT.SED	sp|Q7TPR4|ACTN1_MOUSE-S754	Q7TPR4	ACTN1_MOUSE	S754	QMNEFRAsFNHFDRD	Alpha-actinin-1	Actn1	0.414286	-0.0192501	2.00853	0.0600526	0.29992	17.7472	1.88041	g2
Male	(KI.EXH - KI.SED) - (WT.EXH - WT.SED)	sp|Q7TPR4|ACTN1_MOUSE-S442	Q7TPR4	ACTN1_MOUSE	S442	KKHEAFEsDLAAHQD	Alpha-actinin-1	Actn1	0.375314	0.158042	0.784113	0.443314	0.8139	17.7472	0.766609	g1
Male	KI.10min - KI.SED	sp|Q7TPR4|ACTN1_MOUSE-T50	Q7TPR4	ACTN1_MOUSE	T50	SHLRKAGtQIENIEE	Alpha-actinin-1	Actn1	0.246419	-0.0267831	2.48434	0.0232022	0.189983	17.7472	2.27009	g2
Male	KI.EXH - KI.SED	sp|Q7TPR4|ACTN1_MOUSE-S442	Q7TPR4	ACTN1_MOUSE	S442	KKHEAFEsDLAAHQD	Alpha-actinin-1	Actn1	0.242506	0.158042	0.821409	0.422312	0.710925	17.7472	0.802417	g2
Male	WT.EXH - WT.SED	sp|Q7TPR4|ACTN1_MOUSE-T50	Q7TPR4	ACTN1_MOUSE	T50	SHLRKAGtQIENIEE	Alpha-actinin-1	Actn1	0.157738	-0.0267831	1.21853	0.238974	0.55571	17.7472	1.17755	g2
Male	WT.10min - WT.SED	sp|Q7TPR4|ACTN1_MOUSE-T50	Q7TPR4	ACTN1_MOUSE	T50	SHLRKAGtQIENIEE	Alpha-actinin-1	Actn1	0.128461	-0.0267831	1.02822	0.317655	0.629168	17.7472	0.999288	g2
Male	(KI.10min - KI.SED) - (WT.10min - WT.SED)	sp|Q7TPR4|ACTN1_MOUSE-T50	Q7TPR4	ACTN1_MOUSE	T50	SHLRKAGtQIENIEE	Alpha-actinin-1	Actn1	0.117958	-0.0267831	0.739449	0.469303	0.825419	17.7472	0.723614	g1
Male	KI.EXH - KI.SED	sp|Q7TPR4|ACTN1_MOUSE-T50	Q7TPR4	ACTN1_MOUSE	T50	SHLRKAGtQIENIEE	Alpha-actinin-1	Actn1	0.111102	-0.0267831	1.09525	0.288047	0.60251	17.7472	1.06242	g2
Male	(KI.EXH - KI.SED) - (WT.EXH - WT.SED)	sp|Q7TPR4|ACTN1_MOUSE-S754	Q7TPR4	ACTN1_MOUSE	S754	QMNEFRAsFNHFDRD	Alpha-actinin-1	Actn1	0.100283	-0.0192501	0.382688	0.706496	0.923867	17.7472	0.376567	g1
Male	WT.10min - WT.SED	sp|Q7TPR4|ACTN1_MOUSE-S754	Q7TPR4	ACTN1_MOUSE	S754	QMNEFRAsFNHFDRD	Alpha-actinin-1	Actn1	0.000558824	-0.0192501	0.00280718	0.997792	0.999123	17.7472	0.00276794	g2
Male	(KI.EXH - KI.SED) - (WT.EXH - WT.SED)	sp|Q7TPR4|ACTN1_MOUSE-T50	Q7TPR4	ACTN1_MOUSE	T50	SHLRKAGtQIENIEE	Alpha-actinin-1	Actn1	-0.0466358	-0.0267831	-0.283568	0.780023	0.945535	17.7472	-0.279289	g1
Male	WT.EXH - WT.SED	sp|Q7TPR4|ACTN1_MOUSE-S442	Q7TPR4	ACTN1_MOUSE	S442	KKHEAFEsDLAAHQD	Alpha-actinin-1	Actn1	-0.132809	0.158042	-0.352509	0.728608	0.88799	17.7472	-0.346978	g2
Male	WT.10min - WT.SED	sp|Q7TPR4|ACTN1_MOUSE-S442	Q7TPR4	ACTN1_MOUSE	S442	KKHEAFEsDLAAHQD	Alpha-actinin-1	Actn1	-0.870208	0.158042	-2.39323	0.0279803	0.209818	17.7472	-2.19756	g2
Male	(KI.10min - KI.SED) - (WT.10min - WT.SED)	sp|Q9JI91|ACTN2_MOUSE-S431	Q9JI91	ACTN2_MOUSE	S431	LLQKDYEsASLTEVR	Alpha-actinin-2	Actn2	1.28923	0.186238	2.58234	0.0189261	0.32737	17.7472	2.34698	g1
Male	(KI.10min - KI.SED) - (WT.10min - WT.SED)	sp|Q9JI91|ACTN2_MOUSE-S840	Q9JI91	ACTN2_MOUSE	S840	ASFRILAsDKPYILA	Alpha-actinin-2	Actn2	1.10727	0.199642	2.4085	0.0271199	0.364699	17.7472	2.20979	g1
Male	(KI.10min - KI.SED) - (WT.10min - WT.SED)	sp|Q9JI91|ACTN2_MOUSE-S433	Q9JI91	ACTN2_MOUSE	S433	QKDYESAsLTEVRAL	Alpha-actinin-2	Actn2	1.08114	-0.0273249	2.60157	0.0181796	0.323813	17.7472	2.36194	g1
Male	(KI.10min - KI.SED) - (WT.10min - WT.SED)	sp|Q9JI91|ACTN2_MOUSE-S594	Q9JI91	ACTN2_MOUSE	S594	QSYSIRIsSSNPYST	Alpha-actinin-2	Actn2	1.02618	0.175513	2.19725	0.041532	0.413178	17.7472	2.03818	g1
Male	(KI.10min - KI.SED) - (WT.10min - WT.SED)	sp|Q9JI91|ACTN2_MOUSE-S179	Q9JI91	ACTN2_MOUSE	S179	NIQNFHTsWKDGLGL	Alpha-actinin-2	Actn2	0.708424	0.0185038	1.9128	0.0720498	0.48345	17.7472	1.7988	g1
Male	(KI.10min - KI.SED) - (WT.10min - WT.SED)	sp|Q9JI91|ACTN2_MOUSE-T412	Q9JI91	ACTN2_MOUSE	T412	KFRQKAStHETWAYG	Alpha-actinin-2	Actn2	0.565733	0.104543	1.70736	0.10519	0.544135	17.7472	1.6202	g1
Male	(KI.10min - KI.SED) - (WT.10min - WT.SED)	sp|Q9JI91|ACTN2_MOUSE-S596	Q9JI91	ACTN2_MOUSE	S596	YSIRISSsNPYSTVT	Alpha-actinin-2	Actn2	0.52068	0.0463586	1.97216	0.0643811	0.470428	17.7472	1.84953	g1
Male	(KI.10min - KI.SED) - (WT.10min - WT.SED)	sp|Q9JI91|ACTN2_MOUSE-T825	Q9JI91	ACTN2_MOUSE	T825	MTRETADtDTAEQVI	Alpha-actinin-2	Actn2	0.51803	0.0147646	2.10748	0.0495707	0.438731	17.7472	1.96365	g1
Male	(KI.10min - KI.SED) - (WT.10min - WT.SED)	sp|Q9JI91|ACTN2_MOUSE-S624	Q9JI91	ACTN2_MOUSE	S624	LVPVRDQsLQEELAR	Alpha-actinin-2	Actn2	0.507695	0.0226836	1.75996	0.0956401	0.529399	17.7472	1.66637	g1
Male	(KI.10min - KI.SED) - (WT.10min - WT.SED)	sp|Q9JI91|ACTN2_MOUSE-Y473	Q9JI91	ACTN2_MOUSE	Y473	QELNELDyHDAVNVN	Alpha-actinin-2	Actn2	0.466848	0.00202734	3.0698	0.00668207	0.246619	17.7472	2.71229	g1
Male	KI.10min - KI.SED	sp|Q9JI91|ACTN2_MOUSE-T825	Q9JI91	ACTN2_MOUSE	T825	MTRETADtDTAEQVI	Alpha-actinin-2	Actn2	0.439673	0.0147646	2.8767	0.0101408	0.125029	17.7472	2.57099	g2
Male	(KI.EXH - KI.SED) - (WT.EXH - WT.SED)	sp|Q9JI91|ACTN2_MOUSE-S431	Q9JI91	ACTN2_MOUSE	S431	LLQKDYEsASLTEVR	Alpha-actinin-2	Actn2	0.418695	0.186238	0.813466	0.42673	0.805947	17.7472	0.794799	g1
Male	(KI.10min - KI.SED) - (WT.10min - WT.SED)	sp|Q9JI91|ACTN2_MOUSE-T744	Q9JI91	ACTN2_MOUSE	T744	EVETQILtRDAKGIT	Alpha-actinin-2	Actn2	0.400006	0.0464055	1.88266	0.0762457	0.492474	17.7472	1.7729	g1
Male	(KI.10min - KI.SED) - (WT.10min - WT.SED)	sp|Q9JI91|ACTN2_MOUSE-S574	Q9JI91	ACTN2_MOUSE	S574	EADGERQsILAIQNE	Alpha-actinin-2	Actn2	0.37199	0.0292681	1.65258	0.115997	0.558769	17.7472	1.5718	g1
Male	(KI.EXH - KI.SED) - (WT.EXH - WT.SED)	sp|Q9JI91|ACTN2_MOUSE-T827	Q9JI91	ACTN2_MOUSE	T827	RETADTDtAEQVIAS	Alpha-actinin-2	Actn2	0.352898	0.0244177	1.45069	0.164311	0.616666	17.7472	1.39072	g1
Male	(KI.EXH - KI.SED) - (WT.EXH - WT.SED)	sp|Q9JI91|ACTN2_MOUSE-S433	Q9JI91	ACTN2_MOUSE	S433	QKDYESAsLTEVRAL	Alpha-actinin-2	Actn2	0.349804	-0.0273249	0.81646	0.425061	0.805646	17.7472	0.797671	g1
Male	KI.10min - KI.SED	sp|Q9JI91|ACTN2_MOUSE-S179	Q9JI91	ACTN2_MOUSE	S179	NIQNFHTsWKDGLGL	Alpha-actinin-2	Actn2	0.320757	0.0185038	1.39286	0.180866	0.490404	17.7472	1.33809	g2
Male	WT.EXH - WT.SED	sp|Q9JI91|ACTN2_MOUSE-T237	Q9JI91	ACTN2_MOUSE	T237	DAEDIVNtPKPDERA	Alpha-actinin-2	Actn2	0.316659	0.0359923	0.90899	0.375535	0.676623	17.7472	0.886154	g2
Male	KI.10min - KI.SED	sp|Q9JI91|ACTN2_MOUSE-Y473	Q9JI91	ACTN2_MOUSE	Y473	QELNELDyHDAVNVN	Alpha-actinin-2	Actn2	0.313719	0.00202734	3.31767	0.00388708	0.0746871	17.7472	2.88718	g2
Male	(KI.10min - KI.SED) - (WT.10min - WT.SED)	sp|Q9JI91|ACTN2_MOUSE-T827	Q9JI91	ACTN2_MOUSE	T827	RETADTDtAEQVIAS	Alpha-actinin-2	Actn2	0.286848	0.0244177	1.21568	0.240031	0.686655	17.7472	1.17491	g1
Male	KI.10min - KI.SED	sp|Q9JI91|ACTN2_MOUSE-S431	Q9JI91	ACTN2_MOUSE	S431	LLQKDYEsASLTEVR	Alpha-actinin-2	Actn2	0.270821	0.186238	0.872412	0.394634	0.691557	17.7472	0.851244	g2
Male	(KI.10min - KI.SED) - (WT.10min - WT.SED)	sp|Q9JI91|ACTN2_MOUSE-T237	Q9JI91	ACTN2_MOUSE	T237	DAEDIVNtPKPDERA	Alpha-actinin-2	Actn2	0.263294	0.0359923	0.613324	0.547443	0.863125	17.7472	0.601596	g1
Male	(KI.EXH - KI.SED) - (WT.EXH - WT.SED)	sp|Q9JI91|ACTN2_MOUSE-S840	Q9JI91	ACTN2_MOUSE	S840	ASFRILAsDKPYILA	Alpha-actinin-2	Actn2	0.260361	0.199642	0.549322	0.58963	0.879476	17.7472	0.539372	g1
Male	KI.EXH - KI.SED	sp|Q9JI91|ACTN2_MOUSE-S179	Q9JI91	ACTN2_MOUSE	S179	NIQNFHTsWKDGLGL	Alpha-actinin-2	Actn2	0.235891	0.0185038	1.00161	0.329993	0.639005	17.7472	0.974128	g2
Male	KI.10min - KI.SED	sp|Q9JI91|ACTN2_MOUSE-S433	Q9JI91	ACTN2_MOUSE	S433	QKDYESAsLTEVRAL	Alpha-actinin-2	Actn2	0.220978	-0.0273249	0.855179	0.40385	0.698233	17.7472	0.834765	g2
Male	KI.EXH - KI.SED	sp|Q9JI91|ACTN2_MOUSE-S574	Q9JI91	ACTN2_MOUSE	S574	EADGERQsILAIQNE	Alpha-actinin-2	Actn2	0.214312	0.0292681	1.49723	0.151907	0.453047	17.7472	1.43283	g2
Male	KI.EXH - KI.SED	sp|Q9JI91|ACTN2_MOUSE-T827	Q9JI91	ACTN2_MOUSE	T827	RETADTDtAEQVIAS	Alpha-actinin-2	Actn2	0.210473	0.0244177	1.40273	0.177949	0.486189	17.7472	1.3471	g2
Male	KI.EXH - KI.SED	sp|Q9JI91|ACTN2_MOUSE-T825	Q9JI91	ACTN2_MOUSE	T825	MTRETADtDTAEQVI	Alpha-actinin-2	Actn2	0.207381	0.0147646	1.32675	0.201411	0.515248	17.7472	1.27754	g2
Male	(KI.10min - KI.SED) - (WT.10min - WT.SED)	sp|Q9JI91|ACTN2_MOUSE-Y715	Q9JI91	ACTN2_MOUSE	Y715	FDNKHTNyTMEHIRV	Alpha-actinin-2	Actn2	0.202277	0.0304957	0.703441	0.490908	0.833887	17.7472	0.688866	g1
Male	(KI.EXH - KI.SED) - (WT.EXH - WT.SED)	sp|Q9JI91|ACTN2_MOUSE-S574	Q9JI91	ACTN2_MOUSE	S574	EADGERQsILAIQNE	Alpha-actinin-2	Actn2	0.19927	0.0292681	0.858682	0.401965	0.793807	17.7472	0.838117	g1
Male	(KI.EXH - KI.SED) - (WT.EXH - WT.SED)	sp|Q9JI91|ACTN2_MOUSE-T825	Q9JI91	ACTN2_MOUSE	T825	MTRETADtDTAEQVI	Alpha-actinin-2	Actn2	0.197305	0.0147646	0.778585	0.446482	0.814717	17.7472	0.761293	g1
Male	KI.10min - KI.SED	sp|Q9JI91|ACTN2_MOUSE-S840	Q9JI91	ACTN2_MOUSE	S840	ASFRILAsDKPYILA	Alpha-actinin-2	Actn2	0.197182	0.199642	0.689788	0.499249	0.76253	17.7472	0.675672	g2
Male	WT.EXH - WT.SED	sp|Q9JI91|ACTN2_MOUSE-S179	Q9JI91	ACTN2_MOUSE	S179	NIQNFHTsWKDGLGL	Alpha-actinin-2	Actn2	0.191511	0.0185038	0.63722	0.532117	0.783546	17.7472	0.624778	g2
Male	(KI.EXH - KI.SED) - (WT.EXH - WT.SED)	sp|Q9JI91|ACTN2_MOUSE-S594	Q9JI91	ACTN2_MOUSE	S594	QSYSIRIsSSNPYST	Alpha-actinin-2	Actn2	0.177957	0.175513	0.369597	0.716056	0.926983	17.7472	0.363734	g1
Male	KI.EXH - KI.SED	sp|Q9JI91|ACTN2_MOUSE-Y473	Q9JI91	ACTN2_MOUSE	Y473	QELNELDyHDAVNVN	Alpha-actinin-2	Actn2	0.159665	0.00202734	1.65103	0.116316	0.402255	17.7472	1.57043	g2
Male	KI.EXH - KI.SED	sp|Q9JI91|ACTN2_MOUSE-S431	Q9JI91	ACTN2_MOUSE	S431	LLQKDYEsASLTEVR	Alpha-actinin-2	Actn2	0.156768	0.186238	0.493802	0.627502	0.837848	17.7472	0.485246	g2
Male	(KI.EXH - KI.SED) - (WT.EXH - WT.SED)	sp|Q9JI91|ACTN2_MOUSE-T412	Q9JI91	ACTN2_MOUSE	T412	KFRQKAStHETWAYG	Alpha-actinin-2	Actn2	0.147559	0.104543	0.431952	0.670979	0.910342	17.7472	0.424805	g1
Male	KI.10min - KI.SED	sp|Q9JI91|ACTN2_MOUSE-T237	Q9JI91	ACTN2_MOUSE	T237	DAEDIVNtPKPDERA	Alpha-actinin-2	Actn2	0.130538	0.0359923	0.489036	0.630805	0.839474	17.7472	0.480594	g2
Male	KI.10min - KI.SED	sp|Q9JI91|ACTN2_MOUSE-S574	Q9JI91	ACTN2_MOUSE	S574	EADGERQsILAIQNE	Alpha-actinin-2	Actn2	0.129446	0.0292681	0.924861	0.367444	0.66986	17.7472	0.901272	g2
Male	(KI.EXH - KI.SED) - (WT.EXH - WT.SED)	sp|Q9JI91|ACTN2_MOUSE-Y715	Q9JI91	ACTN2_MOUSE	Y715	FDNKHTNyTMEHIRV	Alpha-actinin-2	Actn2	0.1277	0.0304957	0.430755	0.671832	0.910729	17.7472	0.423634	g1
Male	(KI.EXH - KI.SED) - (WT.EXH - WT.SED)	sp|Q9JI91|ACTN2_MOUSE-Y473	Q9JI91	ACTN2_MOUSE	Y473	QELNELDyHDAVNVN	Alpha-actinin-2	Actn2	0.125655	0.00202734	0.801446	0.433474	0.809822	17.7472	0.783261	g1
Male	KI.EXH - KI.SED	sp|Q9JI91|ACTN2_MOUSE-S433	Q9JI91	ACTN2_MOUSE	S433	QKDYESAsLTEVRAL	Alpha-actinin-2	Actn2	0.107636	-0.0273249	0.407304	0.688655	0.869126	17.7472	0.400681	g2
Male	KI.10min - KI.SED	sp|Q9JI91|ACTN2_MOUSE-T412	Q9JI91	ACTN2_MOUSE	T412	KFRQKAStHETWAYG	Alpha-actinin-2	Actn2	0.105829	0.104543	0.513658	0.613827	0.831655	17.7472	0.504618	g2
Male	(KI.EXH - KI.SED) - (WT.EXH - WT.SED)	sp|Q9JI91|ACTN2_MOUSE-S624	Q9JI91	ACTN2_MOUSE	S624	LVPVRDQsLQEELAR	Alpha-actinin-2	Actn2	0.103896	0.0226836	0.349347	0.73094	0.931469	17.7472	0.343875	g1
Male	KI.10min - KI.SED	sp|Q9JI91|ACTN2_MOUSE-S594	Q9JI91	ACTN2_MOUSE	S594	QSYSIRIsSSNPYST	Alpha-actinin-2	Actn2	0.0834746	0.175513	0.287453	0.777095	0.910062	17.7472	0.283106	g2
Male	KI.10min - KI.SED	sp|Q9JI91|ACTN2_MOUSE-S596	Q9JI91	ACTN2_MOUSE	S596	YSIRISSsNPYSTVT	Alpha-actinin-2	Actn2	0.0705497	0.0463586	0.429757	0.672545	0.861236	17.7472	0.422658	g2
Male	KI.EXH - KI.SED	sp|Q9JI91|ACTN2_MOUSE-T237	Q9JI91	ACTN2_MOUSE	T237	DAEDIVNtPKPDERA	Alpha-actinin-2	Actn2	0.0651408	0.0359923	0.238624	0.814131	0.926695	17.7472	0.2351	g2
Male	KI.10min - KI.SED	sp|Q9JI91|ACTN2_MOUSE-T827	Q9JI91	ACTN2_MOUSE	T827	RETADTDtAEQVIAS	Alpha-actinin-2	Actn2	0.0570853	0.0244177	0.389087	0.701841	0.875821	17.7472	0.382837	g2
Male	WT.EXH - WT.SED	sp|Q9JI91|ACTN2_MOUSE-T744	Q9JI91	ACTN2_MOUSE	T744	EVETQILtRDAKGIT	Alpha-actinin-2	Actn2	0.0451339	0.0464055	0.261775	0.796509	0.918583	17.7472	0.257867	g2
Male	(KI.EXH - KI.SED) - (WT.EXH - WT.SED)	sp|Q9JI91|ACTN2_MOUSE-S179	Q9JI91	ACTN2_MOUSE	S179	NIQNFHTsWKDGLGL	Alpha-actinin-2	Actn2	0.0443799	0.0185038	0.116231	0.908775	0.981097	17.7472	0.114584	g1
Male	KI.EXH - KI.SED	sp|Q9JI91|ACTN2_MOUSE-S840	Q9JI91	ACTN2_MOUSE	S840	ASFRILAsDKPYILA	Alpha-actinin-2	Actn2	0.0419039	0.199642	0.143337	0.887639	0.95801	17.7472	0.141292	g2
Male	KI.10min - KI.SED	sp|Q9JI91|ACTN2_MOUSE-T744	Q9JI91	ACTN2_MOUSE	T744	EVETQILtRDAKGIT	Alpha-actinin-2	Actn2	0.0373476	0.0464055	0.282699	0.780678	0.911442	17.7472	0.278436	g2
Male	WT.EXH - WT.SED	sp|Q9JI91|ACTN2_MOUSE-Y473	Q9JI91	ACTN2_MOUSE	Y473	QELNELDyHDAVNVN	Alpha-actinin-2	Actn2	0.0340093	0.00202734	0.275583	0.786052	0.913572	17.7472	0.271441	g2
Male	WT.EXH - WT.SED	sp|Q9JI91|ACTN2_MOUSE-S596	Q9JI91	ACTN2_MOUSE	S596	YSIRISSsNPYSTVT	Alpha-actinin-2	Actn2	0.025447	0.0463586	0.118776	0.906787	0.966456	17.7472	0.117092	g2
Male	KI.EXH - KI.SED	sp|Q9JI91|ACTN2_MOUSE-S596	Q9JI91	ACTN2_MOUSE	S596	YSIRISSsNPYSTVT	Alpha-actinin-2	Actn2	0.0230317	0.0463586	0.137186	0.892428	0.959949	17.7472	0.135233	g2
Male	KI.EXH - KI.SED	sp|Q9JI91|ACTN2_MOUSE-T412	Q9JI91	ACTN2_MOUSE	T412	KFRQKAStHETWAYG	Alpha-actinin-2	Actn2	0.0188151	0.104543	0.0892956	0.929847	0.974815	17.7472	0.0880373	g2
Male	WT.EXH - WT.SED	sp|Q9JI91|ACTN2_MOUSE-S574	Q9JI91	ACTN2_MOUSE	S574	EADGERQsILAIQNE	Alpha-actinin-2	Actn2	0.0150415	0.0292681	0.082346	0.935293	0.976857	17.7472	0.0811871	g2
Male	WT.EXH - WT.SED	sp|Q9JI91|ACTN2_MOUSE-T825	Q9JI91	ACTN2_MOUSE	T825	MTRETADtDTAEQVI	Alpha-actinin-2	Actn2	0.0100754	0.0147646	0.0505117	0.960279	0.986701	17.7472	0.0498037	g2
Male	(KI.EXH - KI.SED) - (WT.EXH - WT.SED)	sp|Q9JI91|ACTN2_MOUSE-S596	Q9JI91	ACTN2_MOUSE	S596	YSIRISSsNPYSTVT	Alpha-actinin-2	Actn2	-0.00241528	0.0463586	-0.00887357	0.993019	0.998225	17.7472	-0.0087495	g1
Male	KI.10min - KI.SED	sp|Q9JI91|ACTN2_MOUSE-S624	Q9JI91	ACTN2_MOUSE	S624	LVPVRDQsLQEELAR	Alpha-actinin-2	Actn2	-0.00310669	0.0226836	-0.0173202	0.986374	0.99467	17.7472	-0.0170779	g2
Male	KI.EXH - KI.SED	sp|Q9JI91|ACTN2_MOUSE-S594	Q9JI91	ACTN2_MOUSE	S594	QSYSIRIsSSNPYST	Alpha-actinin-2	Actn2	-0.0332152	0.175513	-0.111842	0.912204	0.968486	17.7472	-0.110259	g2
Male	KI.EXH - KI.SED	sp|Q9JI91|ACTN2_MOUSE-S624	Q9JI91	ACTN2_MOUSE	S624	LVPVRDQsLQEELAR	Alpha-actinin-2	Actn2	-0.0734851	0.0226836	-0.400599	0.693497	0.871374	17.7472	-0.394114	g2
Male	KI.EXH - KI.SED	sp|Q9JI91|ACTN2_MOUSE-T744	Q9JI91	ACTN2_MOUSE	T744	EVETQILtRDAKGIT	Alpha-actinin-2	Actn2	-0.074787	0.0464055	-0.553534	0.586805	0.815503	17.7472	-0.543472	g2
Male	WT.10min - WT.SED	sp|Q9JI91|ACTN2_MOUSE-T825	Q9JI91	ACTN2_MOUSE	T825	MTRETADtDTAEQVI	Alpha-actinin-2	Actn2	-0.0783571	0.0147646	-0.407027	0.688855	0.869126	17.7472	-0.400409	g2
Male	KI.EXH - KI.SED	sp|Q9JI91|ACTN2_MOUSE-Y715	Q9JI91	ACTN2_MOUSE	Y715	FDNKHTNyTMEHIRV	Alpha-actinin-2	Actn2	-0.110478	0.0304957	-0.604182	0.553368	0.79648	17.7472	-0.59272	g2
Male	(KI.EXH - KI.SED) - (WT.EXH - WT.SED)	sp|Q9JI91|ACTN2_MOUSE-T744	Q9JI91	ACTN2_MOUSE	T744	EVETQILtRDAKGIT	Alpha-actinin-2	Actn2	-0.119921	0.0464055	-0.547469	0.590876	0.879756	17.7472	-0.537567	g1
Male	WT.EXH - WT.SED	sp|Q9JI91|ACTN2_MOUSE-T412	Q9JI91	ACTN2_MOUSE	T412	KFRQKAStHETWAYG	Alpha-actinin-2	Actn2	-0.128744	0.104543	-0.478803	0.637925	0.843494	17.7472	-0.470602	g2
Male	WT.10min - WT.SED	sp|Q9JI91|ACTN2_MOUSE-T237	Q9JI91	ACTN2_MOUSE	T237	DAEDIVNtPKPDERA	Alpha-actinin-2	Actn2	-0.132756	0.0359923	-0.394857	0.697653	0.873664	17.7472	-0.38849	g2
Male	WT.EXH - WT.SED	sp|Q9JI91|ACTN2_MOUSE-T827	Q9JI91	ACTN2_MOUSE	T827	RETADTDtAEQVIAS	Alpha-actinin-2	Actn2	-0.142426	0.0244177	-0.743831	0.466714	0.74144	17.7472	-0.727837	g2
Male	WT.10min - WT.SED	sp|Q9JI91|ACTN2_MOUSE-Y473	Q9JI91	ACTN2_MOUSE	Y473	QELNELDyHDAVNVN	Alpha-actinin-2	Actn2	-0.153128	0.00202734	-1.28566	0.215085	0.530509	17.7472	-1.2397	g2
Male	KI.10min - KI.SED	sp|Q9JI91|ACTN2_MOUSE-Y715	Q9JI91	ACTN2_MOUSE	Y715	FDNKHTNyTMEHIRV	Alpha-actinin-2	Actn2	-0.155757	0.0304957	-0.871133	0.395313	0.692068	17.7472	-0.850021	g2
Male	WT.EXH - WT.SED	sp|Q9JI91|ACTN2_MOUSE-S624	Q9JI91	ACTN2_MOUSE	S624	LVPVRDQsLQEELAR	Alpha-actinin-2	Actn2	-0.177381	0.0226836	-0.757749	0.458546	0.73646	17.7472	-0.741244	g2
Male	WT.EXH - WT.SED	sp|Q9JI91|ACTN2_MOUSE-S594	Q9JI91	ACTN2_MOUSE	S594	QSYSIRIsSSNPYST	Alpha-actinin-2	Actn2	-0.211172	0.175513	-0.557199	0.584351	0.814585	17.7472	-0.54704	g2
Male	WT.EXH - WT.SED	sp|Q9JI91|ACTN2_MOUSE-S840	Q9JI91	ACTN2_MOUSE	S840	ASFRILAsDKPYILA	Alpha-actinin-2	Actn2	-0.218457	0.199642	-0.585569	0.565538	0.803721	17.7472	-0.574635	g2
Male	WT.10min - WT.SED	sp|Q9JI91|ACTN2_MOUSE-T827	Q9JI91	ACTN2_MOUSE	T827	RETADTDtAEQVIAS	Alpha-actinin-2	Actn2	-0.229763	0.0244177	-1.24332	0.229924	0.546539	17.7472	-1.20055	g2
Male	WT.EXH - WT.SED	sp|Q9JI91|ACTN2_MOUSE-Y715	Q9JI91	ACTN2_MOUSE	Y715	FDNKHTNyTMEHIRV	Alpha-actinin-2	Actn2	-0.238178	0.0304957	-1.02071	0.321106	0.631576	17.7472	-0.992187	g2
Male	WT.EXH - WT.SED	sp|Q9JI91|ACTN2_MOUSE-S433	Q9JI91	ACTN2_MOUSE	S433	QKDYESAsLTEVRAL	Alpha-actinin-2	Actn2	-0.242169	-0.0273249	-0.718106	0.482039	0.751391	17.7472	-0.703026	g2
Male	WT.10min - WT.SED	sp|Q9JI91|ACTN2_MOUSE-S574	Q9JI91	ACTN2_MOUSE	S574	EADGERQsILAIQNE	Alpha-actinin-2	Actn2	-0.242544	0.0292681	-1.37581	0.185996	0.496796	17.7472	-1.32252	g2
Male	(KI.EXH - KI.SED) - (WT.EXH - WT.SED)	sp|Q9JI91|ACTN2_MOUSE-T237	Q9JI91	ACTN2_MOUSE	T237	DAEDIVNtPKPDERA	Alpha-actinin-2	Actn2	-0.251518	0.0359923	-0.568298	0.576953	0.874755	17.7472	-0.557841	g1
Male	WT.EXH - WT.SED	sp|Q9JI91|ACTN2_MOUSE-S431	Q9JI91	ACTN2_MOUSE	S431	LLQKDYEsASLTEVR	Alpha-actinin-2	Actn2	-0.261927	0.186238	-0.646521	0.526216	0.780087	17.7472	-0.633794	g2
Male	WT.10min - WT.SED	sp|Q9JI91|ACTN2_MOUSE-Y715	Q9JI91	ACTN2_MOUSE	Y715	FDNKHTNyTMEHIRV	Alpha-actinin-2	Actn2	-0.358034	0.0304957	-1.5898	0.129536	0.422921	17.7472	-1.51593	g2
Male	WT.10min - WT.SED	sp|Q9JI91|ACTN2_MOUSE-T744	Q9JI91	ACTN2_MOUSE	T744	EVETQILtRDAKGIT	Alpha-actinin-2	Actn2	-0.362658	0.0464055	-2.17942	0.043027	0.256729	17.7472	-2.02345	g2
Male	WT.10min - WT.SED	sp|Q9JI91|ACTN2_MOUSE-S179	Q9JI91	ACTN2_MOUSE	S179	NIQNFHTsWKDGLGL	Alpha-actinin-2	Actn2	-0.387667	0.0185038	-1.33651	0.198267	0.511961	17.7472	-1.28651	g2
Male	WT.10min - WT.SED	sp|Q9JI91|ACTN2_MOUSE-S596	Q9JI91	ACTN2_MOUSE	S596	YSIRISSsNPYSTVT	Alpha-actinin-2	Actn2	-0.45013	0.0463586	-2.17694	0.0432384	0.257559	17.7472	-2.0214	g2
Male	WT.10min - WT.SED	sp|Q9JI91|ACTN2_MOUSE-T412	Q9JI91	ACTN2_MOUSE	T412	KFRQKAStHETWAYG	Alpha-actinin-2	Actn2	-0.459904	0.104543	-1.77221	0.0935258	0.363855	17.7472	-1.67709	g2
Male	WT.10min - WT.SED	sp|Q9JI91|ACTN2_MOUSE-S624	Q9JI91	ACTN2_MOUSE	S624	LVPVRDQsLQEELAR	Alpha-actinin-2	Actn2	-0.510802	0.0226836	-2.26093	0.0365756	0.237955	17.7472	-2.09047	g2
Male	WT.10min - WT.SED	sp|Q9JI91|ACTN2_MOUSE-S433	Q9JI91	ACTN2_MOUSE	S433	QKDYESAsLTEVRAL	Alpha-actinin-2	Actn2	-0.860166	-0.0273249	-2.64284	0.0166713	0.161331	17.7472	-2.39388	g2
Male	WT.10min - WT.SED	sp|Q9JI91|ACTN2_MOUSE-S840	Q9JI91	ACTN2_MOUSE	S840	ASFRILAsDKPYILA	Alpha-actinin-2	Actn2	-0.910091	0.199642	-2.52763	0.0212113	0.181139	17.7472	-2.3042	g2
Male	WT.10min - WT.SED	sp|Q9JI91|ACTN2_MOUSE-S594	Q9JI91	ACTN2_MOUSE	S594	QSYSIRIsSSNPYST	Alpha-actinin-2	Actn2	-0.942706	0.175513	-2.57732	0.0191253	0.172549	17.7472	-2.34308	g2
Male	WT.10min - WT.SED	sp|Q9JI91|ACTN2_MOUSE-S431	Q9JI91	ACTN2_MOUSE	S431	LLQKDYEsASLTEVR	Alpha-actinin-2	Actn2	-1.01841	0.186238	-2.6046	0.0180647	0.167601	17.7472	-2.36429	g2
Male	WT.EXH - WT.SED	sp|O88990|ACTN3_MOUSE-T607	O88990	ACTN3_MOUSE	T607	KSGNPYItLSSQDIN	Alpha-actinin-3	Actn3	0.779349	-0.205187	0.925568	0.367086	0.66974	17.7472	0.901945	g2
Male	KI.10min - KI.SED	sp|O88990|ACTN3_MOUSE-S609	O88990	ACTN3_MOUSE	S609	GNPYITLsSQDINNK	Alpha-actinin-3	Actn3	0.653332	-0.0138988	3.92727	0.00101077	0.0337269	17.7472	3.28751	g2
Male	WT.10min - WT.SED	sp|O88990|ACTN3_MOUSE-Y595	O88990	ACTN3_MOUSE	Y595	IQKICQTyGLRPKSG	Alpha-actinin-3	Actn3	0.641675	-0.142091	2.07117	0.0532074	0.283092	17.7472	1.93323	g2
Male	WT.EXH - WT.SED	sp|O88990|ACTN3_MOUSE-T501	O88990	ACTN3_MOUSE	T501	DQWDNLGtLTQKRRD	Alpha-actinin-3	Actn3	0.640238	-0.231436	0.875414	0.393043	0.690444	17.7472	0.854112	g2
Male	WT.EXH - WT.SED	sp|O88990|ACTN3_MOUSE-T243	O88990	ACTN3_MOUSE	T243	DAEDIVNtPKPDEKA	Alpha-actinin-3	Actn3	0.585768	-0.0825013	3.06125	0.00680734	0.101176	17.7472	2.70613	g2
Male	WT.10min - WT.SED	sp|O88990|ACTN3_MOUSE-S711	O88990	ACTN3_MOUSE	S711	DHQLLQEsLVFDNKH	Alpha-actinin-3	Actn3	0.52951	-0.0925657	2.17556	0.0433569	0.257862	17.7472	2.02026	g2
Male	(KI.10min - KI.SED) - (WT.10min - WT.SED)	sp|O88990|ACTN3_MOUSE-S158	O88990	ACTN3_MOUSE	S158	DISVEETsAKEGLLL	Alpha-actinin-3	Actn3	0.51954	0.0387869	1.72224	0.102407	0.539936	17.7472	1.63329	g1
Male	WT.EXH - WT.SED	sp|O88990|ACTN3_MOUSE-S676	O88990	ACTN3_MOUSE	S676	LAAGLAGsLEEQMAG	Alpha-actinin-3	Actn3	0.513546	-0.0500293	2.6209	0.0174575	0.165106	17.7472	2.37693	g2
Male	KI.10min - KI.SED	sp|O88990|ACTN3_MOUSE-S56	O88990	ACTN3_MOUSE	S56	TFTAWCNsHLRKAGT	Alpha-actinin-3	Actn3	0.501822	0.0458815	3.59559	0.00210616	0.0525154	17.7472	3.07484	g2
Male	WT.10min - WT.SED	sp|O88990|ACTN3_MOUSE-S676	O88990	ACTN3_MOUSE	S676	LAAGLAGsLEEQMAG	Alpha-actinin-3	Actn3	0.490973	-0.0500293	2.59625	0.0183831	0.169107	17.7472	2.35781	g2
Male	KI.10min - KI.SED	sp|O88990|ACTN3_MOUSE-S158	O88990	ACTN3_MOUSE	S158	DISVEETsAKEGLLL	Alpha-actinin-3	Actn3	0.467143	0.0387869	2.49046	0.0229102	0.188794	17.7472	2.27493	g2
Male	WT.EXH - WT.SED	sp|O88990|ACTN3_MOUSE-Y595	O88990	ACTN3_MOUSE	Y595	IQKICQTyGLRPKSG	Alpha-actinin-3	Actn3	0.454926	-0.142091	1.41718	0.173749	0.480993	17.7472	1.36026	g2
Male	WT.10min - WT.SED	sp|O88990|ACTN3_MOUSE-Y850	O88990	ACTN3_MOUSE	Y850	ILAGDKNyITPEELR	Alpha-actinin-3	Actn3	0.414748	0.0353345	2.22775	0.0390859	0.24597	17.7472	2.06328	g2
Male	KI.EXH - KI.SED	sp|O88990|ACTN3_MOUSE-T501	O88990	ACTN3_MOUSE	T501	DQWDNLGtLTQKRRD	Alpha-actinin-3	Actn3	0.406114	-0.231436	0.70862	0.487765	0.755323	17.7472	0.693869	g2
Male	KI.10min - KI.SED	sp|O88990|ACTN3_MOUSE-S417	O88990	ACTN3_MOUSE	S417	EKFQQKAsLHEAWTR	Alpha-actinin-3	Actn3	0.402568	-0.0929695	2.56468	0.0196368	0.174771	17.7472	2.33322	g2
Male	(KI.10min - KI.SED) - (WT.10min - WT.SED)	sp|O88990|ACTN3_MOUSE-T51	O88990	ACTN3_MOUSE	T51	KQQRKTFtAWCNSHL	Alpha-actinin-3	Actn3	0.399236	-0.113536	1.19715	0.246996	0.694241	17.7472	1.15768	g1
Male	KI.10min - KI.SED	sp|O88990|ACTN3_MOUSE-S601	O88990	ACTN3_MOUSE	S601	TYGLRPKsGNPYITL	Alpha-actinin-3	Actn3	0.397802	-0.0524186	3.04781	0.00700893	0.102927	17.7472	2.69642	g2
Male	(KI.10min - KI.SED) - (WT.10min - WT.SED)	sp|O88990|ACTN3_MOUSE-T740	O88990	ACTN3_MOUSE	T740	LLTSIARtINEVENQ	Alpha-actinin-3	Actn3	0.395648	-0.0554605	1.56933	0.134227	0.581757	17.7472	1.49764	g1
Male	KI.10min - KI.SED	sp|O88990|ACTN3_MOUSE-T740	O88990	ACTN3_MOUSE	T740	LLTSIARtINEVENQ	Alpha-actinin-3	Actn3	0.390204	-0.0554605	2.48916	0.0229718	0.188929	17.7472	2.2739	g2
Male	KI.EXH - KI.SED	sp|O88990|ACTN3_MOUSE-S609	O88990	ACTN3_MOUSE	S609	GNPYITLsSQDINNK	Alpha-actinin-3	Actn3	0.383335	-0.0138988	2.25315	0.0371503	0.239626	17.7472	2.08411	g2
Male	(KI.10min - KI.SED) - (WT.10min - WT.SED)	sp|O88990|ACTN3_MOUSE-S609	O88990	ACTN3_MOUSE	S609	GNPYITLsSQDINNK	Alpha-actinin-3	Actn3	0.381051	-0.0138988	1.42424	0.171723	0.6259	17.7472	1.36669	g1
Male	WT.10min - WT.SED	sp|O88990|ACTN3_MOUSE-S878	O88990	ACTN3_MOUSE	S878	RMAPYKGsGAPSGAL	Alpha-actinin-3	Actn3	0.379993	-0.0726873	1.7409	0.0990097	0.372424	17.7472	1.64967	g2
Male	KI.10min - KI.SED	sp|O88990|ACTN3_MOUSE-S185	O88990	ACTN3_MOUSE	S185	NVQNFHTsWKDGLAL	Alpha-actinin-3	Actn3	0.379799	0.00658614	2.35145	0.0304671	0.217731	17.7472	2.16396	g2
Male	KI.EXH - KI.SED	sp|O88990|ACTN3_MOUSE-S158	O88990	ACTN3_MOUSE	S158	DISVEETsAKEGLLL	Alpha-actinin-3	Actn3	0.369912	0.0387869	1.92834	0.0699667	0.32084	17.7472	1.81213	g2
Male	WT.EXH - WT.SED	sp|O88990|ACTN3_MOUSE-T740	O88990	ACTN3_MOUSE	T740	LLTSIARtINEVENQ	Alpha-actinin-3	Actn3	0.369768	-0.0554605	1.8074	0.0876823	0.353271	17.7472	1.70775	g2
Male	WT.EXH - WT.SED	sp|O88990|ACTN3_MOUSE-S185	O88990	ACTN3_MOUSE	S185	NVQNFHTsWKDGLAL	Alpha-actinin-3	Actn3	0.352332	0.00658614	1.67146	0.112169	0.395152	17.7472	1.58852	g2
Male	KI.EXH - KI.SED	sp|O88990|ACTN3_MOUSE-T607	O88990	ACTN3_MOUSE	T607	KSGNPYItLSSQDIN	Alpha-actinin-3	Actn3	0.349344	-0.205187	0.529447	0.603056	0.825259	17.7472	0.52001	g2
Male	WT.EXH - WT.SED	sp|O88990|ACTN3_MOUSE-S711	O88990	ACTN3_MOUSE	S711	DHQLLQEsLVFDNKH	Alpha-actinin-3	Actn3	0.340767	-0.0925657	1.35125	0.193591	0.506355	17.7472	1.30003	g2
Male	WT.10min - WT.SED	sp|O88990|ACTN3_MOUSE-Y435	O88990	ACTN3_MOUSE	Y435	EMLNQHDyESASLQE	Alpha-actinin-3	Actn3	0.327425	0.0379911	2.0403	0.0564869	0.291272	17.7472	1.90726	g2
Male	WT.10min - WT.SED	sp|O88990|ACTN3_MOUSE-Y694	O88990	ACTN3_MOUSE	Y694	QEQNIINyKSNIDRL	Alpha-actinin-3	Actn3	0.32559	-0.0327611	1.9206	0.0709977	0.322797	17.7472	1.80549	g2
Male	WT.10min - WT.SED	sp|O88990|ACTN3_MOUSE-S722	O88990	ACTN3_MOUSE	S722	DNKHTVYsMEHIRVG	Alpha-actinin-3	Actn3	0.311149	-0.0371236	1.58307	0.131062	0.425185	17.7472	1.50993	g2
Male	WT.10min - WT.SED	sp|O88990|ACTN3_MOUSE-Y721	O88990	ACTN3_MOUSE	Y721	FDNKHTVySMEHIRV	Alpha-actinin-3	Actn3	0.310002	0.0348309	1.7574	0.0960855	0.367875	17.7472	1.66413	g2
Male	WT.EXH - WT.SED	sp|O88990|ACTN3_MOUSE-T630	O88990	ACTN3_MOUSE	T630	LVPSRDQtLQEELAR	Alpha-actinin-3	Actn3	0.309327	-0.0126626	2.01473	0.0593405	0.298145	17.7472	1.88566	g2
Male	(KI.10min - KI.SED) - (WT.10min - WT.SED)	sp|O88990|ACTN3_MOUSE-S56	O88990	ACTN3_MOUSE	S56	TFTAWCNsHLRKAGT	Alpha-actinin-3	Actn3	0.307059	0.0458815	1.368	0.188385	0.64216	17.7472	1.31537	g1
Male	KI.EXH - KI.SED	sp|O88990|ACTN3_MOUSE-T243	O88990	ACTN3_MOUSE	T243	DAEDIVNtPKPDEKA	Alpha-actinin-3	Actn3	0.306013	-0.0825013	2.04083	0.0564294	0.291258	17.7472	1.9077	g2
Male	KI.10min - KI.SED	sp|O88990|ACTN3_MOUSE-Y435	O88990	ACTN3_MOUSE	Y435	EMLNQHDyESASLQE	Alpha-actinin-3	Actn3	0.304002	0.0379911	2.38604	0.0283943	0.210937	17.7472	2.19179	g2
Male	KI.10min - KI.SED	sp|O88990|ACTN3_MOUSE-S375	O88990	ACTN3_MOUSE	S375	PSEGKLVsDIANAWR	Alpha-actinin-3	Actn3	0.300741	-0.0669662	2.08815	0.0514777	0.278491	17.7472	1.94748	g2
Male	WT.10min - WT.SED	sp|O88990|ACTN3_MOUSE-S601	O88990	ACTN3_MOUSE	S601	TYGLRPKsGNPYITL	Alpha-actinin-3	Actn3	0.29714	-0.0524186	1.80743	0.0876763	0.353271	17.7472	1.70778	g2
Male	KI.10min - KI.SED	sp|O88990|ACTN3_MOUSE-S757	O88990	ACTN3_MOUSE	S757	TRDAKGLsQEQLNEF	Alpha-actinin-3	Actn3	0.290986	-0.0384144	2.6671	0.0158409	0.157406	17.7472	2.41256	g2
Male	WT.EXH - WT.SED	sp|O88990|ACTN3_MOUSE-S397	O88990	ACTN3_MOUSE	S397	GYEDWLLsEIRRLQR	Alpha-actinin-3	Actn3	0.285925	0.0424857	1.64261	0.118064	0.405126	17.7472	1.56295	g2
Male	WT.EXH - WT.SED	sp|O88990|ACTN3_MOUSE-Y605	O88990	ACTN3_MOUSE	Y605	RPKSGNPyITLSSQD	Alpha-actinin-3	Actn3	0.283679	0.0141412	1.75889	0.0958258	0.367622	17.7472	1.66544	g2
Male	KI.10min - KI.SED	sp|O88990|ACTN3_MOUSE-T243	O88990	ACTN3_MOUSE	T243	DAEDIVNtPKPDEKA	Alpha-actinin-3	Actn3	0.281786	-0.0825013	1.92189	0.0708246	0.322518	17.7472	1.8066	g2
Male	WT.10min - WT.SED	sp|O88990|ACTN3_MOUSE-S455	O88990	ACTN3_MOUSE	S455	RRHEAFEsDLAAHQD	Alpha-actinin-3	Actn3	0.280819	-0.0232882	1.57497	0.132921	0.427831	17.7472	1.50268	g2
Male	KI.EXH - KI.SED	sp|O88990|ACTN3_MOUSE-T740	O88990	ACTN3_MOUSE	T740	LLTSIARtINEVENQ	Alpha-actinin-3	Actn3	0.276985	-0.0554605	1.72772	0.101399	0.37652	17.7472	1.63811	g2
Male	WT.10min - WT.SED	sp|O88990|ACTN3_MOUSE-S397	O88990	ACTN3_MOUSE	S397	GYEDWLLsEIRRLQR	Alpha-actinin-3	Actn3	0.275168	0.0424857	1.63794	0.119043	0.406613	17.7472	1.55881	g2
Male	WT.10min - WT.SED	sp|O88990|ACTN3_MOUSE-T243	O88990	ACTN3_MOUSE	T243	DAEDIVNtPKPDEKA	Alpha-actinin-3	Actn3	0.273956	-0.0825013	1.48344	0.155499	0.457125	17.7472	1.42037	g2
Male	WT.10min - WT.SED	sp|O88990|ACTN3_MOUSE-S609	O88990	ACTN3_MOUSE	S609	GNPYITLsSQDINNK	Alpha-actinin-3	Actn3	0.272281	-0.0138988	1.29943	0.210422	0.525622	17.7472	1.25241	g2
Male	WT.EXH - WT.SED	sp|O88990|ACTN3_MOUSE-Y694	O88990	ACTN3_MOUSE	Y694	QEQNIINyKSNIDRL	Alpha-actinin-3	Actn3	0.271866	-0.0327611	1.54776	0.139327	0.436285	17.7472	1.4783	g2
Male	KI.10min - KI.SED	sp|O88990|ACTN3_MOUSE-S626	O88990	ACTN3_MOUSE	S626	TVRKLVPsRDQTLQE	Alpha-actinin-3	Actn3	0.270001	-0.0228831	2.50388	0.0222827	0.186358	17.7472	2.28551	g2
Male	WT.EXH - WT.SED	sp|O88990|ACTN3_MOUSE-S318	O88990	ACTN3_MOUSE	S318	ENRVGEPsMSAMQRK	Alpha-actinin-3	Actn3	0.269549	-0.0397262	1.25641	0.225256	0.541718	17.7472	1.21267	g2
Male	WT.EXH - WT.SED	sp|O88990|ACTN3_MOUSE-T750	O88990	ACTN3_MOUSE	T750	EVENQVLtRDAKGLS	Alpha-actinin-3	Actn3	0.264745	0.00527587	1.36249	0.190085	0.501413	17.7472	1.31033	g2
Male	WT.10min - WT.SED	sp|O88990|ACTN3_MOUSE-S626	O88990	ACTN3_MOUSE	S626	TVRKLVPsRDQTLQE	Alpha-actinin-3	Actn3	0.256186	-0.0228831	1.88619	0.0757444	0.33199	17.7472	1.77593	g2
Male	KI.10min - KI.SED	sp|O88990|ACTN3_MOUSE-S484	O88990	ACTN3_MOUSE	S484	LDYHEAAsVNSRCQA	Alpha-actinin-3	Actn3	0.25308	0.00916463	2.25331	0.0371387	0.239626	17.7472	2.08424	g2
Male	WT.EXH - WT.SED	sp|O88990|ACTN3_MOUSE-S601	O88990	ACTN3_MOUSE	S601	TYGLRPKsGNPYITL	Alpha-actinin-3	Actn3	0.251719	-0.0524186	1.47774	0.157004	0.459257	17.7472	1.41522	g2
Male	WT.10min - WT.SED	sp|O88990|ACTN3_MOUSE-S484	O88990	ACTN3_MOUSE	S484	LDYHEAAsVNSRCQA	Alpha-actinin-3	Actn3	0.248963	0.00916463	1.75986	0.095656	0.367218	17.7472	1.66629	g2
Male	WT.EXH - WT.SED	sp|O88990|ACTN3_MOUSE-S122	O88990	ACTN3_MOUSE	S122	SKGVKLVsIGAEEIV	Alpha-actinin-3	Actn3	0.243418	0.0206817	1.19313	0.248526	0.565887	17.7472	1.15394	g2
Male	WT.10min - WT.SED	sp|O88990|ACTN3_MOUSE-S185	O88990	ACTN3_MOUSE	S185	NVQNFHTsWKDGLAL	Alpha-actinin-3	Actn3	0.241719	0.00658614	1.18816	0.25043	0.567662	17.7472	1.14931	g2
Male	WT.EXH - WT.SED	sp|O88990|ACTN3_MOUSE-S609	O88990	ACTN3_MOUSE	S609	GNPYITLsSQDINNK	Alpha-actinin-3	Actn3	0.241589	-0.0138988	1.11275	0.280664	0.596225	17.7472	1.07883	g2
Male	WT.10min - WT.SED	sp|O88990|ACTN3_MOUSE-S375	O88990	ACTN3_MOUSE	S375	PSEGKLVsDIANAWR	Alpha-actinin-3	Actn3	0.240409	-0.0669662	1.32526	0.201896	0.515918	17.7472	1.27617	g2
Male	WT.EXH - WT.SED	sp|O88990|ACTN3_MOUSE-T49	O88990	ACTN3_MOUSE	T49	WEKQQRKtFTAWCNS	Alpha-actinin-3	Actn3	0.236439	-0.0156184	1.07248	0.297873	0.611864	17.7472	1.041	g2
Male	WT.EXH - WT.SED	sp|O88990|ACTN3_MOUSE-Y721	O88990	ACTN3_MOUSE	Y721	FDNKHTVySMEHIRV	Alpha-actinin-3	Actn3	0.234862	0.0348309	1.285	0.215311	0.530615	17.7472	1.23909	g2
Male	WT.10min - WT.SED	sp|O88990|ACTN3_MOUSE-Y605	O88990	ACTN3_MOUSE	Y605	RPKSGNPyITLSSQD	Alpha-actinin-3	Actn3	0.232977	0.0141412	1.49672	0.152038	0.453155	17.7472	1.43237	g2
Male	KI.10min - KI.SED	sp|O88990|ACTN3_MOUSE-S153	O88990	ACTN3_MOUSE	S153	RFAIQDIsVEETSAK	Alpha-actinin-3	Actn3	0.23081	-0.0126685	2.20904	0.0405699	0.249816	17.7472	2.0479	g2
Male	WT.EXH - WT.SED	sp|O88990|ACTN3_MOUSE-Y435	O88990	ACTN3_MOUSE	Y435	EMLNQHDyESASLQE	Alpha-actinin-3	Actn3	0.22621	0.0379911	1.36043	0.190724	0.502546	17.7472	1.30844	g2
Male	KI.10min - KI.SED	sp|O88990|ACTN3_MOUSE-S455	O88990	ACTN3_MOUSE	S455	RRHEAFEsDLAAHQD	Alpha-actinin-3	Actn3	0.22467	-0.0232882	1.58712	0.130142	0.423693	17.7472	1.51354	g2
Male	WT.10min - WT.SED	sp|O88990|ACTN3_MOUSE-S696	O88990	ACTN3_MOUSE	S696	QNIINYKsNIDRLEG	Alpha-actinin-3	Actn3	0.2241	-0.00840883	1.51355	0.147747	0.447201	17.7472	1.44754	g2
Male	WT.EXH - WT.SED	sp|O88990|ACTN3_MOUSE-Y850	O88990	ACTN3_MOUSE	Y850	ILAGDKNyITPEELR	Alpha-actinin-3	Actn3	0.22306	0.0353345	1.15634	0.262872	0.57881	17.7472	1.11963	g2
Male	WT.EXH - WT.SED	sp|O88990|ACTN3_MOUSE-S56	O88990	ACTN3_MOUSE	S56	TFTAWCNsHLRKAGT	Alpha-actinin-3	Actn3	0.222407	0.0458815	1.22104	0.238044	0.554765	17.7472	1.17989	g2
Male	WT.EXH - WT.SED	sp|O88990|ACTN3_MOUSE-S320	O88990	ACTN3_MOUSE	S320	RVGEPSMsAMQRKLE	Alpha-actinin-3	Actn3	0.220677	-0.0316203	1.68201	0.110078	0.391578	17.7472	1.59784	g2
Male	WT.10min - WT.SED	sp|O88990|ACTN3_MOUSE-S122	O88990	ACTN3_MOUSE	S122	SKGVKLVsIGAEEIV	Alpha-actinin-3	Actn3	0.216981	0.0206817	1.10198	0.285191	0.600013	17.7472	1.06873	g2
Male	KI.10min - KI.SED	sp|O88990|ACTN3_MOUSE-S696	O88990	ACTN3_MOUSE	S696	QNIINYKsNIDRLEG	Alpha-actinin-3	Actn3	0.216786	-0.00840883	1.84419	0.0819164	0.342297	17.7472	1.73967	g2
Male	KI.EXH - KI.SED	sp|O88990|ACTN3_MOUSE-S185	O88990	ACTN3_MOUSE	S185	NVQNFHTsWKDGLAL	Alpha-actinin-3	Actn3	0.216164	0.00658614	1.30864	0.20735	0.522134	17.7472	1.26089	g2
Male	KI.EXH - KI.SED	sp|O88990|ACTN3_MOUSE-S318	O88990	ACTN3_MOUSE	S318	ENRVGEPsMSAMQRK	Alpha-actinin-3	Actn3	0.21536	-0.0397262	1.281	0.216679	0.532133	17.7472	1.23541	g2
Male	KI.EXH - KI.SED	sp|O88990|ACTN3_MOUSE-S626	O88990	ACTN3_MOUSE	S626	TVRKLVPsRDQTLQE	Alpha-actinin-3	Actn3	0.214667	-0.0228831	1.94656	0.0675937	0.316487	17.7472	1.82771	g2
Male	(KI.EXH - KI.SED) - (WT.EXH - WT.SED)	sp|O88990|ACTN3_MOUSE-S158	O88990	ACTN3_MOUSE	S158	DISVEETsAKEGLLL	Alpha-actinin-3	Actn3	0.214321	0.0387869	0.689126	0.499656	0.839134	17.7472	0.675032	g1
Male	WT.10min - WT.SED	sp|O88990|ACTN3_MOUSE-T630	O88990	ACTN3_MOUSE	T630	LVPSRDQtLQEELAR	Alpha-actinin-3	Actn3	0.212031	-0.0126626	1.43092	0.169826	0.476088	17.7472	1.37276	g2
Male	WT.EXH - WT.SED	sp|O88990|ACTN3_MOUSE-S455	O88990	ACTN3_MOUSE	S455	RRHEAFEsDLAAHQD	Alpha-actinin-3	Actn3	0.211936	-0.0232882	1.14718	0.266536	0.582792	17.7472	1.11107	g2
Male	WT.10min - WT.SED	sp|O88990|ACTN3_MOUSE-Y479	O88990	ACTN3_MOUSE	Y479	QELNELDyHEAASVN	Alpha-actinin-3	Actn3	0.206313	-0.00760454	1.32557	0.201795	0.515771	17.7472	1.27646	g2
Male	KI.10min - KI.SED	sp|O88990|ACTN3_MOUSE-S397	O88990	ACTN3_MOUSE	S397	GYEDWLLsEIRRLQR	Alpha-actinin-3	Actn3	0.20264	0.0424857	1.5193	0.146301	0.445285	17.7472	1.45272	g2
Male	WT.10min - WT.SED	sp|O88990|ACTN3_MOUSE-S417	O88990	ACTN3_MOUSE	S417	EKFQQKAsLHEAWTR	Alpha-actinin-3	Actn3	0.202384	-0.0929695	1.02365	0.319754	0.630648	17.7472	0.994963	g2
Male	KI.EXH - KI.SED	sp|O88990|ACTN3_MOUSE-S56	O88990	ACTN3_MOUSE	S56	TFTAWCNsHLRKAGT	Alpha-actinin-3	Actn3	0.20059	0.0458815	1.40535	0.177181	0.485304	17.7472	1.34949	g2
Male	(KI.10min - KI.SED) - (WT.10min - WT.SED)	sp|O88990|ACTN3_MOUSE-S417	O88990	ACTN3_MOUSE	S417	EKFQQKAsLHEAWTR	Alpha-actinin-3	Actn3	0.200185	-0.0929695	0.792992	0.438256	0.812221	17.7472	0.775141	g1
Male	(KI.10min - KI.SED) - (WT.10min - WT.SED)	sp|O88990|ACTN3_MOUSE-S757	O88990	ACTN3_MOUSE	S757	TRDAKGLsQEQLNEF	Alpha-actinin-3	Actn3	0.199524	-0.0384144	1.13712	0.270607	0.711614	17.7472	1.10167	g1
Male	(KI.10min - KI.SED) - (WT.10min - WT.SED)	sp|O88990|ACTN3_MOUSE-S297	O88990	ACTN3_MOUSE	S297	EEYEKLAsELLEWIR	Alpha-actinin-3	Actn3	0.19516	-0.054942	1.0483	0.30857	0.739688	17.7472	1.01823	g1
Male	WT.10min - WT.SED	sp|O88990|ACTN3_MOUSE-S56	O88990	ACTN3_MOUSE	S56	TFTAWCNsHLRKAGT	Alpha-actinin-3	Actn3	0.194763	0.0458815	1.10792	0.282687	0.598057	17.7472	1.0743	g2
Male	KI.10min - KI.SED	sp|O88990|ACTN3_MOUSE-S676	O88990	ACTN3_MOUSE	S676	LAAGLAGsLEEQMAG	Alpha-actinin-3	Actn3	0.190659	-0.0500293	1.26989	0.220522	0.536846	17.7472	1.22514	g2
Male	KI.EXH - KI.SED	sp|O88990|ACTN3_MOUSE-S676	O88990	ACTN3_MOUSE	S676	LAAGLAGsLEEQMAG	Alpha-actinin-3	Actn3	0.184025	-0.0500293	1.19851	0.246478	0.563818	17.7472	1.15895	g2
Male	WT.10min - WT.SED	sp|O88990|ACTN3_MOUSE-S320	O88990	ACTN3_MOUSE	S320	RVGEPSMsAMQRKLE	Alpha-actinin-3	Actn3	0.181471	-0.0316203	1.43317	0.169191	0.475783	17.7472	1.37481	g2
Male	WT.10min - WT.SED	sp|O88990|ACTN3_MOUSE-S610	O88990	ACTN3_MOUSE	S610	NPYITLSsQDINNKW	Alpha-actinin-3	Actn3	0.180109	-0.00863287	1.39837	0.179232	0.488371	17.7472	1.34312	g2
Male	WT.EXH - WT.SED	sp|O88990|ACTN3_MOUSE-T831	O88990	ACTN3_MOUSE	T831	MTRETAEtDTAEQVV	Alpha-actinin-3	Actn3	0.175644	-0.0503558	1.17936	0.253824	0.570663	17.7472	1.14111	g2
Male	KI.10min - KI.SED	sp|O88990|ACTN3_MOUSE-S722	O88990	ACTN3_MOUSE	S722	DNKHTVYsMEHIRVG	Alpha-actinin-3	Actn3	0.174546	-0.0371236	1.11857	0.278238	0.593344	17.7472	1.08429	g2
Male	WT.10min - WT.SED	sp|O88990|ACTN3_MOUSE-S153	O88990	ACTN3_MOUSE	S153	RFAIQDIsVEETSAK	Alpha-actinin-3	Actn3	0.173638	-0.0126685	1.3194	0.203806	0.517972	17.7472	1.27078	g2
Male	WT.10min - WT.SED	sp|O88990|ACTN3_MOUSE-T49	O88990	ACTN3_MOUSE	T49	WEKQQRKtFTAWCNS	Alpha-actinin-3	Actn3	0.169727	-0.0156184	0.797694	0.435592	0.72019	17.7472	0.779658	g2
Male	WT.EXH - WT.SED	sp|O88990|ACTN3_MOUSE-T619	O88990	ACTN3_MOUSE	T619	DINNKWDtVRKLVPS	Alpha-actinin-3	Actn3	0.164565	-0.157779	0.20611	0.839051	0.937478	17.7472	0.203108	g2
Male	KI.EXH - KI.SED	sp|O88990|ACTN3_MOUSE-T630	O88990	ACTN3_MOUSE	T630	LVPSRDQtLQEELAR	Alpha-actinin-3	Actn3	0.160033	-0.0126626	1.33015	0.200309	0.514199	17.7472	1.28067	g2
Male	WT.EXH - WT.SED	sp|O88990|ACTN3_MOUSE-S610	O88990	ACTN3_MOUSE	S610	NPYITLSsQDINNKW	Alpha-actinin-3	Actn3	0.157133	-0.00863287	1.17744	0.254571	0.571212	17.7472	1.13932	g2
Male	WT.EXH - WT.SED	sp|O88990|ACTN3_MOUSE-S158	O88990	ACTN3_MOUSE	S158	DISVEETsAKEGLLL	Alpha-actinin-3	Actn3	0.15559	0.0387869	0.635589	0.533155	0.784055	17.7472	0.623197	g2
Male	KI.10min - KI.SED	sp|O88990|ACTN3_MOUSE-S297	O88990	ACTN3_MOUSE	S297	EEYEKLAsELLEWIR	Alpha-actinin-3	Actn3	0.155525	-0.054942	1.34354	0.196026	0.509357	17.7472	1.29296	g2
Male	WT.EXH - WT.SED	sp|O88990|ACTN3_MOUSE-S417	O88990	ACTN3_MOUSE	S417	EKFQQKAsLHEAWTR	Alpha-actinin-3	Actn3	0.154404	-0.0929695	0.753731	0.460895	0.737937	17.7472	0.737374	g2
Male	KI.EXH - KI.SED	sp|O88990|ACTN3_MOUSE-S484	O88990	ACTN3_MOUSE	S484	LDYHEAAsVNSRCQA	Alpha-actinin-3	Actn3	0.154298	0.00916463	1.34332	0.196095	0.509405	17.7472	1.29276	g2
Male	WT.EXH - WT.SED	sp|O88990|ACTN3_MOUSE-S696	O88990	ACTN3_MOUSE	S696	QNIINYKsNIDRLEG	Alpha-actinin-3	Actn3	0.153284	-0.00840883	0.999157	0.331148	0.639897	17.7472	0.971804	g2
Male	KI.EXH - KI.SED	sp|O88990|ACTN3_MOUSE-S375	O88990	ACTN3_MOUSE	S375	PSEGKLVsDIANAWR	Alpha-actinin-3	Actn3	0.147849	-0.0669662	1.00379	0.32897	0.638015	17.7472	0.97619	g2
Male	KI.EXH - KI.SED	sp|O88990|ACTN3_MOUSE-S455	O88990	ACTN3_MOUSE	S455	RRHEAFEsDLAAHQD	Alpha-actinin-3	Actn3	0.147734	-0.0232882	1.02048	0.321213	0.63167	17.7472	0.991968	g2
Male	(KI.10min - KI.SED) - (WT.10min - WT.SED)	sp|O88990|ACTN3_MOUSE-S736	O88990	ACTN3_MOUSE	S736	GWEQLLTsIARTINE	Alpha-actinin-3	Actn3	0.145663	-0.0378501	0.719555	0.481168	0.829783	17.7472	0.704425	g1
Male	KI.EXH - KI.SED	sp|O88990|ACTN3_MOUSE-S397	O88990	ACTN3_MOUSE	S397	GYEDWLLsEIRRLQR	Alpha-actinin-3	Actn3	0.143187	0.0424857	1.04973	0.307926	0.620405	17.7472	1.01958	g2
Male	WT.10min - WT.SED	sp|O88990|ACTN3_MOUSE-T750	O88990	ACTN3_MOUSE	T750	EVENQVLtRDAKGLS	Alpha-actinin-3	Actn3	0.143185	0.00527587	0.763521	0.455184	0.733775	17.7472	0.746801	g2
Male	(KI.EXH - KI.SED) - (WT.EXH - WT.SED)	sp|O88990|ACTN3_MOUSE-S609	O88990	ACTN3_MOUSE	S609	GNPYITLsSQDINNK	Alpha-actinin-3	Actn3	0.141746	-0.0138988	0.513891	0.613668	0.88826	17.7472	0.504845	g1
Male	KI.EXH - KI.SED	sp|O88990|ACTN3_MOUSE-T306	O88990	ACTN3_MOUSE	T306	LLEWIRRtVPWLENR	Alpha-actinin-3	Actn3	0.139607	0.0226969	1.42757	0.170777	0.477084	17.7472	1.36971	g2
Male	KI.EXH - KI.SED	sp|O88990|ACTN3_MOUSE-Y435	O88990	ACTN3_MOUSE	Y435	EMLNQHDyESASLQE	Alpha-actinin-3	Actn3	0.138497	0.0379911	1.06291	0.302073	0.615099	17.7472	1.032	g2
Male	(KI.10min - KI.SED) - (WT.10min - WT.SED)	sp|O88990|ACTN3_MOUSE-S185	O88990	ACTN3_MOUSE	S185	NVQNFHTsWKDGLAL	Alpha-actinin-3	Actn3	0.138079	0.00658614	0.531563	0.60162	0.883972	17.7472	0.522073	g1
Male	KI.10min - KI.SED	sp|O88990|ACTN3_MOUSE-T306	O88990	ACTN3_MOUSE	T306	LLEWIRRtVPWLENR	Alpha-actinin-3	Actn3	0.137727	0.0226969	1.4403	0.167191	0.473112	17.7472	1.38129	g2
Male	WT.EXH - WT.SED	sp|O88990|ACTN3_MOUSE-T306	O88990	ACTN3_MOUSE	T306	LLEWIRRtVPWLENR	Alpha-actinin-3	Actn3	0.136373	0.0226969	1.09276	0.289112	0.603451	17.7472	1.06007	g2
Male	WT.10min - WT.SED	sp|O88990|ACTN3_MOUSE-S318	O88990	ACTN3_MOUSE	S318	ENRVGEPsMSAMQRK	Alpha-actinin-3	Actn3	0.135031	-0.0397262	0.652145	0.522665	0.777541	17.7472	0.639243	g2
Male	KI.10min - KI.SED	sp|O88990|ACTN3_MOUSE-S122	O88990	ACTN3_MOUSE	S122	SKGVKLVsIGAEEIV	Alpha-actinin-3	Actn3	0.132789	0.0206817	0.849441	0.406949	0.700132	17.7472	0.829274	g2
Male	KI.EXH - KI.SED	sp|O88990|ACTN3_MOUSE-S601	O88990	ACTN3_MOUSE	S601	TYGLRPKsGNPYITL	Alpha-actinin-3	Actn3	0.130526	-0.0524186	0.977851	0.34129	0.648637	17.7472	0.951619	g2
Male	KI.10min - KI.SED	sp|O88990|ACTN3_MOUSE-Y479	O88990	ACTN3_MOUSE	Y479	QELNELDyHEAASVN	Alpha-actinin-3	Actn3	0.127247	-0.00760454	1.02978	0.316946	0.628386	17.7472	1.00075	g2
Male	KI.EXH - KI.SED	sp|O88990|ACTN3_MOUSE-S153	O88990	ACTN3_MOUSE	S153	RFAIQDIsVEETSAK	Alpha-actinin-3	Actn3	0.123636	-0.0126685	1.15705	0.26259	0.578586	17.7472	1.12029	g2
Male	KI.10min - KI.SED	sp|O88990|ACTN3_MOUSE-T51	O88990	ACTN3_MOUSE	T51	KQQRKTFtAWCNSHL	Alpha-actinin-3	Actn3	0.12219	-0.113536	0.589262	0.563112	0.802421	17.7472	0.578225	g2
Male	KI.10min - KI.SED	sp|O88990|ACTN3_MOUSE-S610	O88990	ACTN3_MOUSE	S610	NPYITLSsQDINNKW	Alpha-actinin-3	Actn3	0.11669	-0.00863287	1.14114	0.268975	0.584924	17.7472	1.10543	g2
Male	WT.10min - WT.SED	sp|O88990|ACTN3_MOUSE-T831	O88990	ACTN3_MOUSE	T831	MTRETAEtDTAEQVV	Alpha-actinin-3	Actn3	0.11475	-0.0503558	0.798329	0.435233	0.719901	17.7472	0.780268	g2
Male	(KI.EXH - KI.SED) - (WT.EXH - WT.SED)	sp|O88990|ACTN3_MOUSE-S626	O88990	ACTN3_MOUSE	S626	TVRKLVPsRDQTLQE	Alpha-actinin-3	Actn3	0.114186	-0.0228831	0.638649	0.531207	0.855682	17.7472	0.626164	g1
Male	KI.10min - KI.SED	sp|O88990|ACTN3_MOUSE-Y850	O88990	ACTN3_MOUSE	Y850	ILAGDKNyITPEELR	Alpha-actinin-3	Actn3	0.113662	0.0353345	0.76898	0.452019	0.731699	17.7472	0.752054	g2
Male	WT.EXH - WT.SED	sp|O88990|ACTN3_MOUSE-S375	O88990	ACTN3_MOUSE	S375	PSEGKLVsDIANAWR	Alpha-actinin-3	Actn3	0.105253	-0.0669662	0.559969	0.5825	0.81349	17.7472	0.549736	g2
Male	KI.EXH - KI.SED	sp|O88990|ACTN3_MOUSE-S297	O88990	ACTN3_MOUSE	S297	EEYEKLAsELLEWIR	Alpha-actinin-3	Actn3	0.103152	-0.054942	0.871329	0.395209	0.692004	17.7472	0.850209	g2
Male	(KI.EXH - KI.SED) - (WT.EXH - WT.SED)	sp|O88990|ACTN3_MOUSE-S484	O88990	ACTN3_MOUSE	S484	LDYHEAAsVNSRCQA	Alpha-actinin-3	Actn3	0.101299	0.00916463	0.543967	0.593233	0.880591	17.7472	0.534157	g1
Male	(KI.10min - KI.SED) - (WT.10min - WT.SED)	sp|O88990|ACTN3_MOUSE-S601	O88990	ACTN3_MOUSE	S601	TYGLRPKsGNPYITL	Alpha-actinin-3	Actn3	0.100662	-0.0524186	0.479547	0.637406	0.898912	17.7472	0.471329	g1
Male	WT.EXH - WT.SED	sp|O88990|ACTN3_MOUSE-S626	O88990	ACTN3_MOUSE	S626	TVRKLVPsRDQTLQE	Alpha-actinin-3	Actn3	0.100481	-0.0228831	0.713995	0.484516	0.752871	17.7472	0.699058	g2
Male	(KI.EXH - KI.SED) - (WT.EXH - WT.SED)	sp|O88990|ACTN3_MOUSE-S757	O88990	ACTN3_MOUSE	S757	TRDAKGLsQEQLNEF	Alpha-actinin-3	Actn3	0.0982129	-0.0384144	0.542924	0.593936	0.880673	17.7472	0.533141	g1
Male	KI.EXH - KI.SED	sp|O88990|ACTN3_MOUSE-S757	O88990	ACTN3_MOUSE	S757	TRDAKGLsQEQLNEF	Alpha-actinin-3	Actn3	0.0952045	-0.0384144	0.85326	0.404885	0.698701	17.7472	0.832929	g2
Male	WT.EXH - WT.SED	sp|O88990|ACTN3_MOUSE-Y479	O88990	ACTN3_MOUSE	Y479	QELNELDyHEAASVN	Alpha-actinin-3	Actn3	0.0929082	-0.00760454	0.576119	0.571769	0.807279	17.7472	0.565448	g2
Male	KI.EXH - KI.SED	sp|O88990|ACTN3_MOUSE-S417	O88990	ACTN3_MOUSE	S417	EKFQQKAsLHEAWTR	Alpha-actinin-3	Actn3	0.0926126	-0.0929695	0.576925	0.571236	0.806978	17.7472	0.566232	g2
Male	KI.10min - KI.SED	sp|O88990|ACTN3_MOUSE-S736	O88990	ACTN3_MOUSE	S736	GWEQLLTsIARTINE	Alpha-actinin-3	Actn3	0.0925098	-0.0378501	0.734951	0.471971	0.74501	17.7472	0.719277	g2
Male	WT.10min - WT.SED	sp|O88990|ACTN3_MOUSE-S757	O88990	ACTN3_MOUSE	S757	TRDAKGLsQEQLNEF	Alpha-actinin-3	Actn3	0.0914612	-0.0384144	0.665557	0.514252	0.77232	17.7472	0.652231	g2
Male	KI.10min - KI.SED	sp|O88990|ACTN3_MOUSE-S318	O88990	ACTN3_MOUSE	S318	ENRVGEPsMSAMQRK	Alpha-actinin-3	Actn3	0.0894756	-0.0397262	0.544295	0.593012	0.819587	17.7472	0.534476	g2
Male	KI.EXH - KI.SED	sp|O88990|ACTN3_MOUSE-S696	O88990	ACTN3_MOUSE	S696	QNIINYKsNIDRLEG	Alpha-actinin-3	Actn3	0.088927	-0.00840883	0.739712	0.469147	0.743029	17.7472	0.723867	g2
Male	KI.10min - KI.SED	sp|O88990|ACTN3_MOUSE-T49	O88990	ACTN3_MOUSE	T49	WEKQQRKtFTAWCNS	Alpha-actinin-3	Actn3	0.0876149	-0.0156184	0.518661	0.610404	0.829801	17.7472	0.509497	g2
Male	KI.10min - KI.SED	sp|O88990|ACTN3_MOUSE-T630	O88990	ACTN3_MOUSE	T630	LVPSRDQtLQEELAR	Alpha-actinin-3	Actn3	0.0850248	-0.0126626	0.722741	0.479256	0.74998	17.7472	0.707499	g2
Male	WT.EXH - WT.SED	sp|O88990|ACTN3_MOUSE-S153	O88990	ACTN3_MOUSE	S153	RFAIQDIsVEETSAK	Alpha-actinin-3	Actn3	0.0819002	-0.0126685	0.600618	0.555688	0.798104	17.7472	0.589258	g2
Male	WT.10min - WT.SED	sp|O88990|ACTN3_MOUSE-T306	O88990	ACTN3_MOUSE	T306	LLEWIRRtVPWLENR	Alpha-actinin-3	Actn3	0.0751412	0.0226969	0.623868	0.540651	0.788581	17.7472	0.611829	g2
Male	KI.EXH - KI.SED	sp|O88990|ACTN3_MOUSE-Y479	O88990	ACTN3_MOUSE	Y479	QELNELDyHEAASVN	Alpha-actinin-3	Actn3	0.0742527	-0.00760454	0.587575	0.564219	0.802859	17.7472	0.576586	g2
Male	WT.EXH - WT.SED	sp|O88990|ACTN3_MOUSE-S722	O88990	ACTN3_MOUSE	S722	DNKHTVYsMEHIRVG	Alpha-actinin-3	Actn3	0.0719646	-0.0371236	0.353373	0.727971	0.887597	17.7472	0.347825	g2
Male	KI.10min - KI.SED	sp|O88990|ACTN3_MOUSE-T831	O88990	ACTN3_MOUSE	T831	MTRETAEtDTAEQVV	Alpha-actinin-3	Actn3	0.069762	-0.0503558	0.61132	0.548739	0.793549	17.7472	0.599651	g2
Male	(KI.EXH - KI.SED) - (WT.EXH - WT.SED)	sp|O88990|ACTN3_MOUSE-S297	O88990	ACTN3_MOUSE	S297	EEYEKLAsELLEWIR	Alpha-actinin-3	Actn3	0.0696567	-0.054942	0.362922	0.720949	0.928703	17.7472	0.35719	g1
Male	(KI.10min - KI.SED) - (WT.10min - WT.SED)	sp|O88990|ACTN3_MOUSE-T306	O88990	ACTN3_MOUSE	T306	LLEWIRRtVPWLENR	Alpha-actinin-3	Actn3	0.0625859	0.0226969	0.406963	0.688902	0.916508	17.7472	0.400346	g1
Male	KI.10min - KI.SED	sp|O88990|ACTN3_MOUSE-S711	O88990	ACTN3_MOUSE	S711	DHQLLQEsLVFDNKH	Alpha-actinin-3	Actn3	0.0624238	-0.0925657	0.323047	0.750435	0.897703	17.7472	0.318066	g2
Male	(KI.10min - KI.SED) - (WT.10min - WT.SED)	sp|O88990|ACTN3_MOUSE-S375	O88990	ACTN3_MOUSE	S375	PSEGKLVsDIANAWR	Alpha-actinin-3	Actn3	0.060332	-0.0669662	0.260471	0.797499	0.95113	17.7472	0.256586	g1
Male	(KI.10min - KI.SED) - (WT.10min - WT.SED)	sp|O88990|ACTN3_MOUSE-S153	O88990	ACTN3_MOUSE	S153	RFAIQDIsVEETSAK	Alpha-actinin-3	Actn3	0.0571718	-0.0126685	0.340233	0.737675	0.932914	17.7472	0.334934	g1
Male	WT.EXH - WT.SED	sp|O88990|ACTN3_MOUSE-S484	O88990	ACTN3_MOUSE	S484	LDYHEAAsVNSRCQA	Alpha-actinin-3	Actn3	0.0529985	0.00916463	0.361568	0.721944	0.885036	17.7472	0.355863	g2
Male	(KI.EXH - KI.SED) - (WT.EXH - WT.SED)	sp|O88990|ACTN3_MOUSE-S375	O88990	ACTN3_MOUSE	S375	PSEGKLVsDIANAWR	Alpha-actinin-3	Actn3	0.0425966	-0.0669662	0.17838	0.860445	0.970012	17.7472	0.175807	g1
Male	KI.EXH - KI.SED	sp|O88990|ACTN3_MOUSE-T51	O88990	ACTN3_MOUSE	T51	KQQRKTFtAWCNSHL	Alpha-actinin-3	Actn3	0.0420832	-0.113536	0.198444	0.844953	0.939963	17.7472	0.195562	g2
Male	(KI.EXH - KI.SED) - (WT.EXH - WT.SED)	sp|O88990|ACTN3_MOUSE-T51	O88990	ACTN3_MOUSE	T51	KQQRKTFtAWCNSHL	Alpha-actinin-3	Actn3	0.0418577	-0.113536	0.121745	0.904469	0.979911	17.7472	0.120018	g1
Male	(KI.EXH - KI.SED) - (WT.EXH - WT.SED)	sp|O88990|ACTN3_MOUSE-S153	O88990	ACTN3_MOUSE	S153	RFAIQDIsVEETSAK	Alpha-actinin-3	Actn3	0.0417357	-0.0126685	0.240913	0.812384	0.955152	17.7472	0.237352	g1
Male	KI.EXH - KI.SED	sp|O88990|ACTN3_MOUSE-T831	O88990	ACTN3_MOUSE	T831	MTRETAEtDTAEQVV	Alpha-actinin-3	Actn3	0.0381971	-0.0503558	0.327293	0.747275	0.896683	17.7472	0.322234	g2
Male	KI.EXH - KI.SED	sp|O88990|ACTN3_MOUSE-S610	O88990	ACTN3_MOUSE	S610	NPYITLSsQDINNKW	Alpha-actinin-3	Actn3	0.03542	-0.00863287	0.338696	0.738813	0.89263	17.7472	0.333426	g2
Male	WT.EXH - WT.SED	sp|O88990|ACTN3_MOUSE-S297	O88990	ACTN3_MOUSE	S297	EEYEKLAsELLEWIR	Alpha-actinin-3	Actn3	0.0334954	-0.054942	0.221715	0.827067	0.932033	17.7472	0.218465	g2
Male	KI.EXH - KI.SED	sp|O88990|ACTN3_MOUSE-S711	O88990	ACTN3_MOUSE	S711	DHQLLQEsLVFDNKH	Alpha-actinin-3	Actn3	0.0301528	-0.0925657	0.15258	0.880451	0.955336	17.7472	0.150398	g2
Male	WT.EXH - WT.SED	sp|O88990|ACTN3_MOUSE-S736	O88990	ACTN3_MOUSE	S736	GWEQLLTsIARTINE	Alpha-actinin-3	Actn3	0.0275613	-0.0378501	0.167777	0.868656	0.950337	17.7472	0.165366	g2
Male	(KI.10min - KI.SED) - (WT.10min - WT.SED)	sp|O88990|ACTN3_MOUSE-S626	O88990	ACTN3_MOUSE	S626	TVRKLVPsRDQTLQE	Alpha-actinin-3	Actn3	0.0138148	-0.0228831	0.0796594	0.9374	0.988063	17.7472	0.0785387	g1
Male	(KI.10min - KI.SED) - (WT.10min - WT.SED)	sp|O88990|ACTN3_MOUSE-T243	O88990	ACTN3_MOUSE	T243	DAEDIVNtPKPDEKA	Alpha-actinin-3	Actn3	0.00782987	-0.0825013	0.0332054	0.973881	0.994875	17.7472	0.0327407	g1
Male	(KI.10min - KI.SED) - (WT.10min - WT.SED)	sp|O88990|ACTN3_MOUSE-S484	O88990	ACTN3_MOUSE	S484	LDYHEAAsVNSRCQA	Alpha-actinin-3	Actn3	0.00411648	0.00916463	0.0227895	0.982073	0.996356	17.7472	0.0224707	g1
Male	(KI.EXH - KI.SED) - (WT.EXH - WT.SED)	sp|O88990|ACTN3_MOUSE-T306	O88990	ACTN3_MOUSE	T306	LLEWIRRtVPWLENR	Alpha-actinin-3	Actn3	0.00323391	0.0226969	0.0203969	0.983954	0.99652	17.7472	0.0201116	g1
Male	WT.EXH - WT.SED	sp|O88990|ACTN3_MOUSE-T51	O88990	ACTN3_MOUSE	T51	KQQRKTFtAWCNSHL	Alpha-actinin-3	Actn3	0.000225517	-0.113536	0.000833329	0.999344	0.999634	17.7472	0.000821678	g2
Male	KI.EXH - KI.SED	sp|O88990|ACTN3_MOUSE-S320	O88990	ACTN3_MOUSE	S320	RVGEPSMsAMQRKLE	Alpha-actinin-3	Actn3	-0.000137647	-0.0316203	-0.00133884	0.998947	0.999502	17.7472	-0.00132013	g2
Male	WT.EXH - WT.SED	sp|O88990|ACTN3_MOUSE-S757	O88990	ACTN3_MOUSE	S757	TRDAKGLsQEQLNEF	Alpha-actinin-3	Actn3	-0.00300837	-0.0384144	-0.0211281	0.983379	0.993728	17.7472	-0.0208326	g2
Male	(KI.EXH - KI.SED) - (WT.EXH - WT.SED)	sp|O88990|ACTN3_MOUSE-T519	O88990	ACTN3_MOUSE	T519	RMEKLLEtIDQLQLE	Alpha-actinin-3	Actn3	-0.00350002	0.0176995	-0.0144701	0.988616	0.997736	17.7472	-0.0142677	g1
Male	KI.EXH - KI.SED	sp|O88990|ACTN3_MOUSE-S722	O88990	ACTN3_MOUSE	S722	DNKHTVYsMEHIRVG	Alpha-actinin-3	Actn3	-0.00491918	-0.0371236	-0.0308248	0.975753	0.991552	17.7472	-0.0303935	g2
Male	KI.10min - KI.SED	sp|O88990|ACTN3_MOUSE-Y694	O88990	ACTN3_MOUSE	Y694	QEQNIINyKSNIDRL	Alpha-actinin-3	Actn3	-0.00528083	-0.0327611	-0.0392363	0.96914	0.989416	17.7472	-0.0386869	g2
Male	WT.10min - WT.SED	sp|O88990|ACTN3_MOUSE-T740	O88990	ACTN3_MOUSE	T740	LLTSIARtINEVENQ	Alpha-actinin-3	Actn3	-0.00544432	-0.0554605	-0.0275731	0.97831	0.992518	17.7472	-0.0271873	g2
Male	WT.EXH - WT.SED	sp|O88990|ACTN3_MOUSE-S878	O88990	ACTN3_MOUSE	S878	RMAPYKGsGAPSGAL	Alpha-actinin-3	Actn3	-0.00619541	-0.0726873	-0.0273937	0.978451	0.992522	17.7472	-0.0270104	g2
Male	(KI.10min - KI.SED) - (WT.10min - WT.SED)	sp|O88990|ACTN3_MOUSE-S696	O88990	ACTN3_MOUSE	S696	QNIINYKsNIDRLEG	Alpha-actinin-3	Actn3	-0.00731374	-0.00840883	-0.0386863	0.969572	0.994267	17.7472	-0.0381446	g1
Male	KI.EXH - KI.SED	sp|O88990|ACTN3_MOUSE-Y595	O88990	ACTN3_MOUSE	Y595	IQKICQTyGLRPKSG	Alpha-actinin-3	Actn3	-0.00765567	-0.142091	-0.030434	0.976061	0.991615	17.7472	-0.0300081	g2
Male	(KI.EXH - KI.SED) - (WT.EXH - WT.SED)	sp|O88990|ACTN3_MOUSE-Y479	O88990	ACTN3_MOUSE	Y479	QELNELDyHEAASVN	Alpha-actinin-3	Actn3	-0.0186555	-0.00760454	-0.0910553	0.928468	0.985869	17.7472	-0.0897719	g1
Male	(KI.EXH - KI.SED) - (WT.EXH - WT.SED)	sp|O88990|ACTN3_MOUSE-S56	O88990	ACTN3_MOUSE	S56	TFTAWCNsHLRKAGT	Alpha-actinin-3	Actn3	-0.021817	0.0458815	-0.0942797	0.925943	0.985074	17.7472	-0.0929501	g1
Male	(KI.10min - KI.SED) - (WT.10min - WT.SED)	sp|O88990|ACTN3_MOUSE-Y435	O88990	ACTN3_MOUSE	Y435	EMLNQHDyESASLQE	Alpha-actinin-3	Actn3	-0.0234234	0.0379911	-0.114313	0.910273	0.981489	17.7472	-0.112694	g1
Male	(KI.EXH - KI.SED) - (WT.EXH - WT.SED)	sp|O88990|ACTN3_MOUSE-S882	O88990	ACTN3_MOUSE	S882	YKGSGAPsGALDYVA	Alpha-actinin-3	Actn3	-0.0263277	0.0608878	-0.0999885	0.921474	0.983679	17.7472	-0.0985767	g1
Male	(KI.10min - KI.SED) - (WT.10min - WT.SED)	sp|O88990|ACTN3_MOUSE-S882	O88990	ACTN3_MOUSE	S882	YKGSGAPsGALDYVA	Alpha-actinin-3	Actn3	-0.0344955	0.0608878	-0.135065	0.894081	0.977802	17.7472	-0.133142	g1
Male	KI.10min - KI.SED	sp|O88990|ACTN3_MOUSE-Y595	O88990	ACTN3_MOUSE	Y595	IQKICQTyGLRPKSG	Alpha-actinin-3	Actn3	-0.0375303	-0.142091	-0.152581	0.88045	0.955336	17.7472	-0.150399	g2
Male	WT.10min - WT.SED	sp|O88990|ACTN3_MOUSE-S297	O88990	ACTN3_MOUSE	S297	EEYEKLAsELLEWIR	Alpha-actinin-3	Actn3	-0.0396349	-0.054942	-0.271836	0.788885	0.914708	17.7472	-0.267758	g2
Male	(KI.10min - KI.SED) - (WT.10min - WT.SED)	sp|O88990|ACTN3_MOUSE-T831	O88990	ACTN3_MOUSE	T831	MTRETAEtDTAEQVV	Alpha-actinin-3	Actn3	-0.0449876	-0.0503558	-0.245125	0.809172	0.954568	17.7472	-0.241494	g1
Male	(KI.10min - KI.SED) - (WT.10min - WT.SED)	sp|O88990|ACTN3_MOUSE-S318	O88990	ACTN3_MOUSE	S318	ENRVGEPsMSAMQRK	Alpha-actinin-3	Actn3	-0.0455556	-0.0397262	-0.172312	0.865142	0.970918	17.7472	-0.169832	g1
Male	WT.10min - WT.SED	sp|O88990|ACTN3_MOUSE-T63	O88990	ACTN3_MOUSE	T63	SHLRKAGtQIENIEE	Alpha-actinin-3	Actn3	-0.0515037	0.0300476	-0.144729	0.886556	0.957595	17.7472	-0.142664	g2
Male	WT.10min - WT.SED	sp|O88990|ACTN3_MOUSE-S158	O88990	ACTN3_MOUSE	S158	DISVEETsAKEGLLL	Alpha-actinin-3	Actn3	-0.0523973	0.0387869	-0.221779	0.827018	0.932033	17.7472	-0.218528	g2
Male	WT.10min - WT.SED	sp|O88990|ACTN3_MOUSE-S736	O88990	ACTN3_MOUSE	S736	GWEQLLTsIARTINE	Alpha-actinin-3	Actn3	-0.0531533	-0.0378501	-0.335259	0.74136	0.893712	17.7472	-0.330053	g2
Male	(KI.EXH - KI.SED) - (WT.EXH - WT.SED)	sp|O88990|ACTN3_MOUSE-S318	O88990	ACTN3_MOUSE	S318	ENRVGEPsMSAMQRK	Alpha-actinin-3	Actn3	-0.0541888	-0.0397262	-0.198812	0.84467	0.965062	17.7472	-0.195924	g1
Male	(KI.10min - KI.SED) - (WT.10min - WT.SED)	sp|O88990|ACTN3_MOUSE-S455	O88990	ACTN3_MOUSE	S455	RRHEAFEsDLAAHQD	Alpha-actinin-3	Actn3	-0.0561493	-0.0232882	-0.246634	0.808021	0.954371	17.7472	-0.242979	g1
Male	KI.EXH - KI.SED	sp|O88990|ACTN3_MOUSE-S736	O88990	ACTN3_MOUSE	S736	GWEQLLTsIARTINE	Alpha-actinin-3	Actn3	-0.0597635	-0.0378501	-0.464261	0.648105	0.848456	17.7472	-0.456396	g2
Male	(KI.EXH - KI.SED) - (WT.EXH - WT.SED)	sp|O88990|ACTN3_MOUSE-S417	O88990	ACTN3_MOUSE	S417	EKFQQKAsLHEAWTR	Alpha-actinin-3	Actn3	-0.0617918	-0.0929695	-0.237425	0.815046	0.956256	17.7472	-0.233921	g1
Male	(KI.10min - KI.SED) - (WT.10min - WT.SED)	sp|O88990|ACTN3_MOUSE-S610	O88990	ACTN3_MOUSE	S610	NPYITLSsQDINNKW	Alpha-actinin-3	Actn3	-0.0634192	-0.00863287	-0.38563	0.704354	0.922968	17.7472	-0.379449	g1
Male	(KI.EXH - KI.SED) - (WT.EXH - WT.SED)	sp|O88990|ACTN3_MOUSE-S455	O88990	ACTN3_MOUSE	S455	RRHEAFEsDLAAHQD	Alpha-actinin-3	Actn3	-0.0642018	-0.0232882	-0.273536	0.787599	0.947304	17.7472	-0.26943	g1
Male	KI.EXH - KI.SED	sp|O88990|ACTN3_MOUSE-Y694	O88990	ACTN3_MOUSE	Y694	QEQNIINyKSNIDRL	Alpha-actinin-3	Actn3	-0.0642776	-0.0327611	-0.466982	0.646194	0.847578	17.7472	-0.459055	g2
Male	(KI.EXH - KI.SED) - (WT.EXH - WT.SED)	sp|O88990|ACTN3_MOUSE-S696	O88990	ACTN3_MOUSE	S696	QNIINYKsNIDRLEG	Alpha-actinin-3	Actn3	-0.0643572	-0.00840883	-0.330197	0.745117	0.934953	17.7472	-0.325085	g1
Male	WT.10min - WT.SED	sp|O88990|ACTN3_MOUSE-S882	O88990	ACTN3_MOUSE	S882	YKGSGAPsGALDYVA	Alpha-actinin-3	Actn3	-0.0718296	0.0608878	-0.359103	0.723755	0.88562	17.7472	-0.353445	g2
Male	(KI.10min - KI.SED) - (WT.10min - WT.SED)	sp|O88990|ACTN3_MOUSE-S397	O88990	ACTN3_MOUSE	S397	GYEDWLLsEIRRLQR	Alpha-actinin-3	Actn3	-0.0725276	0.0424857	-0.338116	0.739242	0.933713	17.7472	-0.332857	g1
Male	KI.EXH - KI.SED	sp|O88990|ACTN3_MOUSE-Y605	O88990	ACTN3_MOUSE	Y605	RPKSGNPyITLSSQD	Alpha-actinin-3	Actn3	-0.073746	0.0141412	-0.583503	0.566897	0.804672	17.7472	-0.572627	g2
Male	(KI.EXH - KI.SED) - (WT.EXH - WT.SED)	sp|O88990|ACTN3_MOUSE-S722	O88990	ACTN3_MOUSE	S722	DNKHTVYsMEHIRVG	Alpha-actinin-3	Actn3	-0.0768837	-0.0371236	-0.297159	0.769795	0.942099	17.7472	-0.292643	g1
Male	(KI.10min - KI.SED) - (WT.10min - WT.SED)	sp|O88990|ACTN3_MOUSE-Y479	O88990	ACTN3_MOUSE	Y479	QELNELDyHEAASVN	Alpha-actinin-3	Actn3	-0.0790655	-0.00760454	-0.397857	0.695481	0.919539	17.7472	-0.391428	g1
Male	WT.EXH - WT.SED	sp|O88990|ACTN3_MOUSE-S882	O88990	ACTN3_MOUSE	S882	YKGSGAPsGALDYVA	Alpha-actinin-3	Actn3	-0.0803802	0.0608878	-0.387835	0.70275	0.876005	17.7472	-0.38161	g2
Male	(KI.10min - KI.SED) - (WT.10min - WT.SED)	sp|O88990|ACTN3_MOUSE-T49	O88990	ACTN3_MOUSE	T49	WEKQQRKtFTAWCNS	Alpha-actinin-3	Actn3	-0.0821117	-0.0156184	-0.302242	0.765981	0.940946	17.7472	-0.297636	g1
Male	(KI.10min - KI.SED) - (WT.10min - WT.SED)	sp|O88990|ACTN3_MOUSE-S122	O88990	ACTN3_MOUSE	S122	SKGVKLVsIGAEEIV	Alpha-actinin-3	Actn3	-0.0841923	0.0206817	-0.334879	0.741642	0.934553	17.7472	-0.32968	g1
Male	WT.EXH - WT.SED	sp|O88990|ACTN3_MOUSE-T519	O88990	ACTN3_MOUSE	T519	RMEKLLEtIDQLQLE	Alpha-actinin-3	Actn3	-0.0863267	0.0176995	-0.453426	0.655738	0.852328	17.7472	-0.445806	g2
Male	(KI.EXH - KI.SED) - (WT.EXH - WT.SED)	sp|O88990|ACTN3_MOUSE-S736	O88990	ACTN3_MOUSE	S736	GWEQLLTsIARTINE	Alpha-actinin-3	Actn3	-0.0873248	-0.0378501	-0.418418	0.680661	0.914197	17.7472	-0.411561	g1
Male	(KI.EXH - KI.SED) - (WT.EXH - WT.SED)	sp|O88990|ACTN3_MOUSE-Y435	O88990	ACTN3_MOUSE	Y435	EMLNQHDyESASLQE	Alpha-actinin-3	Actn3	-0.0877134	0.0379911	-0.415212	0.682963	0.914963	17.7472	-0.408423	g1
Male	KI.EXH - KI.SED	sp|O88990|ACTN3_MOUSE-T519	O88990	ACTN3_MOUSE	T519	RMEKLLEtIDQLQLE	Alpha-actinin-3	Actn3	-0.0898267	0.0176995	-0.602087	0.554731	0.797468	17.7472	-0.590686	g2
Male	(KI.EXH - KI.SED) - (WT.EXH - WT.SED)	sp|O88990|ACTN3_MOUSE-T740	O88990	ACTN3_MOUSE	T740	LLTSIARtINEVENQ	Alpha-actinin-3	Actn3	-0.0927826	-0.0554605	-0.356969	0.725324	0.930015	17.7472	-0.351352	g1
Male	(KI.10min - KI.SED) - (WT.10min - WT.SED)	sp|O88990|ACTN3_MOUSE-T519	O88990	ACTN3_MOUSE	T519	RMEKLLEtIDQLQLE	Alpha-actinin-3	Actn3	-0.0993262	0.0176995	-0.423356	0.677122	0.913315	17.7472	-0.416394	g1
Male	KI.10min - KI.SED	sp|O88990|ACTN3_MOUSE-S882	O88990	ACTN3_MOUSE	S882	YKGSGAPsGALDYVA	Alpha-actinin-3	Actn3	-0.106325	0.0608878	-0.669531	0.511774	0.770811	17.7472	-0.656078	g2
Male	KI.EXH - KI.SED	sp|O88990|ACTN3_MOUSE-S882	O88990	ACTN3_MOUSE	S882	YKGSGAPsGALDYVA	Alpha-actinin-3	Actn3	-0.106708	0.0608878	-0.657034	0.51959	0.775817	17.7472	-0.643978	g2
Male	WT.10min - WT.SED	sp|O88990|ACTN3_MOUSE-T519	O88990	ACTN3_MOUSE	T519	RMEKLLEtIDQLQLE	Alpha-actinin-3	Actn3	-0.110953	0.0176995	-0.603836	0.553593	0.796548	17.7472	-0.592384	g2
Male	KI.10min - KI.SED	sp|O88990|ACTN3_MOUSE-S320	O88990	ACTN3_MOUSE	S320	RVGEPSMsAMQRKLE	Alpha-actinin-3	Actn3	-0.111678	-0.0316203	-1.1109	0.281436	0.59686	17.7472	-1.0771	g2
Male	KI.EXH - KI.SED	sp|O88990|ACTN3_MOUSE-S122	O88990	ACTN3_MOUSE	S122	SKGVKLVsIGAEEIV	Alpha-actinin-3	Actn3	-0.116051	0.0206817	-0.725899	0.477365	0.748537	17.7472	-0.710547	g2
Male	(KI.EXH - KI.SED) - (WT.EXH - WT.SED)	sp|O88990|ACTN3_MOUSE-S601	O88990	ACTN3_MOUSE	S601	TYGLRPKsGNPYITL	Alpha-actinin-3	Actn3	-0.121193	-0.0524186	-0.560017	0.582468	0.876316	17.7472	-0.549783	g1
Male	(KI.EXH - KI.SED) - (WT.EXH - WT.SED)	sp|O88990|ACTN3_MOUSE-S610	O88990	ACTN3_MOUSE	S610	NPYITLSsQDINNKW	Alpha-actinin-3	Actn3	-0.121713	-0.00863287	-0.717872	0.48218	0.830079	17.7472	-0.702801	g1
Male	KI.10min - KI.SED	sp|O88990|ACTN3_MOUSE-Y721	O88990	ACTN3_MOUSE	Y721	FDNKHTVySMEHIRV	Alpha-actinin-3	Actn3	-0.122232	0.0348309	-0.872795	0.394431	0.69135	17.7472	-0.851609	g2
Male	(KI.10min - KI.SED) - (WT.10min - WT.SED)	sp|O88990|ACTN3_MOUSE-T630	O88990	ACTN3_MOUSE	T630	LVPSRDQtLQEELAR	Alpha-actinin-3	Actn3	-0.127006	-0.0126626	-0.671281	0.510685	0.845973	17.7472	-0.657771	g1
Male	(KI.EXH - KI.SED) - (WT.EXH - WT.SED)	sp|O88990|ACTN3_MOUSE-S185	O88990	ACTN3_MOUSE	S185	NVQNFHTsWKDGLAL	Alpha-actinin-3	Actn3	-0.136168	0.00658614	-0.508462	0.617392	0.889662	17.7472	-0.499551	g1
Male	(KI.10min - KI.SED) - (WT.10min - WT.SED)	sp|O88990|ACTN3_MOUSE-S722	O88990	ACTN3_MOUSE	S722	DNKHTVYsMEHIRVG	Alpha-actinin-3	Actn3	-0.136603	-0.0371236	-0.544321	0.592994	0.880591	17.7472	-0.534502	g1
Male	(KI.EXH - KI.SED) - (WT.EXH - WT.SED)	sp|O88990|ACTN3_MOUSE-T831	O88990	ACTN3_MOUSE	T831	MTRETAEtDTAEQVV	Alpha-actinin-3	Actn3	-0.137447	-0.0503558	-0.726419	0.477054	0.828811	17.7472	-0.711049	g1
Male	(KI.EXH - KI.SED) - (WT.EXH - WT.SED)	sp|O88990|ACTN3_MOUSE-S397	O88990	ACTN3_MOUSE	S397	GYEDWLLsEIRRLQR	Alpha-actinin-3	Actn3	-0.142738	0.0424857	-0.645446	0.526895	0.853674	17.7472	-0.632752	g1
Male	(KI.EXH - KI.SED) - (WT.EXH - WT.SED)	sp|O88990|ACTN3_MOUSE-T630	O88990	ACTN3_MOUSE	T630	LVPSRDQtLQEELAR	Alpha-actinin-3	Actn3	-0.149294	-0.0126626	-0.765389	0.454099	0.818476	17.7472	-0.748599	g1
Male	KI.EXH - KI.SED	sp|O88990|ACTN3_MOUSE-T49	O88990	ACTN3_MOUSE	T49	WEKQQRKtFTAWCNS	Alpha-actinin-3	Actn3	-0.149438	-0.0156184	-0.865014	0.398573	0.694627	17.7472	-0.844172	g2
Male	KI.EXH - KI.SED	sp|O88990|ACTN3_MOUSE-Y850	O88990	ACTN3_MOUSE	Y850	ILAGDKNyITPEELR	Alpha-actinin-3	Actn3	-0.152204	0.0353345	-1.00689	0.327519	0.63668	17.7472	-0.979124	g2
Male	KI.10min - KI.SED	sp|O88990|ACTN3_MOUSE-Y605	O88990	ACTN3_MOUSE	Y605	RPKSGNPyITLSSQD	Alpha-actinin-3	Actn3	-0.163601	0.0141412	-1.32384	0.202356	0.516654	17.7472	-1.27487	g2
Male	(KI.10min - KI.SED) - (WT.10min - WT.SED)	sp|O88990|ACTN3_MOUSE-T607	O88990	ACTN3_MOUSE	T607	KSGNPYItLSSQDIN	Alpha-actinin-3	Actn3	-0.174974	-0.205187	-0.168628	0.867996	0.971828	17.7472	-0.166205	g1
Male	KI.EXH - KI.SED	sp|O88990|ACTN3_MOUSE-Y721	O88990	ACTN3_MOUSE	Y721	FDNKHTVySMEHIRV	Alpha-actinin-3	Actn3	-0.179166	0.0348309	-1.25095	0.227195	0.543473	17.7472	-1.20762	g2
Male	WT.EXH - WT.SED	sp|O88990|ACTN3_MOUSE-T63	O88990	ACTN3_MOUSE	T63	SHLRKAGtQIENIEE	Alpha-actinin-3	Actn3	-0.192107	0.0300476	-0.521006	0.608803	0.828819	17.7472	-0.511783	g2
Male	KI.10min - KI.SED	sp|O88990|ACTN3_MOUSE-T519	O88990	ACTN3_MOUSE	T519	RMEKLLEtIDQLQLE	Alpha-actinin-3	Actn3	-0.21028	0.0176995	-1.44144	0.166875	0.472603	17.7472	-1.38232	g2
Male	(KI.EXH - KI.SED) - (WT.EXH - WT.SED)	sp|O88990|ACTN3_MOUSE-S320	O88990	ACTN3_MOUSE	S320	RVGEPSMsAMQRKLE	Alpha-actinin-3	Actn3	-0.220815	-0.0316203	-1.32477	0.202054	0.65592	17.7472	-1.27572	g1
Male	(KI.EXH - KI.SED) - (WT.EXH - WT.SED)	sp|O88990|ACTN3_MOUSE-T501	O88990	ACTN3_MOUSE	T501	DQWDNLGtLTQKRRD	Alpha-actinin-3	Actn3	-0.234124	-0.231436	-0.251975	0.803956	0.953415	17.7472	-0.248231	g1
Male	KI.EXH - KI.SED	sp|O88990|ACTN3_MOUSE-T619	O88990	ACTN3_MOUSE	T619	DINNKWDtVRKLVPS	Alpha-actinin-3	Actn3	-0.249338	-0.157779	-0.398514	0.695005	0.872136	17.7472	-0.392072	g2
Male	WT.10min - WT.SED	sp|O88990|ACTN3_MOUSE-T501	O88990	ACTN3_MOUSE	T501	DQWDNLGtLTQKRRD	Alpha-actinin-3	Actn3	-0.259613	-0.231436	-0.367803	0.71737	0.882833	17.7472	-0.361976	g2
Male	WT.10min - WT.SED	sp|O88990|ACTN3_MOUSE-T51	O88990	ACTN3_MOUSE	T51	KQQRKTFtAWCNSHL	Alpha-actinin-3	Actn3	-0.277046	-0.113536	-1.06073	0.303034	0.615899	17.7472	-1.02995	g2
Male	KI.EXH - KI.SED	sp|O88990|ACTN3_MOUSE-T750	O88990	ACTN3_MOUSE	T750	EVENQVLtRDAKGLS	Alpha-actinin-3	Actn3	-0.278618	0.00527587	-1.82982	0.0841276	0.346602	17.7472	-1.72722	g2
Male	(KI.EXH - KI.SED) - (WT.EXH - WT.SED)	sp|O88990|ACTN3_MOUSE-T243	O88990	ACTN3_MOUSE	T243	DAEDIVNtPKPDEKA	Alpha-actinin-3	Actn3	-0.279755	-0.0825013	-1.15078	0.265094	0.70773	17.7472	-1.11443	g1
Male	(KI.10min - KI.SED) - (WT.10min - WT.SED)	sp|O88990|ACTN3_MOUSE-S320	O88990	ACTN3_MOUSE	S320	RVGEPSMsAMQRKLE	Alpha-actinin-3	Actn3	-0.293149	-0.0316203	-1.81318	0.0867523	0.515825	17.7472	-1.71278	g1
Male	KI.10min - KI.SED	sp|O88990|ACTN3_MOUSE-T750	O88990	ACTN3_MOUSE	T750	EVENQVLtRDAKGLS	Alpha-actinin-3	Actn3	-0.297628	0.00527587	-1.99902	0.0611588	0.302502	17.7472	-1.87235	g2
Male	(KI.10min - KI.SED) - (WT.10min - WT.SED)	sp|O88990|ACTN3_MOUSE-S676	O88990	ACTN3_MOUSE	S676	LAAGLAGsLEEQMAG	Alpha-actinin-3	Actn3	-0.300314	-0.0500293	-1.24374	0.229775	0.677273	17.7472	-1.20094	g1
Male	(KI.10min - KI.SED) - (WT.10min - WT.SED)	sp|O88990|ACTN3_MOUSE-Y850	O88990	ACTN3_MOUSE	Y850	ILAGDKNyITPEELR	Alpha-actinin-3	Actn3	-0.301087	0.0353345	-1.26659	0.221673	0.670992	17.7472	-1.22209	g1
Male	(KI.EXH - KI.SED) - (WT.EXH - WT.SED)	sp|O88990|ACTN3_MOUSE-S711	O88990	ACTN3_MOUSE	S711	DHQLLQEsLVFDNKH	Alpha-actinin-3	Actn3	-0.310614	-0.0925657	-0.969481	0.345333	0.761592	17.7472	-0.94368	g1
Male	(KI.10min - KI.SED) - (WT.10min - WT.SED)	sp|O88990|ACTN3_MOUSE-T501	O88990	ACTN3_MOUSE	T501	DQWDNLGtLTQKRRD	Alpha-actinin-3	Actn3	-0.32165	-0.231436	-0.356892	0.725381	0.930015	17.7472	-0.351277	g1
Male	(KI.EXH - KI.SED) - (WT.EXH - WT.SED)	sp|O88990|ACTN3_MOUSE-S676	O88990	ACTN3_MOUSE	S676	LAAGLAGsLEEQMAG	Alpha-actinin-3	Actn3	-0.329521	-0.0500293	-1.32371	0.202398	0.65597	17.7472	-1.27475	g1
Male	(KI.10min - KI.SED) - (WT.10min - WT.SED)	sp|O88990|ACTN3_MOUSE-Y694	O88990	ACTN3_MOUSE	Y694	QEQNIINyKSNIDRL	Alpha-actinin-3	Actn3	-0.330871	-0.0327611	-1.52858	0.143996	0.594357	17.7472	-1.46107	g1
Male	(KI.EXH - KI.SED) - (WT.EXH - WT.SED)	sp|O88990|ACTN3_MOUSE-Y694	O88990	ACTN3_MOUSE	Y694	QEQNIINyKSNIDRL	Alpha-actinin-3	Actn3	-0.336144	-0.0327611	-1.5063	0.149581	0.599685	17.7472	-1.44101	g1
Male	(KI.EXH - KI.SED) - (WT.EXH - WT.SED)	sp|O88990|ACTN3_MOUSE-Y605	O88990	ACTN3_MOUSE	Y605	RPKSGNPyITLSSQD	Alpha-actinin-3	Actn3	-0.357425	0.0141412	-1.74436	0.09839	0.53322	17.7472	-1.65271	g1
Male	(KI.EXH - KI.SED) - (WT.EXH - WT.SED)	sp|O88990|ACTN3_MOUSE-S122	O88990	ACTN3_MOUSE	S122	SKGVKLVsIGAEEIV	Alpha-actinin-3	Actn3	-0.35947	0.0206817	-1.38687	0.182656	0.636816	17.7472	-1.33262	g1
Male	(KI.EXH - KI.SED) - (WT.EXH - WT.SED)	sp|O88990|ACTN3_MOUSE-Y850	O88990	ACTN3_MOUSE	Y850	ILAGDKNyITPEELR	Alpha-actinin-3	Actn3	-0.375264	0.0353345	-1.53123	0.143344	0.593957	17.7472	-1.46345	g1
Male	(KI.EXH - KI.SED) - (WT.EXH - WT.SED)	sp|O88990|ACTN3_MOUSE-T49	O88990	ACTN3_MOUSE	T49	WEKQQRKtFTAWCNS	Alpha-actinin-3	Actn3	-0.385877	-0.0156184	-1.37771	0.18542	0.63784	17.7472	-1.32425	g1
Male	(KI.10min - KI.SED) - (WT.10min - WT.SED)	sp|O88990|ACTN3_MOUSE-Y605	O88990	ACTN3_MOUSE	Y605	RPKSGNPyITLSSQD	Alpha-actinin-3	Actn3	-0.396578	0.0141412	-1.99536	0.0615886	0.467359	17.7472	-1.86925	g1
Male	(KI.10min - KI.SED) - (WT.10min - WT.SED)	sp|O88990|ACTN3_MOUSE-T619	O88990	ACTN3_MOUSE	T619	DINNKWDtVRKLVPS	Alpha-actinin-3	Actn3	-0.402945	-0.157779	-0.409533	0.687049	0.916434	17.7472	-0.402863	g1
Male	(KI.EXH - KI.SED) - (WT.EXH - WT.SED)	sp|O88990|ACTN3_MOUSE-T619	O88990	ACTN3_MOUSE	T619	DINNKWDtVRKLVPS	Alpha-actinin-3	Actn3	-0.413903	-0.157779	-0.408038	0.688126	0.916434	17.7472	-0.401399	g1
Male	(KI.EXH - KI.SED) - (WT.EXH - WT.SED)	sp|O88990|ACTN3_MOUSE-Y721	O88990	ACTN3_MOUSE	Y721	FDNKHTVySMEHIRV	Alpha-actinin-3	Actn3	-0.414028	0.0348309	-1.78303	0.0916939	0.523356	17.7472	-1.68653	g1
Male	(KI.EXH - KI.SED) - (WT.EXH - WT.SED)	sp|O88990|ACTN3_MOUSE-T607	O88990	ACTN3_MOUSE	T607	KSGNPYItLSSQDIN	Alpha-actinin-3	Actn3	-0.430006	-0.205187	-0.401967	0.692508	0.918123	17.7472	-0.395453	g1
Male	(KI.10min - KI.SED) - (WT.10min - WT.SED)	sp|O88990|ACTN3_MOUSE-Y721	O88990	ACTN3_MOUSE	Y721	FDNKHTVySMEHIRV	Alpha-actinin-3	Actn3	-0.432234	0.0348309	-1.91906	0.0712037	0.481181	17.7472	-1.80418	g1
Male	(KI.10min - KI.SED) - (WT.10min - WT.SED)	sp|O88990|ACTN3_MOUSE-T750	O88990	ACTN3_MOUSE	T750	EVENQVLtRDAKGLS	Alpha-actinin-3	Actn3	-0.440813	0.00527587	-1.84095	0.0824104	0.505059	17.7472	-1.73687	g1
Male	KI.10min - KI.SED	sp|O88990|ACTN3_MOUSE-S878	O88990	ACTN3_MOUSE	S878	RMAPYKGsGAPSGAL	Alpha-actinin-3	Actn3	-0.442777	-0.0726873	-2.55507	0.0200342	0.176393	17.7472	-2.32571	g2
Male	(KI.EXH - KI.SED) - (WT.EXH - WT.SED)	sp|O88990|ACTN3_MOUSE-Y595	O88990	ACTN3_MOUSE	Y595	IQKICQTyGLRPKSG	Alpha-actinin-3	Actn3	-0.462582	-0.142091	-1.13426	0.271777	0.71279	17.7472	-1.09898	g1
Male	(KI.EXH - KI.SED) - (WT.EXH - WT.SED)	sp|O88990|ACTN3_MOUSE-S878	O88990	ACTN3_MOUSE	S878	RMAPYKGsGAPSGAL	Alpha-actinin-3	Actn3	-0.464902	-0.0726873	-1.61801	0.123295	0.567365	17.7472	-1.54109	g1
Male	(KI.10min - KI.SED) - (WT.10min - WT.SED)	sp|O88990|ACTN3_MOUSE-S711	O88990	ACTN3_MOUSE	S711	DHQLLQEsLVFDNKH	Alpha-actinin-3	Actn3	-0.467086	-0.0925657	-1.50299	0.150427	0.600018	17.7472	-1.43803	g1
Male	WT.10min - WT.SED	sp|O88990|ACTN3_MOUSE-T607	O88990	ACTN3_MOUSE	T607	KSGNPYItLSSQDIN	Alpha-actinin-3	Actn3	-0.467224	-0.205187	-0.574936	0.572552	0.807482	17.7472	-0.564297	g2
Male	KI.EXH - KI.SED	sp|O88990|ACTN3_MOUSE-S878	O88990	ACTN3_MOUSE	S878	RMAPYKGsGAPSGAL	Alpha-actinin-3	Actn3	-0.471097	-0.0726873	-2.65818	0.0161416	0.159129	17.7472	-2.4057	g2
Male	(KI.EXH - KI.SED) - (WT.EXH - WT.SED)	sp|O88990|ACTN3_MOUSE-T750	O88990	ACTN3_MOUSE	T750	EVENQVLtRDAKGLS	Alpha-actinin-3	Actn3	-0.543363	0.00527587	-2.20108	0.0412178	0.412078	17.7472	-2.04133	g1
Male	(KI.EXH - KI.SED) - (WT.EXH - WT.SED)	sp|O88990|ACTN3_MOUSE-T63	O88990	ACTN3_MOUSE	T63	SHLRKAGtQIENIEE	Alpha-actinin-3	Actn3	-0.581115	0.0300476	-1.24051	0.230936	0.67805	17.7472	-1.19795	g1
Male	KI.10min - KI.SED	sp|O88990|ACTN3_MOUSE-T501	O88990	ACTN3_MOUSE	T501	DQWDNLGtLTQKRRD	Alpha-actinin-3	Actn3	-0.581263	-0.231436	-1.03725	0.313548	0.625094	17.7472	-1.0078	g2
Male	(KI.10min - KI.SED) - (WT.10min - WT.SED)	sp|O88990|ACTN3_MOUSE-T63	O88990	ACTN3_MOUSE	T63	SHLRKAGtQIENIEE	Alpha-actinin-3	Actn3	-0.584228	0.0300476	-1.28577	0.215048	0.664814	17.7472	-1.2398	g1
Male	KI.10min - KI.SED	sp|O88990|ACTN3_MOUSE-T63	O88990	ACTN3_MOUSE	T63	SHLRKAGtQIENIEE	Alpha-actinin-3	Actn3	-0.635731	0.0300476	-2.25014	0.037375	0.240494	17.7472	-2.08164	g2
Male	KI.10min - KI.SED	sp|O88990|ACTN3_MOUSE-T607	O88990	ACTN3_MOUSE	T607	KSGNPYItLSSQDIN	Alpha-actinin-3	Actn3	-0.642198	-0.205187	-0.995365	0.332937	0.641664	17.7472	-0.968214	g2
Male	(KI.10min - KI.SED) - (WT.10min - WT.SED)	sp|O88990|ACTN3_MOUSE-Y595	O88990	ACTN3_MOUSE	Y595	IQKICQTyGLRPKSG	Alpha-actinin-3	Actn3	-0.679205	-0.142091	-1.71698	0.103384	0.541569	17.7472	-1.62866	g1
Male	WT.10min - WT.SED	sp|O88990|ACTN3_MOUSE-T619	O88990	ACTN3_MOUSE	T619	DINNKWDtVRKLVPS	Alpha-actinin-3	Actn3	-0.735749	-0.157779	-0.954793	0.352508	0.657272	17.7472	-0.929736	g2
Male	KI.EXH - KI.SED	sp|O88990|ACTN3_MOUSE-T63	O88990	ACTN3_MOUSE	T63	SHLRKAGtQIENIEE	Alpha-actinin-3	Actn3	-0.773222	0.0300476	-2.67606	0.0155442	0.155787	17.7472	-2.41944	g2
Male	(KI.10min - KI.SED) - (WT.10min - WT.SED)	sp|O88990|ACTN3_MOUSE-S878	O88990	ACTN3_MOUSE	S878	RMAPYKGsGAPSGAL	Alpha-actinin-3	Actn3	-0.82277	-0.0726873	-2.95216	0.00862078	0.259354	17.7472	-2.62674	g1
Male	KI.10min - KI.SED	sp|O88990|ACTN3_MOUSE-T619	O88990	ACTN3_MOUSE	T619	DINNKWDtVRKLVPS	Alpha-actinin-3	Actn3	-1.13869	-0.157779	-1.86126	0.0793562	0.337876	17.7472	-1.75443	g2
Male	WT.EXH - WT.SED	sp|P61164|ACTZ_MOUSE-S296	P61164	ACTZ_MOUSE	S296	DLRRTLFsNIVLSGG	Alpha-centractin	Actr1a	0.32261	-0.0532062	1.99589	0.0615262	0.303143	17.7472	1.86969	g2
Male	WT.10min - WT.SED	sp|P61164|ACTZ_MOUSE-S296	P61164	ACTZ_MOUSE	S296	DLRRTLFsNIVLSGG	Alpha-centractin	Actr1a	0.130082	-0.0532062	0.833863	0.415441	0.706248	17.7472	0.814356	g2
Male	KI.10min - KI.SED	sp|P61164|ACTZ_MOUSE-S296	P61164	ACTZ_MOUSE	S296	DLRRTLFsNIVLSGG	Alpha-centractin	Actr1a	0.111082	-0.0532062	0.896891	0.381783	0.681348	17.7472	0.874616	g2
Male	(KI.10min - KI.SED) - (WT.10min - WT.SED)	sp|P61164|ACTZ_MOUSE-S296	P61164	ACTZ_MOUSE	S296	DLRRTLFsNIVLSGG	Alpha-centractin	Actr1a	-0.0190003	-0.0532062	-0.0953897	0.925074	0.984702	17.7472	-0.0940441	g1
Male	KI.EXH - KI.SED	sp|P61164|ACTZ_MOUSE-S296	P61164	ACTZ_MOUSE	S296	DLRRTLFsNIVLSGG	Alpha-centractin	Actr1a	-0.0351557	-0.0532062	-0.277554	0.784562	0.912813	17.7472	-0.273379	g2
Male	(KI.EXH - KI.SED) - (WT.EXH - WT.SED)	sp|P61164|ACTZ_MOUSE-S296	P61164	ACTZ_MOUSE	S296	DLRRTLFsNIVLSGG	Alpha-centractin	Actr1a	-0.357765	-0.0532062	-1.7422	0.0987767	0.534345	17.7472	-1.65081	g1
Male	(KI.10min - KI.SED) - (WT.10min - WT.SED)	sp|Q8R2S9|ARP8_MOUSE-S132	Q8R2S9	ARP8_MOUSE	S132	GTRRIPVsPEQTRSY	Actin-related protein 8	Actr8	0.076041	0.046344	0.368075	0.717171	0.926998	17.7472	0.362242	g1
Male	(KI.EXH - KI.SED) - (WT.EXH - WT.SED)	sp|Q8R2S9|ARP8_MOUSE-S132	Q8R2S9	ARP8_MOUSE	S132	GTRRIPVsPEQTRSY	Actin-related protein 8	Actr8	0.0499039	0.046344	0.234305	0.81743	0.956979	17.7472	0.230851	g1
Male	KI.10min - KI.SED	sp|Q8R2S9|ARP8_MOUSE-S132	Q8R2S9	ARP8_MOUSE	S132	GTRRIPVsPEQTRSY	Actin-related protein 8	Actr8	-0.16108	0.046344	-1.25397	0.226121	0.542276	17.7472	-1.21041	g2
Male	WT.10min - WT.SED	sp|Q8R2S9|ARP8_MOUSE-S132	Q8R2S9	ARP8_MOUSE	S132	GTRRIPVsPEQTRSY	Actin-related protein 8	Actr8	-0.237121	0.046344	-1.46553	0.16027	0.463504	17.7472	-1.40417	g2
Male	KI.EXH - KI.SED	sp|Q8R2S9|ARP8_MOUSE-S132	Q8R2S9	ARP8_MOUSE	S132	GTRRIPVsPEQTRSY	Actin-related protein 8	Actr8	-0.238529	0.046344	-1.81569	0.0863524	0.350571	17.7472	-1.71496	g2
Male	WT.EXH - WT.SED	sp|Q8R2S9|ARP8_MOUSE-S132	Q8R2S9	ARP8_MOUSE	S132	GTRRIPVsPEQTRSY	Actin-related protein 8	Actr8	-0.288433	0.046344	-1.72049	0.102731	0.378981	17.7472	-1.63175	g2
Male	WT.10min - WT.SED	sp|P56375|ACYP2_MOUSE-S95	P56375	ACYP2_MOUSE	S95	FSNEKTIsKLEYSDF	Acylphosphatase-2	Acyp2	0.212699	-0.046403	1.18021	0.253496	0.570403	17.7472	1.1419	g2
Male	WT.10min - WT.SED	sp|P56375|ACYP2_MOUSE-S71	P56375	ACYP2_MOUSE	S71	EKVDAMKsWLSKVGS	Acylphosphatase-2	Acyp2	0.194904	-0.0589271	1.02253	0.320269	0.630814	17.7472	0.993905	g2
Male	KI.10min - KI.SED	sp|P56375|ACYP2_MOUSE-S71	P56375	ACYP2_MOUSE	S71	EKVDAMKsWLSKVGS	Acylphosphatase-2	Acyp2	0.162677	-0.0589271	1.07498	0.296784	0.610991	17.7472	1.04335	g2
Male	WT.EXH - WT.SED	sp|P56375|ACYP2_MOUSE-S71	P56375	ACYP2_MOUSE	S71	EKVDAMKsWLSKVGS	Acylphosphatase-2	Acyp2	0.106351	-0.0589271	0.53849	0.596929	0.82192	17.7472	0.528822	g2
Male	WT.EXH - WT.SED	sp|P56375|ACYP2_MOUSE-S95	P56375	ACYP2_MOUSE	S95	FSNEKTIsKLEYSDF	Acylphosphatase-2	Acyp2	0.0891799	-0.046403	0.477575	0.638782	0.843621	17.7472	0.469403	g2
Male	KI.EXH - KI.SED	sp|P56375|ACYP2_MOUSE-S71	P56375	ACYP2_MOUSE	S71	EKVDAMKsWLSKVGS	Acylphosphatase-2	Acyp2	0.056947	-0.0589271	0.367959	0.717256	0.882823	17.7472	0.362129	g2
Male	(KI.10min - KI.SED) - (WT.10min - WT.SED)	sp|P56375|ACYP2_MOUSE-S71	P56375	ACYP2_MOUSE	S71	EKVDAMKsWLSKVGS	Acylphosphatase-2	Acyp2	-0.0322273	-0.0589271	-0.132416	0.896145	0.977894	17.7472	-0.130533	g1
Male	(KI.EXH - KI.SED) - (WT.EXH - WT.SED)	sp|P56375|ACYP2_MOUSE-S71	P56375	ACYP2_MOUSE	S71	EKVDAMKsWLSKVGS	Acylphosphatase-2	Acyp2	-0.0494042	-0.0589271	-0.196897	0.846146	0.965775	17.7472	-0.194039	g1
Male	KI.10min - KI.SED	sp|P56375|ACYP2_MOUSE-S95	P56375	ACYP2_MOUSE	S95	FSNEKTIsKLEYSDF	Acylphosphatase-2	Acyp2	-0.108503	-0.046403	-0.758322	0.458211	0.736298	17.7472	-0.741796	g2
Male	KI.EXH - KI.SED	sp|P56375|ACYP2_MOUSE-S95	P56375	ACYP2_MOUSE	S95	FSNEKTIsKLEYSDF	Acylphosphatase-2	Acyp2	-0.230502	-0.046403	-1.57522	0.132862	0.427673	17.7472	-1.50291	g2
Male	(KI.EXH - KI.SED) - (WT.EXH - WT.SED)	sp|P56375|ACYP2_MOUSE-S95	P56375	ACYP2_MOUSE	S95	FSNEKTIsKLEYSDF	Acylphosphatase-2	Acyp2	-0.319682	-0.046403	-1.34751	0.194768	0.648278	17.7472	-1.2966	g1
Male	(KI.10min - KI.SED) - (WT.10min - WT.SED)	sp|P56375|ACYP2_MOUSE-S95	P56375	ACYP2_MOUSE	S95	FSNEKTIsKLEYSDF	Acylphosphatase-2	Acyp2	-0.321202	-0.046403	-1.39584	0.179983	0.635147	17.7472	-1.34081	g1
Male	(KI.EXH - KI.SED) - (WT.EXH - WT.SED)	sp|Q9Z0F8|ADA17_MOUSE-S794	Q9Z0F8	ADA17_MOUSE	S794	NSSTAAKsFEDLTDH	Disintegrin and metalloproteinase domain-containing protein 17	Adam17	0.396948	-0.0282279	2.02551	0.0581227	0.461946	17.7472	1.89477	g1
Male	(KI.10min - KI.SED) - (WT.10min - WT.SED)	sp|Q9Z0F8|ADA17_MOUSE-S794	Q9Z0F8	ADA17_MOUSE	S794	NSSTAAKsFEDLTDH	Disintegrin and metalloproteinase domain-containing protein 17	Adam17	0.131531	-0.0282279	0.691943	0.497927	0.8384	17.7472	0.677755	g1
Male	KI.10min - KI.SED	sp|Q9Z0F8|ADA17_MOUSE-S794	Q9Z0F8	ADA17_MOUSE	S794	NSSTAAKsFEDLTDH	Disintegrin and metalloproteinase domain-containing protein 17	Adam17	-0.0569222	-0.0282279	-0.481592	0.635981	0.842253	17.7472	-0.473325	g2
Male	KI.EXH - KI.SED	sp|Q9Z0F8|ADA17_MOUSE-S794	Q9Z0F8	ADA17_MOUSE	S794	NSSTAAKsFEDLTDH	Disintegrin and metalloproteinase domain-containing protein 17	Adam17	-0.165072	-0.0282279	-1.36561	0.189121	0.500594	17.7472	-1.31319	g2
Male	WT.10min - WT.SED	sp|Q9Z0F8|ADA17_MOUSE-S794	Q9Z0F8	ADA17_MOUSE	S794	NSSTAAKsFEDLTDH	Disintegrin and metalloproteinase domain-containing protein 17	Adam17	-0.188453	-0.0282279	-1.26585	0.221933	0.538608	17.7472	-1.2214	g2
Male	WT.EXH - WT.SED	sp|Q9Z0F8|ADA17_MOUSE-S794	Q9Z0F8	ADA17_MOUSE	S794	NSSTAAKsFEDLTDH	Disintegrin and metalloproteinase domain-containing protein 17	Adam17	-0.562021	-0.0282279	-3.64345	0.00189463	0.0491265	17.7472	-3.10627	g2
Male	WT.10min - WT.SED	sp|Q8BLI0|ATL1_MOUSE-S1132	Q8BLI0	ATL1_MOUSE	S1132	SGEAGGGsRRPHRKP	ADAMTS-like protein 1	Adamtsl1	0.0626121	-0.0488758	0.386508	0.703715	0.876526	17.7472	0.38031	g2
Male	(KI.EXH - KI.SED) - (WT.EXH - WT.SED)	sp|Q8BLI0|ATL1_MOUSE-S1132	Q8BLI0	ATL1_MOUSE	S1132	SGEAGGGsRRPHRKP	ADAMTS-like protein 1	Adamtsl1	0.0213467	-0.0488758	0.100105	0.921383	0.983641	17.7472	0.0986912	g1
Male	KI.EXH - KI.SED	sp|Q8BLI0|ATL1_MOUSE-S1132	Q8BLI0	ATL1_MOUSE	S1132	SGEAGGGsRRPHRKP	ADAMTS-like protein 1	Adamtsl1	-0.00800177	-0.0488758	-0.0608362	0.95217	0.983485	17.7472	-0.0599826	g2
Male	WT.EXH - WT.SED	sp|Q8BLI0|ATL1_MOUSE-S1132	Q8BLI0	ATL1_MOUSE	S1132	SGEAGGGsRRPHRKP	ADAMTS-like protein 1	Adamtsl1	-0.0293485	-0.0488758	-0.174851	0.863176	0.947526	17.7472	-0.172333	g2
Male	KI.10min - KI.SED	sp|Q8BLI0|ATL1_MOUSE-S1132	Q8BLI0	ATL1_MOUSE	S1132	SGEAGGGsRRPHRKP	ADAMTS-like protein 1	Adamtsl1	-0.13785	-0.0488758	-1.07183	0.298156	0.612001	17.7472	-1.0404	g2
Male	(KI.10min - KI.SED) - (WT.10min - WT.SED)	sp|Q8BLI0|ATL1_MOUSE-S1132	Q8BLI0	ATL1_MOUSE	S1132	SGEAGGGsRRPHRKP	ADAMTS-like protein 1	Adamtsl1	-0.200462	-0.0488758	-0.969161	0.345488	0.761716	17.7472	-0.943376	g1
Male	WT.10min - WT.SED	sp|Q80TL1|ADCY2_MOUSE-S471	Q80TL1	ADCY2_MOUSE	S471	NPKGERRsPQHLFRP	Adenylate cyclase type 2	Adcy2	0.0530831	-0.00665598	0.493517	0.627699	0.837911	17.7472	0.484968	g2
Male	(KI.EXH - KI.SED) - (WT.EXH - WT.SED)	sp|Q80TL1|ADCY2_MOUSE-S471	Q80TL1	ADCY2_MOUSE	S471	NPKGERRsPQHLFRP	Adenylate cyclase type 2	Adcy2	0.0221044	-0.00665598	0.156115	0.877704	0.974331	17.7472	0.15388	g1
Male	KI.10min - KI.SED	sp|Q80TL1|ADCY2_MOUSE-S471	Q80TL1	ADCY2_MOUSE	S471	NPKGERRsPQHLFRP	Adenylate cyclase type 2	Adcy2	-0.0357086	-0.00665598	-0.418156	0.680849	0.865592	17.7472	-0.411305	g2
Male	(KI.10min - KI.SED) - (WT.10min - WT.SED)	sp|Q80TL1|ADCY2_MOUSE-S471	Q80TL1	ADCY2_MOUSE	S471	NPKGERRsPQHLFRP	Adenylate cyclase type 2	Adcy2	-0.0887917	-0.00665598	-0.64652	0.526216	0.853181	17.7472	-0.633793	g1
Male	KI.EXH - KI.SED	sp|Q80TL1|ADCY2_MOUSE-S471	Q80TL1	ADCY2_MOUSE	S471	NPKGERRsPQHLFRP	Adenylate cyclase type 2	Adcy2	-0.196863	-0.00665598	-2.25416	0.0370751	0.239562	17.7472	-2.08494	g2
Male	WT.EXH - WT.SED	sp|Q80TL1|ADCY2_MOUSE-S471	Q80TL1	ADCY2_MOUSE	S471	NPKGERRsPQHLFRP	Adenylate cyclase type 2	Adcy2	-0.218967	-0.00665598	-1.96475	0.0652967	0.311976	17.7472	-1.84322	g2
Male	(KI.EXH - KI.SED) - (WT.EXH - WT.SED)	sp|Q01341|ADCY6_MOUSE-S53	Q01341	ADCY6_MOUSE	S53	LKNAEPPsPTPAAHT	Adenylate cyclase type 6	Adcy6	0.547254	-0.0614404	0.928137	0.365789	0.774265	17.7472	0.90439	g1
Male	KI.EXH - KI.SED	sp|Q01341|ADCY6_MOUSE-S53	Q01341	ADCY6_MOUSE	S53	LKNAEPPsPTPAAHT	Adenylate cyclase type 6	Adcy6	0.500806	-0.0614404	1.37704	0.185623	0.496316	17.7472	1.32364	g2
Male	KI.10min - KI.SED	sp|Q01341|ADCY6_MOUSE-S53	Q01341	ADCY6_MOUSE	S53	LKNAEPPsPTPAAHT	Adenylate cyclase type 6	Adcy6	0.137258	-0.0614404	0.385973	0.704104	0.876625	17.7472	0.379786	g2
Male	(KI.10min - KI.SED) - (WT.10min - WT.SED)	sp|Q01341|ADCY6_MOUSE-S53	Q01341	ADCY6_MOUSE	S53	LKNAEPPsPTPAAHT	Adenylate cyclase type 6	Adcy6	0.0847217	-0.0614404	0.148136	0.883906	0.975626	17.7472	0.14602	g1
Male	WT.10min - WT.SED	sp|Q01341|ADCY6_MOUSE-S53	Q01341	ADCY6_MOUSE	S53	LKNAEPPsPTPAAHT	Adenylate cyclase type 6	Adcy6	0.0525361	-0.0614404	0.117289	0.907948	0.966834	17.7472	0.115627	g2
Male	WT.EXH - WT.SED	sp|Q01341|ADCY6_MOUSE-S53	Q01341	ADCY6_MOUSE	S53	LKNAEPPsPTPAAHT	Adenylate cyclase type 6	Adcy6	-0.0464484	-0.0614404	-0.100082	0.921401	0.971846	17.7472	-0.0986685	g2
Male	(KI.EXH - KI.SED) - (WT.EXH - WT.SED)	sp|P51830|ADCY9_MOUSE-S49	P51830	ADCY9_MOUSE	S49	HPKHCKYsISSSCSS	Adenylate cyclase type 9	Adcy9	0.675688	0.0820188	1.42498	0.171513	0.625768	17.7472	1.36736	g1
Male	WT.10min - WT.SED	sp|P51830|ADCY9_MOUSE-S49	P51830	ADCY9_MOUSE	S49	HPKHCKYsISSSCSS	Adenylate cyclase type 9	Adcy9	0.590855	0.0820188	1.64029	0.118548	0.405685	17.7472	1.5609	g2
Male	(KI.10min - KI.SED) - (WT.10min - WT.SED)	sp|P51830|ADCY9_MOUSE-S1257	P51830	ADCY9_MOUSE	S1257	VVPQHQLsISPDIRV	Adenylate cyclase type 9	Adcy9	0.391382	-0.00794047	1.16494	0.259465	0.704168	17.7472	1.12766	g1
Male	WT.10min - WT.SED	sp|P51830|ADCY9_MOUSE-S688;S691	P51830	ADCY9_MOUSE	S688;S691	AEEKLTNsQTSLCEI|KLTNSQTsLCEILQE	Adenylate cyclase type 9	Adcy9	0.389131	-0.0131995	2.09751	0.050546	0.276244	17.7472	1.95531	g2
Male	(KI.EXH - KI.SED) - (WT.EXH - WT.SED)	sp|P51830|ADCY9_MOUSE-S1257	P51830	ADCY9_MOUSE	S1257	VVPQHQLsISPDIRV	Adenylate cyclase type 9	Adcy9	0.339079	-0.00794047	0.97895	0.340762	0.758657	17.7472	0.952661	g1
Male	(KI.EXH - KI.SED) - (WT.EXH - WT.SED)	sp|P51830|ADCY9_MOUSE-S691	P51830	ADCY9_MOUSE	S691	KLTNSQTsLCEILQE	Adenylate cyclase type 9	Adcy9	0.277364	-0.0394137	1.39523	0.180161	0.635147	17.7472	1.34026	g1
Male	WT.EXH - WT.SED	sp|P51830|ADCY9_MOUSE-S688;S691	P51830	ADCY9_MOUSE	S688;S691	AEEKLTNsQTSLCEI|KLTNSQTsLCEILQE	Adenylate cyclase type 9	Adcy9	0.188313	-0.0131995	0.979653	0.340424	0.648047	17.7472	0.953328	g2
Male	KI.10min - KI.SED	sp|P51830|ADCY9_MOUSE-S688	P51830	ADCY9_MOUSE	S688	AEEKLTNsQTSLCEI	Adenylate cyclase type 9	Adcy9	0.177742	0.0570405	1.34724	0.194854	0.507874	17.7472	1.29635	g2
Male	(KI.EXH - KI.SED) - (WT.EXH - WT.SED)	sp|P51830|ADCY9_MOUSE-S688	P51830	ADCY9_MOUSE	S688	AEEKLTNsQTSLCEI	Adenylate cyclase type 9	Adcy9	0.175382	0.0570405	0.801758	0.433298	0.809822	17.7472	0.783561	g1
Male	(KI.EXH - KI.SED) - (WT.EXH - WT.SED)	sp|P51830|ADCY9_MOUSE-S613	P51830	ADCY9_MOUSE	S613	QGTASPGsVSDLAQT	Adenylate cyclase type 9	Adcy9	0.175289	0.0433785	0.857897	0.402387	0.794044	17.7472	0.837366	g1
Male	KI.EXH - KI.SED	sp|P51830|ADCY9_MOUSE-S49	P51830	ADCY9_MOUSE	S49	HPKHCKYsISSSCSS	Adenylate cyclase type 9	Adcy9	0.172485	0.0820188	0.589749	0.562793	0.802226	17.7472	0.578698	g2
Male	KI.10min - KI.SED	sp|P51830|ADCY9_MOUSE-S49	P51830	ADCY9_MOUSE	S49	HPKHCKYsISSSCSS	Adenylate cyclase type 9	Adcy9	0.129635	0.0820188	0.453297	0.655828	0.852333	17.7472	0.44568	g2
Male	KI.10min - KI.SED	sp|P51830|ADCY9_MOUSE-S688;S691	P51830	ADCY9_MOUSE	S688;S691	AEEKLTNsQTSLCEI|KLTNSQTsLCEILQE	Adenylate cyclase type 9	Adcy9	0.12735	-0.0131995	0.864623	0.398782	0.694717	17.7472	0.843799	g2
Male	WT.10min - WT.SED	sp|P51830|ADCY9_MOUSE-S691	P51830	ADCY9_MOUSE	S691	KLTNSQTsLCEILQE	Adenylate cyclase type 9	Adcy9	0.119874	-0.0394137	0.793778	0.43781	0.722193	17.7472	0.775897	g2
Male	WT.10min - WT.SED	sp|P51830|ADCY9_MOUSE-S688	P51830	ADCY9_MOUSE	S688	AEEKLTNsQTSLCEI	Adenylate cyclase type 9	Adcy9	0.105612	0.0570405	0.635549	0.53318	0.784055	17.7472	0.623159	g2
Male	(KI.10min - KI.SED) - (WT.10min - WT.SED)	sp|P51830|ADCY9_MOUSE-S688	P51830	ADCY9_MOUSE	S688	AEEKLTNsQTSLCEI	Adenylate cyclase type 9	Adcy9	0.0721297	0.0570405	0.339949	0.737885	0.932929	17.7472	0.334656	g1
Male	(KI.10min - KI.SED) - (WT.10min - WT.SED)	sp|P51830|ADCY9_MOUSE-T690;S691	P51830	ADCY9_MOUSE	T690;S691	EKLTNSQtSLCEILQ|KLTNSQTsLCEILQE	Adenylate cyclase type 9	Adcy9	0.0551624	-0.0215734	0.289116	0.775843	0.944751	17.7472	0.284741	g1
Male	(KI.EXH - KI.SED) - (WT.EXH - WT.SED)	sp|P51830|ADCY9_MOUSE-T690;S691	P51830	ADCY9_MOUSE	T690;S691	EKLTNSQtSLCEILQ|KLTNSQTsLCEILQE	Adenylate cyclase type 9	Adcy9	0.0476189	-0.0215734	0.242085	0.81149	0.955089	17.7472	0.238504	g1
Male	KI.10min - KI.SED	sp|P51830|ADCY9_MOUSE-T690;S691	P51830	ADCY9_MOUSE	T690;S691	EKLTNSQtSLCEILQ|KLTNSQTsLCEILQE	Adenylate cyclase type 9	Adcy9	0.0390053	-0.0215734	0.328783	0.746168	0.896068	17.7472	0.323696	g2
Male	WT.10min - WT.SED	sp|P51830|ADCY9_MOUSE-T690;S691	P51830	ADCY9_MOUSE	T690;S691	EKLTNSQtSLCEILQ|KLTNSQTsLCEILQE	Adenylate cyclase type 9	Adcy9	-0.016157	-0.0215734	-0.108125	0.915109	0.969782	17.7472	-0.106596	g2
Male	KI.EXH - KI.SED	sp|P51830|ADCY9_MOUSE-T690;S691	P51830	ADCY9_MOUSE	T690;S691	EKLTNSQtSLCEILQ|KLTNSQTsLCEILQE	Adenylate cyclase type 9	Adcy9	-0.0179487	-0.0215734	-0.147936	0.884061	0.956833	17.7472	-0.145823	g2
Male	WT.10min - WT.SED	sp|P51830|ADCY9_MOUSE-S613	P51830	ADCY9_MOUSE	S613	QGTASPGsVSDLAQT	Adenylate cyclase type 9	Adcy9	-0.0275988	0.0433785	-0.177808	0.860888	0.946457	17.7472	-0.175244	g2
Male	WT.EXH - WT.SED	sp|P51830|ADCY9_MOUSE-T690;S691	P51830	ADCY9_MOUSE	T690;S691	EKLTNSQtSLCEILQ|KLTNSQTsLCEILQE	Adenylate cyclase type 9	Adcy9	-0.0655677	-0.0215734	-0.423485	0.67703	0.863542	17.7472	-0.41652	g2
Male	KI.10min - KI.SED	sp|P51830|ADCY9_MOUSE-S691	P51830	ADCY9_MOUSE	S691	KLTNSQTsLCEILQE	Adenylate cyclase type 9	Adcy9	-0.0659991	-0.0394137	-0.550469	0.58886	0.816629	17.7472	-0.540489	g2
Male	KI.EXH - KI.SED	sp|P51830|ADCY9_MOUSE-S613	P51830	ADCY9_MOUSE	S613	QGTASPGsVSDLAQT	Adenylate cyclase type 9	Adcy9	-0.0664593	0.0433785	-0.52734	0.604488	0.826065	17.7472	-0.517958	g2
Male	KI.EXH - KI.SED	sp|P51830|ADCY9_MOUSE-S688	P51830	ADCY9_MOUSE	S688	AEEKLTNsQTSLCEI	Adenylate cyclase type 9	Adcy9	-0.149741	0.0570405	-1.10982	0.28189	0.597239	17.7472	-1.07608	g2
Male	KI.EXH - KI.SED	sp|P51830|ADCY9_MOUSE-S691	P51830	ADCY9_MOUSE	S691	KLTNSQTsLCEILQE	Adenylate cyclase type 9	Adcy9	-0.164594	-0.0394137	-1.34235	0.196404	0.509697	17.7472	-1.29187	g2
Male	(KI.10min - KI.SED) - (WT.10min - WT.SED)	sp|P51830|ADCY9_MOUSE-S691	P51830	ADCY9_MOUSE	S691	KLTNSQTsLCEILQE	Adenylate cyclase type 9	Adcy9	-0.185873	-0.0394137	-0.963951	0.348023	0.763584	17.7472	-0.938431	g1
Male	KI.EXH - KI.SED	sp|P51830|ADCY9_MOUSE-S1257	P51830	ADCY9_MOUSE	S1257	VVPQHQLsISPDIRV	Adenylate cyclase type 9	Adcy9	-0.218432	-0.00794047	-1.02242	0.320317	0.630814	17.7472	-0.993807	g2
Male	(KI.10min - KI.SED) - (WT.10min - WT.SED)	sp|P51830|ADCY9_MOUSE-S613	P51830	ADCY9_MOUSE	S613	QGTASPGsVSDLAQT	Adenylate cyclase type 9	Adcy9	-0.240568	0.0433785	-1.21384	0.240716	0.687475	17.7472	-1.1732	g1
Male	WT.EXH - WT.SED	sp|P51830|ADCY9_MOUSE-S613	P51830	ADCY9_MOUSE	S613	QGTASPGsVSDLAQT	Adenylate cyclase type 9	Adcy9	-0.241748	0.0433785	-1.50316	0.150384	0.45044	17.7472	-1.43817	g2
Male	(KI.10min - KI.SED) - (WT.10min - WT.SED)	sp|P51830|ADCY9_MOUSE-S688;S691	P51830	ADCY9_MOUSE	S688;S691	AEEKLTNsQTSLCEI|KLTNSQTsLCEILQE	Adenylate cyclase type 9	Adcy9	-0.261781	-0.0131995	-1.10512	0.283865	0.721656	17.7472	-1.07168	g1
Male	KI.10min - KI.SED	sp|P51830|ADCY9_MOUSE-S1257	P51830	ADCY9_MOUSE	S1257	VVPQHQLsISPDIRV	Adenylate cyclase type 9	Adcy9	-0.266747	-0.00794047	-1.2769	0.218093	0.534006	17.7472	-1.23162	g2
Male	KI.10min - KI.SED	sp|P51830|ADCY9_MOUSE-S613	P51830	ADCY9_MOUSE	S613	QGTASPGsVSDLAQT	Adenylate cyclase type 9	Adcy9	-0.268167	0.0433785	-2.17613	0.043308	0.257672	17.7472	-2.02073	g2
Male	WT.EXH - WT.SED	sp|P51830|ADCY9_MOUSE-S688	P51830	ADCY9_MOUSE	S688	AEEKLTNsQTSLCEI	Adenylate cyclase type 9	Adcy9	-0.325123	0.0570405	-1.88828	0.0754477	0.331315	17.7472	-1.77773	g2
Male	KI.EXH - KI.SED	sp|P51830|ADCY9_MOUSE-S688;S691	P51830	ADCY9_MOUSE	S688;S691	AEEKLTNsQTSLCEI|KLTNSQTsLCEILQE	Adenylate cyclase type 9	Adcy9	-0.377261	-0.0131995	-2.50453	0.0222527	0.18621	17.7472	-2.28603	g2
Male	WT.EXH - WT.SED	sp|P51830|ADCY9_MOUSE-S691	P51830	ADCY9_MOUSE	S691	KLTNSQTsLCEILQE	Adenylate cyclase type 9	Adcy9	-0.441958	-0.0394137	-2.82448	0.0113409	0.132422	17.7472	-2.53202	g2
Male	(KI.10min - KI.SED) - (WT.10min - WT.SED)	sp|P51830|ADCY9_MOUSE-S49	P51830	ADCY9_MOUSE	S49	HPKHCKYsISSSCSS	Adenylate cyclase type 9	Adcy9	-0.46122	0.0820188	-1.00279	0.329438	0.751718	17.7472	-0.975248	g1
Male	WT.EXH - WT.SED	sp|P51830|ADCY9_MOUSE-S49	P51830	ADCY9_MOUSE	S49	HPKHCKYsISSSCSS	Adenylate cyclase type 9	Adcy9	-0.503203	0.0820188	-1.34824	0.19454	0.507506	17.7472	-1.29727	g2
Male	WT.EXH - WT.SED	sp|P51830|ADCY9_MOUSE-S1257	P51830	ADCY9_MOUSE	S1257	VVPQHQLsISPDIRV	Adenylate cyclase type 9	Adcy9	-0.557511	-0.00794047	-2.04491	0.055986	0.290203	17.7472	-1.91114	g2
Male	(KI.EXH - KI.SED) - (WT.EXH - WT.SED)	sp|P51830|ADCY9_MOUSE-S688;S691	P51830	ADCY9_MOUSE	S688;S691	AEEKLTNsQTSLCEI|KLTNSQTsLCEILQE	Adenylate cyclase type 9	Adcy9	-0.565575	-0.0131995	-2.3159	0.0327429	0.386395	17.7472	-2.13522	g1
Male	WT.10min - WT.SED	sp|P51830|ADCY9_MOUSE-S1257	P51830	ADCY9_MOUSE	S1257	VVPQHQLsISPDIRV	Adenylate cyclase type 9	Adcy9	-0.658128	-0.00794047	-2.5012	0.0224066	0.186881	17.7472	-2.2834	g2
Male	WT.EXH - WT.SED	sp|Q9QYC0|ADDA_MOUSE-T358	Q9QYC0	ADDA_MOUSE	T358	AKSRSPGtPAGEGSG	Alpha-adducin	Add1	0.495124	-0.0510041	1.31716	0.204538	0.518816	17.7472	1.26873	g2
Male	WT.10min - WT.SED	sp|Q9QYC0|ADDA_MOUSE-T358	Q9QYC0	ADDA_MOUSE	T358	AKSRSPGtPAGEGSG	Alpha-adducin	Add1	0.409832	-0.0510041	1.12966	0.273656	0.589043	17.7472	1.09468	g2
Male	WT.EXH - WT.SED	sp|Q9QYC0|ADDA_MOUSE-S532	Q9QYC0	ADDA_MOUSE	S532	CGVMMDRsLVQGELV	Alpha-adducin	Add1	0.377986	-0.0206079	2.39706	0.0277621	0.208836	17.7472	2.20063	g2
Male	WT.10min - WT.SED	sp|Q9QYC0|ADDA_MOUSE-S532	Q9QYC0	ADDA_MOUSE	S532	CGVMMDRsLVQGELV	Alpha-adducin	Add1	0.345556	-0.0206079	2.27059	0.0358734	0.235974	17.7472	2.09836	g2
Male	KI.10min - KI.SED	sp|Q9QYC0|ADDA_MOUSE-T610	Q9QYC0	ADDA_MOUSE	T610	DQSAVPNtPPSTPVK	Alpha-adducin	Add1	0.28378	0.0401569	2.232	0.0387559	0.245046	17.7472	2.06677	g2
Male	(KI.EXH - KI.SED) - (WT.EXH - WT.SED)	sp|Q9QYC0|ADDA_MOUSE-S483	Q9QYC0	ADDA_MOUSE	S483	DGHRTSTsAVPNLFV	Alpha-adducin	Add1	0.271057	-0.048523	1.47308	0.158244	0.608774	17.7472	1.411	g1
Male	KI.10min - KI.SED	sp|Q9QYC0|ADDA_MOUSE-S483	Q9QYC0	ADDA_MOUSE	S483	DGHRTSTsAVPNLFV	Alpha-adducin	Add1	0.26065	-0.048523	2.34867	0.0306393	0.218345	17.7472	2.16173	g2
Male	(KI.10min - KI.SED) - (WT.10min - WT.SED)	sp|Q9QYC0|ADDA_MOUSE-T610	Q9QYC0	ADDA_MOUSE	T610	DQSAVPNtPPSTPVK	Alpha-adducin	Add1	0.259625	0.0401569	1.2697	0.220588	0.669983	17.7472	1.22497	g1
Male	WT.EXH - WT.SED	sp|Q9QYC0|ADDA_MOUSE-T614	Q9QYC0	ADDA_MOUSE	T614	VPNTPPStPVKLEED	Alpha-adducin	Add1	0.197622	-0.0462909	1.32997	0.20037	0.514199	17.7472	1.2805	g2
Male	WT.10min - WT.SED	sp|Q9QYC0|ADDA_MOUSE-S483	Q9QYC0	ADDA_MOUSE	S483	DGHRTSTsAVPNLFV	Alpha-adducin	Add1	0.187778	-0.048523	1.34335	0.196085	0.509405	17.7472	1.29279	g2
Male	KI.EXH - KI.SED	sp|Q9QYC0|ADDA_MOUSE-S483	Q9QYC0	ADDA_MOUSE	S483	DGHRTSTsAVPNLFV	Alpha-adducin	Add1	0.186951	-0.048523	1.6472	0.117107	0.403702	17.7472	1.56703	g2
Male	WT.EXH - WT.SED	sp|Q9QYC0|ADDA_MOUSE-S12	Q9QYC0	ADDA_MOUSE	S12	TRAAVVTsPPPTTAP	Alpha-adducin	Add1	0.18659	0.0378195	1.36378	0.189686	0.501166	17.7472	1.31151	g2
Male	WT.10min - WT.SED	sp|Q9QYC0|ADDA_MOUSE-S12	Q9QYC0	ADDA_MOUSE	S12	TRAAVVTsPPPTTAP	Alpha-adducin	Add1	0.159632	0.0378195	1.20891	0.242557	0.559975	17.7472	1.16862	g2
Male	KI.EXH - KI.SED	sp|Q9QYC0|ADDA_MOUSE-T610	Q9QYC0	ADDA_MOUSE	T610	DQSAVPNtPPSTPVK	Alpha-adducin	Add1	0.155919	0.0401569	1.19913	0.246244	0.563671	17.7472	1.15952	g2
Male	(KI.EXH - KI.SED) - (WT.EXH - WT.SED)	sp|Q9QYC0|ADDA_MOUSE-T610	Q9QYC0	ADDA_MOUSE	T610	DQSAVPNtPPSTPVK	Alpha-adducin	Add1	0.133485	0.0401569	0.633209	0.534673	0.857505	17.7472	0.620889	g1
Male	WT.10min - WT.SED	sp|Q9QYC0|ADDA_MOUSE-S586	Q9QYC0	ADDA_MOUSE	S586	VERKQKGsEENLDET	Alpha-adducin	Add1	0.100602	0.058411	0.482928	0.63505	0.841817	17.7472	0.474631	g2
Male	KI.10min - KI.SED	sp|Q9QYC0|ADDA_MOUSE-S59	Q9QYC0	ADDA_MOUSE	S59	MEQKKRVsMILQSPA	Alpha-adducin	Add1	0.0989706	-0.0292772	0.768043	0.452561	0.732176	17.7472	0.751153	g2
Male	KI.EXH - KI.SED	sp|Q9QYC0|ADDA_MOUSE-S532	Q9QYC0	ADDA_MOUSE	S532	CGVMMDRsLVQGELV	Alpha-adducin	Add1	0.0965292	-0.0206079	0.781187	0.444989	0.727087	17.7472	0.763795	g2
Male	WT.10min - WT.SED	sp|Q9QYC0|ADDA_MOUSE-T614	Q9QYC0	ADDA_MOUSE	T614	VPNTPPStPVKLEED	Alpha-adducin	Add1	0.0767822	-0.0462909	0.535407	0.599015	0.822859	17.7472	0.525818	g2
Male	KI.10min - KI.SED	sp|Q9QYC0|ADDA_MOUSE-S532	Q9QYC0	ADDA_MOUSE	S532	CGVMMDRsLVQGELV	Alpha-adducin	Add1	0.0755931	-0.0206079	0.625637	0.539516	0.787989	17.7472	0.613545	g2
Male	(KI.10min - KI.SED) - (WT.10min - WT.SED)	sp|Q9QYC0|ADDA_MOUSE-S483	Q9QYC0	ADDA_MOUSE	S483	DGHRTSTsAVPNLFV	Alpha-adducin	Add1	0.0728721	-0.048523	0.40829	0.687945	0.916434	17.7472	0.401646	g1
Male	WT.EXH - WT.SED	sp|Q9QYC0|ADDA_MOUSE-S586	Q9QYC0	ADDA_MOUSE	S586	VERKQKGsEENLDET	Alpha-adducin	Add1	0.0544321	0.058411	0.252182	0.803798	0.921776	17.7472	0.248435	g2
Male	WT.10min - WT.SED	sp|Q9QYC0|ADDA_MOUSE-S59	Q9QYC0	ADDA_MOUSE	S59	MEQKKRVsMILQSPA	Alpha-adducin	Add1	0.0524985	-0.0292772	0.32345	0.750135	0.897651	17.7472	0.318462	g2
Male	(KI.10min - KI.SED) - (WT.10min - WT.SED)	sp|Q9QYC0|ADDA_MOUSE-S59	Q9QYC0	ADDA_MOUSE	S59	MEQKKRVsMILQSPA	Alpha-adducin	Add1	0.046472	-0.0292772	0.224241	0.825131	0.958881	17.7472	0.22095	g1
Male	WT.EXH - WT.SED	sp|Q9QYC0|ADDA_MOUSE-S59	Q9QYC0	ADDA_MOUSE	S59	MEQKKRVsMILQSPA	Alpha-adducin	Add1	0.0322644	-0.0292772	0.191852	0.850036	0.941828	17.7472	0.189072	g2
Male	WT.10min - WT.SED	sp|Q9QYC0|ADDA_MOUSE-T610	Q9QYC0	ADDA_MOUSE	T610	DQSAVPNtPPSTPVK	Alpha-adducin	Add1	0.0241552	0.0401569	0.150835	0.881807	0.955971	17.7472	0.148679	g2
Male	WT.EXH - WT.SED	sp|Q9QYC0|ADDA_MOUSE-T610	Q9QYC0	ADDA_MOUSE	T610	DQSAVPNtPPSTPVK	Alpha-adducin	Add1	0.0224338	0.0401569	0.1352	0.893975	0.960637	17.7472	0.133276	g2
Male	KI.EXH - KI.SED	sp|Q9QYC0|ADDA_MOUSE-S59	Q9QYC0	ADDA_MOUSE	S59	MEQKKRVsMILQSPA	Alpha-adducin	Add1	-0.0495828	-0.0292772	-0.376241	0.711198	0.879818	17.7472	-0.370248	g2
Male	KI.EXH - KI.SED	sp|Q9QYC0|ADDA_MOUSE-S12	Q9QYC0	ADDA_MOUSE	S12	TRAAVVTsPPPTTAP	Alpha-adducin	Add1	-0.0558748	0.0378195	-0.521153	0.608703	0.828757	17.7472	-0.511926	g2
Male	KI.10min - KI.SED	sp|Q9QYC0|ADDA_MOUSE-S12	Q9QYC0	ADDA_MOUSE	S12	TRAAVVTsPPPTTAP	Alpha-adducin	Add1	-0.0661864	0.0378195	-0.631338	0.535867	0.785941	17.7472	-0.619074	g2
Male	(KI.EXH - KI.SED) - (WT.EXH - WT.SED)	sp|Q9QYC0|ADDA_MOUSE-S59	Q9QYC0	ADDA_MOUSE	S59	MEQKKRVsMILQSPA	Alpha-adducin	Add1	-0.0818472	-0.0292772	-0.383077	0.706213	0.923839	17.7472	-0.376947	g1
Male	WT.EXH - WT.SED	sp|Q9QYC0|ADDA_MOUSE-S483	Q9QYC0	ADDA_MOUSE	S483	DGHRTSTsAVPNLFV	Alpha-adducin	Add1	-0.0841062	-0.048523	-0.580704	0.568742	0.805706	17.7472	-0.569906	g2
Male	KI.EXH - KI.SED	sp|Q9QYC0|ADDA_MOUSE-T614	Q9QYC0	ADDA_MOUSE	T614	VPNTPPStPVKLEED	Alpha-adducin	Add1	-0.0950641	-0.0462909	-0.816423	0.425082	0.713198	17.7472	-0.797635	g2
Male	KI.10min - KI.SED	sp|Q9QYC0|ADDA_MOUSE-T614	Q9QYC0	ADDA_MOUSE	T614	VPNTPPStPVKLEED	Alpha-adducin	Add1	-0.0974183	-0.0462909	-0.855625	0.40361	0.69798	17.7472	-0.835192	g2
Male	(KI.10min - KI.SED) - (WT.10min - WT.SED)	sp|Q9QYC0|ADDA_MOUSE-T614	Q9QYC0	ADDA_MOUSE	T614	VPNTPPStPVKLEED	Alpha-adducin	Add1	-0.1742	-0.0462909	-0.951341	0.354209	0.767846	17.7472	-0.926456	g1
Male	(KI.10min - KI.SED) - (WT.10min - WT.SED)	sp|Q9QYC0|ADDA_MOUSE-S12	Q9QYC0	ADDA_MOUSE	S12	TRAAVVTsPPPTTAP	Alpha-adducin	Add1	-0.225819	0.0378195	-1.33936	0.197355	0.650155	17.7472	-1.28912	g1
Male	(KI.EXH - KI.SED) - (WT.EXH - WT.SED)	sp|Q9QYC0|ADDA_MOUSE-S12	Q9QYC0	ADDA_MOUSE	S12	TRAAVVTsPPPTTAP	Alpha-adducin	Add1	-0.242465	0.0378195	-1.3949	0.180259	0.635147	17.7472	-1.33996	g1
Male	(KI.10min - KI.SED) - (WT.10min - WT.SED)	sp|Q9QYC0|ADDA_MOUSE-S532	Q9QYC0	ADDA_MOUSE	S532	CGVMMDRsLVQGELV	Alpha-adducin	Add1	-0.269962	-0.0206079	-1.38927	0.181936	0.636816	17.7472	-1.33482	g1
Male	(KI.EXH - KI.SED) - (WT.EXH - WT.SED)	sp|Q9QYC0|ADDA_MOUSE-S532	Q9QYC0	ADDA_MOUSE	S532	CGVMMDRsLVQGELV	Alpha-adducin	Add1	-0.281457	-0.0206079	-1.40493	0.177304	0.631773	17.7472	-1.3491	g1
Male	(KI.EXH - KI.SED) - (WT.EXH - WT.SED)	sp|Q9QYC0|ADDA_MOUSE-T614	Q9QYC0	ADDA_MOUSE	T614	VPNTPPStPVKLEED	Alpha-adducin	Add1	-0.292686	-0.0462909	-1.55041	0.138692	0.588419	17.7472	-1.48068	g1
Male	KI.10min - KI.SED	sp|Q9QYC0|ADDA_MOUSE-S586	Q9QYC0	ADDA_MOUSE	S586	VERKQKGsEENLDET	Alpha-adducin	Add1	-0.322426	0.058411	-1.94952	0.0672156	0.315763	17.7472	-1.83023	g2
Male	(KI.10min - KI.SED) - (WT.10min - WT.SED)	sp|Q9QYC0|ADDA_MOUSE-S586	Q9QYC0	ADDA_MOUSE	S586	VERKQKGsEENLDET	Alpha-adducin	Add1	-0.423028	0.058411	-1.59041	0.129396	0.576436	17.7472	-1.51649	g1
Male	KI.EXH - KI.SED	sp|Q9QYC0|ADDA_MOUSE-S586	Q9QYC0	ADDA_MOUSE	S586	VERKQKGsEENLDET	Alpha-adducin	Add1	-0.481574	0.058411	-2.84719	0.0108031	0.12933	17.7472	-2.549	g2
Male	(KI.EXH - KI.SED) - (WT.EXH - WT.SED)	sp|Q9QYC0|ADDA_MOUSE-S586	Q9QYC0	ADDA_MOUSE	S586	VERKQKGsEENLDET	Alpha-adducin	Add1	-0.536006	0.058411	-1.95465	0.0665637	0.47465	17.7472	-1.83461	g1
Male	KI.EXH - KI.SED	sp|Q9QYC0|ADDA_MOUSE-T358	Q9QYC0	ADDA_MOUSE	T358	AKSRSPGtPAGEGSG	Alpha-adducin	Add1	-0.537581	-0.0510041	-1.825	0.0848803	0.348156	17.7472	-1.72305	g2
Male	KI.10min - KI.SED	sp|Q9QYC0|ADDA_MOUSE-T358	Q9QYC0	ADDA_MOUSE	T358	AKSRSPGtPAGEGSG	Alpha-adducin	Add1	-0.725995	-0.0510041	-2.52056	0.0215253	0.182826	17.7472	-2.29864	g2
Male	(KI.EXH - KI.SED) - (WT.EXH - WT.SED)	sp|Q9QYC0|ADDA_MOUSE-T358	Q9QYC0	ADDA_MOUSE	T358	AKSRSPGtPAGEGSG	Alpha-adducin	Add1	-1.03271	-0.0510041	-2.16243	0.0444968	0.421977	17.7472	-2.00938	g1
Male	(KI.10min - KI.SED) - (WT.10min - WT.SED)	sp|Q9QYC0|ADDA_MOUSE-T358	Q9QYC0	ADDA_MOUSE	T358	AKSRSPGtPAGEGSG	Alpha-adducin	Add1	-1.13583	-0.0510041	-2.45199	0.0248033	0.354009	17.7472	-2.24445	g1
Male	WT.10min - WT.SED	sp|Q9QYB5|ADDG_MOUSE-T654	Q9QYB5	ADDG_MOUSE	T654	SRLTTSTtIENIEIT	Gamma-adducin	Add3	0.202714	0.024543	1.22525	0.236494	0.553321	17.7472	1.1838	g2
Male	KI.EXH - KI.SED	sp|Q9QYB5|ADDG_MOUSE-T654	Q9QYB5	ADDG_MOUSE	T654	SRLTTSTtIENIEIT	Gamma-adducin	Add3	0.108693	0.024543	0.809131	0.429155	0.715678	17.7472	0.790639	g2
Male	WT.EXH - WT.SED	sp|Q9QYB5|ADDG_MOUSE-T654	Q9QYB5	ADDG_MOUSE	T654	SRLTTSTtIENIEIT	Gamma-adducin	Add3	0.0789015	0.024543	0.460265	0.650915	0.849989	17.7472	0.452491	g2
Male	KI.10min - KI.SED	sp|Q9QYB5|ADDG_MOUSE-T654	Q9QYB5	ADDG_MOUSE	T654	SRLTTSTtIENIEIT	Gamma-adducin	Add3	0.0572842	0.024543	0.436109	0.668017	0.858984	17.7472	0.428872	g2
Male	(KI.EXH - KI.SED) - (WT.EXH - WT.SED)	sp|Q9QYB5|ADDG_MOUSE-T654	Q9QYB5	ADDG_MOUSE	T654	SRLTTSTtIENIEIT	Gamma-adducin	Add3	0.0297918	0.024543	0.136792	0.892735	0.977649	17.7472	0.134844	g1
Male	WT.10min - WT.SED	sp|Q9QYB5|ADDG_MOUSE-S679	Q9QYB5	ADDG_MOUSE	S679	LSPDGSPsKSPSKKK	Gamma-adducin	Add3	-0.00828148	0.0187046	-0.0559757	0.955987	0.984967	17.7472	-0.0551907	g2
Male	WT.EXH - WT.SED	sp|Q9QYB5|ADDG_MOUSE-S679	Q9QYB5	ADDG_MOUSE	S679	LSPDGSPsKSPSKKK	Gamma-adducin	Add3	-0.107462	0.0187046	-0.701015	0.492384	0.758103	17.7472	-0.686523	g2
Male	(KI.EXH - KI.SED) - (WT.EXH - WT.SED)	sp|Q9QYB5|ADDG_MOUSE-S679	Q9QYB5	ADDG_MOUSE	S679	LSPDGSPsKSPSKKK	Gamma-adducin	Add3	-0.131062	0.0187046	-0.67296	0.509642	0.845496	17.7472	-0.659396	g1
Male	(KI.10min - KI.SED) - (WT.10min - WT.SED)	sp|Q9QYB5|ADDG_MOUSE-T654	Q9QYB5	ADDG_MOUSE	T654	SRLTTSTtIENIEIT	Gamma-adducin	Add3	-0.14543	0.024543	-0.688428	0.500084	0.839232	17.7472	-0.674358	g1
Male	(KI.10min - KI.SED) - (WT.10min - WT.SED)	sp|Q9QYB5|ADDG_MOUSE-S679	Q9QYB5	ADDG_MOUSE	S679	LSPDGSPsKSPSKKK	Gamma-adducin	Add3	-0.161746	0.0187046	-0.856229	0.403284	0.794311	17.7472	-0.83577	g1
Male	KI.10min - KI.SED	sp|Q9QYB5|ADDG_MOUSE-S679	Q9QYB5	ADDG_MOUSE	S679	LSPDGSPsKSPSKKK	Gamma-adducin	Add3	-0.170028	0.0187046	-1.44754	0.16518	0.470453	17.7472	-1.38786	g2
Male	KI.EXH - KI.SED	sp|Q9QYB5|ADDG_MOUSE-S679	Q9QYB5	ADDG_MOUSE	S679	LSPDGSPsKSPSKKK	Gamma-adducin	Add3	-0.238523	0.0187046	-1.98563	0.0627468	0.306114	17.7472	-1.86098	g2
Male	(KI.10min - KI.SED) - (WT.10min - WT.SED)	sp|Q9Z0M6|AGRE5_MOUSE-S799	Q9Z0M6	AGRE5_MOUSE	S799	KYTEFNSsTTGTGTS	Adhesion G protein-coupled receptor E5	Adgre5	0.219574	0.0676457	0.776179	0.447864	0.815125	17.7472	0.75898	g1
Male	(KI.10min - KI.SED) - (WT.10min - WT.SED)	sp|Q9Z0M6|AGRE5_MOUSE-S806	Q9Z0M6	AGRE5_MOUSE	S806	STTGTGTsQTRALRS	Adhesion G protein-coupled receptor E5	Adgre5	0.191624	-0.0481033	0.653986	0.521505	0.851542	17.7472	0.641027	g1
Male	(KI.EXH - KI.SED) - (WT.EXH - WT.SED)	sp|Q9Z0M6|AGRE5_MOUSE-S806	Q9Z0M6	AGRE5_MOUSE	S806	STTGTGTsQTRALRS	Adhesion G protein-coupled receptor E5	Adgre5	0.154784	-0.0481033	0.512392	0.614694	0.8888	17.7472	0.503384	g1
Male	KI.10min - KI.SED	sp|Q9Z0M6|AGRE5_MOUSE-S806	Q9Z0M6	AGRE5_MOUSE	S806	STTGTGTsQTRALRS	Adhesion G protein-coupled receptor E5	Adgre5	0.119661	-0.0481033	0.656791	0.519742	0.775892	17.7472	0.643743	g2
Male	(KI.EXH - KI.SED) - (WT.EXH - WT.SED)	sp|Q9Z0M6|AGRE5_MOUSE-S799	Q9Z0M6	AGRE5_MOUSE	S799	KYTEFNSsTTGTGTS	Adhesion G protein-coupled receptor E5	Adgre5	0.0832647	0.0676457	0.285497	0.778569	0.944928	17.7472	0.281184	g1
Male	KI.EXH - KI.SED	sp|Q9Z0M6|AGRE5_MOUSE-S806	Q9Z0M6	AGRE5_MOUSE	S806	STTGTGTsQTRALRS	Adhesion G protein-coupled receptor E5	Adgre5	0.0547334	-0.0481033	0.293753	0.772354	0.907679	17.7472	0.289297	g2
Male	WT.10min - WT.SED	sp|Q9Z0M6|AGRE5_MOUSE-S806	Q9Z0M6	AGRE5_MOUSE	S806	STTGTGTsQTRALRS	Adhesion G protein-coupled receptor E5	Adgre5	-0.0719632	-0.0481033	-0.313592	0.757487	0.9009	17.7472	-0.308783	g2
Male	WT.EXH - WT.SED	sp|Q9Z0M6|AGRE5_MOUSE-S806	Q9Z0M6	AGRE5_MOUSE	S806	STTGTGTsQTRALRS	Adhesion G protein-coupled receptor E5	Adgre5	-0.100051	-0.0481033	-0.420781	0.678966	0.864751	17.7472	-0.413874	g2
Male	KI.EXH - KI.SED	sp|Q9Z0M6|AGRE5_MOUSE-S799	Q9Z0M6	AGRE5_MOUSE	S799	KYTEFNSsTTGTGTS	Adhesion G protein-coupled receptor E5	Adgre5	-0.111353	0.0676457	-0.619008	0.543776	0.790413	17.7472	-0.607113	g2
Male	KI.10min - KI.SED	sp|Q9Z0M6|AGRE5_MOUSE-S799	Q9Z0M6	AGRE5_MOUSE	S799	KYTEFNSsTTGTGTS	Adhesion G protein-coupled receptor E5	Adgre5	-0.157404	0.0676457	-0.894855	0.382841	0.682301	17.7472	-0.872674	g2
Male	WT.EXH - WT.SED	sp|Q9Z0M6|AGRE5_MOUSE-S799	Q9Z0M6	AGRE5_MOUSE	S799	KYTEFNSsTTGTGTS	Adhesion G protein-coupled receptor E5	Adgre5	-0.194618	0.0676457	-0.847781	0.407849	0.700649	17.7472	-0.827685	g2
Male	WT.10min - WT.SED	sp|Q9Z0M6|AGRE5_MOUSE-S799	Q9Z0M6	AGRE5_MOUSE	S799	KYTEFNSsTTGTGTS	Adhesion G protein-coupled receptor E5	Adgre5	-0.376978	0.0676457	-1.70151	0.106301	0.385218	17.7472	-1.61504	g2
Male	(KI.EXH - KI.SED) - (WT.EXH - WT.SED)	sp|G5E8Q8|AGRF5_MOUSE-S1309	G5E8Q8	AGRF5_MOUSE	S1309	TPVFSMSsPISRRFN	Adhesion G protein-coupled receptor F5	Adgrf5	0.383139	-0.0210609	1.93311	0.0693386	0.480316	17.7472	1.81621	g1
Male	(KI.10min - KI.SED) - (WT.10min - WT.SED)	sp|G5E8Q8|AGRF5_MOUSE-S1309	G5E8Q8	AGRF5_MOUSE	S1309	TPVFSMSsPISRRFN	Adhesion G protein-coupled receptor F5	Adgrf5	0.288167	-0.0210609	1.49895	0.151464	0.602287	17.7472	1.43438	g1
Male	KI.10min - KI.SED	sp|G5E8Q8|AGRF5_MOUSE-S1309	G5E8Q8	AGRF5_MOUSE	S1309	TPVFSMSsPISRRFN	Adhesion G protein-coupled receptor F5	Adgrf5	0.144336	-0.0210609	1.20746	0.243102	0.560521	17.7472	1.16727	g2
Male	KI.EXH - KI.SED	sp|G5E8Q8|AGRF5_MOUSE-S1309	G5E8Q8	AGRF5_MOUSE	S1309	TPVFSMSsPISRRFN	Adhesion G protein-coupled receptor F5	Adgrf5	0.0856893	-0.0210609	0.70094	0.492429	0.758103	17.7472	0.68645	g2
Male	WT.10min - WT.SED	sp|G5E8Q8|AGRF5_MOUSE-S1309	G5E8Q8	AGRF5_MOUSE	S1309	TPVFSMSsPISRRFN	Adhesion G protein-coupled receptor F5	Adgrf5	-0.143832	-0.0210609	-0.955286	0.352265	0.657246	17.7472	-0.930204	g2
Male	WT.EXH - WT.SED	sp|G5E8Q8|AGRF5_MOUSE-S1309	G5E8Q8	AGRF5_MOUSE	S1309	TPVFSMSsPISRRFN	Adhesion G protein-coupled receptor F5	Adgrf5	-0.29745	-0.0210609	-1.90667	0.0728866	0.326387	17.7472	-1.79354	g2
Male	(KI.10min - KI.SED) - (WT.10min - WT.SED)	sp|Q8JZZ7|AGRL2_MOUSE-S1458	Q8JZZ7	AGRL2_MOUSE	S1458	YQISRGNsDGYIIPI	Adhesion G protein-coupled receptor L2	Adgrl2	0.116765	-0.00640917	0.750107	0.463019	0.823161	17.7472	0.733884	g1
Male	(KI.EXH - KI.SED) - (WT.EXH - WT.SED)	sp|Q8JZZ7|AGRL2_MOUSE-S1458	Q8JZZ7	AGRL2_MOUSE	S1458	YQISRGNsDGYIIPI	Adhesion G protein-coupled receptor L2	Adgrl2	0.0700596	-0.00640917	0.436554	0.667699	0.909808	17.7472	0.429308	g1
Male	KI.10min - KI.SED	sp|Q8JZZ7|AGRL2_MOUSE-S1458	Q8JZZ7	AGRL2_MOUSE	S1458	YQISRGNsDGYIIPI	Adhesion G protein-coupled receptor L2	Adgrl2	-0.134617	-0.00640917	-1.39081	0.181477	0.491371	17.7472	-1.33622	g2
Male	KI.EXH - KI.SED	sp|Q8JZZ7|AGRL2_MOUSE-S1458	Q8JZZ7	AGRL2_MOUSE	S1458	YQISRGNsDGYIIPI	Adhesion G protein-coupled receptor L2	Adgrl2	-0.181673	-0.00640917	-1.83534	0.0832719	0.344981	17.7472	-1.73201	g2
Male	WT.10min - WT.SED	sp|Q8JZZ7|AGRL2_MOUSE-S1458	Q8JZZ7	AGRL2_MOUSE	S1458	YQISRGNsDGYIIPI	Adhesion G protein-coupled receptor L2	Adgrl2	-0.251382	-0.00640917	-2.06197	0.054166	0.285686	17.7472	-1.92551	g2
Male	WT.EXH - WT.SED	sp|Q8JZZ7|AGRL2_MOUSE-S1458	Q8JZZ7	AGRL2_MOUSE	S1458	YQISRGNsDGYIIPI	Adhesion G protein-coupled receptor L2	Adgrl2	-0.251733	-0.00640917	-1.99284	0.0618872	0.304055	17.7472	-1.8671	g2
Male	WT.EXH - WT.SED	sp|P28474|ADHX_MOUSE-S21	P28474	ADHX_MOUSE	S21	WEAGKPLsIEEIEVA	Alcohol dehydrogenase class-3	Adh5	0.258891	-0.0360678	1.09177	0.289537	0.603768	17.7472	1.05914	g2
Male	WT.10min - WT.SED	sp|P28474|ADHX_MOUSE-S21	P28474	ADHX_MOUSE	S21	WEAGKPLsIEEIEVA	Alcohol dehydrogenase class-3	Adh5	0.089098	-0.0360678	0.389312	0.701677	0.875793	17.7472	0.383057	g2
Male	(KI.EXH - KI.SED) - (WT.EXH - WT.SED)	sp|P28474|ADHX_MOUSE-S247	P28474	ADHX_MOUSE	S247	CISPQDFsKSIQEVL	Alcohol dehydrogenase class-3	Adh5	0.0683892	-0.0973346	0.174699	0.863294	0.970477	17.7472	0.172183	g1
Male	KI.10min - KI.SED	sp|P28474|ADHX_MOUSE-S21	P28474	ADHX_MOUSE	S21	WEAGKPLsIEEIEVA	Alcohol dehydrogenase class-3	Adh5	-0.114191	-0.0360678	-0.628462	0.537706	0.787064	17.7472	-0.616286	g2
Male	KI.EXH - KI.SED	sp|P28474|ADHX_MOUSE-S21	P28474	ADHX_MOUSE	S21	WEAGKPLsIEEIEVA	Alcohol dehydrogenase class-3	Adh5	-0.13617	-0.0360678	-0.7328	0.473249	0.745825	17.7472	-0.717203	g2
Male	WT.10min - WT.SED	sp|P28474|ADHX_MOUSE-S247	P28474	ADHX_MOUSE	S247	CISPQDFsKSIQEVL	Alcohol dehydrogenase class-3	Adh5	-0.175118	-0.0973346	-0.588861	0.563375	0.802524	17.7472	-0.577835	g2
Male	(KI.10min - KI.SED) - (WT.10min - WT.SED)	sp|P28474|ADHX_MOUSE-S21	P28474	ADHX_MOUSE	S21	WEAGKPLsIEEIEVA	Alcohol dehydrogenase class-3	Adh5	-0.203289	-0.0360678	-0.695675	0.495642	0.837033	17.7472	-0.681362	g1
Male	KI.EXH - KI.SED	sp|P28474|ADHX_MOUSE-S247	P28474	ADHX_MOUSE	S247	CISPQDFsKSIQEVL	Alcohol dehydrogenase class-3	Adh5	-0.273443	-0.0973346	-1.13246	0.272509	0.587841	17.7472	-1.0973	g2
Male	(KI.10min - KI.SED) - (WT.10min - WT.SED)	sp|P28474|ADHX_MOUSE-S247	P28474	ADHX_MOUSE	S247	CISPQDFsKSIQEVL	Alcohol dehydrogenase class-3	Adh5	-0.309818	-0.0973346	-0.815927	0.425358	0.805688	17.7472	-0.79716	g1
Male	WT.EXH - WT.SED	sp|P28474|ADHX_MOUSE-S247	P28474	ADHX_MOUSE	S247	CISPQDFsKSIQEVL	Alcohol dehydrogenase class-3	Adh5	-0.341832	-0.0973346	-1.10937	0.282077	0.597525	17.7472	-1.07566	g2
Male	(KI.EXH - KI.SED) - (WT.EXH - WT.SED)	sp|P28474|ADHX_MOUSE-S21	P28474	ADHX_MOUSE	S21	WEAGKPLsIEEIEVA	Alcohol dehydrogenase class-3	Adh5	-0.395061	-0.0360678	-1.31134	0.206456	0.659569	17.7472	-1.26337	g1
Male	KI.10min - KI.SED	sp|P28474|ADHX_MOUSE-S247	P28474	ADHX_MOUSE	S247	CISPQDFsKSIQEVL	Alcohol dehydrogenase class-3	Adh5	-0.484936	-0.0973346	-2.05393	0.055017	0.287934	17.7472	-1.91874	g2
Male	(KI.EXH - KI.SED) - (WT.EXH - WT.SED)	sp|Q9Z103|ADNP_MOUSE-S708	Q9Z103	ADNP_MOUSE	S708	APSRLNQsPGLAPVK	Activity-dependent neuroprotector homeobox protein	Adnp	0.152518	0.044069	0.813986	0.42644	0.805947	17.7472	0.795297	g1
Male	WT.10min - WT.SED	sp|Q9Z103|ADNP_MOUSE-S708	Q9Z103	ADNP_MOUSE	S708	APSRLNQsPGLAPVK	Activity-dependent neuroprotector homeobox protein	Adnp	-0.113496	0.044069	-0.797363	0.435779	0.720284	17.7472	-0.779341	g2
Male	(KI.10min - KI.SED) - (WT.10min - WT.SED)	sp|Q9Z103|ADNP_MOUSE-S708	Q9Z103	ADNP_MOUSE	S708	APSRLNQsPGLAPVK	Activity-dependent neuroprotector homeobox protein	Adnp	-0.166542	0.044069	-0.91635	0.371768	0.775837	17.7472	-0.893166	g1
Male	KI.EXH - KI.SED	sp|Q9Z103|ADNP_MOUSE-S708	Q9Z103	ADNP_MOUSE	S708	APSRLNQsPGLAPVK	Activity-dependent neuroprotector homeobox protein	Adnp	-0.187082	0.044069	-1.61876	0.123133	0.413167	17.7472	-1.54176	g2
Male	KI.10min - KI.SED	sp|Q9Z103|ADNP_MOUSE-S708	Q9Z103	ADNP_MOUSE	S708	APSRLNQsPGLAPVK	Activity-dependent neuroprotector homeobox protein	Adnp	-0.280038	0.044069	-2.47806	0.0235053	0.191222	17.7472	-2.26512	g2
Male	WT.EXH - WT.SED	sp|Q9Z103|ADNP_MOUSE-S708	Q9Z103	ADNP_MOUSE	S708	APSRLNQsPGLAPVK	Activity-dependent neuroprotector homeobox protein	Adnp	-0.3396	0.044069	-2.30263	0.0336325	0.228333	17.7472	-2.12445	g2
Male	(KI.10min - KI.SED) - (WT.10min - WT.SED)	sp|Q8VDL4|ADPGK_MOUSE-S300	Q8VDL4	ADPGK_MOUSE	S300	PVHLELAsMTNRELM	ADP-dependent glucokinase	Adpgk	0.364278	0.00385815	1.176	0.255131	0.700771	17.7472	1.13797	g1
Male	KI.10min - KI.SED	sp|Q8VDL4|ADPGK_MOUSE-S300	Q8VDL4	ADPGK_MOUSE	S300	PVHLELAsMTNRELM	ADP-dependent glucokinase	Adpgk	0.282701	0.00385815	1.46776	0.159668	0.462805	17.7472	1.40619	g2
Male	WT.EXH - WT.SED	sp|Q8VDL4|ADPGK_MOUSE-S300	Q8VDL4	ADPGK_MOUSE	S300	PVHLELAsMTNRELM	ADP-dependent glucokinase	Adpgk	0.213371	0.00385815	0.848844	0.407273	0.700208	17.7472	0.828703	g2
Male	KI.EXH - KI.SED	sp|Q8VDL4|ADPGK_MOUSE-S300	Q8VDL4	ADPGK_MOUSE	S300	PVHLELAsMTNRELM	ADP-dependent glucokinase	Adpgk	0.0446252	0.00385815	0.22655	0.823362	0.930471	17.7472	0.223223	g2
Male	WT.10min - WT.SED	sp|Q8VDL4|ADPGK_MOUSE-S300	Q8VDL4	ADPGK_MOUSE	S300	PVHLELAsMTNRELM	ADP-dependent glucokinase	Adpgk	-0.0815771	0.00385815	-0.336262	0.740617	0.893518	17.7472	-0.331037	g2
Male	(KI.EXH - KI.SED) - (WT.EXH - WT.SED)	sp|Q8VDL4|ADPGK_MOUSE-S300	Q8VDL4	ADPGK_MOUSE	S300	PVHLELAsMTNRELM	ADP-dependent glucokinase	Adpgk	-0.168746	0.00385815	-0.528403	0.603765	0.884641	17.7472	-0.518993	g1
Male	(KI.10min - KI.SED) - (WT.10min - WT.SED)	sp|Q8BGK2|ARHL1_MOUSE-S27	Q8BGK2	ARHL1_MOUSE	S27	GNICRENsVLGSIQE	Inactive ADP-ribosyltransferase ARH2	Adprhl1	0.471339	-0.0789638	1.49963	0.15129	0.602287	17.7472	1.43499	g1
Male	WT.EXH - WT.SED	sp|Q8BGK2|ARHL1_MOUSE-S27	Q8BGK2	ARHL1_MOUSE	S27	GNICRENsVLGSIQE	Inactive ADP-ribosyltransferase ARH2	Adprhl1	0.0900206	-0.0789638	0.352948	0.728285	0.887833	17.7472	0.347408	g2
Male	KI.10min - KI.SED	sp|Q8BGK2|ARHL1_MOUSE-S27	Q8BGK2	ARHL1_MOUSE	S27	GNICRENsVLGSIQE	Inactive ADP-ribosyltransferase ARH2	Adprhl1	-0.0268306	-0.0789638	-0.137289	0.892348	0.959932	17.7472	-0.135334	g2
Male	KI.EXH - KI.SED	sp|Q8BGK2|ARHL1_MOUSE-S27	Q8BGK2	ARHL1_MOUSE	S27	GNICRENsVLGSIQE	Inactive ADP-ribosyltransferase ARH2	Adprhl1	-0.0890269	-0.0789638	-0.445433	0.661393	0.855297	17.7472	-0.437991	g2
Male	(KI.EXH - KI.SED) - (WT.EXH - WT.SED)	sp|Q8BGK2|ARHL1_MOUSE-S27	Q8BGK2	ARHL1_MOUSE	S27	GNICRENsVLGSIQE	Inactive ADP-ribosyltransferase ARH2	Adprhl1	-0.179048	-0.0789638	-0.552556	0.58746	0.878625	17.7472	-0.54252	g1
Male	WT.10min - WT.SED	sp|Q8BGK2|ARHL1_MOUSE-S27	Q8BGK2	ARHL1_MOUSE	S27	GNICRENsVLGSIQE	Inactive ADP-ribosyltransferase ARH2	Adprhl1	-0.49817	-0.0789638	-2.02378	0.0583163	0.295479	17.7472	-1.89331	g2
Male	(KI.EXH - KI.SED) - (WT.EXH - WT.SED)	sp|P18762|ADRB2_MOUSE-S246	P18762	ADRB2_MOUSE	S246	RFHAQNLsQVEQDGR	Beta-2 adrenergic receptor	Adrb2	-0.167718	-0.0154676	-0.711638	0.485939	0.83127	17.7472	-0.696783	g1
Male	(KI.10min - KI.SED) - (WT.10min - WT.SED)	sp|P18762|ADRB2_MOUSE-S246	P18762	ADRB2_MOUSE	S246	RFHAQNLsQVEQDGR	Beta-2 adrenergic receptor	Adrb2	-0.182592	-0.0154676	-0.798735	0.435004	0.810382	17.7472	-0.780658	g1
Male	WT.10min - WT.SED	sp|P18762|ADRB2_MOUSE-S246	P18762	ADRB2_MOUSE	S246	RFHAQNLsQVEQDGR	Beta-2 adrenergic receptor	Adrb2	-0.356306	-0.0154676	-1.99013	0.0622084	0.304875	17.7472	-1.86481	g2
Male	WT.EXH - WT.SED	sp|P18762|ADRB2_MOUSE-S246	P18762	ADRB2_MOUSE	S246	RFHAQNLsQVEQDGR	Beta-2 adrenergic receptor	Adrb2	-0.392135	-0.0154676	-2.11386	0.0489556	0.272685	17.7472	-1.96898	g2
Male	KI.10min - KI.SED	sp|P18762|ADRB2_MOUSE-S246	P18762	ADRB2_MOUSE	S246	RFHAQNLsQVEQDGR	Beta-2 adrenergic receptor	Adrb2	-0.538898	-0.0154676	-3.79127	0.00136591	0.0406289	17.7472	-3.20176	g2
Male	KI.EXH - KI.SED	sp|P18762|ADRB2_MOUSE-S246	P18762	ADRB2_MOUSE	S246	RFHAQNLsQVEQDGR	Beta-2 adrenergic receptor	Adrb2	-0.559853	-0.0154676	-3.8513	0.00119589	0.0372272	17.7472	-3.23986	g2
Male	WT.EXH - WT.SED	sp|P54822|PUR8_MOUSE-T111	P54822	PUR8_MOUSE	T111	GIIHLGAtSCYVGDN	Adenylosuccinate lyase	Adsl	0.975464	0.0315009	2.28656	0.0347401	0.232247	17.7472	2.11138	g2
Male	KI.10min - KI.SED	sp|P54822|PUR8_MOUSE-T111	P54822	PUR8_MOUSE	T111	GIIHLGAtSCYVGDN	Adenylosuccinate lyase	Adsl	0.884424	0.0315009	2.70563	0.0146028	0.1507	17.7472	2.44208	g2
Male	KI.10min - KI.SED	sp|P54822|PUR8_MOUSE-S112	P54822	PUR8_MOUSE	S112	IIHLGATsCYVGDNT	Adenylosuccinate lyase	Adsl	0.853131	0.120485	2.75893	0.013042	0.141767	17.7472	2.48262	g2
Male	WT.10min - WT.SED	sp|P54822|PUR8_MOUSE-T111	P54822	PUR8_MOUSE	T111	GIIHLGAtSCYVGDN	Adenylosuccinate lyase	Adsl	0.697527	0.0315009	1.69414	0.107715	0.387718	17.7472	1.60855	g2
Male	WT.EXH - WT.SED	sp|P54822|PUR8_MOUSE-S112	P54822	PUR8_MOUSE	S112	IIHLGATsCYVGDNT	Adenylosuccinate lyase	Adsl	0.689732	0.120485	1.7091	0.104861	0.382719	17.7472	1.62173	g2
Male	(KI.10min - KI.SED) - (WT.10min - WT.SED)	sp|P54822|PUR8_MOUSE-S112	P54822	PUR8_MOUSE	S112	IIHLGATsCYVGDNT	Adenylosuccinate lyase	Adsl	0.622531	0.120485	1.25178	0.226897	0.675249	17.7472	1.20839	g1
Male	KI.10min - KI.SED	sp|P54822|PUR8_MOUSE-S207	P54822	PUR8_MOUSE	S207	GTTGTQAsFLQLFEG	Adenylosuccinate lyase	Adsl	0.60792	0.089355	2.70974	0.0144763	0.150121	17.7472	2.44522	g2
Male	KI.EXH - KI.SED	sp|P54822|PUR8_MOUSE-T201	P54822	PUR8_MOUSE	T201	RFRGVKGtTGTQASF	Adenylosuccinate lyase	Adsl	0.570416	-0.169559	1.54191	0.140738	0.437973	17.7472	1.47305	g2
Male	KI.EXH - KI.SED	sp|P54822|PUR8_MOUSE-S112	P54822	PUR8_MOUSE	S112	IIHLGATsCYVGDNT	Adenylosuccinate lyase	Adsl	0.549346	0.120485	1.7371	0.0996925	0.373717	17.7472	1.64635	g2
Male	WT.EXH - WT.SED	sp|P54822|PUR8_MOUSE-T201	P54822	PUR8_MOUSE	T201	RFRGVKGtTGTQASF	Adenylosuccinate lyase	Adsl	0.522761	-0.169559	1.10733	0.282935	0.598106	17.7472	1.07375	g2
Male	KI.EXH - KI.SED	sp|P54822|PUR8_MOUSE-T111	P54822	PUR8_MOUSE	T111	GIIHLGAtSCYVGDN	Adenylosuccinate lyase	Adsl	0.49897	0.0315009	1.49258	0.153111	0.454113	17.7472	1.42863	g2
Male	WT.EXH - WT.SED	sp|P54822|PUR8_MOUSE-S207	P54822	PUR8_MOUSE	S207	GTTGTQAsFLQLFEG	Adenylosuccinate lyase	Adsl	0.469856	0.089355	1.60476	0.126194	0.418104	17.7472	1.52928	g2
Male	(KI.10min - KI.SED) - (WT.10min - WT.SED)	sp|P54822|PUR8_MOUSE-S207	P54822	PUR8_MOUSE	S207	GTTGTQAsFLQLFEG	Adenylosuccinate lyase	Adsl	0.426833	0.089355	1.183	0.252417	0.698206	17.7472	1.1445	g1
Male	(KI.10min - KI.SED) - (WT.10min - WT.SED)	sp|P54822|PUR8_MOUSE-S407	P54822	PUR8_MOUSE	S407	HEKIRVLsQQAAAVV	Adenylosuccinate lyase	Adsl	0.364537	-0.027475	1.49401	0.15274	0.602864	17.7472	1.42992	g1
Male	(KI.10min - KI.SED) - (WT.10min - WT.SED)	sp|P54822|PUR8_MOUSE-T201	P54822	PUR8_MOUSE	T201	RFRGVKGtTGTQASF	Adenylosuccinate lyase	Adsl	0.361937	-0.169559	0.62214	0.541761	0.860791	17.7472	0.610152	g1
Male	KI.EXH - KI.SED	sp|P54822|PUR8_MOUSE-S207	P54822	PUR8_MOUSE	S207	GTTGTQAsFLQLFEG	Adenylosuccinate lyase	Adsl	0.334042	0.089355	1.45592	0.162877	0.46727	17.7472	1.39546	g2
Male	KI.10min - KI.SED	sp|P54822|PUR8_MOUSE-S407	P54822	PUR8_MOUSE	S407	HEKIRVLsQQAAAVV	Adenylosuccinate lyase	Adsl	0.24822	-0.027475	1.63608	0.119433	0.407264	17.7472	1.55716	g2
Male	KI.10min - KI.SED	sp|P54822|PUR8_MOUSE-T201	P54822	PUR8_MOUSE	T201	RFRGVKGtTGTQASF	Adenylosuccinate lyase	Adsl	0.236762	-0.169559	0.654519	0.52117	0.776735	17.7472	0.641542	g2
Male	WT.10min - WT.SED	sp|P54822|PUR8_MOUSE-S112	P54822	PUR8_MOUSE	S112	IIHLGATsCYVGDNT	Adenylosuccinate lyase	Adsl	0.2306	0.120485	0.592059	0.561279	0.801417	17.7472	0.580943	g2
Male	WT.EXH - WT.SED	sp|P54822|PUR8_MOUSE-S438	P54822	PUR8_MOUSE	S438	AYFSPIHsQLEHLLD	Adenylosuccinate lyase	Adsl	0.219783	-0.0140861	1.47173	0.158605	0.461498	17.7472	1.40978	g2
Male	KI.EXH - KI.SED	sp|P54822|PUR8_MOUSE-S407	P54822	PUR8_MOUSE	S407	HEKIRVLsQQAAAVV	Adenylosuccinate lyase	Adsl	0.188629	-0.027475	1.21572	0.240017	0.557107	17.7472	1.17495	g2
Male	(KI.10min - KI.SED) - (WT.10min - WT.SED)	sp|P54822|PUR8_MOUSE-T111	P54822	PUR8_MOUSE	T111	GIIHLGAtSCYVGDN	Adenylosuccinate lyase	Adsl	0.186897	0.0315009	0.355511	0.726397	0.930021	17.7472	0.349922	g1
Male	WT.10min - WT.SED	sp|P54822|PUR8_MOUSE-S207	P54822	PUR8_MOUSE	S207	GTTGTQAsFLQLFEG	Adenylosuccinate lyase	Adsl	0.181087	0.089355	0.640841	0.529815	0.782294	17.7472	0.628288	g2
Male	(KI.EXH - KI.SED) - (WT.EXH - WT.SED)	sp|P54822|PUR8_MOUSE-S407	P54822	PUR8_MOUSE	S407	HEKIRVLsQQAAAVV	Adenylosuccinate lyase	Adsl	0.0990905	-0.027475	0.393915	0.698336	0.92039	17.7472	0.387567	g1
Male	WT.EXH - WT.SED	sp|P54822|PUR8_MOUSE-S407	P54822	PUR8_MOUSE	S407	HEKIRVLsQQAAAVV	Adenylosuccinate lyase	Adsl	0.0895388	-0.027475	0.452212	0.656595	0.852613	17.7472	0.44462	g2
Male	(KI.EXH - KI.SED) - (WT.EXH - WT.SED)	sp|P54822|PUR8_MOUSE-T201	P54822	PUR8_MOUSE	T201	RFRGVKGtTGTQASF	Adenylosuccinate lyase	Adsl	0.0476556	-0.169559	0.079456	0.937559	0.988122	17.7472	0.0783382	g1
Male	WT.10min - WT.SED	sp|P54822|PUR8_MOUSE-S438	P54822	PUR8_MOUSE	S438	AYFSPIHsQLEHLLD	Adenylosuccinate lyase	Adsl	0.0193204	-0.0140861	0.13405	0.894871	0.960919	17.7472	0.132143	g2
Male	KI.EXH - KI.SED	sp|P54822|PUR8_MOUSE-S438	P54822	PUR8_MOUSE	S438	AYFSPIHsQLEHLLD	Adenylosuccinate lyase	Adsl	-0.00493176	-0.0140861	-0.0421433	0.966855	0.988867	17.7472	-0.041553	g2
Male	WT.10min - WT.SED	sp|P54822|PUR8_MOUSE-S407	P54822	PUR8_MOUSE	S407	HEKIRVLsQQAAAVV	Adenylosuccinate lyase	Adsl	-0.116317	-0.027475	-0.608686	0.550445	0.794586	17.7472	-0.597094	g2
Male	WT.10min - WT.SED	sp|P54822|PUR8_MOUSE-T201	P54822	PUR8_MOUSE	T201	RFRGVKGtTGTQASF	Adenylosuccinate lyase	Adsl	-0.125176	-0.169559	-0.274733	0.786694	0.913811	17.7472	-0.270606	g2
Male	(KI.EXH - KI.SED) - (WT.EXH - WT.SED)	sp|P54822|PUR8_MOUSE-S207	P54822	PUR8_MOUSE	S207	GTTGTQAsFLQLFEG	Adenylosuccinate lyase	Adsl	-0.135814	0.089355	-0.365114	0.719341	0.927787	17.7472	-0.359339	g1
Male	(KI.EXH - KI.SED) - (WT.EXH - WT.SED)	sp|P54822|PUR8_MOUSE-S112	P54822	PUR8_MOUSE	S112	IIHLGATsCYVGDNT	Adenylosuccinate lyase	Adsl	-0.140387	0.120485	-0.273812	0.787391	0.947304	17.7472	-0.269701	g1
Male	KI.10min - KI.SED	sp|P54822|PUR8_MOUSE-S438	P54822	PUR8_MOUSE	S438	AYFSPIHsQLEHLLD	Adenylosuccinate lyase	Adsl	-0.161791	-0.0140861	-1.41392	0.174688	0.481941	17.7472	-1.35729	g2
Male	(KI.10min - KI.SED) - (WT.10min - WT.SED)	sp|P54822|PUR8_MOUSE-S438	P54822	PUR8_MOUSE	S438	AYFSPIHsQLEHLLD	Adenylosuccinate lyase	Adsl	-0.181111	-0.0140861	-0.984149	0.33827	0.756915	17.7472	-0.957589	g1
Male	(KI.EXH - KI.SED) - (WT.EXH - WT.SED)	sp|P54822|PUR8_MOUSE-S438	P54822	PUR8_MOUSE	S438	AYFSPIHsQLEHLLD	Adenylosuccinate lyase	Adsl	-0.224715	-0.0140861	-1.18442	0.251868	0.697833	17.7472	-1.14582	g1
Male	(KI.EXH - KI.SED) - (WT.EXH - WT.SED)	sp|P54822|PUR8_MOUSE-T111	P54822	PUR8_MOUSE	T111	GIIHLGAtSCYVGDN	Adenylosuccinate lyase	Adsl	-0.476494	0.0315009	-0.879159	0.391064	0.787574	17.7472	-0.85769	g1
Male	WT.EXH - WT.SED	sp|P28650|PURA1_MOUSE-S7	P28650	PURA1_MOUSE	S7	-MSGTRAsNDRPPGT	Adenylosuccinate synthetase isozyme 1	Adss1	2.67374	0.520845	4.07152	0.000734624	0.0282662	17.7472	3.37632	g2
Male	KI.EXH - KI.SED	sp|P28650|PURA1_MOUSE-S7	P28650	PURA1_MOUSE	S7	-MSGTRAsNDRPPGT	Adenylosuccinate synthetase isozyme 1	Adss1	2.46087	0.520845	4.7821	0.000154736	0.0112778	17.7472	3.78334	g2
Male	(KI.10min - KI.SED) - (WT.10min - WT.SED)	sp|P28650|PURA1_MOUSE-S7	P28650	PURA1_MOUSE	S7	-MSGTRAsNDRPPGT	Adenylosuccinate synthetase isozyme 1	Adss1	1.5879	0.520845	1.9622	0.0656151	0.473643	17.7472	1.84104	g1
Male	KI.10min - KI.SED	sp|P28650|PURA1_MOUSE-S7	P28650	PURA1_MOUSE	S7	-MSGTRAsNDRPPGT	Adenylosuccinate synthetase isozyme 1	Adss1	1.39128	0.520845	2.76496	0.0128755	0.140935	17.7472	2.48719	g2
Male	KI.10min - KI.SED	sp|P28650|PURA1_MOUSE-Y388	P28650	PURA1_MOUSE	Y388	LNGKRIPyFPANQEI	Adenylosuccinate synthetase isozyme 1	Adss1	0.441904	-0.0326376	3.76165	0.00145848	0.0423038	17.7472	3.18282	g2
Male	KI.EXH - KI.SED	sp|P28650|PURA1_MOUSE-Y388	P28650	PURA1_MOUSE	Y388	LNGKRIPyFPANQEI	Adenylosuccinate synthetase isozyme 1	Adss1	0.378682	-0.0326376	3.15197	0.00558735	0.0904778	17.7472	2.77106	g2
Male	(KI.10min - KI.SED) - (WT.10min - WT.SED)	sp|P28650|PURA1_MOUSE-Y388	P28650	PURA1_MOUSE	Y388	LNGKRIPyFPANQEI	Adenylosuccinate synthetase isozyme 1	Adss1	0.365178	-0.0326376	1.93285	0.0693725	0.480316	17.7472	1.81599	g1
Male	WT.EXH - WT.SED	sp|P28650|PURA1_MOUSE-Y388	P28650	PURA1_MOUSE	Y388	LNGKRIPyFPANQEI	Adenylosuccinate synthetase isozyme 1	Adss1	0.198164	-0.0326376	1.29252	0.212752	0.527684	17.7472	1.24603	g2
Male	(KI.EXH - KI.SED) - (WT.EXH - WT.SED)	sp|P28650|PURA1_MOUSE-Y388	P28650	PURA1_MOUSE	Y388	LNGKRIPyFPANQEI	Adenylosuccinate synthetase isozyme 1	Adss1	0.180519	-0.0326376	0.926776	0.366476	0.774628	17.7472	0.903095	g1
Male	WT.10min - WT.SED	sp|P28650|PURA1_MOUSE-Y388	P28650	PURA1_MOUSE	Y388	LNGKRIPyFPANQEI	Adenylosuccinate synthetase isozyme 1	Adss1	0.076726	-0.0326376	0.51853	0.610493	0.829829	17.7472	0.509369	g2
Male	WT.10min - WT.SED	sp|P28650|PURA1_MOUSE-S7	P28650	PURA1_MOUSE	S7	-MSGTRAsNDRPPGT	Adenylosuccinate synthetase isozyme 1	Adss1	-0.196622	0.520845	-0.310232	0.759998	0.902048	17.7472	-0.305483	g2
Male	(KI.EXH - KI.SED) - (WT.EXH - WT.SED)	sp|P28650|PURA1_MOUSE-S7	P28650	PURA1_MOUSE	S7	-MSGTRAsNDRPPGT	Adenylosuccinate synthetase isozyme 1	Adss1	-0.212869	0.520845	-0.255146	0.801544	0.952489	17.7472	-0.25135	g1
Male	WT.EXH - WT.SED	sp|Q640N1|AEBP1_MOUSE-S168	Q640N1	AEBP1_MOUSE	S168	PSAGKKFsTVAPLET	Adipocyte enhancer-binding protein 1	Aebp1	0.0278881	-0.0337507	0.13372	0.895129	0.960969	17.7472	0.131817	g2
Male	(KI.10min - KI.SED) - (WT.10min - WT.SED)	sp|Q640N1|AEBP1_MOUSE-S168	Q640N1	AEBP1_MOUSE	S168	PSAGKKFsTVAPLET	Adipocyte enhancer-binding protein 1	Aebp1	-0.0500438	-0.0337507	-0.194719	0.847825	0.966054	17.7472	-0.191894	g1
Male	WT.10min - WT.SED	sp|Q640N1|AEBP1_MOUSE-S168	Q640N1	AEBP1_MOUSE	S168	PSAGKKFsTVAPLET	Adipocyte enhancer-binding protein 1	Aebp1	-0.112975	-0.0337507	-0.561275	0.581629	0.813054	17.7472	-0.551007	g2
Male	KI.10min - KI.SED	sp|Q640N1|AEBP1_MOUSE-S168	Q640N1	AEBP1_MOUSE	S168	PSAGKKFsTVAPLET	Adipocyte enhancer-binding protein 1	Aebp1	-0.163019	-0.0337507	-1.02012	0.321378	0.631694	17.7472	-0.99163	g2
Male	KI.EXH - KI.SED	sp|Q640N1|AEBP1_MOUSE-S168	Q640N1	AEBP1_MOUSE	S168	PSAGKKFsTVAPLET	Adipocyte enhancer-binding protein 1	Aebp1	-0.164573	-0.0337507	-1.007	0.32747	0.63668	17.7472	-0.979223	g2
Male	(KI.EXH - KI.SED) - (WT.EXH - WT.SED)	sp|Q640N1|AEBP1_MOUSE-S168	Q640N1	AEBP1_MOUSE	S168	PSAGKKFsTVAPLET	Adipocyte enhancer-binding protein 1	Aebp1	-0.192461	-0.0337507	-0.726372	0.477083	0.828811	17.7472	-0.711002	g1
Male	(KI.EXH - KI.SED) - (WT.EXH - WT.SED)	sp|Q8BZI0|AF1L1_MOUSE-S747	Q8BZI0	AF1L1_MOUSE	S747	ELRKRSPsIVTSNQG	Actin filament-associated protein 1-like 1	Afap1l1	0.158221	-0.0483503	0.715725	0.483473	0.830328	17.7472	0.700728	g1
Male	(KI.10min - KI.SED) - (WT.10min - WT.SED)	sp|Q8BZI0|AF1L1_MOUSE-S747	Q8BZI0	AF1L1_MOUSE	S747	ELRKRSPsIVTSNQG	Actin filament-associated protein 1-like 1	Afap1l1	-0.00743249	-0.0483503	-0.0346624	0.972736	0.994799	17.7472	-0.0341772	g1
Male	KI.EXH - KI.SED	sp|Q8BZI0|AF1L1_MOUSE-S747	Q8BZI0	AF1L1_MOUSE	S747	ELRKRSPsIVTSNQG	Actin filament-associated protein 1-like 1	Afap1l1	-0.0316522	-0.0483503	-0.232134	0.819089	0.928426	17.7472	-0.228716	g2
Male	WT.10min - WT.SED	sp|Q8BZI0|AF1L1_MOUSE-S747	Q8BZI0	AF1L1_MOUSE	S747	ELRKRSPsIVTSNQG	Actin filament-associated protein 1-like 1	Afap1l1	-0.105342	-0.0483503	-0.627278	0.538464	0.787357	17.7472	-0.615137	g2
Male	KI.10min - KI.SED	sp|Q8BZI0|AF1L1_MOUSE-S747	Q8BZI0	AF1L1_MOUSE	S747	ELRKRSPsIVTSNQG	Actin filament-associated protein 1-like 1	Afap1l1	-0.112774	-0.0483503	-0.845842	0.408901	0.701465	17.7472	-0.825829	g2
Male	(KI.EXH - KI.SED) - (WT.EXH - WT.SED)	sp|Q8BZI0|AF1L1_MOUSE-S329	Q8BZI0	AF1L1_MOUSE	S329	EGLEVPRsPVILCKA	Actin filament-associated protein 1-like 1	Afap1l1	-0.132182	0.144765	-0.404647	0.690573	0.917283	17.7472	-0.398078	g1
Male	WT.EXH - WT.SED	sp|Q8BZI0|AF1L1_MOUSE-S747	Q8BZI0	AF1L1_MOUSE	S747	ELRKRSPsIVTSNQG	Actin filament-associated protein 1-like 1	Afap1l1	-0.189873	-0.0483503	-1.0912	0.289777	0.604099	17.7472	-1.05861	g2
Male	WT.10min - WT.SED	sp|Q8BZI0|AF1L1_MOUSE-S329	Q8BZI0	AF1L1_MOUSE	S329	EGLEVPRsPVILCKA	Actin filament-associated protein 1-like 1	Afap1l1	-0.513308	0.144765	-2.06851	0.0534822	0.283791	17.7472	-1.93101	g2
Male	(KI.10min - KI.SED) - (WT.10min - WT.SED)	sp|Q8BZI0|AF1L1_MOUSE-S329	Q8BZI0	AF1L1_MOUSE	S329	EGLEVPRsPVILCKA	Actin filament-associated protein 1-like 1	Afap1l1	-0.57672	0.144765	-1.82016	0.0856429	0.513174	17.7472	-1.71884	g1
Male	WT.EXH - WT.SED	sp|Q8BZI0|AF1L1_MOUSE-S329	Q8BZI0	AF1L1_MOUSE	S329	EGLEVPRsPVILCKA	Actin filament-associated protein 1-like 1	Afap1l1	-0.765449	0.144765	-2.97701	0.00817048	0.11219	17.7472	-2.64494	g2
Male	KI.EXH - KI.SED	sp|Q8BZI0|AF1L1_MOUSE-S329	Q8BZI0	AF1L1_MOUSE	S329	EGLEVPRsPVILCKA	Actin filament-associated protein 1-like 1	Afap1l1	-0.897632	0.144765	-4.45507	0.000315658	0.0171329	17.7472	-3.6021	g2
Male	KI.10min - KI.SED	sp|Q8BZI0|AF1L1_MOUSE-S329	Q8BZI0	AF1L1_MOUSE	S329	EGLEVPRsPVILCKA	Actin filament-associated protein 1-like 1	Afap1l1	-1.09003	0.144765	-5.53271	3.1299e-05	0.00406368	17.7472	-4.1638	g2
Male	(KI.EXH - KI.SED) - (WT.EXH - WT.SED)	sp|Q5DTU0|AF1L2_MOUSE-S484	Q5DTU0	AF1L2_MOUSE	S484	LLMQRKFsEPNTYID	Actin filament-associated protein 1-like 2	Afap1l2	0.511724	-0.0151461	2.59748	0.0183361	0.325218	17.7472	2.35876	g1
Male	KI.EXH - KI.SED	sp|Q5DTU0|AF1L2_MOUSE-S484	Q5DTU0	AF1L2_MOUSE	S484	LLMQRKFsEPNTYID	Actin filament-associated protein 1-like 2	Afap1l2	0.204642	-0.0151461	1.68408	0.109671	0.390743	17.7472	1.59967	g2
Male	(KI.10min - KI.SED) - (WT.10min - WT.SED)	sp|Q5DTU0|AF1L2_MOUSE-S484	Q5DTU0	AF1L2_MOUSE	S484	LLMQRKFsEPNTYID	Actin filament-associated protein 1-like 2	Afap1l2	0.180778	-0.0151461	0.946027	0.356838	0.770047	17.7472	0.921406	g1
Male	KI.10min - KI.SED	sp|Q5DTU0|AF1L2_MOUSE-S484	Q5DTU0	AF1L2_MOUSE	S484	LLMQRKFsEPNTYID	Actin filament-associated protein 1-like 2	Afap1l2	0.0684037	-0.0151461	0.575695	0.57205	0.807324	17.7472	0.565035	g2
Male	WT.10min - WT.SED	sp|Q5DTU0|AF1L2_MOUSE-S484	Q5DTU0	AF1L2_MOUSE	S484	LLMQRKFsEPNTYID	Actin filament-associated protein 1-like 2	Afap1l2	-0.112375	-0.0151461	-0.750865	0.462574	0.738728	17.7472	-0.734614	g2
Male	WT.EXH - WT.SED	sp|Q5DTU0|AF1L2_MOUSE-S484	Q5DTU0	AF1L2_MOUSE	S484	LLMQRKFsEPNTYID	Actin filament-associated protein 1-like 2	Afap1l2	-0.307082	-0.0151461	-1.9803	0.0633892	0.307436	17.7472	-1.85645	g2
Male	(KI.EXH - KI.SED) - (WT.EXH - WT.SED)	sp|Q9QZQ1|AFAD_MOUSE-S1795	Q9QZQ1	AFAD_MOUSE	S1795	KERQRLFsQGQDVSD	Afadin	Afdn	1.70608	-0.172039	3.60648	0.00205607	0.174573	17.7472	3.08201	g1
Male	(KI.10min - KI.SED) - (WT.10min - WT.SED)	sp|Q9QZQ1|AFAD_MOUSE-S1795	Q9QZQ1	AFAD_MOUSE	S1795	KERQRLFsQGQDVSD	Afadin	Afdn	1.68882	-0.172039	3.68052	0.00174542	0.173668	17.7472	3.13044	g1
Male	KI.EXH - KI.SED	sp|Q9QZQ1|AFAD_MOUSE-S1795	Q9QZQ1	AFAD_MOUSE	S1795	KERQRLFsQGQDVSD	Afadin	Afdn	1.66466	-0.172039	5.7051	2.18793e-05	0.00330944	17.7472	4.2448	g2
Male	KI.EXH - KI.SED	sp|Q9QZQ1|AFAD_MOUSE-S1719	Q9QZQ1	AFAD_MOUSE	S1719	YLKTQVLsPDSLFTA	Afadin	Afdn	1.39684	-0.0974469	8.6191	9.32312e-08	0.000212008	17.7472	5.33945	g2
Male	KI.10min - KI.SED	sp|Q9QZQ1|AFAD_MOUSE-S1795	Q9QZQ1	AFAD_MOUSE	S1795	KERQRLFsQGQDVSD	Afadin	Afdn	1.3813	-0.172039	4.84138	0.000136107	0.0103247	17.7472	3.81514	g2
Male	(KI.10min - KI.SED) - (WT.10min - WT.SED)	sp|Q9QZQ1|AFAD_MOUSE-S1719	Q9QZQ1	AFAD_MOUSE	S1719	YLKTQVLsPDSLFTA	Afadin	Afdn	1.24506	-0.0974469	4.88532	0.000123785	0.133508	17.7472	3.83851	g1
Male	(KI.10min - KI.SED) - (WT.10min - WT.SED)	sp|Q9QZQ1|AFAD_MOUSE-S1211	Q9QZQ1	AFAD_MOUSE	S1211	NLCTEEQsPPPRPEA	Afadin	Afdn	1.18778	-0.0552878	3.0846	0.00647049	0.245626	17.7472	2.72293	g1
Male	KI.10min - KI.SED	sp|Q9QZQ1|AFAD_MOUSE-S1719	Q9QZQ1	AFAD_MOUSE	S1719	YLKTQVLsPDSLFTA	Afadin	Afdn	1.15751	-0.0974469	7.30438	9.50658e-07	0.000561506	17.7472	4.90159	g2
Male	(KI.EXH - KI.SED) - (WT.EXH - WT.SED)	sp|Q9QZQ1|AFAD_MOUSE-S1719	Q9QZQ1	AFAD_MOUSE	S1719	YLKTQVLsPDSLFTA	Afadin	Afdn	1.08177	-0.0974469	4.11713	0.00066419	0.154662	17.7472	3.40395	g1
Male	(KI.EXH - KI.SED) - (WT.EXH - WT.SED)	sp|Q9QZQ1|AFAD_MOUSE-S1211	Q9QZQ1	AFAD_MOUSE	S1211	NLCTEEQsPPPRPEA	Afadin	Afdn	1.05227	-0.0552878	2.65062	0.0164004	0.311876	17.7472	2.39988	g1
Male	(KI.EXH - KI.SED) - (WT.EXH - WT.SED)	sp|Q9QZQ1|AFAD_MOUSE-S1182	Q9QZQ1	AFAD_MOUSE	S1182	NVANQPPsPGGKGPY	Afadin	Afdn	0.842725	0.0760937	2.7397	0.0135857	0.295576	17.7472	2.46804	g1
Male	(KI.10min - KI.SED) - (WT.10min - WT.SED)	sp|Q9QZQ1|AFAD_MOUSE-S1182	Q9QZQ1	AFAD_MOUSE	S1182	NVANQPPsPGGKGPY	Afadin	Afdn	0.823206	0.0760937	2.7591	0.0130371	0.292422	17.7472	2.48275	g1
Male	KI.10min - KI.SED	sp|Q9QZQ1|AFAD_MOUSE-S1211	Q9QZQ1	AFAD_MOUSE	S1211	NLCTEEQsPPPRPEA	Afadin	Afdn	0.733066	-0.0552878	3.0617	0.00680074	0.101144	17.7472	2.70645	g2
Male	KI.EXH - KI.SED	sp|Q9QZQ1|AFAD_MOUSE-S1211	Q9QZQ1	AFAD_MOUSE	S1211	NLCTEEQsPPPRPEA	Afadin	Afdn	0.580028	-0.0552878	2.36878	0.0294115	0.214537	17.7472	2.17793	g2
Male	(KI.10min - KI.SED) - (WT.10min - WT.SED)	sp|Q9QZQ1|AFAD_MOUSE-T1811	Q9QZQ1	AFAD_MOUSE	T1811	VKASRKLtELENELN	Afadin	Afdn	0.521366	0.108858	1.73304	0.100429	0.537226	17.7472	1.64278	g1
Male	KI.EXH - KI.SED	sp|Q9QZQ1|AFAD_MOUSE-T426	Q9QZQ1	AFAD_MOUSE	T426	YRLQLSVtEVGTEKF	Afadin	Afdn	0.517229	0.0190839	3.08943	0.00640299	0.0974136	17.7472	2.7264	g2
Male	KI.EXH - KI.SED	sp|Q9QZQ1|AFAD_MOUSE-S1182	Q9QZQ1	AFAD_MOUSE	S1182	NVANQPPsPGGKGPY	Afadin	Afdn	0.512656	0.0760937	2.70207	0.0147132	0.151135	17.7472	2.43936	g2
Male	WT.EXH - WT.SED	sp|Q9QZQ1|AFAD_MOUSE-T426	Q9QZQ1	AFAD_MOUSE	T426	YRLQLSVtEVGTEKF	Afadin	Afdn	0.459471	0.0190839	2.1506	0.0455469	0.263915	17.7472	1.99957	g2
Male	(KI.10min - KI.SED) - (WT.10min - WT.SED)	sp|Q9QZQ1|AFAD_MOUSE-T426	Q9QZQ1	AFAD_MOUSE	T426	YRLQLSVtEVGTEKF	Afadin	Afdn	0.381926	0.0190839	1.45065	0.164323	0.616666	17.7472	1.39068	g1
Male	(KI.EXH - KI.SED) - (WT.EXH - WT.SED)	sp|Q9QZQ1|AFAD_MOUSE-T1811	Q9QZQ1	AFAD_MOUSE	T1811	VKASRKLtELENELN	Afadin	Afdn	0.345633	0.108858	1.11439	0.279975	0.719636	17.7472	1.08038	g1
Male	(KI.EXH - KI.SED) - (WT.EXH - WT.SED)	sp|Q9QZQ1|AFAD_MOUSE-S1173;S1182	Q9QZQ1	AFAD_MOUSE	S1173;S1182	NRADHRSsPNVANQP|NVANQPPsPGGKGPY	Afadin	Afdn	0.33219	0.0362474	0.954531	0.352637	0.766338	17.7472	0.929487	g1
Male	(KI.EXH - KI.SED) - (WT.EXH - WT.SED)	sp|Q9QZQ1|AFAD_MOUSE-S1173;Y1189	Q9QZQ1	AFAD_MOUSE	S1173;Y1189	NRADHRSsPNVANQP|SPGGKGPyTSGTAAK	Afadin	Afdn	0.316819	0.0640948	0.808419	0.429554	0.807084	17.7472	0.789956	g1
Male	KI.10min - KI.SED	sp|Q9QZQ1|AFAD_MOUSE-S1182	Q9QZQ1	AFAD_MOUSE	S1182	NVANQPPsPGGKGPY	Afadin	Afdn	0.316431	0.0760937	1.70566	0.10551	0.383766	17.7472	1.61871	g2
Male	WT.EXH - WT.SED	sp|Q9QZQ1|AFAD_MOUSE-S1719	Q9QZQ1	AFAD_MOUSE	S1719	YLKTQVLsPDSLFTA	Afadin	Afdn	0.315077	-0.0974469	1.52348	0.145259	0.443969	17.7472	1.45648	g2
Male	KI.10min - KI.SED	sp|Q9QZQ1|AFAD_MOUSE-T426	Q9QZQ1	AFAD_MOUSE	T426	YRLQLSVtEVGTEKF	Afadin	Afdn	0.27905	0.0190839	1.70459	0.105714	0.38428	17.7472	1.61776	g2
Male	(KI.10min - KI.SED) - (WT.10min - WT.SED)	sp|Q9QZQ1|AFAD_MOUSE-T1232	Q9QZQ1	AFAD_MOUSE	T1232	TYTREYFtFPASKSQ	Afadin	Afdn	0.218461	0.100051	0.503796	0.620601	0.891163	17.7472	0.494999	g1
Male	WT.EXH - WT.SED	sp|Q9QZQ1|AFAD_MOUSE-S1770	Q9QZQ1	AFAD_MOUSE	S1770	AREKLTRsQDADLPG	Afadin	Afdn	0.200071	0.0303526	1.03284	0.315551	0.627129	17.7472	1.00364	g2
Male	(KI.EXH - KI.SED) - (WT.EXH - WT.SED)	sp|Q9QZQ1|AFAD_MOUSE-S1510	Q9QZQ1	AFAD_MOUSE	S1510	LSSGDSLsPDPWKRD	Afadin	Afdn	0.102931	-0.0268098	0.54938	0.589592	0.879476	17.7472	0.539428	g1
Male	KI.EXH - KI.SED	sp|Q9QZQ1|AFAD_MOUSE-S1770	Q9QZQ1	AFAD_MOUSE	S1770	AREKLTRsQDADLPG	Afadin	Afdn	0.0873169	0.0303526	0.575226	0.57236	0.807461	17.7472	0.564579	g2
Male	(KI.10min - KI.SED) - (WT.10min - WT.SED)	sp|Q9QZQ1|AFAD_MOUSE-S1173;S1182	Q9QZQ1	AFAD_MOUSE	S1173;S1182	NRADHRSsPNVANQP|NVANQPPsPGGKGPY	Afadin	Afdn	0.07209	0.0362474	0.213561	0.833324	0.961242	17.7472	0.21044	g1
Male	(KI.EXH - KI.SED) - (WT.EXH - WT.SED)	sp|Q9QZQ1|AFAD_MOUSE-T1330	Q9QZQ1	AFAD_MOUSE	T1330	NHSSKSVtPASTLTK	Afadin	Afdn	0.0625102	0.0697161	0.251025	0.804678	0.953492	17.7472	0.247297	g1
Male	(KI.EXH - KI.SED) - (WT.EXH - WT.SED)	sp|Q9QZQ1|AFAD_MOUSE-T426	Q9QZQ1	AFAD_MOUSE	T426	YRLQLSVtEVGTEKF	Afadin	Afdn	0.0577579	0.0190839	0.212791	0.833915	0.961336	17.7472	0.209683	g1
Male	(KI.10min - KI.SED) - (WT.10min - WT.SED)	sp|Q9QZQ1|AFAD_MOUSE-S1510	Q9QZQ1	AFAD_MOUSE	S1510	LSSGDSLsPDPWKRD	Afadin	Afdn	0.0409792	-0.0268098	0.225493	0.824172	0.958747	17.7472	0.222182	g1
Male	(KI.10min - KI.SED) - (WT.10min - WT.SED)	sp|Q9QZQ1|AFAD_MOUSE-T1330	Q9QZQ1	AFAD_MOUSE	T1330	NHSSKSVtPASTLTK	Afadin	Afdn	0.0378634	0.0697161	0.156757	0.877206	0.974263	17.7472	0.154512	g1
Male	(KI.10min - KI.SED) - (WT.10min - WT.SED)	sp|Q9QZQ1|AFAD_MOUSE-T1202;S1211	Q9QZQ1	AFAD_MOUSE	T1202;S1211	AKITSVStGNLCTEE|NLCTEEQsPPPRPEA	Afadin	Afdn	0.0174651	-0.0735402	0.0376405	0.970395	0.99437	17.7472	0.0371135	g1
Male	KI.EXH - KI.SED	sp|Q9QZQ1|AFAD_MOUSE-S1510	Q9QZQ1	AFAD_MOUSE	S1510	LSSGDSLsPDPWKRD	Afadin	Afdn	0.007353	-0.0268098	0.0636276	0.949978	0.982778	17.7472	0.0627345	g2
Male	KI.EXH - KI.SED	sp|Q9QZQ1|AFAD_MOUSE-T1811	Q9QZQ1	AFAD_MOUSE	T1811	VKASRKLtELENELN	Afadin	Afdn	-0.0169087	0.108858	-0.0883869	0.930559	0.975157	17.7472	-0.0871416	g2
Male	KI.10min - KI.SED	sp|Q9QZQ1|AFAD_MOUSE-T1811	Q9QZQ1	AFAD_MOUSE	T1811	VKASRKLtELENELN	Afadin	Afdn	-0.0326204	0.108858	-0.174385	0.863536	0.947723	17.7472	-0.171874	g2
Male	WT.EXH - WT.SED	sp|Q9QZQ1|AFAD_MOUSE-S1795	Q9QZQ1	AFAD_MOUSE	S1795	KERQRLFsQGQDVSD	Afadin	Afdn	-0.041416	-0.172039	-0.111228	0.912684	0.968657	17.7472	-0.109654	g2
Male	WT.10min - WT.SED	sp|Q9QZQ1|AFAD_MOUSE-S1770	Q9QZQ1	AFAD_MOUSE	S1770	AREKLTRsQDADLPG	Afadin	Afdn	-0.0469068	0.0303526	-0.2509	0.804773	0.922294	17.7472	-0.247174	g2
Male	(KI.10min - KI.SED) - (WT.10min - WT.SED)	sp|Q9QZQ1|AFAD_MOUSE-S1173;Y1189	Q9QZQ1	AFAD_MOUSE	S1173;Y1189	NRADHRSsPNVANQP|SPGGKGPyTSGTAAK	Afadin	Afdn	-0.0541468	0.0640948	-0.142443	0.888335	0.976403	17.7472	-0.140411	g1
Male	(KI.10min - KI.SED) - (WT.10min - WT.SED)	sp|Q9QZQ1|AFAD_MOUSE-S1770	Q9QZQ1	AFAD_MOUSE	S1770	AREKLTRsQDADLPG	Afadin	Afdn	-0.0570528	0.0303526	-0.239004	0.813841	0.955877	17.7472	-0.235474	g1
Male	WT.10min - WT.SED	sp|Q9QZQ1|AFAD_MOUSE-S1173	Q9QZQ1	AFAD_MOUSE	S1173	NRADHRSsPNVANQP	Afadin	Afdn	-0.0713706	-0.00756167	-0.276914	0.785046	0.913073	17.7472	-0.27275	g2
Male	(KI.EXH - KI.SED) - (WT.EXH - WT.SED)	sp|Q9QZQ1|AFAD_MOUSE-T1202;S1211	Q9QZQ1	AFAD_MOUSE	T1202;S1211	AKITSVStGNLCTEE|NLCTEEQsPPPRPEA	Afadin	Afdn	-0.0822393	-0.0735402	-0.171918	0.865447	0.970918	17.7472	-0.169444	g1
Male	WT.10min - WT.SED	sp|Q9QZQ1|AFAD_MOUSE-S1719	Q9QZQ1	AFAD_MOUSE	S1719	YLKTQVLsPDSLFTA	Afadin	Afdn	-0.0875487	-0.0974469	-0.43862	0.666229	0.857996	17.7472	-0.431329	g2
Male	KI.10min - KI.SED	sp|Q9QZQ1|AFAD_MOUSE-S1510	Q9QZQ1	AFAD_MOUSE	S1510	LSSGDSLsPDPWKRD	Afadin	Afdn	-0.0880091	-0.0268098	-0.778848	0.446331	0.72787	17.7472	-0.761546	g2
Male	WT.EXH - WT.SED	sp|Q9QZQ1|AFAD_MOUSE-S1510	Q9QZQ1	AFAD_MOUSE	S1510	LSSGDSLsPDPWKRD	Afadin	Afdn	-0.0955777	-0.0268098	-0.648104	0.525215	0.779213	17.7472	-0.635327	g2
Male	WT.10min - WT.SED	sp|Q9QZQ1|AFAD_MOUSE-T426	Q9QZQ1	AFAD_MOUSE	T426	YRLQLSVtEVGTEKF	Afadin	Afdn	-0.102876	0.0190839	-0.498923	0.623961	0.836317	17.7472	-0.490244	g2
Male	KI.10min - KI.SED	sp|Q9QZQ1|AFAD_MOUSE-S1770	Q9QZQ1	AFAD_MOUSE	S1770	AREKLTRsQDADLPG	Afadin	Afdn	-0.10396	0.0303526	-0.700405	0.492755	0.758195	17.7472	-0.685933	g2
Male	(KI.EXH - KI.SED) - (WT.EXH - WT.SED)	sp|Q9QZQ1|AFAD_MOUSE-S1770	Q9QZQ1	AFAD_MOUSE	S1770	AREKLTRsQDADLPG	Afadin	Afdn	-0.112754	0.0303526	-0.458162	0.652396	0.904961	17.7472	-0.450436	g1
Male	WT.10min - WT.SED	sp|Q9QZQ1|AFAD_MOUSE-S1510	Q9QZQ1	AFAD_MOUSE	S1510	LSSGDSLsPDPWKRD	Afadin	Afdn	-0.128988	-0.0268098	-0.906266	0.376936	0.677804	17.7472	-0.883557	g2
Male	WT.10min - WT.SED	sp|Q9QZQ1|AFAD_MOUSE-S1173;Y1189	Q9QZQ1	AFAD_MOUSE	S1173;Y1189	NRADHRSsPNVANQP|SPGGKGPyTSGTAAK	Afadin	Afdn	-0.131179	0.0640948	-0.440624	0.664805	0.857132	17.7472	-0.433289	g2
Male	WT.EXH - WT.SED	sp|Q9QZQ1|AFAD_MOUSE-T1202;S1211	Q9QZQ1	AFAD_MOUSE	T1202;S1211	AKITSVStGNLCTEE|NLCTEEQsPPPRPEA	Afadin	Afdn	-0.176545	-0.0735402	-0.468874	0.644868	0.846937	17.7472	-0.460904	g2
Male	KI.10min - KI.SED	sp|Q9QZQ1|AFAD_MOUSE-S1173;Y1189	Q9QZQ1	AFAD_MOUSE	S1173;Y1189	NRADHRSsPNVANQP|SPGGKGPyTSGTAAK	Afadin	Afdn	-0.185326	0.0640948	-0.784078	0.443334	0.726379	17.7472	-0.766575	g2
Male	KI.EXH - KI.SED	sp|Q9QZQ1|AFAD_MOUSE-S1173;Y1189	Q9QZQ1	AFAD_MOUSE	S1173;Y1189	NRADHRSsPNVANQP|SPGGKGPyTSGTAAK	Afadin	Afdn	-0.224002	0.0640948	-0.926684	0.366522	0.669455	17.7472	-0.903007	g2
Male	(KI.EXH - KI.SED) - (WT.EXH - WT.SED)	sp|Q9QZQ1|AFAD_MOUSE-T1232	Q9QZQ1	AFAD_MOUSE	T1232	TYTREYFtFPASKSQ	Afadin	Afdn	-0.233602	0.100051	-0.522535	0.60776	0.88587	17.7472	-0.513274	g1
Male	(KI.EXH - KI.SED) - (WT.EXH - WT.SED)	sp|Q9QZQ1|AFAD_MOUSE-S1173	Q9QZQ1	AFAD_MOUSE	S1173	NRADHRSsPNVANQP	Afadin	Afdn	-0.244078	-0.00756167	-0.719408	0.481257	0.829783	17.7472	-0.704283	g1
Male	KI.EXH - KI.SED	sp|Q9QZQ1|AFAD_MOUSE-T1202;S1211	Q9QZQ1	AFAD_MOUSE	T1202;S1211	AKITSVStGNLCTEE|NLCTEEQsPPPRPEA	Afadin	Afdn	-0.258784	-0.0735402	-0.877066	0.392169	0.689905	17.7472	-0.855691	g2
Male	KI.EXH - KI.SED	sp|Q9QZQ1|AFAD_MOUSE-S1173;S1182	Q9QZQ1	AFAD_MOUSE	S1173;S1182	NRADHRSsPNVANQP|NVANQPPsPGGKGPY	Afadin	Afdn	-0.286959	0.0362474	-1.33683	0.198162	0.511836	17.7472	-1.2868	g2
Male	WT.10min - WT.SED	sp|Q9QZQ1|AFAD_MOUSE-S1795	Q9QZQ1	AFAD_MOUSE	S1795	KERQRLFsQGQDVSD	Afadin	Afdn	-0.307521	-0.172039	-0.85573	0.403553	0.697935	17.7472	-0.835292	g2
Male	WT.EXH - WT.SED	sp|Q9QZQ1|AFAD_MOUSE-S1182	Q9QZQ1	AFAD_MOUSE	S1182	NVANQPPsPGGKGPY	Afadin	Afdn	-0.330069	0.0760937	-1.36327	0.189844	0.501316	17.7472	-1.31104	g2
Male	KI.10min - KI.SED	sp|Q9QZQ1|AFAD_MOUSE-S1173;S1182	Q9QZQ1	AFAD_MOUSE	S1173;S1182	NRADHRSsPNVANQP|NVANQPPsPGGKGPY	Afadin	Afdn	-0.343059	0.0362474	-1.63445	0.119778	0.407844	17.7472	-1.55571	g2
Male	WT.EXH - WT.SED	sp|Q9QZQ1|AFAD_MOUSE-S1173	Q9QZQ1	AFAD_MOUSE	S1173	NRADHRSsPNVANQP	Afadin	Afdn	-0.357498	-0.00756167	-1.33869	0.197568	0.51094	17.7472	-1.28851	g2
Male	WT.EXH - WT.SED	sp|Q9QZQ1|AFAD_MOUSE-T1811	Q9QZQ1	AFAD_MOUSE	T1811	VKASRKLtELENELN	Afadin	Afdn	-0.362542	0.108858	-1.48505	0.155076	0.456524	17.7472	-1.42183	g2
Male	KI.10min - KI.SED	sp|Q9QZQ1|AFAD_MOUSE-T1202;S1211	Q9QZQ1	AFAD_MOUSE	T1202;S1211	AKITSVStGNLCTEE|NLCTEEQsPPPRPEA	Afadin	Afdn	-0.400593	-0.0735402	-1.38849	0.18217	0.492149	17.7472	-1.3341	g2
Male	WT.10min - WT.SED	sp|Q9QZQ1|AFAD_MOUSE-S1173;S1182	Q9QZQ1	AFAD_MOUSE	S1173;S1182	NRADHRSsPNVANQP|NVANQPPsPGGKGPY	Afadin	Afdn	-0.415149	0.0362474	-1.57031	0.133999	0.429266	17.7472	-1.49852	g2
Male	WT.10min - WT.SED	sp|Q9QZQ1|AFAD_MOUSE-T1202;S1211	Q9QZQ1	AFAD_MOUSE	T1202;S1211	AKITSVStGNLCTEE|NLCTEEQsPPPRPEA	Afadin	Afdn	-0.418059	-0.0735402	-1.15042	0.265236	0.581347	17.7472	-1.1141	g2
Male	WT.10min - WT.SED	sp|Q9QZQ1|AFAD_MOUSE-S1211	Q9QZQ1	AFAD_MOUSE	S1211	NLCTEEQsPPPRPEA	Afadin	Afdn	-0.454714	-0.0552878	-1.50778	0.149206	0.44898	17.7472	-1.44234	g2
Male	WT.EXH - WT.SED	sp|Q9QZQ1|AFAD_MOUSE-S1211	Q9QZQ1	AFAD_MOUSE	S1211	NLCTEEQsPPPRPEA	Afadin	Afdn	-0.472238	-0.0552878	-1.51128	0.14832	0.447769	17.7472	-1.44549	g2
Male	WT.EXH - WT.SED	sp|Q9QZQ1|AFAD_MOUSE-T1232	Q9QZQ1	AFAD_MOUSE	T1232	TYTREYFtFPASKSQ	Afadin	Afdn	-0.494712	0.100051	-1.40589	0.177023	0.485029	17.7472	-1.34998	g2
Male	WT.10min - WT.SED	sp|Q9QZQ1|AFAD_MOUSE-S1182	Q9QZQ1	AFAD_MOUSE	S1182	NVANQPPsPGGKGPY	Afadin	Afdn	-0.506775	0.0760937	-2.16876	0.043944	0.25961	17.7472	-2.01462	g2
Male	WT.EXH - WT.SED	sp|Q9QZQ1|AFAD_MOUSE-S1173;Y1189	Q9QZQ1	AFAD_MOUSE	S1173;Y1189	NRADHRSsPNVANQP|SPGGKGPyTSGTAAK	Afadin	Afdn	-0.540822	0.0640948	-1.75323	0.096817	0.369151	17.7472	-1.66048	g2
Male	KI.10min - KI.SED	sp|Q9QZQ1|AFAD_MOUSE-T1330	Q9QZQ1	AFAD_MOUSE	T1330	NHSSKSVtPASTLTK	Afadin	Afdn	-0.545613	0.0697161	-3.63286	0.00193953	0.0499773	17.7472	-3.09934	g2
Male	WT.10min - WT.SED	sp|Q9QZQ1|AFAD_MOUSE-T1811	Q9QZQ1	AFAD_MOUSE	T1811	VKASRKLtELENELN	Afadin	Afdn	-0.553987	0.108858	-2.35126	0.0304784	0.217761	17.7472	-2.16382	g2
Male	KI.10min - KI.SED	sp|Q9QZQ1|AFAD_MOUSE-T1232	Q9QZQ1	AFAD_MOUSE	T1232	TYTREYFtFPASKSQ	Afadin	Afdn	-0.559503	0.100051	-2.0751	0.0528019	0.282106	17.7472	-1.93654	g2
Male	WT.10min - WT.SED	sp|Q9QZQ1|AFAD_MOUSE-T1330	Q9QZQ1	AFAD_MOUSE	T1330	NHSSKSVtPASTLTK	Afadin	Afdn	-0.583476	0.0697161	-3.08438	0.0064737	0.0980445	17.7472	-2.72277	g2
Male	KI.EXH - KI.SED	sp|Q9QZQ1|AFAD_MOUSE-S1173	Q9QZQ1	AFAD_MOUSE	S1173	NRADHRSsPNVANQP	Afadin	Afdn	-0.601576	-0.00756167	-2.87469	0.0101846	0.125202	17.7472	-2.5695	g2
Male	(KI.10min - KI.SED) - (WT.10min - WT.SED)	sp|Q9QZQ1|AFAD_MOUSE-S1173	Q9QZQ1	AFAD_MOUSE	S1173	NRADHRSsPNVANQP	Afadin	Afdn	-0.606298	-0.00756167	-1.84236	0.0821944	0.505059	17.7472	-1.73809	g1
Male	KI.EXH - KI.SED	sp|Q9QZQ1|AFAD_MOUSE-T1330	Q9QZQ1	AFAD_MOUSE	T1330	NHSSKSVtPASTLTK	Afadin	Afdn	-0.617538	0.0697161	-4.02053	0.000822296	0.0300133	17.7472	-3.34518	g2
Male	WT.EXH - WT.SED	sp|Q9QZQ1|AFAD_MOUSE-S1173;S1182	Q9QZQ1	AFAD_MOUSE	S1173;S1182	NRADHRSsPNVANQP|NVANQPPsPGGKGPY	Afadin	Afdn	-0.619149	0.0362474	-2.26027	0.0366245	0.237955	17.7472	-2.08993	g2
Male	KI.10min - KI.SED	sp|Q9QZQ1|AFAD_MOUSE-S1173	Q9QZQ1	AFAD_MOUSE	S1173	NRADHRSsPNVANQP	Afadin	Afdn	-0.677668	-0.00756167	-3.31178	0.00393764	0.075053	17.7472	-2.88311	g2
Male	WT.EXH - WT.SED	sp|Q9QZQ1|AFAD_MOUSE-T1330	Q9QZQ1	AFAD_MOUSE	T1330	NHSSKSVtPASTLTK	Afadin	Afdn	-0.680048	0.0697161	-3.46949	0.00278258	0.0617025	17.7472	-2.99079	g2
Male	KI.EXH - KI.SED	sp|Q9QZQ1|AFAD_MOUSE-T1232	Q9QZQ1	AFAD_MOUSE	T1232	TYTREYFtFPASKSQ	Afadin	Afdn	-0.728314	0.100051	-2.64126	0.0167266	0.161625	17.7472	-2.39266	g2
Male	WT.10min - WT.SED	sp|Q9QZQ1|AFAD_MOUSE-T1232	Q9QZQ1	AFAD_MOUSE	T1232	TYTREYFtFPASKSQ	Afadin	Afdn	-0.777964	0.100051	-2.29075	0.0344482	0.23135	17.7472	-2.11479	g2
Male	WT.10min - WT.SED	sp|Q9ESC8|AFF4_MOUSE-S1040	Q9ESC8	AFF4_MOUSE	S1040	YSNSQAPsPGLGSKA	AF4/FMR2 family member 4	Aff4	0.31432	-0.0610237	1.98183	0.0632036	0.307298	17.7472	1.85776	g2
Male	WT.EXH - WT.SED	sp|Q9ESC8|AFF4_MOUSE-S1040	Q9ESC8	AFF4_MOUSE	S1040	YSNSQAPsPGLGSKA	AF4/FMR2 family member 4	Aff4	0.213828	-0.0610237	1.30119	0.209832	0.525	17.7472	1.25403	g2
Male	WT.10min - WT.SED	sp|Q9ESC8|AFF4_MOUSE-S666	Q9ESC8	AFF4_MOUSE	S666	QTPKYPEsNRTPVKP	AF4/FMR2 family member 4	Aff4	0.213594	-0.0722744	1.23307	0.233634	0.550556	17.7472	1.19105	g2
Male	WT.10min - WT.SED	sp|Q9ESC8|AFF4_MOUSE-T669	Q9ESC8	AFF4_MOUSE	T669	KYPESNRtPVKPSSV	AF4/FMR2 family member 4	Aff4	0.142331	-0.00937321	0.92618	0.366777	0.669509	17.7472	0.902527	g2
Male	KI.10min - KI.SED	sp|Q9ESC8|AFF4_MOUSE-T669	Q9ESC8	AFF4_MOUSE	T669	KYPESNRtPVKPSSV	AF4/FMR2 family member 4	Aff4	0.0982305	-0.00937321	0.805124	0.431403	0.717296	17.7472	0.786793	g2
Male	WT.EXH - WT.SED	sp|Q9ESC8|AFF4_MOUSE-T669	Q9ESC8	AFF4_MOUSE	T669	KYPESNRtPVKPSSV	AF4/FMR2 family member 4	Aff4	0.00612943	-0.00937321	0.0384946	0.969723	0.9897	17.7472	0.0379556	g2
Male	KI.EXH - KI.SED	sp|Q9ESC8|AFF4_MOUSE-T669	Q9ESC8	AFF4_MOUSE	T669	KYPESNRtPVKPSSV	AF4/FMR2 family member 4	Aff4	0.00541336	-0.00937321	0.043385	0.965879	0.988661	17.7472	0.0427773	g2
Male	(KI.EXH - KI.SED) - (WT.EXH - WT.SED)	sp|Q9ESC8|AFF4_MOUSE-T669	Q9ESC8	AFF4_MOUSE	T669	KYPESNRtPVKPSSV	AF4/FMR2 family member 4	Aff4	-0.000716067	-0.00937321	-0.00353975	0.997215	0.999289	17.7472	-0.00349026	g1
Male	KI.EXH - KI.SED	sp|Q9ESC8|AFF4_MOUSE-S1040	Q9ESC8	AFF4_MOUSE	S1040	YSNSQAPsPGLGSKA	AF4/FMR2 family member 4	Aff4	-0.0410917	-0.0610237	-0.319098	0.753378	0.899496	17.7472	-0.314189	g2
Male	(KI.10min - KI.SED) - (WT.10min - WT.SED)	sp|Q9ESC8|AFF4_MOUSE-T669	Q9ESC8	AFF4_MOUSE	T669	KYPESNRtPVKPSSV	AF4/FMR2 family member 4	Aff4	-0.0441	-0.00937321	-0.22475	0.824741	0.958881	17.7472	-0.221451	g1
Male	(KI.EXH - KI.SED) - (WT.EXH - WT.SED)	sp|Q9ESC8|AFF4_MOUSE-S666	Q9ESC8	AFF4_MOUSE	S666	QTPKYPEsNRTPVKP	AF4/FMR2 family member 4	Aff4	-0.0658225	-0.0722744	-0.288666	0.776182	0.944751	17.7472	-0.284298	g1
Male	KI.10min - KI.SED	sp|Q9ESC8|AFF4_MOUSE-S1040	Q9ESC8	AFF4_MOUSE	S1040	YSNSQAPsPGLGSKA	AF4/FMR2 family member 4	Aff4	-0.0713981	-0.0610237	-0.567023	0.577801	0.811044	17.7472	-0.5566	g2
Male	KI.10min - KI.SED	sp|Q9ESC8|AFF4_MOUSE-S666	Q9ESC8	AFF4_MOUSE	S666	QTPKYPEsNRTPVKP	AF4/FMR2 family member 4	Aff4	-0.130521	-0.0722744	-0.949068	0.355332	0.659937	17.7472	-0.924296	g2
Male	WT.EXH - WT.SED	sp|Q9ESC8|AFF4_MOUSE-S666	Q9ESC8	AFF4_MOUSE	S666	QTPKYPEsNRTPVKP	AF4/FMR2 family member 4	Aff4	-0.172512	-0.0722744	-0.961171	0.34938	0.655553	17.7472	-0.935792	g2
Male	KI.EXH - KI.SED	sp|Q9ESC8|AFF4_MOUSE-S666	Q9ESC8	AFF4_MOUSE	S666	QTPKYPEsNRTPVKP	AF4/FMR2 family member 4	Aff4	-0.238334	-0.0722744	-1.69458	0.107631	0.387687	17.7472	-1.60893	g2
Male	(KI.EXH - KI.SED) - (WT.EXH - WT.SED)	sp|Q9ESC8|AFF4_MOUSE-S1040	Q9ESC8	AFF4_MOUSE	S1040	YSNSQAPsPGLGSKA	AF4/FMR2 family member 4	Aff4	-0.25492	-0.0610237	-1.22101	0.238055	0.685063	17.7472	-1.17986	g1
Male	(KI.10min - KI.SED) - (WT.10min - WT.SED)	sp|Q9ESC8|AFF4_MOUSE-S666	Q9ESC8	AFF4_MOUSE	S666	QTPKYPEsNRTPVKP	AF4/FMR2 family member 4	Aff4	-0.344114	-0.0722744	-1.55584	0.137398	0.586384	17.7472	-1.48555	g1
Male	(KI.10min - KI.SED) - (WT.10min - WT.SED)	sp|Q9ESC8|AFF4_MOUSE-S1040	Q9ESC8	AFF4_MOUSE	S1040	YSNSQAPsPGLGSKA	AF4/FMR2 family member 4	Aff4	-0.385718	-0.0610237	-1.90471	0.0731558	0.484955	17.7472	-1.79186	g1
Male	WT.10min - WT.SED	sp|Q3UPL5|CK096_MOUSE-S210	Q3UPL5	CK096_MOUSE	S210	AKKSFLQsLECLRRS	Uncharacterized protein C11orf96 homolog	Ag2	0.24355	-0.0446962	1.33221	0.199648	0.513545	17.7472	1.28255	g2
Male	(KI.EXH - KI.SED) - (WT.EXH - WT.SED)	sp|Q3UPL5|CK096_MOUSE-S217	Q3UPL5	CK096_MOUSE	S217	SLECLRRsTQSLSLQ	Uncharacterized protein C11orf96 homolog	Ag2	0.120221	-0.0792594	0.50265	0.621391	0.891527	17.7472	0.49388	g1
Male	KI.10min - KI.SED	sp|Q3UPL5|CK096_MOUSE-S210	Q3UPL5	CK096_MOUSE	S210	AKKSFLQsLECLRRS	Uncharacterized protein C11orf96 homolog	Ag2	0.0552296	-0.0446962	0.380518	0.708077	0.878577	17.7472	0.37444	g2
Male	(KI.EXH - KI.SED) - (WT.EXH - WT.SED)	sp|Q3UPL5|CK096_MOUSE-S210	Q3UPL5	CK096_MOUSE	S210	AKKSFLQsLECLRRS	Uncharacterized protein C11orf96 homolog	Ag2	0.0147632	-0.0446962	0.061346	0.951769	0.992402	17.7472	0.0604851	g1
Male	(KI.10min - KI.SED) - (WT.10min - WT.SED)	sp|Q3UPL5|CK096_MOUSE-S217	Q3UPL5	CK096_MOUSE	S217	SLECLRRsTQSLSLQ	Uncharacterized protein C11orf96 homolog	Ag2	-0.0513874	-0.0792594	-0.221505	0.827228	0.959587	17.7472	-0.218258	g1
Male	WT.10min - WT.SED	sp|Q3UPL5|CK096_MOUSE-S217	Q3UPL5	CK096_MOUSE	S217	SLECLRRsTQSLSLQ	Uncharacterized protein C11orf96 homolog	Ag2	-0.0562345	-0.0792594	-0.309504	0.760543	0.902264	17.7472	-0.304768	g2
Male	KI.10min - KI.SED	sp|Q3UPL5|CK096_MOUSE-S217	Q3UPL5	CK096_MOUSE	S217	SLECLRRsTQSLSLQ	Uncharacterized protein C11orf96 homolog	Ag2	-0.107622	-0.0792594	-0.746076	0.46539	0.740664	17.7472	-0.73	g2
Male	(KI.10min - KI.SED) - (WT.10min - WT.SED)	sp|Q3UPL5|CK096_MOUSE-S210	Q3UPL5	CK096_MOUSE	S210	AKKSFLQsLECLRRS	Uncharacterized protein C11orf96 homolog	Ag2	-0.18832	-0.0446962	-0.806759	0.430485	0.80749	17.7472	-0.788363	g1
Male	KI.EXH - KI.SED	sp|Q3UPL5|CK096_MOUSE-S210	Q3UPL5	CK096_MOUSE	S210	AKKSFLQsLECLRRS	Uncharacterized protein C11orf96 homolog	Ag2	-0.314063	-0.0446962	-2.11581	0.0487694	0.272051	17.7472	-1.9706	g2
Male	WT.EXH - WT.SED	sp|Q3UPL5|CK096_MOUSE-S210	Q3UPL5	CK096_MOUSE	S210	AKKSFLQsLECLRRS	Uncharacterized protein C11orf96 homolog	Ag2	-0.328826	-0.0446962	-1.73593	0.0999044	0.37384	17.7472	-1.64532	g2
Male	KI.EXH - KI.SED	sp|Q3UPL5|CK096_MOUSE-S217	Q3UPL5	CK096_MOUSE	S217	SLECLRRsTQSLSLQ	Uncharacterized protein C11orf96 homolog	Ag2	-0.419149	-0.0792594	-2.84123	0.0109417	0.129964	17.7472	-2.54456	g2
Male	WT.EXH - WT.SED	sp|Q3UPL5|CK096_MOUSE-S217	Q3UPL5	CK096_MOUSE	S217	SLECLRRsTQSLSLQ	Uncharacterized protein C11orf96 homolog	Ag2	-0.53937	-0.0792594	-2.86505	0.0103974	0.126538	17.7472	-2.56233	g2
Male	(KI.10min - KI.SED) - (WT.10min - WT.SED)	sp|Q8BXK8|AGAP1_MOUSE-S315	Q8BXK8	AGAP1_MOUSE	S315	RKQSKRRsNLFTSRK	Arf-GAP with GTPase, ANK repeat and PH domain-containing protein 1	Agap1	0.357326	0.0401629	1.62379	0.122048	0.565685	17.7472	1.54623	g1
Male	(KI.EXH - KI.SED) - (WT.EXH - WT.SED)	sp|Q8BXK8|AGAP1_MOUSE-S315	Q8BXK8	AGAP1_MOUSE	S315	RKQSKRRsNLFTSRK	Arf-GAP with GTPase, ANK repeat and PH domain-containing protein 1	Agap1	0.0157141	0.0401629	0.069265	0.945553	0.99113	17.7472	0.0682921	g1
Male	KI.EXH - KI.SED	sp|Q8BXK8|AGAP1_MOUSE-S315	Q8BXK8	AGAP1_MOUSE	S315	RKQSKRRsNLFTSRK	Arf-GAP with GTPase, ANK repeat and PH domain-containing protein 1	Agap1	-0.0341488	0.0401629	-0.244035	0.810003	0.924625	17.7472	-0.240423	g2
Male	WT.EXH - WT.SED	sp|Q8BXK8|AGAP1_MOUSE-S315	Q8BXK8	AGAP1_MOUSE	S315	RKQSKRRsNLFTSRK	Arf-GAP with GTPase, ANK repeat and PH domain-containing protein 1	Agap1	-0.0498629	0.0401629	-0.27923	0.783297	0.912351	17.7472	-0.275026	g2
Male	KI.10min - KI.SED	sp|Q8BXK8|AGAP1_MOUSE-S315	Q8BXK8	AGAP1_MOUSE	S315	RKQSKRRsNLFTSRK	Arf-GAP with GTPase, ANK repeat and PH domain-containing protein 1	Agap1	-0.0806422	0.0401629	-0.589364	0.563045	0.802399	17.7472	-0.578324	g2
Male	WT.10min - WT.SED	sp|Q8BXK8|AGAP1_MOUSE-S315	Q8BXK8	AGAP1_MOUSE	S315	RKQSKRRsNLFTSRK	Arf-GAP with GTPase, ANK repeat and PH domain-containing protein 1	Agap1	-0.437968	0.0401629	-2.54123	0.0206199	0.178772	17.7472	-2.31487	g2
Male	(KI.10min - KI.SED) - (WT.10min - WT.SED)	sp|Q3UHD9|AGAP2_MOUSE-S642	Q3UHD9	AGAP2_MOUSE	S642	RAAKRRTsLFANRRG	Arf-GAP with GTPase, ANK repeat and PH domain-containing protein 2	Agap2	0.55413	0.0223537	2.69391	0.0149693	0.306669	17.7472	2.43312	g1
Male	(KI.EXH - KI.SED) - (WT.EXH - WT.SED)	sp|Q3UHD9|AGAP2_MOUSE-T803	Q3UHD9	AGAP2_MOUSE	T803	NLARALStDCTPSGD	Arf-GAP with GTPase, ANK repeat and PH domain-containing protein 2	Agap2	0.419189	0.0109484	2.0287	0.0577664	0.461239	17.7472	1.89747	g1
Male	KI.EXH - KI.SED	sp|Q3UHD9|AGAP2_MOUSE-S632	Q3UHD9	AGAP2_MOUSE	S632	AGLSTPGsLHRAAKR	Arf-GAP with GTPase, ANK repeat and PH domain-containing protein 2	Agap2	0.192016	-0.041698	1.44143	0.166876	0.472603	17.7472	1.38231	g2
Male	KI.10min - KI.SED	sp|Q3UHD9|AGAP2_MOUSE-T803	Q3UHD9	AGAP2_MOUSE	T803	NLARALStDCTPSGD	Arf-GAP with GTPase, ANK repeat and PH domain-containing protein 2	Agap2	0.132109	0.0109484	1.06008	0.303325	0.616268	17.7472	1.02933	g2
Male	WT.EXH - WT.SED	sp|Q3UHD9|AGAP2_MOUSE-S632	Q3UHD9	AGAP2_MOUSE	S632	AGLSTPGsLHRAAKR	Arf-GAP with GTPase, ANK repeat and PH domain-containing protein 2	Agap2	0.106523	-0.041698	0.626622	0.538885	0.78771	17.7472	0.614501	g2
Male	KI.EXH - KI.SED	sp|Q3UHD9|AGAP2_MOUSE-T803	Q3UHD9	AGAP2_MOUSE	T803	NLARALStDCTPSGD	Arf-GAP with GTPase, ANK repeat and PH domain-containing protein 2	Agap2	0.101896	0.0109484	0.799496	0.434574	0.719401	17.7472	0.781389	g2
Male	(KI.EXH - KI.SED) - (WT.EXH - WT.SED)	sp|Q3UHD9|AGAP2_MOUSE-S632	Q3UHD9	AGAP2_MOUSE	S632	AGLSTPGsLHRAAKR	Arf-GAP with GTPase, ANK repeat and PH domain-containing protein 2	Agap2	0.0854935	-0.041698	0.395854	0.696931	0.920096	17.7472	0.389467	g1
Male	WT.10min - WT.SED	sp|Q3UHD9|AGAP2_MOUSE-T803	Q3UHD9	AGAP2_MOUSE	T803	NLARALStDCTPSGD	Arf-GAP with GTPase, ANK repeat and PH domain-containing protein 2	Agap2	0.0750439	0.0109484	0.47808	0.638429	0.843608	17.7472	0.469896	g2
Male	(KI.10min - KI.SED) - (WT.10min - WT.SED)	sp|Q3UHD9|AGAP2_MOUSE-T803	Q3UHD9	AGAP2_MOUSE	T803	NLARALStDCTPSGD	Arf-GAP with GTPase, ANK repeat and PH domain-containing protein 2	Agap2	0.057065	0.0109484	0.284721	0.779154	0.94521	17.7472	0.280422	g1
Male	WT.10min - WT.SED	sp|Q3UHD9|AGAP2_MOUSE-S632	Q3UHD9	AGAP2_MOUSE	S632	AGLSTPGsLHRAAKR	Arf-GAP with GTPase, ANK repeat and PH domain-containing protein 2	Agap2	0.00624622	-0.041698	0.0380713	0.970056	0.989763	17.7472	0.0375383	g2
Male	KI.10min - KI.SED	sp|Q3UHD9|AGAP2_MOUSE-S642	Q3UHD9	AGAP2_MOUSE	S642	RAAKRRTsLFANRRG	Arf-GAP with GTPase, ANK repeat and PH domain-containing protein 2	Agap2	-0.00596897	0.0223537	-0.0466688	0.963298	0.987865	17.7472	-0.0460149	g2
Male	WT.EXH - WT.SED	sp|Q3UHD9|AGAP2_MOUSE-S642	Q3UHD9	AGAP2_MOUSE	S642	RAAKRRTsLFANRRG	Arf-GAP with GTPase, ANK repeat and PH domain-containing protein 2	Agap2	-0.0179705	0.0223537	-0.107659	0.915474	0.969844	17.7472	-0.106137	g2
Male	(KI.EXH - KI.SED) - (WT.EXH - WT.SED)	sp|Q3UHD9|AGAP2_MOUSE-S642	Q3UHD9	AGAP2_MOUSE	S642	RAAKRRTsLFANRRG	Arf-GAP with GTPase, ANK repeat and PH domain-containing protein 2	Agap2	-0.0674076	0.0223537	-0.317861	0.7543	0.937929	17.7472	-0.312975	g1
Male	KI.EXH - KI.SED	sp|Q3UHD9|AGAP2_MOUSE-S642	Q3UHD9	AGAP2_MOUSE	S642	RAAKRRTsLFANRRG	Arf-GAP with GTPase, ANK repeat and PH domain-containing protein 2	Agap2	-0.0853781	0.0223537	-0.652723	0.522301	0.777451	17.7472	-0.639803	g2
Male	KI.10min - KI.SED	sp|Q3UHD9|AGAP2_MOUSE-S632	Q3UHD9	AGAP2_MOUSE	S632	AGLSTPGsLHRAAKR	Arf-GAP with GTPase, ANK repeat and PH domain-containing protein 2	Agap2	-0.115191	-0.041698	-0.88434	0.388337	0.686997	17.7472	-0.862638	g2
Male	(KI.10min - KI.SED) - (WT.10min - WT.SED)	sp|Q3UHD9|AGAP2_MOUSE-S632	Q3UHD9	AGAP2_MOUSE	S632	AGLSTPGsLHRAAKR	Arf-GAP with GTPase, ANK repeat and PH domain-containing protein 2	Agap2	-0.121437	-0.041698	-0.579691	0.56941	0.871241	17.7472	-0.568921	g1
Male	WT.EXH - WT.SED	sp|Q3UHD9|AGAP2_MOUSE-T803	Q3UHD9	AGAP2_MOUSE	T803	NLARALStDCTPSGD	Arf-GAP with GTPase, ANK repeat and PH domain-containing protein 2	Agap2	-0.317293	0.0109484	-1.95087	0.0670434	0.315486	17.7472	-1.83138	g2
Male	WT.10min - WT.SED	sp|Q3UHD9|AGAP2_MOUSE-S642	Q3UHD9	AGAP2_MOUSE	S642	RAAKRRTsLFANRRG	Arf-GAP with GTPase, ANK repeat and PH domain-containing protein 2	Agap2	-0.560099	0.0223537	-3.47674	0.00273843	0.0612941	17.7472	-2.99567	g2
Male	(KI.10min - KI.SED) - (WT.10min - WT.SED)	sp|Q8VHH5|AGAP3_MOUSE-S371	Q8VHH5	AGAP3_MOUSE	S371	RKQSKRRsNIFTSRK	Arf-GAP with GTPase, ANK repeat and PH domain-containing protein 3	Agap3	0.357326	0.0401629	1.62379	0.122048	0.565685	17.7472	1.54623	g1
Male	(KI.10min - KI.SED) - (WT.10min - WT.SED)	sp|Q8VHH5|AGAP3_MOUSE-S573	Q8VHH5	AGAP3_MOUSE	S573	PKLEPPPsPHSNRKK	Arf-GAP with GTPase, ANK repeat and PH domain-containing protein 3	Agap3	0.0769982	-0.0221087	0.385392	0.704527	0.923079	17.7472	0.379216	g1
Male	(KI.EXH - KI.SED) - (WT.EXH - WT.SED)	sp|Q8VHH5|AGAP3_MOUSE-S371	Q8VHH5	AGAP3_MOUSE	S371	RKQSKRRsNIFTSRK	Arf-GAP with GTPase, ANK repeat and PH domain-containing protein 3	Agap3	0.0157141	0.0401629	0.069265	0.945553	0.99113	17.7472	0.0682921	g1
Male	KI.EXH - KI.SED	sp|Q8VHH5|AGAP3_MOUSE-S371	Q8VHH5	AGAP3_MOUSE	S371	RKQSKRRsNIFTSRK	Arf-GAP with GTPase, ANK repeat and PH domain-containing protein 3	Agap3	-0.0341488	0.0401629	-0.244035	0.810003	0.924625	17.7472	-0.240423	g2
Male	WT.EXH - WT.SED	sp|Q8VHH5|AGAP3_MOUSE-S371	Q8VHH5	AGAP3_MOUSE	S371	RKQSKRRsNIFTSRK	Arf-GAP with GTPase, ANK repeat and PH domain-containing protein 3	Agap3	-0.0498629	0.0401629	-0.27923	0.783297	0.912351	17.7472	-0.275026	g2
Male	WT.EXH - WT.SED	sp|Q8VHH5|AGAP3_MOUSE-S573	Q8VHH5	AGAP3_MOUSE	S573	PKLEPPPsPHSNRKK	Arf-GAP with GTPase, ANK repeat and PH domain-containing protein 3	Agap3	-0.0733362	-0.0221087	-0.452333	0.656509	0.852568	17.7472	-0.444738	g2
Male	KI.10min - KI.SED	sp|Q8VHH5|AGAP3_MOUSE-S371	Q8VHH5	AGAP3_MOUSE	S371	RKQSKRRsNIFTSRK	Arf-GAP with GTPase, ANK repeat and PH domain-containing protein 3	Agap3	-0.0806422	0.0401629	-0.589364	0.563045	0.802399	17.7472	-0.578324	g2
Male	(KI.EXH - KI.SED) - (WT.EXH - WT.SED)	sp|Q8VHH5|AGAP3_MOUSE-S573	Q8VHH5	AGAP3_MOUSE	S573	PKLEPPPsPHSNRKK	Arf-GAP with GTPase, ANK repeat and PH domain-containing protein 3	Agap3	-0.212797	-0.0221087	-1.03311	0.315429	0.744588	17.7472	-1.0039	g1
Male	KI.10min - KI.SED	sp|Q8VHH5|AGAP3_MOUSE-S573	Q8VHH5	AGAP3_MOUSE	S573	PKLEPPPsPHSNRKK	Arf-GAP with GTPase, ANK repeat and PH domain-containing protein 3	Agap3	-0.231168	-0.0221087	-1.86082	0.0794207	0.33801	17.7472	-1.75406	g2
Male	KI.EXH - KI.SED	sp|Q8VHH5|AGAP3_MOUSE-S573	Q8VHH5	AGAP3_MOUSE	S573	PKLEPPPsPHSNRKK	Arf-GAP with GTPase, ANK repeat and PH domain-containing protein 3	Agap3	-0.286133	-0.0221087	-2.25217	0.0372237	0.239856	17.7472	-2.0833	g2
Male	WT.10min - WT.SED	sp|Q8VHH5|AGAP3_MOUSE-S573	Q8VHH5	AGAP3_MOUSE	S573	PKLEPPPsPHSNRKK	Arf-GAP with GTPase, ANK repeat and PH domain-containing protein 3	Agap3	-0.308166	-0.0221087	-1.96944	0.0647163	0.310852	17.7472	-1.84721	g2
Male	WT.10min - WT.SED	sp|Q8VHH5|AGAP3_MOUSE-S371	Q8VHH5	AGAP3_MOUSE	S371	RKQSKRRsNIFTSRK	Arf-GAP with GTPase, ANK repeat and PH domain-containing protein 3	Agap3	-0.437968	0.0401629	-2.54123	0.0206199	0.178772	17.7472	-2.31487	g2
Male	WT.EXH - WT.SED	sp|Q8K2K6|AGFG1_MOUSE-S167	Q8K2K6	AGFG1_MOUSE	S167	LKSLLGEsAPALHLN	Arf-GAP domain and FG repeat-containing protein 1	Agfg1	0.186114	0.0105937	1.05746	0.304484	0.617345	17.7472	1.02687	g2
Male	WT.EXH - WT.SED	sp|Q8K2K6|AGFG1_MOUSE-Y327	Q8K2K6	AGFG1_MOUSE	Y327	GLQTADKyAALANLD	Arf-GAP domain and FG repeat-containing protein 1	Agfg1	0.0300075	0.0309306	0.198964	0.844552	0.939792	17.7472	0.196074	g2
Male	KI.EXH - KI.SED	sp|Q8K2K6|AGFG1_MOUSE-S167	Q8K2K6	AGFG1_MOUSE	S167	LKSLLGEsAPALHLN	Arf-GAP domain and FG repeat-containing protein 1	Agfg1	0.0270076	0.0105937	0.195824	0.846973	0.940734	17.7472	0.192982	g2
Male	(KI.10min - KI.SED) - (WT.10min - WT.SED)	sp|Q8K2K6|AGFG1_MOUSE-S167	Q8K2K6	AGFG1_MOUSE	S167	LKSLLGEsAPALHLN	Arf-GAP domain and FG repeat-containing protein 1	Agfg1	-0.0225547	0.0105937	-0.103993	0.918341	0.983179	17.7472	-0.102523	g1
Male	WT.10min - WT.SED	sp|Q8K2K6|AGFG1_MOUSE-S167	Q8K2K6	AGFG1_MOUSE	S167	LKSLLGEsAPALHLN	Arf-GAP domain and FG repeat-containing protein 1	Agfg1	-0.0250063	0.0105937	-0.147215	0.884622	0.956933	17.7472	-0.145113	g2
Male	WT.10min - WT.SED	sp|Q8K2K6|AGFG1_MOUSE-Y327	Q8K2K6	AGFG1_MOUSE	Y327	GLQTADKyAALANLD	Arf-GAP domain and FG repeat-containing protein 1	Agfg1	-0.0263405	0.0309306	-0.180962	0.858448	0.945705	17.7472	-0.17835	g2
Male	KI.10min - KI.SED	sp|Q8K2K6|AGFG1_MOUSE-S167	Q8K2K6	AGFG1_MOUSE	S167	LKSLLGEsAPALHLN	Arf-GAP domain and FG repeat-containing protein 1	Agfg1	-0.047561	0.0105937	-0.352674	0.728487	0.887937	17.7472	-0.347139	g2
Male	WT.10min - WT.SED	sp|Q8K2K6|AGFG1_MOUSE-T177;S179	Q8K2K6	AGFG1_MOUSE	T177;S179	ALHLNKGtPSQSPVV|HLNKGTPsQSPVVGR	Arf-GAP domain and FG repeat-containing protein 1	Agfg1	-0.062608	-0.00708438	-0.334308	0.742066	0.894034	17.7472	-0.329119	g2
Male	KI.EXH - KI.SED	sp|Q8K2K6|AGFG1_MOUSE-Y327	Q8K2K6	AGFG1_MOUSE	Y327	GLQTADKyAALANLD	Arf-GAP domain and FG repeat-containing protein 1	Agfg1	-0.105377	0.0309306	-0.891634	0.384519	0.683657	17.7472	-0.8696	g2
Male	(KI.EXH - KI.SED) - (WT.EXH - WT.SED)	sp|Q8K2K6|AGFG1_MOUSE-Y327	Q8K2K6	AGFG1_MOUSE	Y327	GLQTADKyAALANLD	Arf-GAP domain and FG repeat-containing protein 1	Agfg1	-0.135385	0.0309306	-0.706571	0.489007	0.833275	17.7472	-0.691889	g1
Male	(KI.EXH - KI.SED) - (WT.EXH - WT.SED)	sp|Q8K2K6|AGFG1_MOUSE-S167	Q8K2K6	AGFG1_MOUSE	S167	LKSLLGEsAPALHLN	Arf-GAP domain and FG repeat-containing protein 1	Agfg1	-0.159106	0.0105937	-0.711561	0.485985	0.83127	17.7472	-0.696708	g1
Male	WT.10min - WT.SED	sp|Q8K2K6|AGFG1_MOUSE-S181	Q8K2K6	AGFG1_MOUSE	S181	NKGTPSQsPVVGRSQ	Arf-GAP domain and FG repeat-containing protein 1	Agfg1	-0.212951	0.0232841	-0.721329	0.480103	0.75051	17.7472	-0.706137	g2
Male	(KI.EXH - KI.SED) - (WT.EXH - WT.SED)	sp|Q8K2K6|AGFG1_MOUSE-S181	Q8K2K6	AGFG1_MOUSE	S181	NKGTPSQsPVVGRSQ	Arf-GAP domain and FG repeat-containing protein 1	Agfg1	-0.346211	0.0232841	-0.890874	0.384916	0.784177	17.7472	-0.868875	g1
Male	(KI.10min - KI.SED) - (WT.10min - WT.SED)	sp|Q8K2K6|AGFG1_MOUSE-Y327	Q8K2K6	AGFG1_MOUSE	Y327	GLQTADKyAALANLD	Arf-GAP domain and FG repeat-containing protein 1	Agfg1	-0.394321	0.0309306	-2.12167	0.0482126	0.436205	17.7472	-1.97549	g1
Male	KI.10min - KI.SED	sp|Q8K2K6|AGFG1_MOUSE-Y327	Q8K2K6	AGFG1_MOUSE	Y327	GLQTADKyAALANLD	Arf-GAP domain and FG repeat-containing protein 1	Agfg1	-0.420661	0.0309306	-3.64012	0.00190862	0.0494329	17.7472	-3.10409	g2
Male	WT.10min - WT.SED	sp|Q8K2K6|AGFG1_MOUSE-T177;S181	Q8K2K6	AGFG1_MOUSE	T177;S181	ALHLNKGtPSQSPVV|NKGTPSQsPVVGRSQ	Arf-GAP domain and FG repeat-containing protein 1	Agfg1	-0.431834	0.214581	-1.52421	0.145079	0.443665	17.7472	-1.45714	g2
Male	(KI.EXH - KI.SED) - (WT.EXH - WT.SED)	sp|Q8K2K6|AGFG1_MOUSE-T177;S179	Q8K2K6	AGFG1_MOUSE	T177;S179	ALHLNKGtPSQSPVV|HLNKGTPsQSPVVGR	Arf-GAP domain and FG repeat-containing protein 1	Agfg1	-0.558573	-0.00708438	-2.26578	0.0362215	0.398462	17.7472	-2.09443	g1
Male	(KI.EXH - KI.SED) - (WT.EXH - WT.SED)	sp|Q8K2K6|AGFG1_MOUSE-T177;S181	Q8K2K6	AGFG1_MOUSE	T177;S181	ALHLNKGtPSQSPVV|NKGTPSQsPVVGRSQ	Arf-GAP domain and FG repeat-containing protein 1	Agfg1	-0.673124	0.214581	-1.80486	0.0880922	0.516959	17.7472	-1.70555	g1
Male	WT.EXH - WT.SED	sp|Q8K2K6|AGFG1_MOUSE-T177;S179	Q8K2K6	AGFG1_MOUSE	T177;S179	ALHLNKGtPSQSPVV|HLNKGTPsQSPVVGR	Arf-GAP domain and FG repeat-containing protein 1	Agfg1	-0.823189	-0.00708438	-4.24227	0.000503931	0.0225801	17.7472	-3.47866	g2
Male	(KI.10min - KI.SED) - (WT.10min - WT.SED)	sp|Q8K2K6|AGFG1_MOUSE-T177;S179	Q8K2K6	AGFG1_MOUSE	T177;S179	ALHLNKGtPSQSPVV|HLNKGTPsQSPVVGR	Arf-GAP domain and FG repeat-containing protein 1	Agfg1	-1.02019	-0.00708438	-4.2664	0.000477843	0.147278	17.7472	-3.49288	g1
Male	(KI.10min - KI.SED) - (WT.10min - WT.SED)	sp|Q8K2K6|AGFG1_MOUSE-S181	Q8K2K6	AGFG1_MOUSE	S181	NKGTPSQsPVVGRSQ	Arf-GAP domain and FG repeat-containing protein 1	Agfg1	-1.04618	0.0232841	-2.7754	0.0125929	0.287655	17.7472	-2.49508	g1
Male	KI.10min - KI.SED	sp|Q8K2K6|AGFG1_MOUSE-T177;S179	Q8K2K6	AGFG1_MOUSE	T177;S179	ALHLNKGtPSQSPVV|HLNKGTPsQSPVVGR	Arf-GAP domain and FG repeat-containing protein 1	Agfg1	-1.0828	-0.00708438	-7.28255	9.89938e-07	0.00056278	17.7472	-4.89363	g2
Male	(KI.10min - KI.SED) - (WT.10min - WT.SED)	sp|Q8K2K6|AGFG1_MOUSE-T177;S181	Q8K2K6	AGFG1_MOUSE	T177;S181	ALHLNKGtPSQSPVV|NKGTPSQsPVVGRSQ	Arf-GAP domain and FG repeat-containing protein 1	Agfg1	-1.12857	0.214581	-3.11973	0.00599415	0.236118	17.7472	-2.7481	g1
Male	WT.EXH - WT.SED	sp|Q8K2K6|AGFG1_MOUSE-S181	Q8K2K6	AGFG1_MOUSE	S181	NKGTPSQsPVVGRSQ	Arf-GAP domain and FG repeat-containing protein 1	Agfg1	-1.16563	0.0232841	-3.81063	0.00130857	0.0394132	17.7472	-3.21409	g2
Male	WT.EXH - WT.SED	sp|Q8K2K6|AGFG1_MOUSE-T177;S181	Q8K2K6	AGFG1_MOUSE	T177;S181	ALHLNKGtPSQSPVV|NKGTPSQsPVVGRSQ	Arf-GAP domain and FG repeat-containing protein 1	Agfg1	-1.22325	0.214581	-4.16701	0.000594927	0.0248004	17.7472	-3.43392	g2
Male	KI.10min - KI.SED	sp|Q8K2K6|AGFG1_MOUSE-S181	Q8K2K6	AGFG1_MOUSE	S181	NKGTPSQsPVVGRSQ	Arf-GAP domain and FG repeat-containing protein 1	Agfg1	-1.25914	0.0232841	-5.37211	4.3831e-05	0.00511137	17.7472	-4.0863	g2
Male	KI.EXH - KI.SED	sp|Q8K2K6|AGFG1_MOUSE-T177;S179	Q8K2K6	AGFG1_MOUSE	T177;S179	ALHLNKGtPSQSPVV|HLNKGTPsQSPVVGR	Arf-GAP domain and FG repeat-containing protein 1	Agfg1	-1.38176	-0.00708438	-9.08709	4.30126e-08	0.000150478	17.7472	-5.47801	g2
Male	KI.EXH - KI.SED	sp|Q8K2K6|AGFG1_MOUSE-S181	Q8K2K6	AGFG1_MOUSE	S181	NKGTPSQsPVVGRSQ	Arf-GAP domain and FG repeat-containing protein 1	Agfg1	-1.51184	0.0232841	-6.30718	6.45415e-06	0.00153926	17.7472	-4.51094	g2
Male	KI.10min - KI.SED	sp|Q8K2K6|AGFG1_MOUSE-T177;S181	Q8K2K6	AGFG1_MOUSE	T177;S181	ALHLNKGtPSQSPVV|NKGTPSQsPVVGRSQ	Arf-GAP domain and FG repeat-containing protein 1	Agfg1	-1.5604	0.214581	-6.93717	1.89459e-06	0.000696661	17.7472	-4.76435	g2
Male	KI.EXH - KI.SED	sp|Q8K2K6|AGFG1_MOUSE-T177;S181	Q8K2K6	AGFG1_MOUSE	T177;S181	ALHLNKGtPSQSPVV|NKGTPSQsPVVGRSQ	Arf-GAP domain and FG repeat-containing protein 1	Agfg1	-1.89637	0.214581	-8.24378	1.76819e-07	0.000268057	17.7472	-5.22219	g2
Male	(KI.10min - KI.SED) - (WT.10min - WT.SED)	tr|F8VPN4|F8VPN4_MOUSE-T1167	F8VPN4	F8VPN4_MOUSE	T1167	CIQDYCRtVPNGLDI	Glycogen debranching enzyme	Agl	0.935671	-0.100632	3.13093	0.00584973	0.234376	17.7472	2.75609	g1
Male	KI.10min - KI.SED	tr|F8VPN4|F8VPN4_MOUSE-T1167	F8VPN4	F8VPN4_MOUSE	T1167	CIQDYCRtVPNGLDI	Glycogen debranching enzyme	Agl	0.80911	-0.100632	4.35425	0.000393849	0.0196057	17.7472	3.54417	g2
Male	(KI.10min - KI.SED) - (WT.10min - WT.SED)	tr|F8VPN4|F8VPN4_MOUSE-S978	F8VPN4	F8VPN4_MOUSE	S978	SGRLISRsGSIAEVG	Glycogen debranching enzyme	Agl	0.766256	-0.00542417	4.05978	0.000753937	0.154662	17.7472	3.36917	g1
Male	(KI.10min - KI.SED) - (WT.10min - WT.SED)	tr|F8VPN4|F8VPN4_MOUSE-S64	F8VPN4	F8VPN4_MOUSE	S64	FNREKFRsLDWENPT	Glycogen debranching enzyme	Agl	0.635681	-0.0513943	2.89804	0.00968646	0.266422	17.7472	2.58683	g1
Male	(KI.10min - KI.SED) - (WT.10min - WT.SED)	tr|F8VPN4|F8VPN4_MOUSE-Y1489	F8VPN4	F8VPN4_MOUSE	Y1489	KNVLSRHyVHLERSP	Glycogen debranching enzyme	Agl	0.614739	0.0198724	2.19156	0.0420041	0.415654	17.7472	2.03348	g1
Male	KI.10min - KI.SED	tr|F8VPN4|F8VPN4_MOUSE-S978	F8VPN4	F8VPN4_MOUSE	S978	SGRLISRsGSIAEVG	Glycogen debranching enzyme	Agl	0.60568	-0.00542417	5.16093	6.85568e-05	0.00666232	17.7472	3.98124	g2
Male	WT.EXH - WT.SED	tr|F8VPN4|F8VPN4_MOUSE-S894	F8VPN4	F8VPN4_MOUSE	S894	ILKIPFAsIASKLTL	Glycogen debranching enzyme	Agl	0.605562	-0.0448039	1.84154	0.0823195	0.343224	17.7472	1.73738	g2
Male	KI.10min - KI.SED	tr|F8VPN4|F8VPN4_MOUSE-S64	F8VPN4	F8VPN4_MOUSE	S64	FNREKFRsLDWENPT	Glycogen debranching enzyme	Agl	0.581627	-0.0513943	4.26448	0.000479866	0.0218461	17.7472	3.49175	g2
Male	(KI.10min - KI.SED) - (WT.10min - WT.SED)	tr|F8VPN4|F8VPN4_MOUSE-S1028	F8VPN4	F8VPN4_MOUSE	S1028	VAWKQMSsFVQNGST	Glycogen debranching enzyme	Agl	0.547964	-0.142837	1.43914	0.167516	0.620411	17.7472	1.38023	g1
Male	KI.EXH - KI.SED	tr|F8VPN4|F8VPN4_MOUSE-T1167	F8VPN4	F8VPN4_MOUSE	T1167	CIQDYCRtVPNGLDI	Glycogen debranching enzyme	Agl	0.540399	-0.100632	2.84365	0.0108853	0.129795	17.7472	2.54636	g2
Male	KI.10min - KI.SED	tr|F8VPN4|F8VPN4_MOUSE-T193	F8VPN4	F8VPN4_MOUSE	T193	SRPSKRYtWSDVGQL	Glycogen debranching enzyme	Agl	0.513072	-0.0434241	4.43085	0.00033287	0.0175422	17.7472	3.58828	g2
Male	KI.10min - KI.SED	tr|F8VPN4|F8VPN4_MOUSE-S1028	F8VPN4	F8VPN4_MOUSE	S1028	VAWKQMSsFVQNGST	Glycogen debranching enzyme	Agl	0.493905	-0.142837	2.08617	0.0516767	0.279064	17.7472	1.94582	g2
Male	(KI.EXH - KI.SED) - (WT.EXH - WT.SED)	tr|F8VPN4|F8VPN4_MOUSE-Y47	F8VPN4	F8VPN4_MOUSE	Y47	QGKAVTVyTNYPLPG	Glycogen debranching enzyme	Agl	0.471462	-0.01079	2.27735	0.0353892	0.394162	17.7472	2.10388	g1
Male	(KI.10min - KI.SED) - (WT.10min - WT.SED)	tr|F8VPN4|F8VPN4_MOUSE-T193	F8VPN4	F8VPN4_MOUSE	T193	SRPSKRYtWSDVGQL	Glycogen debranching enzyme	Agl	0.461665	-0.0434241	2.47902	0.0234584	0.347689	17.7472	2.26588	g1
Male	(KI.EXH - KI.SED) - (WT.EXH - WT.SED)	tr|F8VPN4|F8VPN4_MOUSE-S1028	F8VPN4	F8VPN4_MOUSE	S1028	VAWKQMSsFVQNGST	Glycogen debranching enzyme	Agl	0.453475	-0.142837	1.15521	0.263321	0.706705	17.7472	1.11858	g1
Male	KI.EXH - KI.SED	tr|F8VPN4|F8VPN4_MOUSE-S978	F8VPN4	F8VPN4_MOUSE	S978	SGRLISRsGSIAEVG	Glycogen debranching enzyme	Agl	0.442426	-0.00542417	3.68622	0.00172353	0.0463794	17.7472	3.13415	g2
Male	(KI.EXH - KI.SED) - (WT.EXH - WT.SED)	tr|F8VPN4|F8VPN4_MOUSE-T1167	F8VPN4	F8VPN4_MOUSE	T1167	CIQDYCRtVPNGLDI	Glycogen debranching enzyme	Agl	0.410478	-0.100632	1.33229	0.199622	0.653246	17.7472	1.28263	g1
Male	KI.10min - KI.SED	tr|F8VPN4|F8VPN4_MOUSE-Y1489	F8VPN4	F8VPN4_MOUSE	Y1489	KNVLSRHyVHLERSP	Glycogen debranching enzyme	Agl	0.381804	0.0198724	2.18907	0.0422121	0.25438	17.7472	2.03142	g2
Male	(KI.10min - KI.SED) - (WT.10min - WT.SED)	tr|F8VPN4|F8VPN4_MOUSE-S894	F8VPN4	F8VPN4_MOUSE	S894	ILKIPFAsIASKLTL	Glycogen debranching enzyme	Agl	0.374073	-0.0448039	0.923125	0.368323	0.774984	17.7472	0.899619	g1
Male	KI.EXH - KI.SED	tr|F8VPN4|F8VPN4_MOUSE-S894	F8VPN4	F8VPN4_MOUSE	S894	ILKIPFAsIASKLTL	Glycogen debranching enzyme	Agl	0.358877	-0.0448039	1.39271	0.18091	0.490467	17.7472	1.33796	g2
Male	KI.EXH - KI.SED	tr|F8VPN4|F8VPN4_MOUSE-T193	F8VPN4	F8VPN4_MOUSE	T193	SRPSKRYtWSDVGQL	Glycogen debranching enzyme	Agl	0.339626	-0.0434241	2.86791	0.0103337	0.126158	17.7472	2.56446	g2
Male	WT.10min - WT.SED	tr|F8VPN4|F8VPN4_MOUSE-Y47	F8VPN4	F8VPN4_MOUSE	Y47	QGKAVTVyTNYPLPG	Glycogen debranching enzyme	Agl	0.336114	-0.01079	2.13721	0.046763	0.267083	17.7472	1.98844	g2
Male	KI.EXH - KI.SED	tr|F8VPN4|F8VPN4_MOUSE-S64	F8VPN4	F8VPN4_MOUSE	S64	FNREKFRsLDWENPT	Glycogen debranching enzyme	Agl	0.331919	-0.0513943	2.37963	0.0287683	0.21212	17.7472	2.18665	g2
Male	WT.10min - WT.SED	tr|F8VPN4|F8VPN4_MOUSE-S440	F8VPN4	F8VPN4_MOUSE	S440	PFGEMALsAEEALIH	Glycogen debranching enzyme	Agl	0.32891	-0.0221039	1.80365	0.0882887	0.354746	17.7472	1.70449	g2
Male	(KI.EXH - KI.SED) - (WT.EXH - WT.SED)	tr|F8VPN4|F8VPN4_MOUSE-Y1489	F8VPN4	F8VPN4_MOUSE	Y1489	KNVLSRHyVHLERSP	Glycogen debranching enzyme	Agl	0.314568	0.0198724	1.08776	0.291252	0.728258	17.7472	1.05538	g1
Male	KI.EXH - KI.SED	tr|F8VPN4|F8VPN4_MOUSE-Y1489	F8VPN4	F8VPN4_MOUSE	Y1489	KNVLSRHyVHLERSP	Glycogen debranching enzyme	Agl	0.313981	0.0198724	1.76026	0.0955864	0.367058	17.7472	1.66664	g2
Male	KI.EXH - KI.SED	tr|F8VPN4|F8VPN4_MOUSE-Y47	F8VPN4	F8VPN4_MOUSE	Y47	QGKAVTVyTNYPLPG	Glycogen debranching enzyme	Agl	0.310275	-0.01079	2.42987	0.0259571	0.201561	17.7472	2.22685	g2
Male	(KI.10min - KI.SED) - (WT.10min - WT.SED)	tr|F8VPN4|F8VPN4_MOUSE-S878	F8VPN4	F8VPN4_MOUSE	S878	SSHFKSGsLAVDNAD	Glycogen debranching enzyme	Agl	0.30202	0.0279373	1.98208	0.063174	0.468398	17.7472	1.85797	g1
Male	KI.EXH - KI.SED	tr|F8VPN4|F8VPN4_MOUSE-S1028	F8VPN4	F8VPN4_MOUSE	S1028	VAWKQMSsFVQNGST	Glycogen debranching enzyme	Agl	0.286411	-0.142837	1.18291	0.25245	0.569459	17.7472	1.14442	g2
Male	KI.10min - KI.SED	tr|F8VPN4|F8VPN4_MOUSE-S195	F8VPN4	F8VPN4_MOUSE	S195	PSKRYTWsDVGQLVE	Glycogen debranching enzyme	Agl	0.280153	0.0206847	2.32974	0.0318389	0.222458	17.7472	2.14643	g2
Male	WT.EXH - WT.SED	tr|F8VPN4|F8VPN4_MOUSE-S978	F8VPN4	F8VPN4_MOUSE	S978	SGRLISRsGSIAEVG	Glycogen debranching enzyme	Agl	0.272272	-0.00542417	1.77767	0.0925984	0.362207	17.7472	1.68185	g2
Male	WT.EXH - WT.SED	tr|F8VPN4|F8VPN4_MOUSE-S897	F8VPN4	F8VPN4_MOUSE	S897	IPFASIAsKLTLAEL	Glycogen debranching enzyme	Agl	0.244247	0.0595794	0.699993	0.493006	0.758289	17.7472	0.685535	g2
Male	WT.10min - WT.SED	tr|F8VPN4|F8VPN4_MOUSE-S980	F8VPN4	F8VPN4_MOUSE	S980	RLISRSGsIAEVGKW	Glycogen debranching enzyme	Agl	0.24424	0.0168635	1.77803	0.092537	0.362084	17.7472	1.68216	g2
Male	(KI.EXH - KI.SED) - (WT.EXH - WT.SED)	tr|F8VPN4|F8VPN4_MOUSE-S685	F8VPN4	F8VPN4_MOUSE	S685	TKWNPGAsPADTGDV	Glycogen debranching enzyme	Agl	0.234262	-0.0641033	0.96431	0.347848	0.763584	17.7472	0.938772	g1
Male	KI.EXH - KI.SED	tr|F8VPN4|F8VPN4_MOUSE-S685	F8VPN4	F8VPN4_MOUSE	S685	TKWNPGAsPADTGDV	Glycogen debranching enzyme	Agl	0.221065	-0.0641033	1.47533	0.157645	0.460101	17.7472	1.41304	g2
Male	KI.10min - KI.SED	tr|F8VPN4|F8VPN4_MOUSE-S894	F8VPN4	F8VPN4_MOUSE	S894	ILKIPFAsIASKLTL	Glycogen debranching enzyme	Agl	0.213286	-0.0448039	0.84649	0.408549	0.701243	17.7472	0.826449	g2
Male	(KI.EXH - KI.SED) - (WT.EXH - WT.SED)	tr|F8VPN4|F8VPN4_MOUSE-S64	F8VPN4	F8VPN4_MOUSE	S64	FNREKFRsLDWENPT	Glycogen debranching enzyme	Agl	0.211693	-0.0513943	0.936117	0.361777	0.772762	17.7472	0.911983	g1
Male	(KI.EXH - KI.SED) - (WT.EXH - WT.SED)	tr|F8VPN4|F8VPN4_MOUSE-S878	F8VPN4	F8VPN4_MOUSE	S878	SSHFKSGsLAVDNAD	Glycogen debranching enzyme	Agl	0.205306	0.0279373	1.30691	0.207925	0.660182	17.7472	1.25929	g1
Male	WT.EXH - WT.SED	tr|F8VPN4|F8VPN4_MOUSE-T193	F8VPN4	F8VPN4_MOUSE	T193	SRPSKRYtWSDVGQL	Glycogen debranching enzyme	Agl	0.201714	-0.0434241	1.33477	0.198822	0.512552	17.7472	1.28491	g2
Male	WT.10min - WT.SED	tr|F8VPN4|F8VPN4_MOUSE-S195	F8VPN4	F8VPN4_MOUSE	S195	PSKRYTWsDVGQLVE	Glycogen debranching enzyme	Agl	0.199358	0.0206847	1.31622	0.204849	0.519125	17.7472	1.26786	g2
Male	KI.10min - KI.SED	tr|F8VPN4|F8VPN4_MOUSE-Y47	F8VPN4	F8VPN4_MOUSE	Y47	QGKAVTVyTNYPLPG	Glycogen debranching enzyme	Agl	0.183838	-0.01079	1.47237	0.158435	0.461342	17.7472	1.41036	g2
Male	WT.EXH - WT.SED	tr|F8VPN4|F8VPN4_MOUSE-S872	F8VPN4	F8VPN4_MOUSE	S872	NHLTQFSsHFKSGSL	Glycogen debranching enzyme	Agl	0.177722	0.00466284	1.02336	0.319884	0.630738	17.7472	0.994697	g2
Male	(KI.EXH - KI.SED) - (WT.EXH - WT.SED)	tr|F8VPN4|F8VPN4_MOUSE-S978	F8VPN4	F8VPN4_MOUSE	S978	SGRLISRsGSIAEVG	Glycogen debranching enzyme	Agl	0.170154	-0.00542417	0.874439	0.393559	0.789328	17.7472	0.85318	g1
Male	(KI.10min - KI.SED) - (WT.10min - WT.SED)	tr|F8VPN4|F8VPN4_MOUSE-S872	F8VPN4	F8VPN4_MOUSE	S872	NHLTQFSsHFKSGSL	Glycogen debranching enzyme	Agl	0.168582	0.00466284	0.787739	0.441244	0.813034	17.7472	0.770094	g1
Male	KI.10min - KI.SED	tr|F8VPN4|F8VPN4_MOUSE-S440	F8VPN4	F8VPN4_MOUSE	S440	PFGEMALsAEEALIH	Glycogen debranching enzyme	Agl	0.168332	-0.0221039	1.16269	0.260353	0.576253	17.7472	1.12556	g2
Male	WT.EXH - WT.SED	tr|F8VPN4|F8VPN4_MOUSE-S980	F8VPN4	F8VPN4_MOUSE	S980	RLISRSGsIAEVGKW	Glycogen debranching enzyme	Agl	0.165708	0.0168635	1.16425	0.259734	0.575697	17.7472	1.12702	g2
Male	KI.EXH - KI.SED	tr|F8VPN4|F8VPN4_MOUSE-S195	F8VPN4	F8VPN4_MOUSE	S195	PSKRYTWsDVGQLVE	Glycogen debranching enzyme	Agl	0.152474	0.0206847	1.23983	0.231181	0.547786	17.7472	1.19732	g2
Male	(KI.EXH - KI.SED) - (WT.EXH - WT.SED)	tr|F8VPN4|F8VPN4_MOUSE-T193	F8VPN4	F8VPN4_MOUSE	T193	SRPSKRYtWSDVGQL	Glycogen debranching enzyme	Agl	0.137912	-0.0434241	0.718314	0.481914	0.829867	17.7472	0.703227	g1
Male	WT.EXH - WT.SED	tr|F8VPN4|F8VPN4_MOUSE-S195	F8VPN4	F8VPN4_MOUSE	S195	PSKRYTWsDVGQLVE	Glycogen debranching enzyme	Agl	0.137259	0.0206847	0.874614	0.393467	0.690776	17.7472	0.853348	g2
Male	KI.EXH - KI.SED	tr|F8VPN4|F8VPN4_MOUSE-S878	F8VPN4	F8VPN4_MOUSE	S878	SSHFKSGsLAVDNAD	Glycogen debranching enzyme	Agl	0.132922	0.0279373	1.37181	0.187216	0.498058	17.7472	1.31886	g2
Male	WT.EXH - WT.SED	tr|F8VPN4|F8VPN4_MOUSE-T1167	F8VPN4	F8VPN4_MOUSE	T1167	CIQDYCRtVPNGLDI	Glycogen debranching enzyme	Agl	0.129921	-0.100632	0.535734	0.598793	0.822827	17.7472	0.526137	g2
Male	WT.EXH - WT.SED	tr|F8VPN4|F8VPN4_MOUSE-S171	F8VPN4	F8VPN4_MOUSE	S171	QTLGLSRsCYSLADQ	Glycogen debranching enzyme	Agl	0.127579	-0.0444344	0.690635	0.498729	0.762188	17.7472	0.676491	g2
Male	KI.10min - KI.SED	tr|F8VPN4|F8VPN4_MOUSE-S878	F8VPN4	F8VPN4_MOUSE	S878	SSHFKSGsLAVDNAD	Glycogen debranching enzyme	Agl	0.120669	0.0279373	1.27361	0.21923	0.535303	17.7472	1.22858	g2
Male	WT.EXH - WT.SED	tr|F8VPN4|F8VPN4_MOUSE-S64	F8VPN4	F8VPN4_MOUSE	S64	FNREKFRsLDWENPT	Glycogen debranching enzyme	Agl	0.120226	-0.0513943	0.675432	0.508107	0.768446	17.7472	0.661788	g2
Male	KI.10min - KI.SED	tr|F8VPN4|F8VPN4_MOUSE-S872	F8VPN4	F8VPN4_MOUSE	S872	NHLTQFSsHFKSGSL	Glycogen debranching enzyme	Agl	0.119399	0.00466284	0.897281	0.38158	0.681227	17.7472	0.874988	g2
Male	WT.10min - WT.SED	tr|F8VPN4|F8VPN4_MOUSE-S189	F8VPN4	F8VPN4_MOUSE	S189	NPDFSRPsKRYTWSD	Glycogen debranching enzyme	Agl	0.0965715	-0.0265756	0.757383	0.458759	0.736554	17.7472	0.740892	g2
Male	KI.10min - KI.SED	tr|F8VPN4|F8VPN4_MOUSE-S685	F8VPN4	F8VPN4_MOUSE	S685	TKWNPGAsPADTGDV	Glycogen debranching enzyme	Agl	0.0965405	-0.0641033	0.658905	0.518415	0.775016	17.7472	0.64579	g2
Male	WT.EXH - WT.SED	tr|F8VPN4|F8VPN4_MOUSE-S440	F8VPN4	F8VPN4_MOUSE	S440	PFGEMALsAEEALIH	Glycogen debranching enzyme	Agl	0.0958913	-0.0221039	0.507501	0.618052	0.833721	17.7472	0.498613	g2
Male	KI.EXH - KI.SED	tr|F8VPN4|F8VPN4_MOUSE-S980	F8VPN4	F8VPN4_MOUSE	S980	RLISRSGsIAEVGKW	Glycogen debranching enzyme	Agl	0.0887581	0.0168635	0.795804	0.436662	0.721215	17.7472	0.777843	g2
Male	KI.EXH - KI.SED	tr|F8VPN4|F8VPN4_MOUSE-S189	F8VPN4	F8VPN4_MOUSE	S189	NPDFSRPsKRYTWSD	Glycogen debranching enzyme	Agl	0.0846956	-0.0265756	0.818094	0.424152	0.712424	17.7472	0.799238	g2
Male	(KI.10min - KI.SED) - (WT.10min - WT.SED)	tr|F8VPN4|F8VPN4_MOUSE-S195	F8VPN4	F8VPN4_MOUSE	S195	PSKRYTWsDVGQLVE	Glycogen debranching enzyme	Agl	0.0807944	0.0206847	0.41777	0.681126	0.914197	17.7472	0.410927	g1
Male	KI.10min - KI.SED	tr|F8VPN4|F8VPN4_MOUSE-S189	F8VPN4	F8VPN4_MOUSE	S189	NPDFSRPsKRYTWSD	Glycogen debranching enzyme	Agl	0.0769366	-0.0265756	0.76001	0.457227	0.735392	17.7472	0.743421	g2
Male	WT.10min - WT.SED	tr|F8VPN4|F8VPN4_MOUSE-S171	F8VPN4	F8VPN4_MOUSE	S171	QTLGLSRsCYSLADQ	Glycogen debranching enzyme	Agl	0.0759343	-0.0444344	0.425917	0.675289	0.862919	17.7472	0.4189	g2
Male	WT.10min - WT.SED	tr|F8VPN4|F8VPN4_MOUSE-S685	F8VPN4	F8VPN4_MOUSE	S685	TKWNPGAsPADTGDV	Glycogen debranching enzyme	Agl	0.0742211	-0.0641033	0.40218	0.692354	0.870854	17.7472	0.395663	g2
Male	KI.EXH - KI.SED	tr|F8VPN4|F8VPN4_MOUSE-S440	F8VPN4	F8VPN4_MOUSE	S440	PFGEMALsAEEALIH	Glycogen debranching enzyme	Agl	0.0548914	-0.0221039	0.370728	0.715228	0.881653	17.7472	0.364844	g2
Male	WT.10min - WT.SED	tr|F8VPN4|F8VPN4_MOUSE-T193	F8VPN4	F8VPN4_MOUSE	T193	SRPSKRYtWSDVGQL	Glycogen debranching enzyme	Agl	0.0514067	-0.0434241	0.35246	0.728644	0.88799	17.7472	0.346929	g2
Male	KI.10min - KI.SED	tr|F8VPN4|F8VPN4_MOUSE-S171	F8VPN4	F8VPN4_MOUSE	S171	QTLGLSRsCYSLADQ	Glycogen debranching enzyme	Agl	0.0513885	-0.0444344	0.363055	0.720852	0.88482	17.7472	0.35732	g2
Male	WT.EXH - WT.SED	tr|F8VPN4|F8VPN4_MOUSE-S189	F8VPN4	F8VPN4_MOUSE	S189	NPDFSRPsKRYTWSD	Glycogen debranching enzyme	Agl	0.0507796	-0.0265756	0.38436	0.705278	0.877026	17.7472	0.378205	g2
Male	(KI.EXH - KI.SED) - (WT.EXH - WT.SED)	tr|F8VPN4|F8VPN4_MOUSE-S189	F8VPN4	F8VPN4_MOUSE	S189	NPDFSRPsKRYTWSD	Glycogen debranching enzyme	Agl	0.033916	-0.0265756	0.202066	0.842163	0.964096	17.7472	0.199127	g1
Male	(KI.10min - KI.SED) - (WT.10min - WT.SED)	tr|F8VPN4|F8VPN4_MOUSE-S685	F8VPN4	F8VPN4_MOUSE	S685	TKWNPGAsPADTGDV	Glycogen debranching enzyme	Agl	0.0223194	-0.0641033	0.0947195	0.925599	0.984984	17.7472	0.0933836	g1
Male	(KI.EXH - KI.SED) - (WT.EXH - WT.SED)	tr|F8VPN4|F8VPN4_MOUSE-S195	F8VPN4	F8VPN4_MOUSE	S195	PSKRYTWsDVGQLVE	Glycogen debranching enzyme	Agl	0.0152147	0.0206847	0.0763093	0.940027	0.989107	17.7472	0.0752363	g1
Male	KI.10min - KI.SED	tr|F8VPN4|F8VPN4_MOUSE-S980	F8VPN4	F8VPN4_MOUSE	S980	RLISRSGsIAEVGKW	Glycogen debranching enzyme	Agl	0.0016963	0.0168635	0.0155541	0.987764	0.99504	17.7472	0.0153366	g2
Male	WT.EXH - WT.SED	tr|F8VPN4|F8VPN4_MOUSE-Y1489	F8VPN4	F8VPN4_MOUSE	Y1489	KNVLSRHyVHLERSP	Glycogen debranching enzyme	Agl	-0.000586219	0.0198724	-0.00257538	0.997974	0.999164	17.7472	-0.00253937	g2
Male	WT.EXH - WT.SED	tr|F8VPN4|F8VPN4_MOUSE-S685	F8VPN4	F8VPN4_MOUSE	S685	TKWNPGAsPADTGDV	Glycogen debranching enzyme	Agl	-0.0131964	-0.0641033	-0.0690128	0.945751	0.981108	17.7472	-0.0680434	g2
Male	(KI.10min - KI.SED) - (WT.10min - WT.SED)	tr|F8VPN4|F8VPN4_MOUSE-S189	F8VPN4	F8VPN4_MOUSE	S189	NPDFSRPsKRYTWSD	Glycogen debranching enzyme	Agl	-0.0196349	-0.0265756	-0.120603	0.90536	0.980366	17.7472	-0.118893	g1
Male	(KI.10min - KI.SED) - (WT.10min - WT.SED)	tr|F8VPN4|F8VPN4_MOUSE-S171	F8VPN4	F8VPN4_MOUSE	S171	QTLGLSRsCYSLADQ	Glycogen debranching enzyme	Agl	-0.0245458	-0.0444344	-0.107827	0.915342	0.982741	17.7472	-0.106302	g1
Male	(KI.EXH - KI.SED) - (WT.EXH - WT.SED)	tr|F8VPN4|F8VPN4_MOUSE-S440	F8VPN4	F8VPN4_MOUSE	S440	PFGEMALsAEEALIH	Glycogen debranching enzyme	Agl	-0.0409999	-0.0221039	-0.170797	0.866316	0.97121	17.7472	-0.16834	g1
Male	WT.10min - WT.SED	tr|F8VPN4|F8VPN4_MOUSE-S872	F8VPN4	F8VPN4_MOUSE	S872	NHLTQFSsHFKSGSL	Glycogen debranching enzyme	Agl	-0.0491829	0.00466284	-0.293442	0.772589	0.907847	17.7472	-0.288991	g2
Male	WT.10min - WT.SED	tr|F8VPN4|F8VPN4_MOUSE-S64	F8VPN4	F8VPN4_MOUSE	S64	FNREKFRsLDWENPT	Glycogen debranching enzyme	Agl	-0.0540533	-0.0513943	-0.314647	0.756699	0.90065	17.7472	-0.309819	g2
Male	WT.10min - WT.SED	tr|F8VPN4|F8VPN4_MOUSE-S1028	F8VPN4	F8VPN4_MOUSE	S1028	VAWKQMSsFVQNGST	Glycogen debranching enzyme	Agl	-0.0540594	-0.142837	-0.181283	0.8582	0.945705	17.7472	-0.178666	g2
Male	(KI.10min - KI.SED) - (WT.10min - WT.SED)	tr|F8VPN4|F8VPN4_MOUSE-S897	F8VPN4	F8VPN4_MOUSE	S897	IPFASIAsKLTLAEL	Glycogen debranching enzyme	Agl	-0.0678608	0.0595794	-0.157821	0.87638	0.974244	17.7472	-0.15556	g1
Male	WT.EXH - WT.SED	tr|F8VPN4|F8VPN4_MOUSE-S878	F8VPN4	F8VPN4_MOUSE	S878	SSHFKSGsLAVDNAD	Glycogen debranching enzyme	Agl	-0.0723839	0.0279373	-0.585391	0.565655	0.803836	17.7472	-0.574463	g2
Male	KI.EXH - KI.SED	tr|F8VPN4|F8VPN4_MOUSE-S872	F8VPN4	F8VPN4_MOUSE	S872	NHLTQFSsHFKSGSL	Glycogen debranching enzyme	Agl	-0.076253	0.00466284	-0.560325	0.582263	0.813418	17.7472	-0.550082	g2
Male	(KI.EXH - KI.SED) - (WT.EXH - WT.SED)	tr|F8VPN4|F8VPN4_MOUSE-S980	F8VPN4	F8VPN4_MOUSE	S980	RLISRSGsIAEVGKW	Glycogen debranching enzyme	Agl	-0.0769496	0.0168635	-0.42555	0.675551	0.912676	17.7472	-0.418541	g1
Male	WT.10min - WT.SED	tr|F8VPN4|F8VPN4_MOUSE-T1167	F8VPN4	F8VPN4_MOUSE	T1167	CIQDYCRtVPNGLDI	Glycogen debranching enzyme	Agl	-0.126561	-0.100632	-0.540736	0.595412	0.820909	17.7472	-0.53101	g2
Male	KI.EXH - KI.SED	tr|F8VPN4|F8VPN4_MOUSE-S171	F8VPN4	F8VPN4_MOUSE	S171	QTLGLSRsCYSLADQ	Glycogen debranching enzyme	Agl	-0.143686	-0.0444344	-0.992608	0.334243	0.642865	17.7472	-0.965604	g2
Male	(KI.10min - KI.SED) - (WT.10min - WT.SED)	tr|F8VPN4|F8VPN4_MOUSE-Y47	F8VPN4	F8VPN4_MOUSE	Y47	QGKAVTVyTNYPLPG	Glycogen debranching enzyme	Agl	-0.152276	-0.01079	-0.758328	0.458208	0.820523	17.7472	-0.741801	g1
Male	WT.10min - WT.SED	tr|F8VPN4|F8VPN4_MOUSE-S978	F8VPN4	F8VPN4_MOUSE	S978	SGRLISRsGSIAEVG	Glycogen debranching enzyme	Agl	-0.160576	-0.00542417	-1.08629	0.291887	0.605983	17.7472	-1.05399	g2
Male	(KI.10min - KI.SED) - (WT.10min - WT.SED)	tr|F8VPN4|F8VPN4_MOUSE-S440	F8VPN4	F8VPN4_MOUSE	S440	PFGEMALsAEEALIH	Glycogen debranching enzyme	Agl	-0.160578	-0.0221039	-0.689643	0.499338	0.838903	17.7472	-0.675532	g1
Male	WT.10min - WT.SED	tr|F8VPN4|F8VPN4_MOUSE-S894	F8VPN4	F8VPN4_MOUSE	S894	ILKIPFAsIASKLTL	Glycogen debranching enzyme	Agl	-0.160787	-0.0448039	-0.506632	0.61865	0.833967	17.7472	-0.497765	g2
Male	WT.EXH - WT.SED	tr|F8VPN4|F8VPN4_MOUSE-Y47	F8VPN4	F8VPN4_MOUSE	Y47	QGKAVTVyTNYPLPG	Glycogen debranching enzyme	Agl	-0.161187	-0.01079	-0.989179	0.335871	0.644225	17.7472	-0.962355	g2
Male	WT.EXH - WT.SED	tr|F8VPN4|F8VPN4_MOUSE-S1028	F8VPN4	F8VPN4_MOUSE	S1028	VAWKQMSsFVQNGST	Glycogen debranching enzyme	Agl	-0.167064	-0.142837	-0.540695	0.595439	0.820922	17.7472	-0.53097	g2
Male	WT.10min - WT.SED	tr|F8VPN4|F8VPN4_MOUSE-S897	F8VPN4	F8VPN4_MOUSE	S897	IPFASIAsKLTLAEL	Glycogen debranching enzyme	Agl	-0.170104	0.0595794	-0.505123	0.619687	0.834318	17.7472	-0.496293	g2
Male	KI.EXH - KI.SED	tr|F8VPN4|F8VPN4_MOUSE-S897	F8VPN4	F8VPN4_MOUSE	S897	IPFASIAsKLTLAEL	Glycogen debranching enzyme	Agl	-0.177274	0.0595794	-0.648337	0.525067	0.779045	17.7472	-0.635554	g2
Male	WT.10min - WT.SED	tr|F8VPN4|F8VPN4_MOUSE-S878	F8VPN4	F8VPN4_MOUSE	S878	SSHFKSGsLAVDNAD	Glycogen debranching enzyme	Agl	-0.181351	0.0279373	-1.51964	0.146216	0.445233	17.7472	-1.45303	g2
Male	WT.10min - WT.SED	tr|F8VPN4|F8VPN4_MOUSE-Y1489	F8VPN4	F8VPN4_MOUSE	Y1489	KNVLSRHyVHLERSP	Glycogen debranching enzyme	Agl	-0.232934	0.0198724	-1.06031	0.303222	0.616149	17.7472	-1.02955	g2
Male	KI.10min - KI.SED	tr|F8VPN4|F8VPN4_MOUSE-S897	F8VPN4	F8VPN4_MOUSE	S897	IPFASIAsKLTLAEL	Glycogen debranching enzyme	Agl	-0.237965	0.0595794	-0.890051	0.385346	0.684309	17.7472	-0.868089	g2
Male	(KI.10min - KI.SED) - (WT.10min - WT.SED)	tr|F8VPN4|F8VPN4_MOUSE-S980	F8VPN4	F8VPN4_MOUSE	S980	RLISRSGsIAEVGKW	Glycogen debranching enzyme	Agl	-0.242544	0.0168635	-1.38285	0.183864	0.63784	17.7472	-1.32895	g1
Male	(KI.EXH - KI.SED) - (WT.EXH - WT.SED)	tr|F8VPN4|F8VPN4_MOUSE-S894	F8VPN4	F8VPN4_MOUSE	S894	ILKIPFAsIASKLTL	Glycogen debranching enzyme	Agl	-0.246685	-0.0448039	-0.590479	0.562314	0.869392	17.7472	-0.579408	g1
Male	(KI.EXH - KI.SED) - (WT.EXH - WT.SED)	tr|F8VPN4|F8VPN4_MOUSE-S872	F8VPN4	F8VPN4_MOUSE	S872	NHLTQFSsHFKSGSL	Glycogen debranching enzyme	Agl	-0.253975	0.00466284	-1.15112	0.264957	0.70773	17.7472	-1.11475	g1
Male	(KI.EXH - KI.SED) - (WT.EXH - WT.SED)	tr|F8VPN4|F8VPN4_MOUSE-S171	F8VPN4	F8VPN4_MOUSE	S171	QTLGLSRsCYSLADQ	Glycogen debranching enzyme	Agl	-0.271266	-0.0444344	-1.15586	0.263065	0.706351	17.7472	-1.11918	g1
Male	(KI.EXH - KI.SED) - (WT.EXH - WT.SED)	tr|F8VPN4|F8VPN4_MOUSE-S897	F8VPN4	F8VPN4_MOUSE	S897	IPFASIAsKLTLAEL	Glycogen debranching enzyme	Agl	-0.421521	0.0595794	-0.950873	0.35444	0.768048	17.7472	-0.926012	g1
Male	KI.10min - KI.SED	sp|Q8CJG0|AGO2_MOUSE-S388	Q8CJG0	AGO2_MOUSE	S388	SKLMRSAsFNTDPYV	Protein argonaute-2	Ago2	0.0897637	-0.0731544	0.753193	0.46121	0.737967	17.7472	0.736856	g2
Male	(KI.EXH - KI.SED) - (WT.EXH - WT.SED)	sp|Q8CJG0|AGO2_MOUSE-S388	Q8CJG0	AGO2_MOUSE	S388	SKLMRSAsFNTDPYV	Protein argonaute-2	Ago2	0.0701342	-0.0731544	0.354926	0.726828	0.93032	17.7472	0.349348	g1
Male	WT.10min - WT.SED	sp|Q8CJG0|AGO2_MOUSE-S388	Q8CJG0	AGO2_MOUSE	S388	SKLMRSAsFNTDPYV	Protein argonaute-2	Ago2	0.067463	-0.0731544	0.449419	0.65857	0.853601	17.7472	0.441889	g2
Male	(KI.10min - KI.SED) - (WT.10min - WT.SED)	sp|Q8CJG0|AGO2_MOUSE-S388	Q8CJG0	AGO2_MOUSE	S388	SKLMRSAsFNTDPYV	Protein argonaute-2	Ago2	0.0223007	-0.0731544	0.11635	0.908682	0.981097	17.7472	0.114702	g1
Male	KI.EXH - KI.SED	sp|Q8CJG0|AGO2_MOUSE-S388	Q8CJG0	AGO2_MOUSE	S388	SKLMRSAsFNTDPYV	Protein argonaute-2	Ago2	-0.0845836	-0.0731544	-0.693981	0.496678	0.760831	17.7472	-0.679725	g2
Male	WT.EXH - WT.SED	sp|Q8CJG0|AGO2_MOUSE-S388	Q8CJG0	AGO2_MOUSE	S388	SKLMRSAsFNTDPYV	Protein argonaute-2	Ago2	-0.154718	-0.0731544	-0.994738	0.333234	0.641838	17.7472	-0.967621	g2
Male	(KI.10min - KI.SED) - (WT.10min - WT.SED)	sp|Q8C0I1|ADAS_MOUSE-T61	Q8C0I1	ADAS_MOUSE	T61	AGASPAAtPAAPESG	Alkyldihydroxyacetonephosphate synthase, peroxisomal	Agps	0.349819	-0.0534415	1.2304	0.234609	0.682138	17.7472	1.18857	g1
Male	(KI.EXH - KI.SED) - (WT.EXH - WT.SED)	sp|Q8C0I1|ADAS_MOUSE-T61	Q8C0I1	ADAS_MOUSE	T61	AGASPAAtPAAPESG	Alkyldihydroxyacetonephosphate synthase, peroxisomal	Agps	0.261376	-0.0534415	0.891714	0.384477	0.783974	17.7472	0.869677	g1
Male	KI.10min - KI.SED	sp|Q8C0I1|ADAS_MOUSE-T61	Q8C0I1	ADAS_MOUSE	T61	AGASPAAtPAAPESG	Alkyldihydroxyacetonephosphate synthase, peroxisomal	Agps	0.212919	-0.0534415	1.2044	0.244252	0.561518	17.7472	1.16443	g2
Male	KI.EXH - KI.SED	sp|Q8C0I1|ADAS_MOUSE-T61	Q8C0I1	ADAS_MOUSE	T61	AGASPAAtPAAPESG	Alkyldihydroxyacetonephosphate synthase, peroxisomal	Agps	0.0324947	-0.0534415	0.179732	0.859399	0.946036	17.7472	0.177139	g2
Male	WT.10min - WT.SED	sp|Q8C0I1|ADAS_MOUSE-T61	Q8C0I1	ADAS_MOUSE	T61	AGASPAAtPAAPESG	Alkyldihydroxyacetonephosphate synthase, peroxisomal	Agps	-0.1369	-0.0534415	-0.614812	0.546482	0.792121	17.7472	-0.60304	g2
Male	WT.EXH - WT.SED	sp|Q8C0I1|ADAS_MOUSE-T61	Q8C0I1	ADAS_MOUSE	T61	AGASPAAtPAAPESG	Alkyldihydroxyacetonephosphate synthase, peroxisomal	Agps	-0.228881	-0.0534415	-0.992043	0.334511	0.643055	17.7472	-0.965068	g2
Male	WT.EXH - WT.SED	sp|P11859|ANGT_MOUSE-T52	P11859	ANGT_MOUSE	T52	LENPSVEtLPESTFE	Angiotensinogen	Agt	-0.00505945	-0.067622	-0.0258421	0.979672	0.992811	17.7472	-0.0254806	g2
Male	(KI.10min - KI.SED) - (WT.10min - WT.SED)	sp|P11859|ANGT_MOUSE-T52	P11859	ANGT_MOUSE	T52	LENPSVEtLPESTFE	Angiotensinogen	Agt	-0.0836277	-0.067622	-0.346622	0.732951	0.93228	17.7472	-0.341203	g1
Male	WT.10min - WT.SED	sp|P11859|ANGT_MOUSE-T52	P11859	ANGT_MOUSE	T52	LENPSVEtLPESTFE	Angiotensinogen	Agt	-0.143476	-0.067622	-0.759313	0.457633	0.735733	17.7472	-0.74275	g2
Male	KI.10min - KI.SED	sp|P11859|ANGT_MOUSE-T52	P11859	ANGT_MOUSE	T52	LENPSVEtLPESTFE	Angiotensinogen	Agt	-0.227103	-0.067622	-1.51386	0.147667	0.44719	17.7472	-1.44782	g2
Male	(KI.EXH - KI.SED) - (WT.EXH - WT.SED)	sp|P11859|ANGT_MOUSE-T52	P11859	ANGT_MOUSE	T52	LENPSVEtLPESTFE	Angiotensinogen	Agt	-0.584769	-0.067622	-2.35098	0.0304961	0.374652	17.7472	-2.16359	g1
Male	KI.EXH - KI.SED	sp|P11859|ANGT_MOUSE-T52	P11859	ANGT_MOUSE	T52	LENPSVEtLPESTFE	Angiotensinogen	Agt	-0.589828	-0.067622	-3.84453	0.00121395	0.0375131	17.7472	-3.23558	g2
Male	WT.EXH - WT.SED	sp|Q641K1|CBPC1_MOUSE-T1162	Q641K1	CBPC1_MOUSE	T1162	SCKVTSPtTYVLDED	Cytosolic carboxypeptidase 1	Agtpbp1	0.441691	-0.0397969	2.32017	0.0324619	0.224586	17.7472	2.13868	g2
Male	KI.10min - KI.SED	sp|Q641K1|CBPC1_MOUSE-T1162	Q641K1	CBPC1_MOUSE	T1162	SCKVTSPtTYVLDED	Cytosolic carboxypeptidase 1	Agtpbp1	0.255474	-0.0397969	1.7514	0.0971405	0.369598	17.7472	1.65888	g2
Male	KI.EXH - KI.SED	sp|Q641K1|CBPC1_MOUSE-T1162	Q641K1	CBPC1_MOUSE	T1162	SCKVTSPtTYVLDED	Cytosolic carboxypeptidase 1	Agtpbp1	0.252869	-0.0397969	1.69508	0.107534	0.3875	17.7472	1.60938	g2
Male	(KI.10min - KI.SED) - (WT.10min - WT.SED)	sp|Q641K1|CBPC1_MOUSE-T1162	Q641K1	CBPC1_MOUSE	T1162	SCKVTSPtTYVLDED	Cytosolic carboxypeptidase 1	Agtpbp1	0.243259	-0.0397969	1.03693	0.31369	0.743519	17.7472	1.00751	g1
Male	WT.10min - WT.SED	sp|Q641K1|CBPC1_MOUSE-T1162	Q641K1	CBPC1_MOUSE	T1162	SCKVTSPtTYVLDED	Cytosolic carboxypeptidase 1	Agtpbp1	0.0122154	-0.0397969	0.0664855	0.947735	0.981734	17.7472	0.0655519	g2
Male	(KI.EXH - KI.SED) - (WT.EXH - WT.SED)	sp|Q641K1|CBPC1_MOUSE-T1162	Q641K1	CBPC1_MOUSE	T1162	SCKVTSPtTYVLDED	Cytosolic carboxypeptidase 1	Agtpbp1	-0.188821	-0.0397969	-0.780713	0.445261	0.814515	17.7472	-0.76334	g1
Male	(KI.10min - KI.SED) - (WT.10min - WT.SED)	sp|Q8CJF7|ELYS_MOUSE-S1092	Q8CJF7	ELYS_MOUSE	S1092	QPSPVVHsFPHPELP	Protein ELYS	Ahctf1	1.22741	-0.0513922	2.50525	0.0222193	0.342049	17.7472	2.2866	g1
Male	(KI.EXH - KI.SED) - (WT.EXH - WT.SED)	sp|Q8CJF7|ELYS_MOUSE-S1092	Q8CJF7	ELYS_MOUSE	S1092	QPSPVVHsFPHPELP	Protein ELYS	Ahctf1	0.763974	-0.0513922	1.51251	0.148008	0.597711	17.7472	1.4466	g1
Male	KI.10min - KI.SED	sp|Q8CJF7|ELYS_MOUSE-S1092	Q8CJF7	ELYS_MOUSE	S1092	QPSPVVHsFPHPELP	Protein ELYS	Ahctf1	0.329571	-0.0513922	1.08185	0.293803	0.608063	17.7472	1.04982	g2
Male	KI.EXH - KI.SED	sp|Q8CJF7|ELYS_MOUSE-S1092	Q8CJF7	ELYS_MOUSE	S1092	QPSPVVHsFPHPELP	Protein ELYS	Ahctf1	0.198056	-0.0513922	0.635712	0.533076	0.784055	17.7472	0.623317	g2
Male	WT.10min - WT.SED	sp|Q8CJF7|ELYS_MOUSE-S1138	Q8CJF7	ELYS_MOUSE	S1138	CLEFIQQsPTRSPLC	Protein ELYS	Ahctf1	0.189479	-0.0375579	1.32593	0.201678	0.515557	17.7472	1.27678	g2
Male	(KI.EXH - KI.SED) - (WT.EXH - WT.SED)	sp|Q8CJF7|ELYS_MOUSE-S1142	Q8CJF7	ELYS_MOUSE	S1142	IQQSPTRsPLCLLSS	Protein ELYS	Ahctf1	0.131303	0.0231104	0.559088	0.583089	0.876773	17.7472	0.548878	g1
Male	WT.10min - WT.SED	sp|Q8CJF7|ELYS_MOUSE-S1792	Q8CJF7	ELYS_MOUSE	S1792	ENQLTAQsPPAPRRG	Protein ELYS	Ahctf1	0.122166	-0.0209422	0.765936	0.453782	0.732909	17.7472	0.749125	g2
Male	(KI.10min - KI.SED) - (WT.10min - WT.SED)	sp|Q8CJF7|ELYS_MOUSE-S2188	Q8CJF7	ELYS_MOUSE	S2188	TGKGSSWsPPPVEIK	Protein ELYS	Ahctf1	0.100695	0.0202296	0.663002	0.515849	0.84912	17.7472	0.649757	g1
Male	(KI.10min - KI.SED) - (WT.10min - WT.SED)	sp|Q8CJF7|ELYS_MOUSE-S1142	Q8CJF7	ELYS_MOUSE	S1142	IQQSPTRsPLCLLSS	Protein ELYS	Ahctf1	0.081362	0.0231104	0.357165	0.72518	0.929938	17.7472	0.351544	g1
Male	WT.EXH - WT.SED	sp|Q8CJF7|ELYS_MOUSE-S1138	Q8CJF7	ELYS_MOUSE	S1138	CLEFIQQsPTRSPLC	Protein ELYS	Ahctf1	0.0803429	-0.0375579	0.542609	0.594149	0.820184	17.7472	0.532834	g2
Male	KI.10min - KI.SED	sp|Q8CJF7|ELYS_MOUSE-S2188	Q8CJF7	ELYS_MOUSE	S2188	TGKGSSWsPPPVEIK	Protein ELYS	Ahctf1	0.0628904	0.0202296	0.665958	0.514002	0.772184	17.7472	0.652619	g2
Male	WT.EXH - WT.SED	sp|Q8CJF7|ELYS_MOUSE-S2188	Q8CJF7	ELYS_MOUSE	S2188	TGKGSSWsPPPVEIK	Protein ELYS	Ahctf1	0.0531308	0.0202296	0.431094	0.671591	0.860918	17.7472	0.423966	g2
Male	KI.EXH - KI.SED	sp|Q8CJF7|ELYS_MOUSE-S1138	Q8CJF7	ELYS_MOUSE	S1138	CLEFIQQsPTRSPLC	Protein ELYS	Ahctf1	0.0333861	-0.0375579	0.287738	0.77688	0.909974	17.7472	0.283387	g2
Male	KI.EXH - KI.SED	sp|Q8CJF7|ELYS_MOUSE-S2188	Q8CJF7	ELYS_MOUSE	S2188	TGKGSSWsPPPVEIK	Protein ELYS	Ahctf1	0.0150359	0.0202296	0.155686	0.878038	0.954152	17.7472	0.153457	g2
Male	KI.EXH - KI.SED	sp|Q8CJF7|ELYS_MOUSE-S1142	Q8CJF7	ELYS_MOUSE	S1142	IQQSPTRsPLCLLSS	Protein ELYS	Ahctf1	-0.0278929	0.0231104	-0.192554	0.849494	0.941675	17.7472	-0.189764	g2
Male	WT.10min - WT.SED	sp|Q8CJF7|ELYS_MOUSE-S2188	Q8CJF7	ELYS_MOUSE	S2188	TGKGSSWsPPPVEIK	Protein ELYS	Ahctf1	-0.0378046	0.0202296	-0.317825	0.754327	0.899882	17.7472	-0.312939	g2
Male	(KI.EXH - KI.SED) - (WT.EXH - WT.SED)	sp|Q8CJF7|ELYS_MOUSE-S2188	Q8CJF7	ELYS_MOUSE	S2188	TGKGSSWsPPPVEIK	Protein ELYS	Ahctf1	-0.0380949	0.0202296	-0.243294	0.810567	0.954692	17.7472	-0.239694	g1
Male	KI.10min - KI.SED	sp|Q8CJF7|ELYS_MOUSE-S1792	Q8CJF7	ELYS_MOUSE	S1792	ENQLTAQsPPAPRRG	Protein ELYS	Ahctf1	-0.0448324	-0.0209422	-0.354041	0.72748	0.887459	17.7472	-0.34848	g2
Male	(KI.EXH - KI.SED) - (WT.EXH - WT.SED)	sp|Q8CJF7|ELYS_MOUSE-S1138	Q8CJF7	ELYS_MOUSE	S1138	CLEFIQQsPTRSPLC	Protein ELYS	Ahctf1	-0.0469568	-0.0375579	-0.249619	0.805748	0.953654	17.7472	-0.245914	g1
Male	KI.10min - KI.SED	sp|Q8CJF7|ELYS_MOUSE-S1138	Q8CJF7	ELYS_MOUSE	S1138	CLEFIQQsPTRSPLC	Protein ELYS	Ahctf1	-0.0758026	-0.0375579	-0.66813	0.512647	0.771285	17.7472	-0.654722	g2
Male	KI.10min - KI.SED	sp|Q8CJF7|ELYS_MOUSE-S1142	Q8CJF7	ELYS_MOUSE	S1142	IQQSPTRsPLCLLSS	Protein ELYS	Ahctf1	-0.128401	0.0231104	-0.906508	0.376811	0.677714	17.7472	-0.883787	g2
Male	(KI.EXH - KI.SED) - (WT.EXH - WT.SED)	sp|Q8CJF7|ELYS_MOUSE-S1792	Q8CJF7	ELYS_MOUSE	S1792	ENQLTAQsPPAPRRG	Protein ELYS	Ahctf1	-0.144158	-0.0209422	-0.686597	0.50121	0.839906	17.7472	-0.672587	g1
Male	WT.EXH - WT.SED	sp|Q8CJF7|ELYS_MOUSE-S1142	Q8CJF7	ELYS_MOUSE	S1142	IQQSPTRsPLCLLSS	Protein ELYS	Ahctf1	-0.159196	0.0231104	-0.861188	0.400621	0.695907	17.7472	-0.840513	g2
Male	(KI.10min - KI.SED) - (WT.10min - WT.SED)	sp|Q8CJF7|ELYS_MOUSE-S1792	Q8CJF7	ELYS_MOUSE	S1792	ENQLTAQsPPAPRRG	Protein ELYS	Ahctf1	-0.166999	-0.0209422	-0.820008	0.423089	0.80475	17.7472	-0.801074	g1
Male	WT.10min - WT.SED	sp|Q8CJF7|ELYS_MOUSE-S1142	Q8CJF7	ELYS_MOUSE	S1142	IQQSPTRsPLCLLSS	Protein ELYS	Ahctf1	-0.209763	0.0231104	-1.17574	0.25523	0.572012	17.7472	-1.13774	g2
Male	WT.EXH - WT.SED	sp|Q8CJF7|ELYS_MOUSE-S1792	Q8CJF7	ELYS_MOUSE	S1792	ENQLTAQsPPAPRRG	Protein ELYS	Ahctf1	-0.225227	-0.0209422	-1.36284	0.189978	0.501347	17.7472	-1.31064	g2
Male	(KI.10min - KI.SED) - (WT.10min - WT.SED)	sp|Q8CJF7|ELYS_MOUSE-S1138	Q8CJF7	ELYS_MOUSE	S1138	CLEFIQQsPTRSPLC	Protein ELYS	Ahctf1	-0.265282	-0.0375579	-1.45388	0.163436	0.614913	17.7472	-1.39361	g1
Male	KI.EXH - KI.SED	sp|Q8CJF7|ELYS_MOUSE-S1792	Q8CJF7	ELYS_MOUSE	S1792	ENQLTAQsPPAPRRG	Protein ELYS	Ahctf1	-0.369385	-0.0209422	-2.8523	0.0106854	0.128735	17.7472	-2.55282	g2
Male	WT.EXH - WT.SED	sp|Q8CJF7|ELYS_MOUSE-S1092	Q8CJF7	ELYS_MOUSE	S1092	QPSPVVHsFPHPELP	Protein ELYS	Ahctf1	-0.565918	-0.0513922	-1.42342	0.171958	0.478687	17.7472	-1.36594	g2
Male	WT.10min - WT.SED	sp|Q8CJF7|ELYS_MOUSE-S1092	Q8CJF7	ELYS_MOUSE	S1092	QPSPVVHsFPHPELP	Protein ELYS	Ahctf1	-0.897843	-0.0513922	-2.3399	0.0311897	0.220492	17.7472	-2.15464	g2
Male	WT.10min - WT.SED	sp|Q6PAL7|AHDC1_MOUSE-S1540	Q6PAL7	AHDC1_MOUSE	S1540	LLSDLTLsPVPRDSL	Transcription factor Gibbin	Ahdc1	0.753113	-0.136789	2.07019	0.0533083	0.283298	17.7472	1.93242	g2
Male	WT.EXH - WT.SED	sp|Q6PAL7|AHDC1_MOUSE-S1540	Q6PAL7	AHDC1_MOUSE	S1540	LLSDLTLsPVPRDSL	Transcription factor Gibbin	Ahdc1	0.710174	-0.136789	1.88407	0.0760449	0.332277	17.7472	1.77411	g2
Male	(KI.10min - KI.SED) - (WT.10min - WT.SED)	sp|Q6PAL7|AHDC1_MOUSE-S1498	Q6PAL7	AHDC1_MOUSE	S1498	LSAPHLAsPPATPKA	Transcription factor Gibbin	Ahdc1	0.408001	-0.0515188	1.97127	0.0644908	0.470428	17.7472	1.84877	g1
Male	(KI.EXH - KI.SED) - (WT.EXH - WT.SED)	sp|Q6PAL7|AHDC1_MOUSE-S46	Q6PAL7	AHDC1_MOUSE	S46	LPTRPPAsPPDKAFS	Transcription factor Gibbin	Ahdc1	0.328297	-0.0304466	1.5142	0.147582	0.597175	17.7472	1.44813	g1
Male	KI.EXH - KI.SED	sp|Q6PAL7|AHDC1_MOUSE-S46	Q6PAL7	AHDC1_MOUSE	S46	LPTRPPAsPPDKAFS	Transcription factor Gibbin	Ahdc1	0.320019	-0.0304466	2.39301	0.0279928	0.209834	17.7472	2.19739	g2
Male	(KI.EXH - KI.SED) - (WT.EXH - WT.SED)	sp|Q6PAL7|AHDC1_MOUSE-S1180	Q6PAL7	AHDC1_MOUSE	S1180	GGFRRANsEASSSEG	Transcription factor Gibbin	Ahdc1	0.252795	0.0496838	0.987372	0.336731	0.756428	17.7472	0.960644	g1
Male	KI.10min - KI.SED	sp|Q6PAL7|AHDC1_MOUSE-S892	Q6PAL7	AHDC1_MOUSE	S892	PSRGAKAsPVAVGSS	Transcription factor Gibbin	Ahdc1	0.199693	0.0618555	1.25992	0.224014	0.540584	17.7472	1.21592	g2
Male	(KI.10min - KI.SED) - (WT.10min - WT.SED)	sp|Q6PAL7|AHDC1_MOUSE-S892	Q6PAL7	AHDC1_MOUSE	S892	PSRGAKAsPVAVGSS	Transcription factor Gibbin	Ahdc1	0.16772	0.0618555	0.657975	0.518999	0.850352	17.7472	0.64489	g1
Male	(KI.10min - KI.SED) - (WT.10min - WT.SED)	sp|Q6PAL7|AHDC1_MOUSE-S1180	Q6PAL7	AHDC1_MOUSE	S1180	GGFRRANsEASSSEG	Transcription factor Gibbin	Ahdc1	0.155284	0.0496838	0.625289	0.539739	0.860516	17.7472	0.613207	g1
Male	WT.10min - WT.SED	sp|Q6PAL7|AHDC1_MOUSE-T1394	Q6PAL7	AHDC1_MOUSE	T1394	LQKAYSPtCSPTLGF	Transcription factor Gibbin	Ahdc1	0.152278	0.0423125	0.876347	0.392549	0.690183	17.7472	0.855003	g2
Male	KI.10min - KI.SED	sp|Q6PAL7|AHDC1_MOUSE-S1180	Q6PAL7	AHDC1_MOUSE	S1180	GGFRRANsEASSSEG	Transcription factor Gibbin	Ahdc1	0.133162	0.0496838	0.862363	0.399991	0.695556	17.7472	0.841638	g2
Male	KI.10min - KI.SED	sp|Q6PAL7|AHDC1_MOUSE-S46	Q6PAL7	AHDC1_MOUSE	S46	LPTRPPAsPPDKAFS	Transcription factor Gibbin	Ahdc1	0.127388	-0.0304466	0.974187	0.343056	0.650471	17.7472	0.948144	g2
Male	KI.10min - KI.SED	sp|Q6PAL7|AHDC1_MOUSE-S1498	Q6PAL7	AHDC1_MOUSE	S1498	LSAPHLAsPPATPKA	Transcription factor Gibbin	Ahdc1	0.0906637	-0.0515188	0.704488	0.490271	0.756962	17.7472	0.689878	g2
Male	WT.10min - WT.SED	sp|Q6PAL7|AHDC1_MOUSE-S46	Q6PAL7	AHDC1_MOUSE	S46	LPTRPPAsPPDKAFS	Transcription factor Gibbin	Ahdc1	0.0687522	-0.0304466	0.417427	0.681372	0.865735	17.7472	0.410591	g2
Male	(KI.10min - KI.SED) - (WT.10min - WT.SED)	sp|Q6PAL7|AHDC1_MOUSE-S46	Q6PAL7	AHDC1_MOUSE	S46	LPTRPPAsPPDKAFS	Transcription factor Gibbin	Ahdc1	0.0586359	-0.0304466	0.278818	0.783607	0.946571	17.7472	0.274621	g1
Male	WT.EXH - WT.SED	sp|Q6PAL7|AHDC1_MOUSE-S1498	Q6PAL7	AHDC1_MOUSE	S1498	LSAPHLAsPPATPKA	Transcription factor Gibbin	Ahdc1	0.0505865	-0.0515188	0.301188	0.766772	0.904917	17.7472	0.2966	g2
Male	KI.EXH - KI.SED	sp|Q6PAL7|AHDC1_MOUSE-S1180	Q6PAL7	AHDC1_MOUSE	S1180	GGFRRANsEASSSEG	Transcription factor Gibbin	Ahdc1	0.0492885	0.0496838	0.312113	0.758592	0.901533	17.7472	0.30733	g2
Male	WT.10min - WT.SED	sp|Q6PAL7|AHDC1_MOUSE-S892	Q6PAL7	AHDC1_MOUSE	S892	PSRGAKAsPVAVGSS	Transcription factor Gibbin	Ahdc1	0.0319731	0.0618555	0.160157	0.874567	0.952855	17.7472	0.157861	g2
Male	WT.EXH - WT.SED	sp|Q6PAL7|AHDC1_MOUSE-T1394	Q6PAL7	AHDC1_MOUSE	T1394	LQKAYSPtCSPTLGF	Transcription factor Gibbin	Ahdc1	0.0099617	0.0423125	0.0553294	0.956494	0.985219	17.7472	0.0545535	g2
Male	KI.EXH - KI.SED	sp|Q6PAL7|AHDC1_MOUSE-S1540	Q6PAL7	AHDC1_MOUSE	S1540	LLSDLTLsPVPRDSL	Transcription factor Gibbin	Ahdc1	0.0061021	-0.136789	0.0206588	0.983748	0.993728	17.7472	0.0203698	g2
Male	WT.EXH - WT.SED	sp|Q6PAL7|AHDC1_MOUSE-S46	Q6PAL7	AHDC1_MOUSE	S46	LPTRPPAsPPDKAFS	Transcription factor Gibbin	Ahdc1	-0.008278	-0.0304466	-0.0485067	0.961854	0.987301	17.7472	-0.047827	g2
Male	WT.10min - WT.SED	sp|Q6PAL7|AHDC1_MOUSE-S1180	Q6PAL7	AHDC1_MOUSE	S1180	GGFRRANsEASSSEG	Transcription factor Gibbin	Ahdc1	-0.0221219	0.0496838	-0.11374	0.910721	0.967815	17.7472	-0.11213	g2
Male	KI.10min - KI.SED	sp|Q6PAL7|AHDC1_MOUSE-S1540	Q6PAL7	AHDC1_MOUSE	S1540	LLSDLTLsPVPRDSL	Transcription factor Gibbin	Ahdc1	-0.0274556	-0.136789	-0.0950607	0.925332	0.973257	17.7472	-0.0937198	g2
Male	WT.EXH - WT.SED	sp|Q6PAL7|AHDC1_MOUSE-S892	Q6PAL7	AHDC1_MOUSE	S892	PSRGAKAsPVAVGSS	Transcription factor Gibbin	Ahdc1	-0.0345307	0.0618555	-0.166935	0.869308	0.950648	17.7472	-0.164537	g2
Male	KI.10min - KI.SED	sp|Q6PAL7|AHDC1_MOUSE-T1394	Q6PAL7	AHDC1_MOUSE	T1394	LQKAYSPtCSPTLGF	Transcription factor Gibbin	Ahdc1	-0.178911	0.0423125	-1.29687	0.211284	0.526197	17.7472	-1.25004	g2
Male	(KI.EXH - KI.SED) - (WT.EXH - WT.SED)	sp|Q6PAL7|AHDC1_MOUSE-S892	Q6PAL7	AHDC1_MOUSE	S892	PSRGAKAsPVAVGSS	Transcription factor Gibbin	Ahdc1	-0.19076	0.0618555	-0.725888	0.477372	0.828811	17.7472	-0.710536	g1
Male	KI.EXH - KI.SED	sp|Q6PAL7|AHDC1_MOUSE-T1394	Q6PAL7	AHDC1_MOUSE	T1394	LQKAYSPtCSPTLGF	Transcription factor Gibbin	Ahdc1	-0.201307	0.0423125	-1.42683	0.170985	0.477353	17.7472	-1.36905	g2
Male	WT.EXH - WT.SED	sp|Q6PAL7|AHDC1_MOUSE-S1180	Q6PAL7	AHDC1_MOUSE	S1180	GGFRRANsEASSSEG	Transcription factor Gibbin	Ahdc1	-0.203507	0.0496838	-1.00984	0.326144	0.635384	17.7472	-0.98191	g2
Male	(KI.EXH - KI.SED) - (WT.EXH - WT.SED)	sp|Q6PAL7|AHDC1_MOUSE-T1394	Q6PAL7	AHDC1_MOUSE	T1394	LQKAYSPtCSPTLGF	Transcription factor Gibbin	Ahdc1	-0.211268	0.0423125	-0.923626	0.368069	0.774984	17.7472	-0.900096	g1
Male	KI.EXH - KI.SED	sp|Q6PAL7|AHDC1_MOUSE-S892	Q6PAL7	AHDC1_MOUSE	S892	PSRGAKAsPVAVGSS	Transcription factor Gibbin	Ahdc1	-0.225291	0.0618555	-1.38989	0.181753	0.491648	17.7472	-1.33538	g2
Male	WT.10min - WT.SED	sp|Q6PAL7|AHDC1_MOUSE-S1498	Q6PAL7	AHDC1_MOUSE	S1498	LSAPHLAsPPATPKA	Transcription factor Gibbin	Ahdc1	-0.317338	-0.0515188	-1.95768	0.0661809	0.313649	17.7472	-1.8372	g2
Male	(KI.10min - KI.SED) - (WT.10min - WT.SED)	sp|Q6PAL7|AHDC1_MOUSE-T1394	Q6PAL7	AHDC1_MOUSE	T1394	LQKAYSPtCSPTLGF	Transcription factor Gibbin	Ahdc1	-0.331189	0.0423125	-1.49272	0.153074	0.602864	17.7472	-1.42876	g1
Male	KI.EXH - KI.SED	sp|Q6PAL7|AHDC1_MOUSE-S1498	Q6PAL7	AHDC1_MOUSE	S1498	LSAPHLAsPPATPKA	Transcription factor Gibbin	Ahdc1	-0.407926	-0.0515188	-3.0994	0.00626556	0.096465	17.7472	-2.73355	g2
Male	(KI.EXH - KI.SED) - (WT.EXH - WT.SED)	sp|Q6PAL7|AHDC1_MOUSE-S1498	Q6PAL7	AHDC1_MOUSE	S1498	LSAPHLAsPPATPKA	Transcription factor Gibbin	Ahdc1	-0.458512	-0.0515188	-2.14879	0.0457099	0.426795	17.7472	-1.99806	g1
Male	(KI.EXH - KI.SED) - (WT.EXH - WT.SED)	sp|Q6PAL7|AHDC1_MOUSE-S1540	Q6PAL7	AHDC1_MOUSE	S1540	LLSDLTLsPVPRDSL	Transcription factor Gibbin	Ahdc1	-0.704071	-0.136789	-1.47024	0.159003	0.610043	17.7472	-1.40843	g1
Male	(KI.10min - KI.SED) - (WT.10min - WT.SED)	sp|Q6PAL7|AHDC1_MOUSE-S1540	Q6PAL7	AHDC1_MOUSE	S1540	LLSDLTLsPVPRDSL	Transcription factor Gibbin	Ahdc1	-0.780568	-0.136789	-1.68045	0.110386	0.552454	17.7472	-1.59646	g1
[truncated: 66,240 more rows]

## Sheet: Female
	contrast	featureName	uniprot_acc	entry_name	site	sequence_window	description	gene	logFC	AveExpr	t	P.Value	adj.P.Val	df.total	zscore	type
[truncated: 77,898 more rows]
