# Supplementary material for: Ampk alpha2 T172 activation dictates exercise performance and energy transduction in skeletal muscle
Source: Sci Adv. 2026 Feb 25;12(9):eaeb3338. doi: 10.1126/sciadv.aeb3338 (PMC12935046; doi:10.1126/sciadv.aeb3338)
Supplement: Supplementary file 2 — Data files S1 to S5 [file sciadv.aeb3338_data_files_s1_to_s5.zip › aeb3338_data_file_s3.xlsx]

## Sheet: Sheet1
filename	set	logp	ratio	z	genes	sex	group	timepoint	pval	contrast	padj
AMPK_phospho_male_KI_10min_v_sed_adjp0.1.xls	Insulin Receptor Signaling	9.1	0.1	0.832	ACLY,GAB1,IRS1,MAPK3,PDE3B,PPP1R11,PPP1R12A,PPP1R14A,PPP1R3A,PPP1R3D,PRKAR2B,SOS1,SOS2,TRIP10	Male	KI	10 min - SED	7.94328e-10	Male.KI.10 min - SED	1.39007e-07
AMPK_phospho_male_KI_10min_v_sed_adjp0.1.xls	Pancreatic Secretion Signaling Pathway	5.97	0.0565	-0.535	AKT1S1,ARHGDIA,ARHGEF5,MAPK3,PLCL2,PPP1R11,PPP1R12A,PPP1R14A,PPP1R3A,PPP1R3D,PRKAR2B,RYR1,SLC12A2,STIM1	Male	KI	10 min - SED	1.07152e-06	Male.KI.10 min - SED	9.37579e-05
AMPK_phospho_male_KI_10min_v_sed_adjp0.1.xls	ERK/MAPK Signaling	5.15	0.0558	0.577	HSPB1,KSR1,MAPK3,PPP1R11,PPP1R12A,PPP1R14A,PPP1R3A,PPP1R3D,PRKAR2B,RPS6KA5,SOS1,SOS2	Male	KI	10 min - SED	7.07946e-06	Male.KI.10 min - SED	0.000412968
AMPK_phospho_male_KI_10min_v_sed_adjp0.1.xls	L1CAM interactions	4.87	0.072	0.333	ANK3,CSNK2B,MAPK3,RPS6KA3,RPS6KA5,SCN4A,SCN7A,SPTAN1,SPTB	Male	KI	10 min - SED	1.34896e-05	Male.KI.10 min - SED	0.000590171
AMPK_phospho_male_KI_10min_v_sed_adjp0.1.xls	Protein Kinase A Signaling	4.66	0.0389	0.577	AKAP11,MAPK3,MYLK,NFATC3,PDE3B,PLCL2,PPP1R11,PPP1R12A,PPP1R14A,PPP1R3A,PPP1R3D,PRKAR2B,PTPN14,RYR1,TNS2,TTN	Male	KI	10 min - SED	2.18776e-05	Male.KI.10 min - SED	0.000765717
AMPK_phospho_male_KI_10min_v_sed_adjp0.1.xls	Tight Junction Signaling	4.37	0.0556		ACTC1,AFDN,EPB41,MARK2,MYLK,MYO18B,PRKAR2B,SPTAN1,TJP2,YBX3	Male	KI	10 min - SED		Male.KI.10 min - SED
AMPK_phospho_male_KI_10min_v_sed_adjp0.1.xls	CDK5 Signaling	4.28	0.0696	-0.707	MAPK3,MAPT,PPP1R11,PPP1R12A,PPP1R14A,PPP1R3A,PPP1R3D,PRKAR2B	Male	KI	10 min - SED	5.24807e-05	Male.KI.10 min - SED	0.00118315
AMPK_phospho_male_KI_10min_v_sed_adjp0.1.xls	Dopamine-DARPP32 Feedback in cAMP Signaling	4.25	0.0538	0	CACNA1S,CAMKK2,NOS1,PLCL2,PPP1R11,PPP1R12A,PPP1R14A,PPP1R3A,PPP1R3D,PRKAR2B	Male	KI	10 min - SED	5.62341e-05	Male.KI.10 min - SED	0.00118315
AMPK_phospho_male_KI_10min_v_sed_adjp0.1.xls	Dilated Cardiomyopathy Signaling Pathway	4.24	0.06	-2.646	ACTC1,BAG3,CACNA1S,DAG1,GAB1,MAPK3,MYO18B,PRKAR2B,TTN	Male	KI	10 min - SED	5.7544e-05	Male.KI.10 min - SED	0.00118315
AMPK_phospho_male_KI_10min_v_sed_adjp0.1.xls	RHO GTPase cycle	4.19	0.0356	1	ACTC1,ARHGAP35,ARHGDIA,ARHGEF5,CAVIN1,ITSN1,NSFL1C,OBSCN,PHIP,PRAG1,SLK,SOS1,SOS2,SPTAN1,TJP2,TRIP10	Male	KI	10 min - SED	6.45654e-05	Male.KI.10 min - SED	0.00118315
AMPK_phospho_male_KI_10min_v_sed_adjp0.1.xls	NCAM signaling for neurite out-growth	4.17	0.0984	0.816	CACNA1S,MAPK3,RPS6KA5,SOS1,SPTAN1,SPTB	Male	KI	10 min - SED	6.76083e-05	Male.KI.10 min - SED	0.00118315
AMPK_phospho_male_KI_10min_v_sed_adjp0.1.xls	Synaptic Long Term Potentiation	3.86	0.0606	0	MAPK3,PLCL2,PPP1R11,PPP1R12A,PPP1R14A,PPP1R3A,PPP1R3D,PRKAR2B	Male	KI	10 min - SED	0.000138038	Male.KI.10 min - SED	0.00219607
AMPK_phospho_male_KI_10min_v_sed_adjp0.1.xls	nNOS Signaling in Skeletal Muscle Cells	3.68	0.104	-0.447	CACNA1S,DAG1,NOS1,RYR1,SNTB1	Male	KI	10 min - SED	0.00020893	Male.KI.10 min - SED	0.00304689
AMPK_phospho_male_KI_10min_v_sed_adjp0.1.xls	Cardiac β-adrenergic Signaling	3.64	0.05	0	AKAP11,CACNA1S,PDE3B,PPP1R11,PPP1R12A,PPP1R14A,PPP1R3A,PPP1R3D,PRKAR2B	Male	KI	10 min - SED	0.000229087	Male.KI.10 min - SED	0.00308386
AMPK_phospho_male_KI_10min_v_sed_adjp0.1.xls	Dopamine Receptor Signaling	3.52	0.075		PPP1R11,PPP1R12A,PPP1R14A,PPP1R3A,PPP1R3D,PRKAR2B	Male	KI	10 min - SED		Male.KI.10 min - SED
AMPK_phospho_male_KI_10min_v_sed_adjp0.1.xls	Apoptotic execution phase	3.51	0.0962	-1.342	DFFA,MAPT,PLEC,SPTAN1,TJP2	Male	KI	10 min - SED	0.00030903	Male.KI.10 min - SED	0.00386287
AMPK_phospho_male_KI_10min_v_sed_adjp0.1.xls	Biotin-carboxyl Carrier Protein Assembly	3.42	0.667		ACACA,ACACB	Male	KI	10 min - SED		Male.KI.10 min - SED
AMPK_phospho_male_KI_10min_v_sed_adjp0.1.xls	Opioid Signaling Pathway	3.41	0.0393	1.265	CACNA1S,MAPK3,NOS1,PRKAR2B,RGS12,RPS6KA3,RPS6KA5,RYR1,SCN7A,SOS1,SOS2	Male	KI	10 min - SED	0.000389045	Male.KI.10 min - SED	0.00453886
AMPK_phospho_male_KI_10min_v_sed_adjp0.1.xls	Oxytocin Signaling Pathway	3.38	0.039	2.111	CACNA1S,CAMKK2,HSPB1,MAPK3,MYLK,MYO18B,PPP1R12A,PPP1R14A,PRKAR2B,SOS1,SOS2	Male	KI	10 min - SED	0.000416869	Male.KI.10 min - SED	0.00455951
AMPK_phospho_male_KI_10min_v_sed_adjp0.1.xls	FGF Signaling	3.35	0.0698	1.633	GAB1,MAPK3,MET,RPS6KA5,SOS1,SOS2	Male	KI	10 min - SED	0.000446684	Male.KI.10 min - SED	0.00459821
AMPK_phospho_male_KI_10min_v_sed_adjp0.1.xls	HIPPO signaling	3.32	0.069		PPP1R11,PPP1R12A,PPP1R14A,PPP1R3A,PPP1R3D,TJP2	Male	KI	10 min - SED		Male.KI.10 min - SED
AMPK_phospho_male_KI_10min_v_sed_adjp0.1.xls	AMPK Signaling	3.32	0.0413	0.378	ACACA,ACACB,AK1,AKT1S1,CAMKK2,EEF2K,IRS1,PRKAR2B,STIM1,TBC1D1	Male	KI	10 min - SED	0.00047863	Male.KI.10 min - SED	0.00465335
AMPK_phospho_male_KI_10min_v_sed_adjp0.1.xls	Striated Muscle Contraction	3.14	0.111	0	ACTC1,MYBPC1,NEB,TTN	Male	KI	10 min - SED	0.000724436	Male.KI.10 min - SED	0.00667244
AMPK_phospho_male_KI_10min_v_sed_adjp0.1.xls	Autism Signaling Pathway	3.07	0.0357	0.302	AKT1S1,CACNA1S,CAMKK2,CHD8,MAPK3,MET,NOS1,PRKAR2B,SHANK3,SOS1,SOS2	Male	KI	10 min - SED	0.000851138	Male.KI.10 min - SED	0.0070895
AMPK_phospho_male_KI_10min_v_sed_adjp0.1.xls	Autophagy	3.05	0.0415	0.333	AKT1S1,BIRC6,BNIP3,CAMKK2,IRS1,MAPK3,OPTN,PRKAR2B,TFEB	Male	KI	10 min - SED	0.000891251	Male.KI.10 min - SED	0.0070895
AMPK_phospho_male_KI_10min_v_sed_adjp0.1.xls	Melanocyte Development and Pigmentation Signaling	3.05	0.0612	1.633	MAPK3,PRKAR2B,RPS6KA3,RPS6KA5,SOS1,SOS2	Male	KI	10 min - SED	0.000891251	Male.KI.10 min - SED	0.0070895
AMPK_phospho_male_KI_10min_v_sed_adjp0.1.xls	p75 NTR receptor-mediated signalling	3	0.06	0	ARHGDIA,ARHGEF5,ITSN1,OBSCN,SOS1,SOS2	Male	KI	10 min - SED	0.001	Male.KI.10 min - SED	0.0076087
AMPK_phospho_male_KI_10min_v_sed_adjp0.1.xls	Gastrin-CREB signalling pathway via PKC and MAPK	2.98	0.167		MAPK3,RPS6KA3,SOS1	Male	KI	10 min - SED		Male.KI.10 min - SED
AMPK_phospho_male_KI_10min_v_sed_adjp0.1.xls	Remodeling of Epithelial Adherens Junctions	2.97	0.0735		ACTC1,CBLL1,CLIP1,MAPRE3,MET	Male	KI	10 min - SED		Male.KI.10 min - SED
AMPK_phospho_male_KI_10min_v_sed_adjp0.1.xls	Insulin Secretion Signaling Pathway	2.89	0.0364	0.632	CACNA1S,EIF4G1,EIF4G2,MAPK3,PLCL2,PRKAR2B,RPS6KA5,RYR1,SRP14,SSR3	Male	KI	10 min - SED	0.00128825	Male.KI.10 min - SED	0.00901775
AMPK_phospho_male_KI_10min_v_sed_adjp0.1.xls	IGF-1 Signaling	2.89	0.0571	0	CSNK2B,IRS1,MAPK3,PRKAR2B,SOS1,SOS2	Male	KI	10 min - SED	0.00128825	Male.KI.10 min - SED	0.00901775
AMPK_phospho_male_KI_10min_v_sed_adjp0.1.xls	Kinetochore Metaphase Signaling Pathway	2.79	0.0545	0.816	PPP1R11,PPP1R12A,PPP1R14A,PPP1R3A,PPP1R3D,PTTG1	Male	KI	10 min - SED	0.00162181	Male.KI.10 min - SED	0.010916
AMPK_phospho_male_KI_10min_v_sed_adjp0.1.xls	GDNF Family Ligand-Receptor Interactions	2.76	0.0658	1.342	GAB1,IRS1,MAPK3,SOS1,SOS2	Male	KI	10 min - SED	0.0017378	Male.KI.10 min - SED	0.0112635
AMPK_phospho_male_KI_10min_v_sed_adjp0.1.xls	Actin Cytoskeleton Signaling	2.7	0.0369	1.633	ACTC1,ARHGAP35,MAPK3,MYLK,MYO18B,PPP1R12A,SOS1,SOS2,TTN	Male	KI	10 min - SED	0.00199526	Male.KI.10 min - SED	0.0124704
AMPK_phospho_male_KI_10min_v_sed_adjp0.1.xls	Renal Cell Carcinoma Signaling	2.68	0.0633	1.342	GAB1,MAPK3,MET,SOS1,SOS2	Male	KI	10 min - SED	0.0020893	Male.KI.10 min - SED	0.0126078
AMPK_phospho_male_KI_10min_v_sed_adjp0.1.xls	G alpha (12/13) signalling events	2.66	0.0625	0.447	ARHGEF5,ITSN1,OBSCN,SOS1,SOS2	Male	KI	10 min - SED	0.00218776	Male.KI.10 min - SED	0.0127619
AMPK_phospho_male_KI_10min_v_sed_adjp0.1.xls	Signaling by NTRK1 (TRKA)	2.63	0.0617	1.342	IRS1,MAPK3,RPS6KA3,RPS6KA5,SOS1	Male	KI	10 min - SED	0.00234423	Male.KI.10 min - SED	0.0132335
AMPK_phospho_male_KI_10min_v_sed_adjp0.1.xls	FLT3 Signaling in Hematopoietic Progenitor Cells	2.61	0.061	2.236	MAPK3,RPS6KA3,RPS6KA5,SOS1,SOS2	Male	KI	10 min - SED	0.00245471	Male.KI.10 min - SED	0.0133206
AMPK_phospho_male_KI_10min_v_sed_adjp0.1.xls	NGF Signaling	2.6	0.05	2.449	GAB1,MAPK3,RPS6KA3,RPS6KA5,SOS1,SOS2	Male	KI	10 min - SED	0.00251189	Male.KI.10 min - SED	0.0133206
AMPK_phospho_male_KI_10min_v_sed_adjp0.1.xls	Amyloid Processing	2.57	0.0784		CSNK2B,MAPK3,MAPT,PRKAR2B	Male	KI	10 min - SED		Male.KI.10 min - SED
AMPK_phospho_male_KI_10min_v_sed_adjp0.1.xls	Activation of NMDA receptors and postsynaptic events	2.56	0.0595	0	CAMKK2,MAPK3,MAPT,PRKAR2B,RPS6KA3	Male	KI	10 min - SED	0.00275423	Male.KI.10 min - SED	0.0141762
AMPK_phospho_male_KI_10min_v_sed_adjp0.1.xls	RHOA Signaling	2.52	0.0484	-0.816	ACTC1,ARHGAP35,MYLK,PPP1R12A,SEPTIN10,TTN	Male	KI	10 min - SED	0.00301995	Male.KI.10 min - SED	0.0150998
AMPK_phospho_male_KI_10min_v_sed_adjp0.1.xls	mTOR Signaling	2.49	0.0374	0.447	AKT1S1,EIF4G1,EIF4G2,IRS1,MAPK3,RPS10,RPS6KA3,RPS6KA5	Male	KI	10 min - SED	0.00323594	Male.KI.10 min - SED	0.0157302
AMPK_phospho_male_KI_10min_v_sed_adjp0.1.xls	Aldosterone Signaling in Epithelial Cells	2.44	0.0407	0.447	DNAJC12,HSPB1,MAPK3,PLCL2,SLC12A2,SOS1,SOS2	Male	KI	10 min - SED	0.00363078	Male.KI.10 min - SED	0.0166333
AMPK_phospho_male_KI_10min_v_sed_adjp0.1.xls	EGF Signaling	2.42	0.0714	1	CSNK2B,MAPK3,SOS1,SOS2	Male	KI	10 min - SED	0.00380189	Male.KI.10 min - SED	0.0166333
AMPK_phospho_male_KI_10min_v_sed_adjp0.1.xls	Nuclear Cytoskeleton Signaling Pathway	2.42	0.0364	0	ACTC1,CSNK2B,DYNC1LI2,KIF13B,KLC2,PLEC,SYNE1,TPR	Male	KI	10 min - SED	0.00380189	Male.KI.10 min - SED	0.0166333
AMPK_phospho_male_KI_10min_v_sed_adjp0.1.xls	Calcium Signaling	2.42	0.0364	1.633	ACTC1,CACNA1S,CAMKK2,MAPK3,MYO18B,NFATC3,PRKAR2B,RYR1	Male	KI	10 min - SED	0.00380189	Male.KI.10 min - SED	0.0166333
AMPK_phospho_male_KI_10min_v_sed_adjp0.1.xls	MTOR signalling	2.41	0.107		AKT1S1,EEF2K,EIF4G1	Male	KI	10 min - SED		Male.KI.10 min - SED
AMPK_phospho_male_KI_10min_v_sed_adjp0.1.xls	CNTF Signaling	2.39	0.0702	2	MAPK3,RPS6KA3,RPS6KA5,SOS1	Male	KI	10 min - SED	0.0040738	Male.KI.10 min - SED	0.0173882
AMPK_phospho_male_KI_10min_v_sed_adjp0.1.xls	Myelination Signaling Pathway	2.35	0.0306	0.632	AKT1S1,ARHGAP35,CHD8,DAG1,IRS1,MAPK3,NFATC3,PRKAR2B,SOS1,SOS2	Male	KI	10 min - SED	0.00446684	Male.KI.10 min - SED	0.0186024
AMPK_phospho_male_KI_10min_v_sed_adjp0.1.xls	Polyamine Regulation in Colon Cancer	2.34	0.0678	-1	AKT1S1,CSNK2B,MAPK3,STIM1	Male	KI	10 min - SED	0.00457088	Male.KI.10 min - SED	0.0186024
AMPK_phospho_male_KI_10min_v_sed_adjp0.1.xls	Cellular response to heat stress	2.3	0.0515	0	AKT1S1,BAG3,HSPB1,MAPK3,TPR	Male	KI	10 min - SED	0.00501187	Male.KI.10 min - SED	0.019511
AMPK_phospho_male_KI_10min_v_sed_adjp0.1.xls	D-myo-inositol (1,4,5,6)-Tetrakisphosphate Biosynthesis	2.29	0.0383	0	PLPP7,PPP1R11,PPP1R12A,PPP1R14A,PPP1R3A,PPP1R3D,SGPP1	Male	KI	10 min - SED	0.00512861	Male.KI.10 min - SED	0.019511
AMPK_phospho_male_KI_10min_v_sed_adjp0.1.xls	D-myo-inositol (3,4,5,6)-tetrakisphosphate Biosynthesis	2.29	0.0383	0	PLPP7,PPP1R11,PPP1R12A,PPP1R14A,PPP1R3A,PPP1R3D,SGPP1	Male	KI	10 min - SED	0.00512861	Male.KI.10 min - SED	0.019511
AMPK_phospho_male_KI_10min_v_sed_adjp0.1.xls	Regulation of eIF4 and p70S6K Signaling	2.28	0.038	1	EIF4G1,EIF4G2,IRS1,MAPK3,RPS10,SOS1,SOS2	Male	KI	10 min - SED	0.00524807	Male.KI.10 min - SED	0.0195407
AMPK_phospho_male_KI_10min_v_sed_adjp0.1.xls	IL-2 Signaling	2.26	0.0645		CSNK2B,MAPK3,SOS1,SOS2	Male	KI	10 min - SED		Male.KI.10 min - SED
AMPK_phospho_male_KI_10min_v_sed_adjp0.1.xls	Superpathway of Inositol Phosphate Compounds	2.23	0.0338	0.447	ITPKB,PLPP7,PPP1R11,PPP1R12A,PPP1R14A,PPP1R3A,PPP1R3D,SGPP1	Male	KI	10 min - SED	0.00588844	Male.KI.10 min - SED	0.0214683
AMPK_phospho_male_KI_10min_v_sed_adjp0.1.xls	MAPK targets/ Nuclear events mediated by MAP kinases	2.21	0.0909		MAPK3,RPS6KA3,RPS6KA5	Male	KI	10 min - SED		Male.KI.10 min - SED
AMPK_phospho_male_KI_10min_v_sed_adjp0.1.xls	COPI-mediated anterograde transport	2.21	0.049	-0.447	ANK3,DYNC1LI2,GOLGB1,SPTAN1,SPTB	Male	KI	10 min - SED	0.00616595	Male.KI.10 min - SED	0.0220213
AMPK_phospho_male_KI_10min_v_sed_adjp0.1.xls	Sertoli Cell-Sertoli Cell Junction Signaling	2.16	0.0329	0	ACTC1,AFDN,EPB41,MAPK3,SPTAN1,SPTB,TJP2,YBX3	Male	KI	10 min - SED	0.00691831	Male.KI.10 min - SED	0.0237393
AMPK_phospho_male_KI_10min_v_sed_adjp0.1.xls	3-phosphoinositide Degradation	2.16	0.0361	0	PLPP7,PPP1R11,PPP1R12A,PPP1R14A,PPP1R3A,PPP1R3D,SGPP1	Male	KI	10 min - SED	0.00691831	Male.KI.10 min - SED	0.0237393
AMPK_phospho_male_KI_10min_v_sed_adjp0.1.xls	Serotonin Receptor Signaling	2.11	0.0256	1.155	CACNA1S,MAPK3,MAPT,MYLK,PLCL2,PPP1R12A,PRKAR2B,RPS6KA3,RYR1,SHANK3,STIM1,TTN	Male	KI	10 min - SED	0.00776247	Male.KI.10 min - SED	0.0257421
AMPK_phospho_male_KI_10min_v_sed_adjp0.1.xls	D-myo-inositol-5-phosphate Metabolism	2.1	0.0352	0	PLPP7,PPP1R11,PPP1R12A,PPP1R14A,PPP1R3A,PPP1R3D,SGPP1	Male	KI	10 min - SED	0.00794328	Male.KI.10 min - SED	0.0257421
AMPK_phospho_male_KI_10min_v_sed_adjp0.1.xls	Adrenomedullin signaling pathway	2.1	0.0352	0.447	MAPK3,MYLK,PLCL2,PRKAR2B,SOS1,SOS2,TTN	Male	KI	10 min - SED	0.00794328	Male.KI.10 min - SED	0.0257421
AMPK_phospho_male_KI_10min_v_sed_adjp0.1.xls	ILK Signaling	2.08	0.0348	0.447	ACTC1,IRS1,MAPK3,MYO18B,NACA,PPP1R12A,RPS6KA5	Male	KI	10 min - SED	0.00831764	Male.KI.10 min - SED	0.0262791
AMPK_phospho_male_KI_10min_v_sed_adjp0.1.xls	ISG15 antiviral mechanism	2.06	0.0563	0	EIF4G1,EIF4G2,MAPK3,TPR	Male	KI	10 min - SED	0.00870964	Male.KI.10 min - SED	0.0262791
AMPK_phospho_male_KI_10min_v_sed_adjp0.1.xls	Translocation of SLC2A4 (GLUT4) to the plasma membrane	2.06	0.0563	-2	EXOC7,RALGAPA2,TBC1D1,TBC1D4	Male	KI	10 min - SED	0.00870964	Male.KI.10 min - SED	0.0262791
AMPK_phospho_male_KI_10min_v_sed_adjp0.1.xls	Growth Hormone Signaling	2.06	0.0563	1	IRS1,MAPK3,RPS6KA3,RPS6KA5	Male	KI	10 min - SED	0.00870964	Male.KI.10 min - SED	0.0262791
AMPK_phospho_male_KI_10min_v_sed_adjp0.1.xls	Signaling by FGFR2	2.02	0.0548	2	GAB1,MAPK3,NCBP1,SOS1	Male	KI	10 min - SED	0.00954993	Male.KI.10 min - SED	0.0283261
AMPK_phospho_male_KI_10min_v_sed_adjp0.1.xls	3-phosphoinositide Biosynthesis	1.99	0.0335	0	PLPP7,PPP1R11,PPP1R12A,PPP1R14A,PPP1R3A,PPP1R3D,SGPP1	Male	KI	10 min - SED	0.0102329	Male.KI.10 min - SED	0.0293568
AMPK_phospho_male_KI_10min_v_sed_adjp0.1.xls	Synaptogenesis Signaling Pathway	1.99	0.0286	0.333	AFDN,CLASP2,ITSN1,MAP1B,MAPK3,MAPT,PRKAR2B,SOS1,SOS2	Male	KI	10 min - SED	0.0102329	Male.KI.10 min - SED	0.0293568
AMPK_phospho_male_KI_10min_v_sed_adjp0.1.xls	Signaling by FGFR3	1.98	0.075		GAB1,MAPK3,SOS1	Male	KI	10 min - SED		Male.KI.10 min - SED
AMPK_phospho_male_KI_10min_v_sed_adjp0.1.xls	Amyotrophic Lateral Sclerosis Signaling	1.98	0.0431		CACNA1S,GPX1,NEFH,NOS1,SOD1	Male	KI	10 min - SED		Male.KI.10 min - SED
AMPK_phospho_male_KI_10min_v_sed_adjp0.1.xls	Signaling by ROBO receptors	1.98	0.0431	-0.447	CLASP1,CLASP2,DAG1,SOS1,SOS2	Male	KI	10 min - SED	0.0104713	Male.KI.10 min - SED	0.029556
AMPK_phospho_male_KI_10min_v_sed_adjp0.1.xls	Carnitine metabolism	1.97	0.143		ACACA,ACACB	Male	KI	10 min - SED		Male.KI.10 min - SED
AMPK_phospho_male_KI_10min_v_sed_adjp0.1.xls	Interleukin-15 signaling	1.97	0.143		SOS1,SOS2	Male	KI	10 min - SED		Male.KI.10 min - SED
AMPK_phospho_male_KI_10min_v_sed_adjp0.1.xls	Integrin Signaling	1.96	0.033	2.449	ACTC1,MAPK3,MYLK,PPP1R12A,SOS1,SOS2,TTN	Male	KI	10 min - SED	0.0109648	Male.KI.10 min - SED	0.0304577
AMPK_phospho_male_KI_10min_v_sed_adjp0.1.xls	Leptin Signaling in Obesity	1.96	0.0526		MAPK3,PDE3B,PLCL2,PRKAR2B	Male	KI	10 min - SED		Male.KI.10 min - SED
AMPK_phospho_male_KI_10min_v_sed_adjp0.1.xls	Signaling by FGFR4	1.95	0.0732		GAB1,MAPK3,SOS1	Male	KI	10 min - SED		Male.KI.10 min - SED
AMPK_phospho_male_KI_10min_v_sed_adjp0.1.xls	RNA Polymerase III Transcription	1.95	0.0732		GTF3C3,NFIA,NFIB	Male	KI	10 min - SED		Male.KI.10 min - SED
AMPK_phospho_male_KI_10min_v_sed_adjp0.1.xls	RET signaling	1.95	0.0732		GAB1,SHANK3,SOS1	Male	KI	10 min - SED		Male.KI.10 min - SED
AMPK_phospho_male_KI_10min_v_sed_adjp0.1.xls	Acetyl-CoA Biosynthesis III (from Citrate)	1.94	1		ACLY	Male	KI	10 min - SED		Male.KI.10 min - SED
AMPK_phospho_male_KI_10min_v_sed_adjp0.1.xls	Phosphatidylethanolamine Biosynthesis III	1.94	1		PTDSS2	Male	KI	10 min - SED		Male.KI.10 min - SED
AMPK_phospho_male_KI_10min_v_sed_adjp0.1.xls	D-mannose Degradation	1.94	1		MPI	Male	KI	10 min - SED		Male.KI.10 min - SED
AMPK_phospho_male_KI_10min_v_sed_adjp0.1.xls	Circadian Rhythm Signaling	1.92	0.0299		AKT1S1,CACNA1S,MAPK3,NOS1,PLCL2,PRKAR2B,RPS6KA5,RYR1	Male	KI	10 min - SED		Male.KI.10 min - SED
AMPK_phospho_male_KI_10min_v_sed_adjp0.1.xls	Neurotrophin/TRK Signaling	1.92	0.0513	2	GAB1,MAPK3,SOS1,SOS2	Male	KI	10 min - SED	0.0120226	Male.KI.10 min - SED	0.0323687
AMPK_phospho_male_KI_10min_v_sed_adjp0.1.xls	IL-7 Signaling Pathway	1.92	0.0513	1	MAPK3,MET,SOS1,SOS2	Male	KI	10 min - SED	0.0120226	Male.KI.10 min - SED	0.0323687
AMPK_phospho_male_KI_10min_v_sed_adjp0.1.xls	p38 MAPK Signaling	1.92	0.0417		EEF2K,HSPB1,MAPT,RPS6KA3,RPS6KA5	Male	KI	10 min - SED		Male.KI.10 min - SED
AMPK_phospho_male_KI_10min_v_sed_adjp0.1.xls	Signaling by MET	1.9	0.0506	1	EPS15,GAB1,MET,SOS1	Male	KI	10 min - SED	0.0125893	Male.KI.10 min - SED	0.0333806
AMPK_phospho_male_KI_10min_v_sed_adjp0.1.xls	Signaling by Insulin receptor	1.89	0.0698		IRS1,MAPK3,SOS1	Male	KI	10 min - SED		Male.KI.10 min - SED
AMPK_phospho_male_KI_10min_v_sed_adjp0.1.xls	PI3K Cascade	1.86	0.0682		GAB1,IRS1,PDE3B	Male	KI	10 min - SED		Male.KI.10 min - SED
AMPK_phospho_male_KI_10min_v_sed_adjp0.1.xls	Regulation of mRNA stability by proteins that bind AU-rich elements	1.86	0.0682		EIF4G1,EXOSC5,HSPB1	Male	KI	10 min - SED		Male.KI.10 min - SED
AMPK_phospho_male_KI_10min_v_sed_adjp0.1.xls	Signaling by Type 1 Insulin-like Growth Factor 1 Receptor (IGF1R)	1.81	0.118		IRS1,SOS1	Male	KI	10 min - SED		Male.KI.10 min - SED
AMPK_phospho_male_KI_10min_v_sed_adjp0.1.xls	Signaling by NTRK3 (TRKC)	1.81	0.118		IRS1,SOS1	Male	KI	10 min - SED		Male.KI.10 min - SED
AMPK_phospho_male_KI_10min_v_sed_adjp0.1.xls	G Beta Gamma Signaling	1.79	0.0388	1.342	CACNA1S,MAPK3,PRKAR2B,SOS1,SOS2	Male	KI	10 min - SED	0.0162181	Male.KI.10 min - SED	0.0414897
AMPK_phospho_male_KI_10min_v_sed_adjp0.1.xls	IL-6 Signaling	1.79	0.0388	2.236	CSNK2B,HSPB1,MAPK3,SOS1,SOS2	Male	KI	10 min - SED	0.0162181	Male.KI.10 min - SED	0.0414897
AMPK_phospho_male_KI_10min_v_sed_adjp0.1.xls	Role of IL-17F in Allergic Inflammatory Airway Diseases	1.79	0.0638		MAPK3,RPS6KA3,RPS6KA5	Male	KI	10 min - SED		Male.KI.10 min - SED
AMPK_phospho_male_KI_10min_v_sed_adjp0.1.xls	EIF2 Signaling	1.78	0.0304		ACTC1,EIF4G1,EIF4G2,MAPK3,RPS10,SOS1,SOS2	Male	KI	10 min - SED		Male.KI.10 min - SED
AMPK_phospho_male_KI_10min_v_sed_adjp0.1.xls	Cardiac conduction	1.78	0.0385	-0.447	NOS1,RYR1,SCN4A,SCN7A,STIM1	Male	KI	10 min - SED	0.0165959	Male.KI.10 min - SED	0.0414897
AMPK_phospho_male_KI_10min_v_sed_adjp0.1.xls	Clathrin-mediated endocytosis	1.78	0.0385	-0.447	AAK1,AGFG1,EPS15,ITSN1,TRIP10	Male	KI	10 min - SED	0.0165959	Male.KI.10 min - SED	0.0414897
AMPK_phospho_male_KI_10min_v_sed_adjp0.1.xls	Neurovascular Coupling Signaling Pathway	1.76	0.0302	-1.89	CACNA1S,MAPT,NOS1,PPP1R12A,PRKAR2B,RYR1,STIM1	Male	KI	10 min - SED	0.017378	Male.KI.10 min - SED	0.0422382
AMPK_phospho_male_KI_10min_v_sed_adjp0.1.xls	PDGF Signaling	1.76	0.046	1	CSNK2B,MAPK3,SOS1,SOS2	Male	KI	10 min - SED	0.017378	Male.KI.10 min - SED	0.0422382
AMPK_phospho_male_KI_10min_v_sed_adjp0.1.xls	HGF Signaling	1.75	0.0379	1.342	GAB1,MAPK3,MET,SOS1,SOS2	Male	KI	10 min - SED	0.0177828	Male.KI.10 min - SED	0.04263
AMPK_phospho_male_KI_10min_v_sed_adjp0.1.xls	PFKFB4 Signaling Pathway	1.74	0.0612		MAPK3,PRKAR2B,RPS6KA5	Male	KI	10 min - SED		Male.KI.10 min - SED
AMPK_phospho_male_KI_10min_v_sed_adjp0.1.xls	Signaling by EGFR	1.72	0.06		EPS15,GAB1,SOS1	Male	KI	10 min - SED		Male.KI.10 min - SED
AMPK_phospho_male_KI_10min_v_sed_adjp0.1.xls	Signaling by FGFR1	1.72	0.06		GAB1,MAPK3,SOS1	Male	KI	10 min - SED		Male.KI.10 min - SED
AMPK_phospho_male_KI_10min_v_sed_adjp0.1.xls	Apelin Adipocyte Signaling Pathway	1.69	0.044	2	GPX1,MAPK3,PRKAR2B,SOD1	Male	KI	10 min - SED	0.0204174	Male.KI.10 min - SED	0.0482843
AMPK_phospho_male_KI_10min_v_sed_adjp0.1.xls	Reelin Signaling in Neurons	1.68	0.0362	1.342	AFDN,ARHGEF5,MAP1B,MAPK3,MAPT	Male	KI	10 min - SED	0.020893	Male.KI.10 min - SED	0.0487502
AMPK_phospho_male_KI_10min_v_sed_adjp0.1.xls	UVB-Induced MAPK Signaling	1.67	0.0577		MAPK3,RPS6KA3,RPS6KA5	Male	KI	10 min - SED		Male.KI.10 min - SED
AMPK_phospho_male_KI_10min_v_sed_adjp0.1.xls	Signaling by Hippo	1.67	0.1		AMOTL1,TJP2	Male	KI	10 min - SED		Male.KI.10 min - SED
AMPK_phospho_male_KI_10min_v_sed_adjp0.1.xls	PIP3 activates AKT signaling	1.66	0.0357	-0.447	AKT1S1,GAB1,IRS1,MAPK3,MET	Male	KI	10 min - SED	0.0218776	Male.KI.10 min - SED	0.0497219
AMPK_phospho_male_KI_10min_v_sed_adjp0.1.xls	Gαi Signaling	1.66	0.0357	1.342	MAPK3,PRKAR2B,RGS12,SOS1,SOS2	Male	KI	10 min - SED	0.0218776	Male.KI.10 min - SED	0.0497219
AMPK_phospho_male_KI_10min_v_sed_adjp0.1.xls	MSP-RON Signaling in Cancer Cells Pathway	1.66	0.0357		MAPK3,MET,RPS6KA3,SOS1,SOS2	Male	KI	10 min - SED		Male.KI.10 min - SED
AMPK_phospho_male_KI_10min_v_sed_adjp0.1.xls	Production of Nitric Oxide and Reactive Oxygen Species in Macrophages	1.65	0.0314	0.816	MAPK3,PPP1R11,PPP1R12A,PPP1R14A,PPP1R3A,PPP1R3D	Male	KI	10 min - SED	0.0223872	Male.KI.10 min - SED	0.0502277
AMPK_phospho_male_KI_10min_v_sed_adjp0.1.xls	Flavin Biosynthesis IV (Mammalian)	1.65	0.5		FLAD1	Male	KI	10 min - SED		Male.KI.10 min - SED
AMPK_phospho_male_KI_10min_v_sed_adjp0.1.xls	Prolactin Signaling	1.63	0.0421	1	IRS1,MAPK3,SOS1,SOS2	Male	KI	10 min - SED	0.0234423	Male.KI.10 min - SED	0.0519291
AMPK_phospho_male_KI_10min_v_sed_adjp0.1.xls	RHO GTPases activate PAKs	1.63	0.0952		MYLK,PPP1R12A	Male	KI	10 min - SED		Male.KI.10 min - SED
AMPK_phospho_male_KI_10min_v_sed_adjp0.1.xls	PPARα/RXRα Activation	1.62	0.0309	-1.342	IRS1,MAPK3,PLCL2,PRKAR2B,SOS1,SOS2	Male	KI	10 min - SED	0.0239883	Male.KI.10 min - SED	0.0524745
AMPK_phospho_male_KI_10min_v_sed_adjp0.1.xls	Death Receptor Signaling	1.62	0.0417		ACTC1,DFFA,HSPB1,SPTAN1	Male	KI	10 min - SED		Male.KI.10 min - SED
AMPK_phospho_male_KI_10min_v_sed_adjp0.1.xls	Xenobiotic Metabolism PXR Signaling Pathway	1.61	0.0308	-0.816	PPP1R11,PPP1R12A,PPP1R14A,PPP1R3A,PPP1R3D,PRKAR2B	Male	KI	10 min - SED	0.0245471	Male.KI.10 min - SED	0.0529077
AMPK_phospho_male_KI_10min_v_sed_adjp0.1.xls	Deadenylation-dependent mRNA decay	1.61	0.0545		EIF4G1,EXOSC5,TNKS1BP1	Male	KI	10 min - SED		Male.KI.10 min - SED
AMPK_phospho_male_KI_10min_v_sed_adjp0.1.xls	Sensory processing of sound by outer hair cells of the cochlea	1.61	0.0545		EPS8L2,SPTAN1,TRIOBP	Male	KI	10 min - SED		Male.KI.10 min - SED
AMPK_phospho_male_KI_10min_v_sed_adjp0.1.xls	UVA-Induced MAPK Signaling	1.59	0.0408	1	MAPK3,PLCL2,RPS6KA3,RPS6KA5	Male	KI	10 min - SED	0.025704	Male.KI.10 min - SED	0.0529077
AMPK_phospho_male_KI_10min_v_sed_adjp0.1.xls	Cellular Effects of Sildenafil (Viagra)	1.58	0.0203	-0.535	ACTC1,CACNA1S,GPRC5B,MAPK3,MYLK,MYO18B,NFATC3,PDE3B,PPP1R11,PPP1R12A,PPP1R14A,PPP1R3A,PPP1R3D,PRKAR2B	Male	KI	10 min - SED	0.0263027	Male.KI.10 min - SED	0.0529077
AMPK_phospho_male_KI_10min_v_sed_adjp0.1.xls	Glycerophospholipid biosynthesis	1.58	0.0404	0	CDS2,CSNK2B,OSBPL10,PTDSS2	Male	KI	10 min - SED	0.0263027	Male.KI.10 min - SED	0.0529077
AMPK_phospho_male_KI_10min_v_sed_adjp0.1.xls	VEGF Signaling	1.58	0.0404	2	ACTC1,MAPK3,SOS1,SOS2	Male	KI	10 min - SED	0.0263027	Male.KI.10 min - SED	0.0529077
AMPK_phospho_male_KI_10min_v_sed_adjp0.1.xls	Apelin Cardiomyocyte Signaling Pathway	1.58	0.0404	1	MAPK3,MYLK,PLCL2,SLC9A8	Male	KI	10 min - SED	0.0263027	Male.KI.10 min - SED	0.0529077
AMPK_phospho_male_KI_10min_v_sed_adjp0.1.xls	Endocannabinoid Cancer Inhibition Pathway	1.58	0.034	2.236	AKT1S1,CAMKK2,MAPK3,NOS1,PRKAR2B	Male	KI	10 min - SED	0.0263027	Male.KI.10 min - SED	0.0529077
AMPK_phospho_male_KI_10min_v_sed_adjp0.1.xls	Neurexins and neuroligins	1.57	0.0526		EPB41,EPB41L2,SHANK3	Male	KI	10 min - SED		Male.KI.10 min - SED
AMPK_phospho_male_KI_10min_v_sed_adjp0.1.xls	Mitotic Prometaphase	1.54	0.0296	-1.633	CLASP1,CLASP2,CLIP1,CSNK2B,DYNC1LI2,PRKAR2B	Male	KI	10 min - SED	0.0288403	Male.KI.10 min - SED	0.0567085
AMPK_phospho_male_KI_10min_v_sed_adjp0.1.xls	Gustation Pathway	1.54	0.0296	-0.816	CACNA1S,PDE3B,PRKAR2B,SCN4A,SCN7A,STIM1	Male	KI	10 min - SED	0.0288403	Male.KI.10 min - SED	0.0567085
AMPK_phospho_male_KI_10min_v_sed_adjp0.1.xls	PTEN Signaling	1.53	0.0331	-1.342	CSNK2B,MAPK3,MAST2,SOS1,SOS2	Male	KI	10 min - SED	0.0295121	Male.KI.10 min - SED	0.0573846
AMPK_phospho_male_KI_10min_v_sed_adjp0.1.xls	Metabolism of water-soluble vitamins and cofactors	1.53	0.0508		ACACA,ACACB,FLAD1	Male	KI	10 min - SED		Male.KI.10 min - SED
AMPK_phospho_male_KI_10min_v_sed_adjp0.1.xls	Growth hormone receptor signaling	1.52	0.0833		IRS1,MAPK3	Male	KI	10 min - SED		Male.KI.10 min - SED
AMPK_phospho_male_KI_10min_v_sed_adjp0.1.xls	Cardiac Hypertrophy Signaling	1.52	0.0268	0.378	CACNA1S,HSPB1,IRS1,MAPK3,PLCL2,PRKAR2B,SOS1	Male	KI	10 min - SED	0.0301995	Male.KI.10 min - SED	0.058076
AMPK_phospho_male_KI_10min_v_sed_adjp0.1.xls	RAF/MAP kinase cascade	1.51	0.0267	-0.816	IRS1,KSR1,MAPK3,MET,SOS1,SPTAN1,SPTB	Male	KI	10 min - SED	0.030903	Male.KI.10 min - SED	0.0581507
AMPK_phospho_male_KI_10min_v_sed_adjp0.1.xls	Endometrial Cancer Signaling	1.51	0.05		MAPK3,SOS1,SOS2	Male	KI	10 min - SED		Male.KI.10 min - SED
AMPK_phospho_male_KI_10min_v_sed_adjp0.1.xls	Apoptosis Signaling	1.51	0.0385	-1	BIRC6,DFFA,MAPK3,SPTAN1	Male	KI	10 min - SED	0.030903	Male.KI.10 min - SED	0.0581507
AMPK_phospho_male_KI_10min_v_sed_adjp0.1.xls	Signaling by NTRK2 (TRKB)	1.49	0.08		GAB1,SOS1	Male	KI	10 min - SED		Male.KI.10 min - SED
AMPK_phospho_male_KI_10min_v_sed_adjp0.1.xls	Signaling by Erythropoietin	1.49	0.08		GAB1,SOS1	Male	KI	10 min - SED		Male.KI.10 min - SED
AMPK_phospho_male_KI_10min_v_sed_adjp0.1.xls	Glutaminergic Receptor Signaling Pathway (Enhanced)	1.48	0.0246	0	AKT1S1,CACNA1S,MAPK3,PLCL2,PRKAR2B,SCN4A,SCN7A,SHANK3	Male	KI	10 min - SED	0.0331131	Male.KI.10 min - SED	0.0609978
AMPK_phospho_male_KI_10min_v_sed_adjp0.1.xls	Gap Junction Signaling	1.48	0.0246	0.707	ACTC1,MAPK3,PLCL2,PRKAR2B,SOS1,SOS2,TJP2,YBX3	Male	KI	10 min - SED	0.0331131	Male.KI.10 min - SED	0.0609978
AMPK_phospho_male_KI_10min_v_sed_adjp0.1.xls	Signaling by Rho Family GTPases	1.47	0.0262	0.816	ACTC1,ARHGEF5,CLIP1,MAPK3,MYLK,PPP1R12A,SEPTIN10	Male	KI	10 min - SED	0.0338844	Male.KI.10 min - SED	0.0611317
AMPK_phospho_male_KI_10min_v_sed_adjp0.1.xls	Uridine-5'-phosphate Biosynthesis	1.47	0.333		CAD	Male	KI	10 min - SED		Male.KI.10 min - SED
AMPK_phospho_male_KI_10min_v_sed_adjp0.1.xls	Cargo recognition for clathrin-mediated endocytosis	1.47	0.0374	-1	AAK1,AGFG1,EPS15,ITSN1	Male	KI	10 min - SED	0.0338844	Male.KI.10 min - SED	0.0611317
AMPK_phospho_male_KI_10min_v_sed_adjp0.1.xls	Protein Ubiquitination Pathway	1.43	0.0256	2.646	BIRC6,DNAJC12,HSPB1,UBR1,USP20,USP24,USP45	Male	KI	10 min - SED	0.0371535	Male.KI.10 min - SED	0.0663456
AMPK_phospho_male_KI_10min_v_sed_adjp0.1.xls	Fatty acyl-CoA biosynthesis	1.43	0.0741		ACACA,ACLY	Male	KI	10 min - SED		Male.KI.10 min - SED
AMPK_phospho_male_KI_10min_v_sed_adjp0.1.xls	ERB2-ERBB3 Signaling	1.42	0.0462		MAPK3,SOS1,SOS2	Male	KI	10 min - SED		Male.KI.10 min - SED
AMPK_phospho_male_KI_10min_v_sed_adjp0.1.xls	Sleep REM Signaling Pathway	1.42	0.036	1	MAPK3,PRKAR2B,RPS6KA3,RPS6KA5	Male	KI	10 min - SED	0.0380189	Male.KI.10 min - SED	0.0672052
AMPK_phospho_male_KI_10min_v_sed_adjp0.1.xls	Breast Cancer Regulation by Stathmin1	1.4	0.0202	0.577	ARHGEF5,GPRC5B,MAPK3,PPP1R11,PPP1R12A,PPP1R14A,PPP1R3A,PPP1R3D,PRKAR2B,RPS6KA3,SOS1,SOS2	Male	KI	10 min - SED	0.0398107	Male.KI.10 min - SED	0.0696688
AMPK_phospho_male_KI_10min_v_sed_adjp0.1.xls	RHO GTPases activate PKNs	1.4	0.0714		PPP1R12A,PPP1R14A	Male	KI	10 min - SED		Male.KI.10 min - SED
AMPK_phospho_male_KI_10min_v_sed_adjp0.1.xls	Chronic Myeloid Leukemia Signaling	1.39	0.0252	0.378	AKT1S1,MAPK3,NFATC3,PCBP2,PLCL2,SOS1,SOS2	Male	KI	10 min - SED	0.040738	Male.KI.10 min - SED	0.0698937
AMPK_phospho_male_KI_10min_v_sed_adjp0.1.xls	RHOGDI Signaling	1.39	0.0273	-2.236	ACTC1,ARHGAP35,ARHGDIA,ARHGEF5,MYO18B,PPP1R12A	Male	KI	10 min - SED	0.040738	Male.KI.10 min - SED	0.0698937
AMPK_phospho_male_KI_10min_v_sed_adjp0.1.xls	ERBB4 Signaling	1.37	0.0441		MAPK3,SOS1,SOS2	Male	KI	10 min - SED		Male.KI.10 min - SED
AMPK_phospho_male_KI_10min_v_sed_adjp0.1.xls	Regulation of Actin-based Motility by Rho	1.37	0.0348	0	ACTC1,ARHGDIA,MYLK,PPP1R12A	Male	KI	10 min - SED	0.042658	Male.KI.10 min - SED	0.0724771
AMPK_phospho_male_KI_10min_v_sed_adjp0.1.xls	Role of NFAT in Cardiac Hypertrophy	1.36	0.0268	0	CACNA1S,MAPK3,PLCL2,PRKAR2B,SOS1,SOS2	Male	KI	10 min - SED	0.0436516	Male.KI.10 min - SED	0.0727526
AMPK_phospho_male_KI_10min_v_sed_adjp0.1.xls	Mitochondrial Dysfunction	1.36	0.0233	-1.414	CACNA1S,GPX1,MAPT,NOS1,PRKAR2B,SOD1,TOMM34,UQCRC2	Male	KI	10 min - SED	0.0436516	Male.KI.10 min - SED	0.0727526
AMPK_phospho_male_KI_10min_v_sed_adjp0.1.xls	Sensory processing of sound by inner hair cells of the cochlea	1.36	0.0435		EPS8L2,SPTAN1,TRIOBP	Male	KI	10 min - SED		Male.KI.10 min - SED
AMPK_phospho_male_KI_10min_v_sed_adjp0.1.xls	Agrin Interactions at Neuromuscular Junction	1.36	0.0435		ACTC1,DAG1,MAPK3	Male	KI	10 min - SED		Male.KI.10 min - SED
AMPK_phospho_male_KI_10min_v_sed_adjp0.1.xls	Thrombin Signaling	1.35	0.0267	1	ARHGEF5,MAPK3,MYLK,PLCL2,PPP1R12A,SOS1	Male	KI	10 min - SED	0.0446684	Male.KI.10 min - SED	0.0730557
AMPK_phospho_male_KI_10min_v_sed_adjp0.1.xls	PAK Signaling	1.35	0.0342	1	MAPK3,MYLK,SOS1,SOS2	Male	KI	10 min - SED	0.0446684	Male.KI.10 min - SED	0.0730557
AMPK_phospho_male_KI_10min_v_sed_adjp0.1.xls	GM-CSF Signaling	1.34	0.0429		MAPK3,SOS1,SOS2	Male	KI	10 min - SED		Male.KI.10 min - SED
AMPK_phospho_male_KI_10min_v_sed_adjp0.1.xls	Fc Epsilon RI Signaling	1.34	0.0339	2	GAB1,MAPK3,SOS1,SOS2	Male	KI	10 min - SED	0.0457088	Male.KI.10 min - SED	0.0740652
AMPK_phospho_male_KI_10min_v_sed_adjp0.1.xls	Processing of Capped Intron-Containing Pre-mRNA	1.33	0.0244	0.378	NCBP1,PCBP2,RBM7,SRSF1,THOC5,TPR,U2SURP	Male	KI	10 min - SED	0.0467735	Male.KI.10 min - SED	0.0750951
AMPK_phospho_male_KI_10min_v_sed_adjp0.1.xls	Netrin Signaling	1.32	0.0289	1.342	CACNA1S,MAPK3,NFATC3,PRKAR2B,RYR1	Male	KI	10 min - SED	0.047863	Male.KI.10 min - SED	0.0754597
AMPK_phospho_male_KI_10min_v_sed_adjp0.1.xls	Signaling by CSF1 (M-CSF) in myeloid cells	1.32	0.0645		SOS1,THOC5	Male	KI	10 min - SED		Male.KI.10 min - SED
AMPK_phospho_male_KI_10min_v_sed_adjp0.1.xls	Nitric Oxide Signaling in the Cardiovascular System	1.32	0.0333	0	CACNA1S,MAPK3,PDE3B,PRKAR2B	Male	KI	10 min - SED	0.047863	Male.KI.10 min - SED	0.0754597
AMPK_phospho_male_KI_10min_v_sed_adjp0.1.xls	Melatonin Signaling	1.31	0.0417		MAPK3,PLCL2,PRKAR2B	Male	KI	10 min - SED		Male.KI.10 min - SED
AMPK_phospho_male_KI_10min_v_sed_adjp0.1.xls	Renin-Angiotensin Signaling	1.3	0.0331	1	MAPK3,PRKAR2B,SOS1,SOS2	Male	KI	10 min - SED	0.0501187	Male.KI.10 min - SED	0.0783105
AMPK_phospho_male_KI_10min_v_sed_adjp0.1.xls	ERK5 Signaling	1.28	0.0405		GAB1,RPS6KA3,RPS6KA5	Male	KI	10 min - SED		Male.KI.10 min - SED
AMPK_phospho_male_KI_10min_v_sed_adjp0.1.xls	Mitotic Metaphase and Anaphase	1.28	0.0255	0	CC2D1B,CLASP1,CLASP2,CLIP1,DYNC1LI2,PTTG1	Male	KI	10 min - SED	0.0524807	Male.KI.10 min - SED	0.0812755
AMPK_phospho_male_KI_10min_v_sed_adjp0.1.xls	Role of NANOG in Mammalian Embryonic Stem Cell Pluripotency	1.27	0.0323	2	GAB1,MAPK3,SOS1,SOS2	Male	KI	10 min - SED	0.0537032	Male.KI.10 min - SED	0.0824391
AMPK_phospho_male_KI_10min_v_sed_adjp0.1.xls	Caveolar-mediated Endocytosis Signaling	1.27	0.04		ACTC1,CAVIN1,ITSN1	Male	KI	10 min - SED		Male.KI.10 min - SED
AMPK_phospho_male_KI_10min_v_sed_adjp0.1.xls	Protein Citrullination	1.26	0.2		PADI2	Male	KI	10 min - SED		Male.KI.10 min - SED
AMPK_phospho_male_KI_10min_v_sed_adjp0.1.xls	Citrulline-Nitric Oxide Cycle	1.26	0.2		NOS1	Male	KI	10 min - SED		Male.KI.10 min - SED
AMPK_phospho_male_KI_10min_v_sed_adjp0.1.xls	14-3-3-mediated Signaling	1.24	0.0315	1	AKT1S1,MAPK3,MAPT,PLCL2	Male	KI	10 min - SED	0.057544	Male.KI.10 min - SED	0.0875669
AMPK_phospho_male_KI_10min_v_sed_adjp0.1.xls	Oxytocin in Spinal Neurons Signaling Pathway	1.22	0.0571		CAMKK2,NOS1	Male	KI	10 min - SED		Male.KI.10 min - SED
AMPK_phospho_male_KI_10min_v_sed_adjp0.1.xls	MicroRNA Biogenesis Signaling Pathway	1.2	0.0267	0.447	DDX1,EXOSC5,MAPK3,SRSF1,TPR	Male	KI	10 min - SED	0.0630957	Male.KI.10 min - SED	0.0951875
AMPK_phospho_male_KI_10min_v_sed_adjp0.1.xls	Detoxification of Reactive Oxygen Species	1.18	0.0541		GPX1,SOD1	Male	KI	10 min - SED		Male.KI.10 min - SED
AMPK_phospho_male_KI_10min_v_sed_adjp0.1.xls	GDP-mannose Biosynthesis	1.18	0.167		MPI	Male	KI	10 min - SED		Male.KI.10 min - SED
AMPK_phospho_male_KI_10min_v_sed_adjp0.1.xls	Macrophage Alternative Activation Signaling Pathway	1.18	0.0263	0.447	ACLY,AKT1S1,IRS1,MAPK3,RPS6KA5	Male	KI	10 min - SED	0.0660693	Male.KI.10 min - SED	0.0988217
AMPK_phospho_male_KI_10min_v_sed_adjp0.1.xls	JAK/STAT Signaling	1.17	0.0366		MAPK3,SOS1,SOS2	Male	KI	10 min - SED		Male.KI.10 min - SED
AMPK_phospho_male_KI_10min_v_sed_adjp0.1.xls	GNRH Signaling	1.17	0.0262	1	CACNA1S,MAPK3,PRKAR2B,SOS1,SOS2	Male	KI	10 min - SED	0.0676083	Male.KI.10 min - SED	0.100267
AMPK_phospho_male_KI_10min_v_sed_adjp0.1.xls	Regulation of the Epithelial Mesenchymal Transition by Growth Factors Pathway	1.16	0.026	1.342	GAB1,MAPK3,MET,SOS1,SOS2	Male	KI	10 min - SED	0.0691831	Male.KI.10 min - SED	0.10174
AMPK_phospho_male_KI_10min_v_sed_adjp0.1.xls	VEGF Family Ligand-Receptor Interactions	1.15	0.0357		MAPK3,SOS1,SOS2	Male	KI	10 min - SED		Male.KI.10 min - SED
AMPK_phospho_male_KI_10min_v_sed_adjp0.1.xls	Endothelin-1 Signaling	1.15	0.0258	0.447	GAB1,MAPK3,NOS1,PLCL2,SOS1	Male	KI	10 min - SED	0.0707946	Male.KI.10 min - SED	0.103242
AMPK_phospho_male_KI_10min_v_sed_adjp0.1.xls	Regulation of the Epithelial-Mesenchymal Transition Pathway	1.14	0.0256		GAB1,MAPK3,MET,SOS1,SOS2	Male	KI	10 min - SED		Male.KI.10 min - SED
AMPK_phospho_male_KI_10min_v_sed_adjp0.1.xls	RHO GTPases Activate Formins	1.13	0.0288	-1	CLASP1,CLASP2,CLIP1,DYNC1LI2	Male	KI	10 min - SED	0.074131	Male.KI.10 min - SED	0.106335
AMPK_phospho_male_KI_10min_v_sed_adjp0.1.xls	Ephrin A Signaling	1.13	0.0288	0	ARHGAP35,ARHGEF5,MAPK3,PRKAR2B	Male	KI	10 min - SED	0.074131	Male.KI.10 min - SED	0.106335
AMPK_phospho_male_KI_10min_v_sed_adjp0.1.xls	Synaptic Long Term Depression	1.12	0.0253	0.447	CACNA1S,MAPK3,NOS1,PLCL2,RYR1	Male	KI	10 min - SED	0.0758578	Male.KI.10 min - SED	0.107928
AMPK_phospho_male_KI_10min_v_sed_adjp0.1.xls	Mitotic G2-G2/M phases	1.11	0.0251	-0.447	CLASP1,LCMT1,OPTN,PPP1R12A,PRKAR2B	Male	KI	10 min - SED	0.0776247	Male.KI.10 min - SED	0.109551
AMPK_phospho_male_KI_10min_v_sed_adjp0.1.xls	DAG and IP3 signaling	1.1	0.0488		CAMKK2,PRKAR2B	Male	KI	10 min - SED		Male.KI.10 min - SED
AMPK_phospho_male_KI_10min_v_sed_adjp0.1.xls	Cilium Assembly	1.08	0.0245	-0.447	CLASP1,DYNC2I1,EXOC7,MARK4,PRKAR2B	Male	KI	10 min - SED	0.0831764	Male.KI.10 min - SED	0.116447
AMPK_phospho_male_KI_10min_v_sed_adjp0.1.xls	Acute Myeloid Leukemia Signaling	1.07	0.033		MAPK3,SOS1,SOS2	Male	KI	10 min - SED		Male.KI.10 min - SED
AMPK_phospho_male_KI_10min_v_sed_adjp0.1.xls	BMP signaling pathway	1.07	0.033		MAPK3,PRKAR2B,SOS1	Male	KI	10 min - SED		Male.KI.10 min - SED
AMPK_phospho_male_KI_10min_v_sed_adjp0.1.xls	Smooth Muscle Contraction	1.07	0.0465		MYLK,SORBS3	Male	KI	10 min - SED		Male.KI.10 min - SED
AMPK_phospho_male_KI_10min_v_sed_adjp0.1.xls	Oncostatin M Signaling	1.07	0.0465		MAPK3,SOS1	Male	KI	10 min - SED		Male.KI.10 min - SED
AMPK_phospho_male_KI_10min_v_sed_adjp0.1.xls	Pyrimidine Ribonucleotides De Novo Biosynthesis	1.07	0.0465		AK1,CAD	Male	KI	10 min - SED		Male.KI.10 min - SED
AMPK_phospho_male_KI_10min_v_sed_adjp0.1.xls	Superoxide Radicals Degradation	1.06	0.125		SOD1	Male	KI	10 min - SED		Male.KI.10 min - SED
AMPK_phospho_male_KI_10min_v_sed_adjp0.1.xls	ABRA Signaling Pathway	1.06	0.0326		ACTC1,PPP1R14A,SVIL	Male	KI	10 min - SED		Male.KI.10 min - SED
AMPK_phospho_male_KI_10min_v_sed_adjp0.1.xls	TBC/RABGAPs	1.05	0.0455		OPTN,TBC1D17	Male	KI	10 min - SED		Male.KI.10 min - SED
AMPK_phospho_male_KI_10min_v_sed_adjp0.1.xls	Clathrin-mediated Endocytosis Signaling	1.05	0.024		AAK1,ACTC1,CSNK2B,EPS15,MET	Male	KI	10 min - SED		Male.KI.10 min - SED
AMPK_phospho_male_KI_10min_v_sed_adjp0.1.xls	Actin Nucleation by ARP-WASP Complex	1.05	0.0323		PPP1R12A,SOS1,SOS2	Male	KI	10 min - SED		Male.KI.10 min - SED
AMPK_phospho_male_KI_10min_v_sed_adjp0.1.xls	ERBB Signaling	1.05	0.0323		MAPK3,SOS1,SOS2	Male	KI	10 min - SED		Male.KI.10 min - SED
AMPK_phospho_male_KI_10min_v_sed_adjp0.1.xls	RNA Polymerase II Transcription	1.04	0.0268	1	NCBP1,SRSF1,TAF7,THOC5	Male	KI	10 min - SED	0.0912011	Male.KI.10 min - SED	0.125671
AMPK_phospho_male_KI_10min_v_sed_adjp0.1.xls	Endocannabinoid Neuronal Synapse Pathway	1.04	0.0268	1	CACNA1S,MAPK3,PLCL2,PRKAR2B	Male	KI	10 min - SED	0.0912011	Male.KI.10 min - SED	0.125671
AMPK_phospho_male_KI_10min_v_sed_adjp0.1.xls	Non-Small Cell Lung Cancer Signaling	1.04	0.0319		MAPK3,SOS1,SOS2	Male	KI	10 min - SED		Male.KI.10 min - SED
AMPK_phospho_male_KI_10min_v_sed_adjp0.1.xls	Arachidonic acid metabolism	1.03	0.0444		ABCC1,GPX1	Male	KI	10 min - SED		Male.KI.10 min - SED
AMPK_phospho_male_KI_10min_v_sed_adjp0.1.xls	Coronavirus Replication Pathway	1.03	0.0444		BAG3,DDX1	Male	KI	10 min - SED		Male.KI.10 min - SED
AMPK_phospho_male_KI_10min_v_sed_adjp0.1.xls	Corticotropin Releasing Hormone Signaling	1.02	0.0263	-1	CACNA1S,MAPK3,NOS1,PRKAR2B	Male	KI	10 min - SED	0.0954993	Male.KI.10 min - SED	0.129553
AMPK_phospho_male_KI_10min_v_sed_adjp0.1.xls	Apelin Pancreas Signaling Pathway	1.02	0.0435		PDE3B,PRKAR2B	Male	KI	10 min - SED		Male.KI.10 min - SED
AMPK_phospho_male_KI_10min_v_sed_adjp0.1.xls	Estrogen Receptor Signaling	1.02	0.0196	0.707	CACNA1S,MAPK3,PLCL2,PPP1R12A,PRKAR2B,SOS1,SOS2,UQCRC2	Male	KI	10 min - SED	0.0954993	Male.KI.10 min - SED	0.129553
AMPK_phospho_male_KI_10min_v_sed_adjp0.1.xls	Butyrophilin (BTN) family interactions	1.01	0.111		PPL	Male	KI	10 min - SED		Male.KI.10 min - SED
AMPK_phospho_male_KI_10min_v_sed_adjp0.1.xls	Sphingosine and Sphingosine-1-phosphate Metabolism	1.01	0.111		SGPP1	Male	KI	10 min - SED		Male.KI.10 min - SED
AMPK_phospho_male_KI_10min_v_sed_adjp0.1.xls	TGF-β Signaling	1.01	0.0309		MAPK3,SOS1,SOS2	Male	KI	10 min - SED		Male.KI.10 min - SED
AMPK_phospho_male_KI_10min_v_sed_adjp0.1.xls	Eicosanoid Signaling	0.995	0.0214	-0.447	ABCC1,HSPB1,MAPK3,PLCL2,PRKAR2B,RPS6KA3	Male	KI	10 min - SED	0.101158	Male.KI.10 min - SED	0.136174
AMPK_phospho_male_KI_10min_v_sed_adjp0.1.xls	Epithelial Adherens Junction Signaling	0.973	0.0253	1	AFDN,ARHGAP35,MET,TNS1	Male	KI	10 min - SED	0.106414	Male.KI.10 min - SED	0.142157
AMPK_phospho_male_KI_10min_v_sed_adjp0.1.xls	Transcriptional activity of SMAD2/SMAD3:SMAD4 heterotrimer	0.97	0.0408		MAPK3,TRIM33	Male	KI	10 min - SED		Male.KI.10 min - SED
AMPK_phospho_male_KI_10min_v_sed_adjp0.1.xls	Caspase activation via Dependence Receptors in the absence of ligand	0.966	0.1		APPL1	Male	KI	10 min - SED		Male.KI.10 min - SED
AMPK_phospho_male_KI_10min_v_sed_adjp0.1.xls	Neuropathic Pain Signaling in Dorsal Horn Neurons	0.966	0.0297		MAPK3,PLCL2,PRKAR2B	Male	KI	10 min - SED		Male.KI.10 min - SED
AMPK_phospho_male_KI_10min_v_sed_adjp0.1.xls	Aryl Hydrocarbon Receptor Signaling	0.966	0.0252		HSPB1,MAPK3,NFIA,NFIB	Male	KI	10 min - SED		Male.KI.10 min - SED
AMPK_phospho_male_KI_10min_v_sed_adjp0.1.xls	Signaling by ERBB2	0.956	0.04		GAB1,SOS1	Male	KI	10 min - SED		Male.KI.10 min - SED
AMPK_phospho_male_KI_10min_v_sed_adjp0.1.xls	RNA Polymerase I Transcription	0.956	0.04		CAVIN1,MAPK3	Male	KI	10 min - SED		Male.KI.10 min - SED
AMPK_phospho_male_KI_10min_v_sed_adjp0.1.xls	Hepatic Cholestasis	0.952	0.0224	0.447	ABCC1,MAPK3,NFATC3,PRKAR2B,TJP2	Male	KI	10 min - SED	0.111686	Male.KI.10 min - SED	0.148069
AMPK_phospho_male_KI_10min_v_sed_adjp0.1.xls	Transport of inorganic cations/anions and amino acids/oligopeptides	0.938	0.0288		SLC12A2,SLC43A2,SLC9A8	Male	KI	10 min - SED		Male.KI.10 min - SED
AMPK_phospho_male_KI_10min_v_sed_adjp0.1.xls	Mouse Embryonic Stem Cell Pluripotency	0.938	0.0288		MAPK3,SOS1,SOS2	Male	KI	10 min - SED		Male.KI.10 min - SED
AMPK_phospho_male_KI_10min_v_sed_adjp0.1.xls	Inhibition of ARE-Mediated mRNA Degradation Pathway	0.937	0.0245	1	EXOSC5,MAPK3,PAPOLG,PRKAR2B	Male	KI	10 min - SED	0.115611	Male.KI.10 min - SED	0.151682
AMPK_phospho_male_KI_10min_v_sed_adjp0.1.xls	NAFLD Signaling Pathway	0.935	0.0221	0.447	ACACA,ACACB,AKT1S1,IRS1,TBC1D1	Male	KI	10 min - SED	0.116145	Male.KI.10 min - SED	0.151682
AMPK_phospho_male_KI_10min_v_sed_adjp0.1.xls	HER-2 Signaling in Breast Cancer	0.929	0.022	1	AKT1S1,MAPK3,SOS1,SOS2,TPR	Male	KI	10 min - SED	0.117761	Male.KI.10 min - SED	0.152653
AMPK_phospho_male_KI_10min_v_sed_adjp0.1.xls	Signaling by Leptin	0.927	0.0909		IRS1	Male	KI	10 min - SED		Male.KI.10 min - SED
AMPK_phospho_male_KI_10min_v_sed_adjp0.1.xls	RHO GTPases activate KTN1	0.927	0.0909		KLC2	Male	KI	10 min - SED		Male.KI.10 min - SED
AMPK_phospho_male_KI_10min_v_sed_adjp0.1.xls	Glycogen Degradation II	0.927	0.0909		AGL	Male	KI	10 min - SED		Male.KI.10 min - SED
AMPK_phospho_male_KI_10min_v_sed_adjp0.1.xls	Purine Nucleotides De Novo Biosynthesis II	0.927	0.0909		ADSS1	Male	KI	10 min - SED		Male.KI.10 min - SED
AMPK_phospho_male_KI_10min_v_sed_adjp0.1.xls	WNK Renal Signaling Pathway	0.92	0.0283		IRS1,RPS6KA5,UBR1	Male	KI	10 min - SED		Male.KI.10 min - SED
AMPK_phospho_male_KI_10min_v_sed_adjp0.1.xls	Paxillin Signaling	0.911	0.028		ACTC1,SOS1,SOS2	Male	KI	10 min - SED		Male.KI.10 min - SED
AMPK_phospho_male_KI_10min_v_sed_adjp0.1.xls	PPAR Signaling	0.911	0.028		MAPK3,SOS1,SOS2	Male	KI	10 min - SED		Male.KI.10 min - SED
AMPK_phospho_male_KI_10min_v_sed_adjp0.1.xls	Telomerase Signaling	0.902	0.0278		MAPK3,SOS1,SOS2	Male	KI	10 min - SED		Male.KI.10 min - SED
AMPK_phospho_male_KI_10min_v_sed_adjp0.1.xls	Androgen Signaling	0.895	0.0237		CACNA1S,MAPK3,PRKAR2B,TAF7	Male	KI	10 min - SED		Male.KI.10 min - SED
AMPK_phospho_male_KI_10min_v_sed_adjp0.1.xls	Metabolism of non-coding RNA	0.888	0.0364		NCBP1,TPR	Male	KI	10 min - SED		Male.KI.10 min - SED
AMPK_phospho_male_KI_10min_v_sed_adjp0.1.xls	Glioblastoma Multiforme Signaling	0.882	0.0234	1	MAPK3,PLCL2,SOS1,SOS2	Male	KI	10 min - SED	0.13122	Male.KI.10 min - SED	0.168849
AMPK_phospho_male_KI_10min_v_sed_adjp0.1.xls	cAMP-mediated signaling	0.878	0.0212	0	AKAP11,MAPK3,PDE3B,PRKAR2B,RGS12	Male	KI	10 min - SED	0.132434	Male.KI.10 min - SED	0.169168
AMPK_phospho_male_KI_10min_v_sed_adjp0.1.xls	NRF2-mediated Oxidative Stress Response	0.872	0.0211		ABCC1,ACTC1,DNAJC12,MAPK3,SOD1	Male	KI	10 min - SED		Male.KI.10 min - SED
AMPK_phospho_male_KI_10min_v_sed_adjp0.1.xls	Orexin Signaling Pathway	0.867	0.021	-0.447	AKT1S1,CACNA1S,MAPK3,PLCL2,PRKAR2B	Male	KI	10 min - SED	0.135831	Male.KI.10 min - SED	0.17225
AMPK_phospho_male_KI_10min_v_sed_adjp0.1.xls	Advanced glycosylation endproduct receptor signaling	0.86	0.0769		MAPK3	Male	KI	10 min - SED		Male.KI.10 min - SED
AMPK_phospho_male_KI_10min_v_sed_adjp0.1.xls	Glycogen Degradation III	0.86	0.0769		AGL	Male	KI	10 min - SED		Male.KI.10 min - SED
AMPK_phospho_male_KI_10min_v_sed_adjp0.1.xls	Prostate Cancer Signaling	0.852	0.0263		MAPK3,SOS1,SOS2	Male	KI	10 min - SED		Male.KI.10 min - SED
AMPK_phospho_male_KI_10min_v_sed_adjp0.1.xls	Cancer Drug Resistance by Drug Efflux	0.851	0.0345		ABCC1,MAPK3	Male	KI	10 min - SED		Male.KI.10 min - SED
AMPK_phospho_male_KI_10min_v_sed_adjp0.1.xls	SRP-dependent cotranslational protein targeting to membrane	0.844	0.0261		RPS10,SRP14,SSR3	Male	KI	10 min - SED		Male.KI.10 min - SED
AMPK_phospho_male_KI_10min_v_sed_adjp0.1.xls	Colanic Acid Building Blocks Biosynthesis	0.83	0.0714		MPI	Male	KI	10 min - SED		Male.KI.10 min - SED
AMPK_phospho_male_KI_10min_v_sed_adjp0.1.xls	Neuregulin Signaling	0.828	0.0256		MAPK3,SOS1,SOS2	Male	KI	10 min - SED		Male.KI.10 min - SED
AMPK_phospho_male_KI_10min_v_sed_adjp0.1.xls	Nonsense-Mediated Decay (NMD)	0.828	0.0256		EIF4G1,NCBP1,RPS10	Male	KI	10 min - SED		Male.KI.10 min - SED
AMPK_phospho_male_KI_10min_v_sed_adjp0.1.xls	GPCR-Mediated Nutrient Sensing in Enteroendocrine Cells	0.82	0.0254		CACNA1S,PLCL2,PRKAR2B	Male	KI	10 min - SED		Male.KI.10 min - SED
AMPK_phospho_male_KI_10min_v_sed_adjp0.1.xls	Kinesins	0.816	0.0328		KIF13B,KLC2	Male	KI	10 min - SED		Male.KI.10 min - SED
AMPK_phospho_male_KI_10min_v_sed_adjp0.1.xls	Semaphorin Signaling in Neurons	0.816	0.0328		MAPK3,MET	Male	KI	10 min - SED		Male.KI.10 min - SED
AMPK_phospho_male_KI_10min_v_sed_adjp0.1.xls	Cholecystokinin/Gastrin-mediated Signaling	0.812	0.0252		MAPK3,SOS1,SOS2	Male	KI	10 min - SED		Male.KI.10 min - SED
AMPK_phospho_male_KI_10min_v_sed_adjp0.1.xls	MSP-RON Signaling in Macrophages Pathway	0.812	0.0252		MAPK3,SOS1,SOS2	Male	KI	10 min - SED		Male.KI.10 min - SED
AMPK_phospho_male_KI_10min_v_sed_adjp0.1.xls	UFMylation Signaling Pathway	0.805	0.0323		EIF4G1,EIF4G2	Male	KI	10 min - SED		Male.KI.10 min - SED
AMPK_phospho_male_KI_10min_v_sed_adjp0.1.xls	Docosahexaenoic Acid (DHA) Signaling	0.804	0.02	-1.342	AKT1S1,MAPK3,PLCL2,PRKAR2B,SPTB	Male	KI	10 min - SED	0.157036	Male.KI.10 min - SED	0.197708
AMPK_phospho_male_KI_10min_v_sed_adjp0.1.xls	Assembly of RNA Polymerase III Complex	0.802	0.0667		GTF3C3	Male	KI	10 min - SED		Male.KI.10 min - SED
AMPK_phospho_male_KI_10min_v_sed_adjp0.1.xls	Transcriptional Regulation by MECP2	0.794	0.0317		MET,PVALB	Male	KI	10 min - SED		Male.KI.10 min - SED
AMPK_phospho_male_KI_10min_v_sed_adjp0.1.xls	Thrombopoietin Signaling	0.794	0.0317		MAPK3,SOS1	Male	KI	10 min - SED		Male.KI.10 min - SED
AMPK_phospho_male_KI_10min_v_sed_adjp0.1.xls	Semaphorin interactions	0.783	0.0312		ARHGAP35,MET	Male	KI	10 min - SED		Male.KI.10 min - SED
AMPK_phospho_male_KI_10min_v_sed_adjp0.1.xls	Cardiac Hypertrophy Signaling (Enhanced)	0.778	0.0166	1	CACNA1S,HSPB1,MAPK3,NFATC3,PDE3B,PLCL2,PRKAR2B,RPS6KA5,RYR1	Male	KI	10 min - SED	0.166725	Male.KI.10 min - SED	0.208406
AMPK_phospho_male_KI_10min_v_sed_adjp0.1.xls	Granzyme B Signaling	0.777	0.0625		DFFA	Male	KI	10 min - SED		Male.KI.10 min - SED
AMPK_phospho_male_KI_10min_v_sed_adjp0.1.xls	Superpathway of Citrulline Metabolism	0.777	0.0625		NOS1	Male	KI	10 min - SED		Male.KI.10 min - SED
AMPK_phospho_male_KI_10min_v_sed_adjp0.1.xls	Pulmonary Fibrosis Idiopathic Signaling Pathway	0.773	0.0184	2.236	ACTC1,MAPK3,RPS6KA3,RPS6KA5,SOS1,SOS2	Male	KI	10 min - SED	0.168655	Male.KI.10 min - SED	0.209324
AMPK_phospho_male_KI_10min_v_sed_adjp0.1.xls	Glioma Signaling	0.768	0.024		MAPK3,SOS1,SOS2	Male	KI	10 min - SED		Male.KI.10 min - SED
AMPK_phospho_male_KI_10min_v_sed_adjp0.1.xls	WNT/Ca+ pathway	0.762	0.0303		NFATC3,PLCL2	Male	KI	10 min - SED		Male.KI.10 min - SED
AMPK_phospho_male_KI_10min_v_sed_adjp0.1.xls	Gαs Signaling	0.761	0.0238		MAPK3,PRKAR2B,RYR1	Male	KI	10 min - SED		Male.KI.10 min - SED
AMPK_phospho_male_KI_10min_v_sed_adjp0.1.xls	Endocannabinoid Developing Neuron Pathway	0.754	0.0236		AKT1S1,MAPK3,PRKAR2B	Male	KI	10 min - SED		Male.KI.10 min - SED
AMPK_phospho_male_KI_10min_v_sed_adjp0.1.xls	Signaling by Activin	0.753	0.0588		MAPK3	Male	KI	10 min - SED		Male.KI.10 min - SED
AMPK_phospho_male_KI_10min_v_sed_adjp0.1.xls	Germ layer formation at gastrulation	0.753	0.0588		TRIM33	Male	KI	10 min - SED		Male.KI.10 min - SED
AMPK_phospho_male_KI_10min_v_sed_adjp0.1.xls	1D-myo-inositol Hexakisphosphate Biosynthesis II (Mammalian)	0.753	0.0588		ITPKB	Male	KI	10 min - SED		Male.KI.10 min - SED
AMPK_phospho_male_KI_10min_v_sed_adjp0.1.xls	D-myo-inositol (1,3,4)-trisphosphate Biosynthesis	0.753	0.0588		ITPKB	Male	KI	10 min - SED		Male.KI.10 min - SED
AMPK_phospho_male_KI_10min_v_sed_adjp0.1.xls	Mitotic Roles of Polo-Like Kinase	0.752	0.0299		PTTG1,SLK	Male	KI	10 min - SED		Male.KI.10 min - SED
AMPK_phospho_male_KI_10min_v_sed_adjp0.1.xls	Acetylcholine Receptor Signaling Pathway	0.744	0.0206	0	CACNA1S,MAPK3,PLCL2,PRKAR2B	Male	KI	10 min - SED	0.180302	Male.KI.10 min - SED	0.222203
AMPK_phospho_male_KI_10min_v_sed_adjp0.1.xls	Role of JAK1 and JAK3 in γc Cytokine Signaling	0.733	0.029		IRS1,MAPK3	Male	KI	10 min - SED		Male.KI.10 min - SED
AMPK_phospho_male_KI_10min_v_sed_adjp0.1.xls	Ferroptosis Signaling Pathway	0.727	0.0229		ACACA,HSPB1,MAPK3	Male	KI	10 min - SED		Male.KI.10 min - SED
AMPK_phospho_male_KI_10min_v_sed_adjp0.1.xls	Natural Killer Cell Signaling	0.723	0.0202	2	MAPK3,NFATC3,SOS1,SOS2	Male	KI	10 min - SED	0.189234	Male.KI.10 min - SED	0.231581
AMPK_phospho_male_KI_10min_v_sed_adjp0.1.xls	P2Y Purinergic Receptor Signaling Pathway	0.714	0.0226		MAPK3,PLCL2,PRKAR2B	Male	KI	10 min - SED		Male.KI.10 min - SED
AMPK_phospho_male_KI_10min_v_sed_adjp0.1.xls	PI3K/AKT Signaling	0.712	0.02		GAB1,MAPK3,SOS1,SOS2	Male	KI	10 min - SED		Male.KI.10 min - SED
AMPK_phospho_male_KI_10min_v_sed_adjp0.1.xls	RHO GTPases activate CIT	0.709	0.0526		PPP1R12A	Male	KI	10 min - SED		Male.KI.10 min - SED
AMPK_phospho_male_KI_10min_v_sed_adjp0.1.xls	RHO GTPases Activate ROCKs	0.709	0.0526		PPP1R12A	Male	KI	10 min - SED		Male.KI.10 min - SED
AMPK_phospho_male_KI_10min_v_sed_adjp0.1.xls	Regulation of TP53 Activity through Methylation	0.709	0.0526		JMY	Male	KI	10 min - SED		Male.KI.10 min - SED
AMPK_phospho_male_KI_10min_v_sed_adjp0.1.xls	CCR3 Signaling in Eosinophils	0.708	0.0224		MAPK3,MYLK,PPP1R12A	Male	KI	10 min - SED		Male.KI.10 min - SED
AMPK_phospho_male_KI_10min_v_sed_adjp0.1.xls	Colorectal Cancer Metastasis Signaling	0.706	0.0185	1.342	APPL1,MAPK3,PRKAR2B,SOS1,SOS2	Male	KI	10 min - SED	0.196789	Male.KI.10 min - SED	0.238059
AMPK_phospho_male_KI_10min_v_sed_adjp0.1.xls	Ephrin B Signaling	0.705	0.0278		ITSN1,MAPK3	Male	KI	10 min - SED		Male.KI.10 min - SED
AMPK_phospho_male_KI_10min_v_sed_adjp0.1.xls	Hepatic Fibrosis Signaling Pathway	0.702	0.0168	2.646	CACNA1S,MAPK3,MYLK,PRKAR2B,SOS1,SOS2,TTN	Male	KI	10 min - SED	0.198609	Male.KI.10 min - SED	0.238059
AMPK_phospho_male_KI_10min_v_sed_adjp0.1.xls	Ephrin Receptor Signaling	0.702	0.0198	1	ITSN1,MAPK3,SOS1,SOS2	Male	KI	10 min - SED	0.198609	Male.KI.10 min - SED	0.238059
AMPK_phospho_male_KI_10min_v_sed_adjp0.1.xls	Senescence-Associated Secretory Phenotype (SASP)	0.695	0.0274		MAPK3,RPS6KA3	Male	KI	10 min - SED		Male.KI.10 min - SED
AMPK_phospho_male_KI_10min_v_sed_adjp0.1.xls	Extra-nuclear estrogen signaling	0.695	0.0274		HSPB1,MAPK3	Male	KI	10 min - SED		Male.KI.10 min - SED
AMPK_phospho_male_KI_10min_v_sed_adjp0.1.xls	Apelin Liver Signaling Pathway	0.689	0.05		IRS1	Male	KI	10 min - SED		Male.KI.10 min - SED
AMPK_phospho_male_KI_10min_v_sed_adjp0.1.xls	White Adipose Tissue Browning Pathway	0.682	0.0217		CACNA1S,CAMKK2,PRKAR2B	Male	KI	10 min - SED		Male.KI.10 min - SED
AMPK_phospho_male_KI_10min_v_sed_adjp0.1.xls	GPCR-Mediated Integration of Enteroendocrine Signaling Exemplified by an L Cell	0.678	0.0267		PLCL2,PRKAR2B	Male	KI	10 min - SED		Male.KI.10 min - SED
AMPK_phospho_male_KI_10min_v_sed_adjp0.1.xls	Role of Tissue Factor in Cancer	0.677	0.0193	1	MAPK3,MET,RPS6KA3,RPS6KA5	Male	KI	10 min - SED	0.210378	Male.KI.10 min - SED	0.25045
AMPK_phospho_male_KI_10min_v_sed_adjp0.1.xls	GABAergic Receptor Signaling Pathway (Enhanced)	0.676	0.0216		CACNA1S,PRKAR2B,SLC12A2	Male	KI	10 min - SED		Male.KI.10 min - SED
AMPK_phospho_male_KI_10min_v_sed_adjp0.1.xls	Interleukin-7 signaling	0.67	0.0476		IRS1	Male	KI	10 min - SED		Male.KI.10 min - SED
AMPK_phospho_male_KI_10min_v_sed_adjp0.1.xls	Angiopoietin Signaling	0.669	0.0263		SOS1,TNIP1	Male	KI	10 min - SED		Male.KI.10 min - SED
AMPK_phospho_male_KI_10min_v_sed_adjp0.1.xls	Role of Chondrocytes in Rheumatoid Arthritis Signaling Pathway	0.664	0.0213		AKT1S1,CAMKK2,MAPK3	Male	KI	10 min - SED		Male.KI.10 min - SED
AMPK_phospho_male_KI_10min_v_sed_adjp0.1.xls	RAR Activation	0.662	0.0163	0.378	CSNK2B,MAPK3,PDE3B,PRKAR2B,RPS6KA5,SORBS3,TNIP1	Male	KI	10 min - SED	0.217771	Male.KI.10 min - SED	0.257499
AMPK_phospho_male_KI_10min_v_sed_adjp0.1.xls	Antiproliferative Role of Somatostatin Receptor 2	0.661	0.026		MAPK3,NOS1	Male	KI	10 min - SED		Male.KI.10 min - SED
AMPK_phospho_male_KI_10min_v_sed_adjp0.1.xls	Interconversion of nucleotide di- and triphosphates	0.653	0.0455		AK1	Male	KI	10 min - SED		Male.KI.10 min - SED
AMPK_phospho_male_KI_10min_v_sed_adjp0.1.xls	RHO GTPases Activate NADPH Oxidases	0.653	0.0455		MAPK3	Male	KI	10 min - SED		Male.KI.10 min - SED
AMPK_phospho_male_KI_10min_v_sed_adjp0.1.xls	Superpathway of D-myo-inositol (1,4,5)-trisphosphate Metabolism	0.653	0.0455		ITPKB	Male	KI	10 min - SED		Male.KI.10 min - SED
AMPK_phospho_male_KI_10min_v_sed_adjp0.1.xls	Axonal Guidance Signaling	0.645	0.0157		ITSN1,MAPK3,MET,NFATC3,PLCL2,PRKAR2B,SOS1,SOS2	Male	KI	10 min - SED		Male.KI.10 min - SED
AMPK_phospho_male_KI_10min_v_sed_adjp0.1.xls	IL-3 Signaling	0.645	0.0253		MAPK3,SOS1	Male	KI	10 min - SED		Male.KI.10 min - SED
AMPK_phospho_male_KI_10min_v_sed_adjp0.1.xls	Maturity Onset Diabetes of Young (MODY) Signaling	0.645	0.0253		APPL1,CACNA1S	Male	KI	10 min - SED		Male.KI.10 min - SED
AMPK_phospho_male_KI_10min_v_sed_adjp0.1.xls	Thyroid Cancer Signaling	0.645	0.0253		IRS1,MAPK3	Male	KI	10 min - SED		Male.KI.10 min - SED
AMPK_phospho_male_KI_10min_v_sed_adjp0.1.xls	Role of MAPK Signaling in Inhibiting the Pathogenesis of Influenza	0.645	0.0253		MAPK3,RPS6KA3	Male	KI	10 min - SED		Male.KI.10 min - SED
AMPK_phospho_male_KI_10min_v_sed_adjp0.1.xls	RAF-independent MAPK1/3 activation	0.636	0.0435		MAPK3	Male	KI	10 min - SED		Male.KI.10 min - SED
AMPK_phospho_male_KI_10min_v_sed_adjp0.1.xls	Signaling by NODAL	0.636	0.0435		MAPK3	Male	KI	10 min - SED		Male.KI.10 min - SED
AMPK_phospho_male_KI_10min_v_sed_adjp0.1.xls	Metabolism of porphyrins	0.636	0.0435		ABCC1	Male	KI	10 min - SED		Male.KI.10 min - SED
AMPK_phospho_male_KI_10min_v_sed_adjp0.1.xls	Nephrin family interactions	0.636	0.0435		SPTAN1	Male	KI	10 min - SED		Male.KI.10 min - SED
AMPK_phospho_male_KI_10min_v_sed_adjp0.1.xls	Pyrimidine Deoxyribonucleotides De Novo Biosynthesis I	0.636	0.0435		AK1	Male	KI	10 min - SED		Male.KI.10 min - SED
AMPK_phospho_male_KI_10min_v_sed_adjp0.1.xls	Chemokine Signaling	0.629	0.0247		MAPK3,PPP1R12A	Male	KI	10 min - SED		Male.KI.10 min - SED
AMPK_phospho_male_KI_10min_v_sed_adjp0.1.xls	Sirtuin Signaling Pathway	0.624	0.0172		ACLY,MAPK3,SOD1,TOMM34,UQCRC2	Male	KI	10 min - SED		Male.KI.10 min - SED
AMPK_phospho_male_KI_10min_v_sed_adjp0.1.xls	Glycogen metabolism	0.62	0.0417		AGL	Male	KI	10 min - SED		Male.KI.10 min - SED
AMPK_phospho_male_KI_10min_v_sed_adjp0.1.xls	IL-22 Signaling	0.62	0.0417		MAPK3	Male	KI	10 min - SED		Male.KI.10 min - SED
AMPK_phospho_male_KI_10min_v_sed_adjp0.1.xls	Tumoricidal Function of Hepatic Natural Killer Cells	0.62	0.0417		DFFA	Male	KI	10 min - SED		Male.KI.10 min - SED
AMPK_phospho_male_KI_10min_v_sed_adjp0.1.xls	Semaphorin Neuronal Repulsive Signaling Pathway	0.613	0.02		MAPT,PPP1R12A,PRKAR2B	Male	KI	10 min - SED		Male.KI.10 min - SED
AMPK_phospho_male_KI_10min_v_sed_adjp0.1.xls	Insulin processing	0.604	0.04		EXOC7	Male	KI	10 min - SED		Male.KI.10 min - SED
AMPK_phospho_male_KI_10min_v_sed_adjp0.1.xls	BAG2 Signaling Pathway	0.599	0.0235		MAPK3,MAPT	Male	KI	10 min - SED		Male.KI.10 min - SED
AMPK_phospho_male_KI_10min_v_sed_adjp0.1.xls	Type II Diabetes Mellitus Signaling	0.597	0.0196		CACNA1S,IRS1,MAPK3	Male	KI	10 min - SED		Male.KI.10 min - SED
AMPK_phospho_male_KI_10min_v_sed_adjp0.1.xls	Platelet homeostasis	0.592	0.0233		NOS1,STIM1	Male	KI	10 min - SED		Male.KI.10 min - SED
AMPK_phospho_male_KI_10min_v_sed_adjp0.1.xls	WNT ligand biogenesis and trafficking	0.59	0.0385		SNX3	Male	KI	10 min - SED		Male.KI.10 min - SED
AMPK_phospho_male_KI_10min_v_sed_adjp0.1.xls	IL-17A Signaling in Gastric Cells	0.59	0.0385		MAPK3	Male	KI	10 min - SED		Male.KI.10 min - SED
AMPK_phospho_male_KI_10min_v_sed_adjp0.1.xls	Relaxin Signaling	0.587	0.0194		MAPK3,PDE3B,PRKAR2B	Male	KI	10 min - SED		Male.KI.10 min - SED
AMPK_phospho_male_KI_10min_v_sed_adjp0.1.xls	Sphingolipid metabolism	0.585	0.023		OSBP,SGPP1	Male	KI	10 min - SED		Male.KI.10 min - SED
AMPK_phospho_male_KI_10min_v_sed_adjp0.1.xls	Integrin signaling	0.575	0.037		SOS1	Male	KI	10 min - SED		Male.KI.10 min - SED
AMPK_phospho_male_KI_10min_v_sed_adjp0.1.xls	ATF4 activates genes in response to endoplasmic reticulum stress	0.575	0.037		EXOSC5	Male	KI	10 min - SED		Male.KI.10 min - SED
AMPK_phospho_male_KI_10min_v_sed_adjp0.1.xls	Opioid Signalling	0.564	0.0222		CAMKK2,PRKAR2B	Male	KI	10 min - SED		Male.KI.10 min - SED
AMPK_phospho_male_KI_10min_v_sed_adjp0.1.xls	Signaling by ALK	0.562	0.0357		IRS1	Male	KI	10 min - SED		Male.KI.10 min - SED
AMPK_phospho_male_KI_10min_v_sed_adjp0.1.xls	Glutathione Redox Reactions I	0.562	0.0357		GPX1	Male	KI	10 min - SED		Male.KI.10 min - SED
AMPK_phospho_male_KI_10min_v_sed_adjp0.1.xls	CDP-diacylglycerol Biosynthesis I	0.562	0.0357		CDS2	Male	KI	10 min - SED		Male.KI.10 min - SED
AMPK_phospho_male_KI_10min_v_sed_adjp0.1.xls	Ceramide Signaling	0.557	0.022		KSR1,MAPK3	Male	KI	10 min - SED		Male.KI.10 min - SED
AMPK_phospho_male_KI_10min_v_sed_adjp0.1.xls	G-Protein Coupled Receptor Signaling	0.553	0.0142	1.265	GPRC5B,MAPK3,MYLK,NFATC3,PDE3B,PRKAR2B,RGS12,SOS1,SOS2,TTN	Male	KI	10 min - SED	0.279898	Male.KI.10 min - SED	0.328739
AMPK_phospho_male_KI_10min_v_sed_adjp0.1.xls	Cell junction organization	0.551	0.0217		AFDN,PLEC	Male	KI	10 min - SED		Male.KI.10 min - SED
AMPK_phospho_male_KI_10min_v_sed_adjp0.1.xls	Sertoli Cell-Germ Cell Junction Signaling Pathway (Enhanced)	0.55	0.0169	-1	ACTC1,AFDN,MAPK3,PRKAR2B	Male	KI	10 min - SED	0.281838	Male.KI.10 min - SED	0.328811
AMPK_phospho_male_KI_10min_v_sed_adjp0.1.xls	Myogenesis	0.549	0.0345		SPAG9	Male	KI	10 min - SED		Male.KI.10 min - SED
AMPK_phospho_male_KI_10min_v_sed_adjp0.1.xls	mRNA Capping	0.549	0.0345		NCBP1	Male	KI	10 min - SED		Male.KI.10 min - SED
AMPK_phospho_male_KI_10min_v_sed_adjp0.1.xls	Processing of Capped Intronless Pre-mRNA	0.549	0.0345		NCBP1	Male	KI	10 min - SED		Male.KI.10 min - SED
AMPK_phospho_male_KI_10min_v_sed_adjp0.1.xls	EGR2 and SOX10-mediated initiation of Schwann cell myelination	0.549	0.0345		DAG1	Male	KI	10 min - SED		Male.KI.10 min - SED
AMPK_phospho_male_KI_10min_v_sed_adjp0.1.xls	Regulation of TP53 Activity through Phosphorylation	0.544	0.0215		CSNK2B,TAF7	Male	KI	10 min - SED		Male.KI.10 min - SED
AMPK_phospho_male_KI_10min_v_sed_adjp0.1.xls	Phagosome Maturation	0.543	0.0183		DYNC1LI2,DYNC2I1,NOS1	Male	KI	10 min - SED		Male.KI.10 min - SED
AMPK_phospho_male_KI_10min_v_sed_adjp0.1.xls	Fcγ Receptor-mediated Phagocytosis in Macrophages and Monocytes	0.538	0.0213		ACTC1,MAPK3	Male	KI	10 min - SED		Male.KI.10 min - SED
AMPK_phospho_male_KI_10min_v_sed_adjp0.1.xls	Mitophagy	0.537	0.0333		CSNK2B	Male	KI	10 min - SED		Male.KI.10 min - SED
AMPK_phospho_male_KI_10min_v_sed_adjp0.1.xls	Phosphatidylglycerol Biosynthesis II (Non-plastidic)	0.537	0.0333		CDS2	Male	KI	10 min - SED		Male.KI.10 min - SED
AMPK_phospho_male_KI_10min_v_sed_adjp0.1.xls	Eukaryotic Translation Elongation	0.532	0.0211		EEF1G,RPS10	Male	KI	10 min - SED		Male.KI.10 min - SED
AMPK_phospho_male_KI_10min_v_sed_adjp0.1.xls	Bile acid and bile salt metabolism	0.525	0.0323		OSBP	Male	KI	10 min - SED		Male.KI.10 min - SED
AMPK_phospho_male_KI_10min_v_sed_adjp0.1.xls	Asparagine N-linked glycosylation	0.525	0.0323		MPI	Male	KI	10 min - SED		Male.KI.10 min - SED
AMPK_phospho_male_KI_10min_v_sed_adjp0.1.xls	RHO GTPases activate IQGAPs	0.525	0.0323		CLIP1	Male	KI	10 min - SED		Male.KI.10 min - SED
AMPK_phospho_male_KI_10min_v_sed_adjp0.1.xls	Sonic Hedgehog Signaling	0.525	0.0323		PRKAR2B	Male	KI	10 min - SED		Male.KI.10 min - SED
AMPK_phospho_male_KI_10min_v_sed_adjp0.1.xls	Neutrophil degranulation	0.525	0.0147	1.134	ACLY,AGL,CSNK2B,PADI2,SPTAN1,SRP14,TOM1	Male	KI	10 min - SED	0.298538	Male.KI.10 min - SED	0.345988
AMPK_phospho_male_KI_10min_v_sed_adjp0.1.xls	Salvage Pathways of Pyrimidine Ribonucleotides	0.519	0.0206		AK1,MAPK3	Male	KI	10 min - SED		Male.KI.10 min - SED
AMPK_phospho_male_KI_10min_v_sed_adjp0.1.xls	Signaling by the B Cell Receptor (BCR)	0.516	0.0176		NFATC3,SOS1,STIM1	Male	KI	10 min - SED		Male.KI.10 min - SED
AMPK_phospho_male_KI_10min_v_sed_adjp0.1.xls	Germ Cell-Sertoli Cell Junction Signaling	0.516	0.0176		ACTC1,AFDN,MAPK3	Male	KI	10 min - SED		Male.KI.10 min - SED
AMPK_phospho_male_KI_10min_v_sed_adjp0.1.xls	Thrombin signalling through proteinase activated receptors (PARs)	0.513	0.0312		MAPK3	Male	KI	10 min - SED		Male.KI.10 min - SED
AMPK_phospho_male_KI_10min_v_sed_adjp0.1.xls	Ribonucleotide Reductase Signaling Pathway	0.511	0.0175		AKT1S1,MAPK3,MET	Male	KI	10 min - SED		Male.KI.10 min - SED
AMPK_phospho_male_KI_10min_v_sed_adjp0.1.xls	WNT/β-catenin Signaling	0.498	0.0172		APPL1,CSNK2B,MARK2	Male	KI	10 min - SED		Male.KI.10 min - SED
AMPK_phospho_male_KI_10min_v_sed_adjp0.1.xls	Oncogene Induced Senescence	0.492	0.0294		MAPK3	Male	KI	10 min - SED		Male.KI.10 min - SED
AMPK_phospho_male_KI_10min_v_sed_adjp0.1.xls	SUMOylation of SUMOylation proteins	0.492	0.0294		TPR	Male	KI	10 min - SED		Male.KI.10 min - SED
AMPK_phospho_male_KI_10min_v_sed_adjp0.1.xls	4-1BB Signaling in T Lymphocytes	0.492	0.0294		MAPK3	Male	KI	10 min - SED		Male.KI.10 min - SED
AMPK_phospho_male_KI_10min_v_sed_adjp0.1.xls	Erythropoietin Signaling Pathway	0.49	0.017		MAPK3,SOS1,SOS2	Male	KI	10 min - SED		Male.KI.10 min - SED
AMPK_phospho_male_KI_10min_v_sed_adjp0.1.xls	Integration of energy metabolism	0.485	0.0194		ACLY,PRKAR2B	Male	KI	10 min - SED		Male.KI.10 min - SED
AMPK_phospho_male_KI_10min_v_sed_adjp0.1.xls	Mitotic Prophase	0.485	0.0194		MAPK3,TPR	Male	KI	10 min - SED		Male.KI.10 min - SED
AMPK_phospho_male_KI_10min_v_sed_adjp0.1.xls	Protein Sorting Signaling Pathway	0.482	0.0169		PRKAR2B,SNX1,SNX3	Male	KI	10 min - SED		Male.KI.10 min - SED
AMPK_phospho_male_KI_10min_v_sed_adjp0.1.xls	Transcriptional Regulation by NPAS4	0.481	0.0286		MAPK3	Male	KI	10 min - SED		Male.KI.10 min - SED
AMPK_phospho_male_KI_10min_v_sed_adjp0.1.xls	IL-9 Signaling	0.481	0.0286		IRS1	Male	KI	10 min - SED		Male.KI.10 min - SED
AMPK_phospho_male_KI_10min_v_sed_adjp0.1.xls	Sperm Motility	0.475	0.0156		MET,PLCL2,PRKAR2B,SLC12A2	Male	KI	10 min - SED		Male.KI.10 min - SED
AMPK_phospho_male_KI_10min_v_sed_adjp0.1.xls	RHO GTPases Activate WASPs and WAVEs	0.471	0.0278		MAPK3	Male	KI	10 min - SED		Male.KI.10 min - SED
AMPK_phospho_male_KI_10min_v_sed_adjp0.1.xls	FLT3 Signaling	0.471	0.0278		SOS1	Male	KI	10 min - SED		Male.KI.10 min - SED
AMPK_phospho_male_KI_10min_v_sed_adjp0.1.xls	MIF-mediated Glucocorticoid Regulation	0.471	0.0278		MAPK3	Male	KI	10 min - SED		Male.KI.10 min - SED
AMPK_phospho_male_KI_10min_v_sed_adjp0.1.xls	Glucocorticoid Receptor Signaling	0.464	0.0137		DCAF6,MAPK3,NFATC3,RPS6KA5,SOS1,SOS2,TAF7,UQCRC2	Male	KI	10 min - SED		Male.KI.10 min - SED
AMPK_phospho_male_KI_10min_v_sed_adjp0.1.xls	Gene and protein expression by JAK-STAT signaling after IL-12 stimulation	0.462	0.027		SOD1	Male	KI	10 min - SED		Male.KI.10 min - SED
AMPK_phospho_male_KI_10min_v_sed_adjp0.1.xls	Ion channel transport	0.462	0.0164		CLCN1,RYR1,TPCN1	Male	KI	10 min - SED		Male.KI.10 min - SED
AMPK_phospho_male_KI_10min_v_sed_adjp0.1.xls	Deubiquitination	0.455	0.0152	1	SNX3,TNIP1,USP20,USP24	Male	KI	10 min - SED	0.350752	Male.KI.10 min - SED	0.403826
AMPK_phospho_male_KI_10min_v_sed_adjp0.1.xls	Acute Phase Response Signaling	0.454	0.0162		MAPK3,SOS1,SOS2	Male	KI	10 min - SED		Male.KI.10 min - SED
AMPK_phospho_male_KI_10min_v_sed_adjp0.1.xls	α-Adrenergic Signaling	0.453	0.0183		MAPK3,PRKAR2B	Male	KI	10 min - SED		Male.KI.10 min - SED
AMPK_phospho_male_KI_10min_v_sed_adjp0.1.xls	SUMOylation of ubiquitinylation proteins	0.453	0.0263		TPR	Male	KI	10 min - SED		Male.KI.10 min - SED
AMPK_phospho_male_KI_10min_v_sed_adjp0.1.xls	Pyrimidine Ribonucleotides Interconversion	0.435	0.025		AK1	Male	KI	10 min - SED		Male.KI.10 min - SED
AMPK_phospho_male_KI_10min_v_sed_adjp0.1.xls	Antioxidant Action of Vitamin C	0.429	0.0175		MAPK3,PLCL2	Male	KI	10 min - SED		Male.KI.10 min - SED
AMPK_phospho_male_KI_10min_v_sed_adjp0.1.xls	Role of MAPK Signaling in Promoting the Pathogenesis of Influenza	0.429	0.0175		MAPK3,RPS6KA3	Male	KI	10 min - SED		Male.KI.10 min - SED
AMPK_phospho_male_KI_10min_v_sed_adjp0.1.xls	Cell Cycle Checkpoints	0.427	0.0147	-1	CLASP1,CLASP2,CLIP1,DYNC1LI2	Male	KI	10 min - SED	0.374111	Male.KI.10 min - SED	0.427904
AMPK_phospho_male_KI_10min_v_sed_adjp0.1.xls	Activation of gene expression by SREBF (SREBP)	0.426	0.0244		ACACB	Male	KI	10 min - SED		Male.KI.10 min - SED
AMPK_phospho_male_KI_10min_v_sed_adjp0.1.xls	Mechanisms of Viral Exit from Host Cells	0.426	0.0244		ACTC1	Male	KI	10 min - SED		Male.KI.10 min - SED
AMPK_phospho_male_KI_10min_v_sed_adjp0.1.xls	Leukocyte Extravasation Signaling	0.424	0.0155		ACTC1,AFDN,ARHGAP35	Male	KI	10 min - SED		Male.KI.10 min - SED
AMPK_phospho_male_KI_10min_v_sed_adjp0.1.xls	Sleep NREM Signaling Pathway	0.424	0.0174		MAPK3,PRKAR2B	Male	KI	10 min - SED		Male.KI.10 min - SED
AMPK_phospho_male_KI_10min_v_sed_adjp0.1.xls	Bladder Cancer Signaling	0.419	0.0172		MAPK3,RPS6KA5	Male	KI	10 min - SED		Male.KI.10 min - SED
AMPK_phospho_male_KI_10min_v_sed_adjp0.1.xls	DAP12 interactions	0.418	0.0238		SOS1	Male	KI	10 min - SED		Male.KI.10 min - SED
AMPK_phospho_male_KI_10min_v_sed_adjp0.1.xls	April Mediated Signaling	0.418	0.0238		NFATC3	Male	KI	10 min - SED		Male.KI.10 min - SED
AMPK_phospho_male_KI_10min_v_sed_adjp0.1.xls	Signaling by SCF-KIT	0.41	0.0233		SOS1	Male	KI	10 min - SED		Male.KI.10 min - SED
AMPK_phospho_male_KI_10min_v_sed_adjp0.1.xls	Vasopressin regulates renal water homeostasis via Aquaporins	0.41	0.0233		PRKAR2B	Male	KI	10 min - SED		Male.KI.10 min - SED
AMPK_phospho_male_KI_10min_v_sed_adjp0.1.xls	Aggrephagy	0.41	0.0233		DYNC1LI2	Male	KI	10 min - SED		Male.KI.10 min - SED
AMPK_phospho_male_KI_10min_v_sed_adjp0.1.xls	B Cell Activating Factor Signaling	0.41	0.0233		NFATC3	Male	KI	10 min - SED		Male.KI.10 min - SED
AMPK_phospho_male_KI_10min_v_sed_adjp0.1.xls	Virus Entry via Endocytic Pathways	0.41	0.0169		ACTC1,ITSN1	Male	KI	10 min - SED		Male.KI.10 min - SED
AMPK_phospho_male_KI_10min_v_sed_adjp0.1.xls	Oxytocin in Brain Signaling Pathway	0.404	0.0151		CACNA1S,CAMKK2,MAPK3	Male	KI	10 min - SED		Male.KI.10 min - SED
AMPK_phospho_male_KI_10min_v_sed_adjp0.1.xls	Pulmonary Healing Signaling Pathway	0.404	0.0151		MAPK3,SOS1,SOS2	Male	KI	10 min - SED		Male.KI.10 min - SED
AMPK_phospho_male_KI_10min_v_sed_adjp0.1.xls	MIF Regulation of Innate Immunity	0.403	0.0227		MAPK3	Male	KI	10 min - SED		Male.KI.10 min - SED
AMPK_phospho_male_KI_10min_v_sed_adjp0.1.xls	BER (Base Excision Repair) Pathway	0.403	0.0227		MAPK3	Male	KI	10 min - SED		Male.KI.10 min - SED
AMPK_phospho_male_KI_10min_v_sed_adjp0.1.xls	Sphingosine-1-phosphate Signaling	0.401	0.0167		MAPK3,PLCL2	Male	KI	10 min - SED		Male.KI.10 min - SED
AMPK_phospho_male_KI_10min_v_sed_adjp0.1.xls	Adrenergic Receptor Signaling Pathway (Enhanced)	0.4	0.015		CACNA1S,PLCL2,PRKAR2B	Male	KI	10 min - SED		Male.KI.10 min - SED
AMPK_phospho_male_KI_10min_v_sed_adjp0.1.xls	SUMOylation of DNA replication proteins	0.395	0.0222		TPR	Male	KI	10 min - SED		Male.KI.10 min - SED
AMPK_phospho_male_KI_10min_v_sed_adjp0.1.xls	GPER1 signaling	0.395	0.0222		PRKAR2B	Male	KI	10 min - SED		Male.KI.10 min - SED
AMPK_phospho_male_KI_10min_v_sed_adjp0.1.xls	Eukaryotic Translation Initiation	0.393	0.0164		EIF4G1,RPS10	Male	KI	10 min - SED		Male.KI.10 min - SED
AMPK_phospho_male_KI_10min_v_sed_adjp0.1.xls	Neuroprotective Role of THOP1 in Alzheimer's Disease	0.393	0.0164		MAPT,PRKAR2B	Male	KI	10 min - SED		Male.KI.10 min - SED
AMPK_phospho_male_KI_10min_v_sed_adjp0.1.xls	Intra-Golgi and retrograde Golgi-to-ER traffic	0.39	0.0148		DYNC1LI2,KIF13B,KLC2	Male	KI	10 min - SED		Male.KI.10 min - SED
AMPK_phospho_male_KI_10min_v_sed_adjp0.1.xls	CLEAR Signaling Pathway	0.39	0.014	-1	AKT1S1,BNIP3,MAPK3,TFEB	Male	KI	10 min - SED	0.40738	Male.KI.10 min - SED	0.459945
AMPK_phospho_male_KI_10min_v_sed_adjp0.1.xls	Cachexia Signaling Pathway	0.39	0.0136	0.447	IRS1,MAPK3,PDE3B,PRKAR2B,RYR1	Male	KI	10 min - SED	0.40738	Male.KI.10 min - SED	0.459945
AMPK_phospho_male_KI_10min_v_sed_adjp0.1.xls	Interleukin-2 family signaling	0.388	0.0217		SOS1	Male	KI	10 min - SED		Male.KI.10 min - SED
AMPK_phospho_male_KI_10min_v_sed_adjp0.1.xls	SUMOylation of RNA binding proteins	0.388	0.0217		TPR	Male	KI	10 min - SED		Male.KI.10 min - SED
AMPK_phospho_male_KI_10min_v_sed_adjp0.1.xls	tRNA Splicing	0.388	0.0217		PDE3B	Male	KI	10 min - SED		Male.KI.10 min - SED
AMPK_phospho_male_KI_10min_v_sed_adjp0.1.xls	Fc epsilon receptor (FCERI) signaling	0.381	0.0146		MAPK3,NFATC3,SOS1	Male	KI	10 min - SED		Male.KI.10 min - SED
AMPK_phospho_male_KI_10min_v_sed_adjp0.1.xls	Heme signaling	0.381	0.0213		CRTC3	Male	KI	10 min - SED		Male.KI.10 min - SED
AMPK_phospho_male_KI_10min_v_sed_adjp0.1.xls	nNOS Signaling in Neurons	0.381	0.0213		NOS1	Male	KI	10 min - SED		Male.KI.10 min - SED
AMPK_phospho_male_KI_10min_v_sed_adjp0.1.xls	MHC class II antigen presentation	0.376	0.0159		DYNC1LI2,KLC2	Male	KI	10 min - SED		Male.KI.10 min - SED
AMPK_phospho_male_KI_10min_v_sed_adjp0.1.xls	TR/RXR Activation	0.368	0.0156		ACACA,PDE3B	Male	KI	10 min - SED		Male.KI.10 min - SED
AMPK_phospho_male_KI_10min_v_sed_adjp0.1.xls	TP53 Regulates Transcription of Cell Cycle Genes	0.367	0.0204		TNKS1BP1	Male	KI	10 min - SED		Male.KI.10 min - SED
AMPK_phospho_male_KI_10min_v_sed_adjp0.1.xls	Histone Modification Signaling Pathway	0.364	0.0136	1	CSNK2B,KDM2B,RPS6KA5,TRIM33	Male	KI	10 min - SED	0.432514	Male.KI.10 min - SED	0.485192
AMPK_phospho_male_KI_10min_v_sed_adjp0.1.xls	Melanoma Signaling	0.361	0.02		MAPK3	Male	KI	10 min - SED		Male.KI.10 min - SED
AMPK_phospho_male_KI_10min_v_sed_adjp0.1.xls	MYC Mediated Apoptosis Signaling	0.361	0.02		PRKAR2B	Male	KI	10 min - SED		Male.KI.10 min - SED
AMPK_phospho_male_KI_10min_v_sed_adjp0.1.xls	Assembly of RNA Polymerase II Complex	0.361	0.02		TAF7	Male	KI	10 min - SED		Male.KI.10 min - SED
AMPK_phospho_male_KI_10min_v_sed_adjp0.1.xls	fMLP Signaling in Neutrophils	0.356	0.0153		MAPK3,NFATC3	Male	KI	10 min - SED		Male.KI.10 min - SED
AMPK_phospho_male_KI_10min_v_sed_adjp0.1.xls	Transcriptional regulation by RUNX2	0.354	0.0196		MAPK3	Male	KI	10 min - SED		Male.KI.10 min - SED
AMPK_phospho_male_KI_10min_v_sed_adjp0.1.xls	UVC-Induced MAPK Signaling	0.354	0.0196		MAPK3	Male	KI	10 min - SED		Male.KI.10 min - SED
AMPK_phospho_male_KI_10min_v_sed_adjp0.1.xls	Senescence Pathway	0.354	0.0134	2	CACNA1S,MAPK3,NFATC3,RPS6KA5	Male	KI	10 min - SED	0.442588	Male.KI.10 min - SED	0.493331
AMPK_phospho_male_KI_10min_v_sed_adjp0.1.xls	Response to elevated platelet cytosolic Ca2+	0.353	0.0152		SOD1,TTN	Male	KI	10 min - SED		Male.KI.10 min - SED
AMPK_phospho_male_KI_10min_v_sed_adjp0.1.xls	SNARE Signaling Pathway	0.338	0.0147		MYO18B,PRKAR2B	Male	KI	10 min - SED		Male.KI.10 min - SED
AMPK_phospho_male_KI_10min_v_sed_adjp0.1.xls	Phototransduction Pathway	0.336	0.0185		PRKAR2B	Male	KI	10 min - SED		Male.KI.10 min - SED
AMPK_phospho_male_KI_10min_v_sed_adjp0.1.xls	Intrinsic Pathway for Apoptosis	0.33	0.0182		MAPK3	Male	KI	10 min - SED		Male.KI.10 min - SED
AMPK_phospho_male_KI_10min_v_sed_adjp0.1.xls	Meiotic synapsis	0.33	0.0182		SYNE1	Male	KI	10 min - SED		Male.KI.10 min - SED
AMPK_phospho_male_KI_10min_v_sed_adjp0.1.xls	HSP90 chaperone cycle for steroid hormone receptors in the presence of ligand	0.33	0.0182		DYNC1LI2	Male	KI	10 min - SED		Male.KI.10 min - SED
AMPK_phospho_male_KI_10min_v_sed_adjp0.1.xls	Interleukin-3, Interleukin-5 and GM-CSF signaling	0.33	0.0182		SOS1	Male	KI	10 min - SED		Male.KI.10 min - SED
AMPK_phospho_male_KI_10min_v_sed_adjp0.1.xls	Signaling by PTK6	0.33	0.0182		ARHGAP35	Male	KI	10 min - SED		Male.KI.10 min - SED
AMPK_phospho_male_KI_10min_v_sed_adjp0.1.xls	Lymphotoxin β Receptor Signaling	0.33	0.0182		MAPK3	Male	KI	10 min - SED		Male.KI.10 min - SED
AMPK_phospho_male_KI_10min_v_sed_adjp0.1.xls	SUMOylation of chromatin organization proteins	0.325	0.0179		TPR	Male	KI	10 min - SED		Male.KI.10 min - SED
AMPK_phospho_male_KI_10min_v_sed_adjp0.1.xls	Folate Signaling Pathway	0.325	0.0179		MAPK3	Male	KI	10 min - SED		Male.KI.10 min - SED
AMPK_phospho_male_KI_10min_v_sed_adjp0.1.xls	Neutrophil Extracellular Trap Signaling Pathway	0.32	0.0125	0.447	MAPK3,PLCL2,STIM1,TOMM34,UQCRC2	Male	KI	10 min - SED	0.47863	Male.KI.10 min - SED	0.530128
AMPK_phospho_male_KI_10min_v_sed_adjp0.1.xls	TNF signaling	0.319	0.0175		OPTN	Male	KI	10 min - SED		Male.KI.10 min - SED
AMPK_phospho_male_KI_10min_v_sed_adjp0.1.xls	Role of IL-17A in Arthritis	0.319	0.0175		MAPK3	Male	KI	10 min - SED		Male.KI.10 min - SED
AMPK_phospho_male_KI_10min_v_sed_adjp0.1.xls	IL-12 Signaling and Production in Macrophages	0.318	0.0132		CAMKK2,MAPK3,NFATC3	Male	KI	10 min - SED		Male.KI.10 min - SED
AMPK_phospho_male_KI_10min_v_sed_adjp0.1.xls	Signaling by PDGF	0.314	0.0172		SOS1	Male	KI	10 min - SED		Male.KI.10 min - SED
AMPK_phospho_male_KI_10min_v_sed_adjp0.1.xls	MSP-RON Signaling Pathway	0.314	0.0172		ACTC1	Male	KI	10 min - SED		Male.KI.10 min - SED
AMPK_phospho_male_KI_10min_v_sed_adjp0.1.xls	Neuroinflammation Signaling Pathway	0.312	0.0126	0	BIRC6,MAPK3,MAPT,NFATC3	Male	KI	10 min - SED	0.487528	Male.KI.10 min - SED	0.534464
AMPK_phospho_male_KI_10min_v_sed_adjp0.1.xls	p70S6K Signaling	0.311	0.0121	-0.378	EEF2K,IRS1,MAPK3,MAPT,PLCL2,SOS1,SOS2	Male	KI	10 min - SED	0.488652	Male.KI.10 min - SED	0.534464
AMPK_phospho_male_KI_10min_v_sed_adjp0.1.xls	Signaling by ERBB4	0.309	0.0169		SOS1	Male	KI	10 min - SED		Male.KI.10 min - SED
AMPK_phospho_male_KI_10min_v_sed_adjp0.1.xls	Circadian Clock	0.309	0.0169		CRTC3	Male	KI	10 min - SED		Male.KI.10 min - SED
AMPK_phospho_male_KI_10min_v_sed_adjp0.1.xls	C-type lectin receptors (CLRs)	0.308	0.0138		NFATC3,RPS6KA5	Male	KI	10 min - SED		Male.KI.10 min - SED
AMPK_phospho_male_KI_10min_v_sed_adjp0.1.xls	Assembly of collagen fibrils and other multimeric structures	0.299	0.0164		PLEC	Male	KI	10 min - SED		Male.KI.10 min - SED
AMPK_phospho_male_KI_10min_v_sed_adjp0.1.xls	Cytoprotection by HMOX1	0.294	0.0161		ABCC1	Male	KI	10 min - SED		Male.KI.10 min - SED
AMPK_phospho_male_KI_10min_v_sed_adjp0.1.xls	Role of JAK2 in Hormone-like Cytokine Signaling	0.294	0.0161		IRS1	Male	KI	10 min - SED		Male.KI.10 min - SED
AMPK_phospho_male_KI_10min_v_sed_adjp0.1.xls	PTEN Regulation	0.292	0.0133		CSNK2B,MAPK3	Male	KI	10 min - SED		Male.KI.10 min - SED
AMPK_phospho_male_KI_10min_v_sed_adjp0.1.xls	NAD Signaling Pathway	0.289	0.0132		RYR1,TPCN1	Male	KI	10 min - SED		Male.KI.10 min - SED
AMPK_phospho_male_KI_10min_v_sed_adjp0.1.xls	Mitochondrial biogenesis	0.284	0.0156		CRTC3	Male	KI	10 min - SED		Male.KI.10 min - SED
AMPK_phospho_male_KI_10min_v_sed_adjp0.1.xls	PXR/RXR Activation	0.28	0.0154		PRKAR2B	Male	KI	10 min - SED		Male.KI.10 min - SED
AMPK_phospho_male_KI_10min_v_sed_adjp0.1.xls	Induction of Apoptosis by HIV1	0.28	0.0154		DFFA	Male	KI	10 min - SED		Male.KI.10 min - SED
AMPK_phospho_male_KI_10min_v_sed_adjp0.1.xls	Pyridoxal 5'-phosphate Salvage Pathway	0.28	0.0154		MAPK3	Male	KI	10 min - SED		Male.KI.10 min - SED
AMPK_phospho_male_KI_10min_v_sed_adjp0.1.xls	Necroptosis Signaling Pathway	0.277	0.0129		TNIP1,TOMM34	Male	KI	10 min - SED		Male.KI.10 min - SED
AMPK_phospho_male_KI_10min_v_sed_adjp0.1.xls	Role of PI3K/AKT Signaling in the Pathogenesis of Influenza	0.275	0.0152		MAPK3	Male	KI	10 min - SED		Male.KI.10 min - SED
AMPK_phospho_male_KI_10min_v_sed_adjp0.1.xls	CD40 Signaling	0.271	0.0149		MAPK3	Male	KI	10 min - SED		Male.KI.10 min - SED
AMPK_phospho_male_KI_10min_v_sed_adjp0.1.xls	IL-17A Signaling in Airway Cells	0.271	0.0149		MAPK3	Male	KI	10 min - SED		Male.KI.10 min - SED
AMPK_phospho_male_KI_10min_v_sed_adjp0.1.xls	Phagosome Formation	0.27	0.0115	2.121	CLIP1,GPRC5B,MAPK3,MYLK,MYO18B,SOS1,SOS2,TTN	Male	KI	10 min - SED	0.537032	Male.KI.10 min - SED	0.581464
AMPK_phospho_male_KI_10min_v_sed_adjp0.1.xls	CREB Signaling in Neurons	0.269	0.0115	-0.447	CACNA1S,GPRC5B,MAPK3,PLCL2,PRKAR2B,SOS1,SOS2	Male	KI	10 min - SED	0.53827	Male.KI.10 min - SED	0.581464
AMPK_phospho_male_KI_10min_v_sed_adjp0.1.xls	Ovarian Cancer Signaling	0.269	0.0127		MAPK3,PRKAR2B	Male	KI	10 min - SED		Male.KI.10 min - SED
AMPK_phospho_male_KI_10min_v_sed_adjp0.1.xls	Phospholipases	0.263	0.0145		PLCL2	Male	KI	10 min - SED		Male.KI.10 min - SED
AMPK_phospho_male_KI_10min_v_sed_adjp0.1.xls	SPINK1 General Cancer Pathway	0.263	0.0145		MAPK3	Male	KI	10 min - SED		Male.KI.10 min - SED
AMPK_phospho_male_KI_10min_v_sed_adjp0.1.xls	Wound Healing Signaling Pathway	0.261	0.0119		MAPK3,SOS1,SOS2	Male	KI	10 min - SED		Male.KI.10 min - SED
AMPK_phospho_male_KI_10min_v_sed_adjp0.1.xls	COPII-mediated vesicle transport	0.251	0.0139		SEC16A	Male	KI	10 min - SED		Male.KI.10 min - SED
AMPK_phospho_male_KI_10min_v_sed_adjp0.1.xls	Hematoma Resolution Signaling Pathway	0.249	0.0116		MAPK3,NOS1,SOD1	Male	KI	10 min - SED		Male.KI.10 min - SED
AMPK_phospho_male_KI_10min_v_sed_adjp0.1.xls	Glioma Invasiveness Signaling	0.247	0.0137		MAPK3	Male	KI	10 min - SED		Male.KI.10 min - SED
AMPK_phospho_male_KI_10min_v_sed_adjp0.1.xls	trans-Golgi Network Vesicle Budding	0.243	0.0135		GOLGB1	Male	KI	10 min - SED		Male.KI.10 min - SED
AMPK_phospho_male_KI_10min_v_sed_adjp0.1.xls	Gαq Signaling	0.238	0.0118		MAPK3,NFATC3	Male	KI	10 min - SED		Male.KI.10 min - SED
AMPK_phospho_male_KI_10min_v_sed_adjp0.1.xls	SUMOylation of DNA damage response and repair proteins	0.236	0.0132		TPR	Male	KI	10 min - SED		Male.KI.10 min - SED
AMPK_phospho_male_KI_10min_v_sed_adjp0.1.xls	Hypoxia Signaling in the Cardiovascular System	0.236	0.0132		BIRC6	Male	KI	10 min - SED		Male.KI.10 min - SED
AMPK_phospho_male_KI_10min_v_sed_adjp0.1.xls	Macropinocytosis Signaling	0.236	0.0132		MET	Male	KI	10 min - SED		Male.KI.10 min - SED
AMPK_phospho_male_KI_10min_v_sed_adjp0.1.xls	TREM1 Signaling	0.232	0.013		MAPK3	Male	KI	10 min - SED		Male.KI.10 min - SED
AMPK_phospho_male_KI_10min_v_sed_adjp0.1.xls	NF-κB Activation by Viruses	0.229	0.0128		MAPK3	Male	KI	10 min - SED		Male.KI.10 min - SED
AMPK_phospho_male_KI_10min_v_sed_adjp0.1.xls	DDX58/IFIH1-mediated induction of interferon-alpha/beta	0.225	0.0127		PCBP2	Male	KI	10 min - SED		Male.KI.10 min - SED
AMPK_phospho_male_KI_10min_v_sed_adjp0.1.xls	Role of JAK family kinases in IL-6-type Cytokine Signaling	0.225	0.0127		MAPK3	Male	KI	10 min - SED		Male.KI.10 min - SED
AMPK_phospho_male_KI_10min_v_sed_adjp0.1.xls	Glucose metabolism	0.222	0.0125		TPR	Male	KI	10 min - SED		Male.KI.10 min - SED
AMPK_phospho_male_KI_10min_v_sed_adjp0.1.xls	IL-17A Signaling in Fibroblasts	0.222	0.0125		MAPK3	Male	KI	10 min - SED		Male.KI.10 min - SED
AMPK_phospho_male_KI_10min_v_sed_adjp0.1.xls	Estrogen-Dependent Breast Cancer Signaling	0.215	0.0122		MAPK3	Male	KI	10 min - SED		Male.KI.10 min - SED
AMPK_phospho_male_KI_10min_v_sed_adjp0.1.xls	RNA polymerase II transcribes snRNA genes	0.212	0.012		NCBP1	Male	KI	10 min - SED		Male.KI.10 min - SED
AMPK_phospho_male_KI_10min_v_sed_adjp0.1.xls	Role of MAPK Signaling in the Pathogenesis of Influenza	0.209	0.0119		MAPK3	Male	KI	10 min - SED		Male.KI.10 min - SED
AMPK_phospho_male_KI_10min_v_sed_adjp0.1.xls	PEDF Signaling	0.209	0.0119		MAPK3	Male	KI	10 min - SED		Male.KI.10 min - SED
AMPK_phospho_male_KI_10min_v_sed_adjp0.1.xls	LPS-stimulated MAPK Signaling	0.206	0.0118		MAPK3	Male	KI	10 min - SED		Male.KI.10 min - SED
AMPK_phospho_male_KI_10min_v_sed_adjp0.1.xls	Oxidative Stress Induced Senescence	0.203	0.0116		MAPK3	Male	KI	10 min - SED		Male.KI.10 min - SED
AMPK_phospho_male_KI_10min_v_sed_adjp0.1.xls	Pyroptosis Signaling Pathway	0	0.0106		PRKAR2B	Male	KI	10 min - SED		Male.KI.10 min - SED
AMPK_phospho_male_KI_10min_v_sed_adjp0.1.xls	ID1 Signaling Pathway	0	0.00498		MAPK3	Male	KI	10 min - SED		Male.KI.10 min - SED
AMPK_phospho_male_KI_10min_v_sed_adjp0.1.xls	IL-13 Signaling Pathway	0	0.00862		MAPK3	Male	KI	10 min - SED		Male.KI.10 min - SED
AMPK_phospho_male_KI_10min_v_sed_adjp0.1.xls	CDX Gastrointestinal Cancer Signaling Pathway	0	0.00495		MAPK3	Male	KI	10 min - SED		Male.KI.10 min - SED
AMPK_phospho_male_KI_10min_v_sed_adjp0.1.xls	Macrophage Classical Activation Signaling Pathway	0	0.00529		UQCRC2	Male	KI	10 min - SED		Male.KI.10 min - SED
AMPK_phospho_male_KI_10min_v_sed_adjp0.1.xls	Multiple Sclerosis Signaling Pathway	0	0.0045		MAPK3	Male	KI	10 min - SED		Male.KI.10 min - SED
AMPK_phospho_male_KI_10min_v_sed_adjp0.1.xls	Pathogen Induced Cytokine Storm Signaling Pathway	0	0.00539		MAPK3,RYR1	Male	KI	10 min - SED		Male.KI.10 min - SED
AMPK_phospho_male_KI_10min_v_sed_adjp0.1.xls	Role of Osteoblasts in Rheumatoid Arthritis Signaling Pathway	0	0.0041		MAPK3	Male	KI	10 min - SED		Male.KI.10 min - SED
AMPK_phospho_male_KI_10min_v_sed_adjp0.1.xls	Role of Osteoclasts in Rheumatoid Arthritis Signaling Pathway	0	0.00974		MAPK3,SOS1,SOS2	Male	KI	10 min - SED		Male.KI.10 min - SED
AMPK_phospho_male_KI_10min_v_sed_adjp0.1.xls	S100 Family Signaling Pathway	0	0.0104	-0.707	ABCC1,AHNAK,CACNA1S,GPRC5B,MAPK3,PLCL2,PRKAR2B,S100A13	Male	KI	10 min - SED	1	Male.KI.10 min - SED	1
AMPK_phospho_male_KI_10min_v_sed_adjp0.1.xls	Huntington's Disease Signaling	0	0.0106		MAPK3,SOS1,SOS2	Male	KI	10 min - SED		Male.KI.10 min - SED
AMPK_phospho_male_KI_10min_v_sed_adjp0.1.xls	Chaperone Mediated Autophagy Signaling Pathway	0	0.00157		MAPT	Male	KI	10 min - SED		Male.KI.10 min - SED
AMPK_phospho_male_KI_10min_v_sed_adjp0.1.xls	IL-33 Signaling Pathway	0	0.0108		MAPK3,PRKAR2B	Male	KI	10 min - SED		Male.KI.10 min - SED
AMPK_phospho_male_KI_10min_v_sed_adjp0.1.xls	NOD1/2 Signaling Pathway	0	0.00529		MAPK3	Male	KI	10 min - SED		Male.KI.10 min - SED
AMPK_phospho_male_KI_10min_v_sed_adjp0.1.xls	Activin Inhibin Signaling Pathway	0	0.00474		MAPK3	Male	KI	10 min - SED		Male.KI.10 min - SED
AMPK_phospho_male_KI_10min_v_sed_adjp0.1.xls	DHCR24 Signaling Pathway	0	0.0073		MAPT	Male	KI	10 min - SED		Male.KI.10 min - SED
AMPK_phospho_male_KI_10min_v_sed_adjp0.1.xls	Microautophagy Signaling Pathway	0	0.00625		TFEB	Male	KI	10 min - SED		Male.KI.10 min - SED
AMPK_phospho_male_KI_10min_v_sed_adjp0.1.xls	p53 Signaling	0	0.0102		JMY	Male	KI	10 min - SED		Male.KI.10 min - SED
AMPK_phospho_male_KI_10min_v_sed_adjp0.1.xls	G alpha (i) signalling events	0	0.00388		RGS12	Male	KI	10 min - SED		Male.KI.10 min - SED
AMPK_phospho_male_KI_10min_v_sed_adjp0.1.xls	Extracellular matrix organization	0	0.00943		DAG1	Male	KI	10 min - SED		Male.KI.10 min - SED
AMPK_phospho_male_KI_10min_v_sed_adjp0.1.xls	Electron transport, ATP synthesis, and heat production by uncoupling proteins	0	0.00781		UQCRC2	Male	KI	10 min - SED		Male.KI.10 min - SED
AMPK_phospho_male_KI_10min_v_sed_adjp0.1.xls	Signaling by VEGF	0	0.00926		HSPB1	Male	KI	10 min - SED		Male.KI.10 min - SED
AMPK_phospho_male_KI_10min_v_sed_adjp0.1.xls	TCF dependent signaling in response to WNT	0	0.0101		CHD8,CSNK2B	Male	KI	10 min - SED		Male.KI.10 min - SED
AMPK_phospho_male_KI_10min_v_sed_adjp0.1.xls	Cell surface interactions at the vascular wall	0	0.00474		SOS1	Male	KI	10 min - SED		Male.KI.10 min - SED
AMPK_phospho_male_KI_10min_v_sed_adjp0.1.xls	Fcgamma receptor (FCGR) dependent phagocytosis	0	0.00637		MAPK3	Male	KI	10 min - SED		Male.KI.10 min - SED
AMPK_phospho_male_KI_10min_v_sed_adjp0.1.xls	Generic Transcription Pathway	0	0.00234		ZFP28	Male	KI	10 min - SED		Male.KI.10 min - SED
AMPK_phospho_male_KI_10min_v_sed_adjp0.1.xls	Gene Silencing by RNA	0	0.0105		TPR	Male	KI	10 min - SED		Male.KI.10 min - SED
AMPK_phospho_male_KI_10min_v_sed_adjp0.1.xls	Selenoamino acid metabolism	0	0.00935		RPS10	Male	KI	10 min - SED		Male.KI.10 min - SED
AMPK_phospho_male_KI_10min_v_sed_adjp0.1.xls	EPH-Ephrin signaling	0	0.0106		ITSN1	Male	KI	10 min - SED		Male.KI.10 min - SED
AMPK_phospho_male_KI_10min_v_sed_adjp0.1.xls	ABC-family proteins mediated transport	0	0.0099		ABCC1	Male	KI	10 min - SED		Male.KI.10 min - SED
AMPK_phospho_male_KI_10min_v_sed_adjp0.1.xls	Protein folding	0	0.0102		CSNK2B	Male	KI	10 min - SED		Male.KI.10 min - SED
AMPK_phospho_male_KI_10min_v_sed_adjp0.1.xls	G alpha (s) signalling events	0	0.0069		PDE3B	Male	KI	10 min - SED		Male.KI.10 min - SED
AMPK_phospho_male_KI_10min_v_sed_adjp0.1.xls	Interleukin-1 family signaling	0	0.00775		PTPN14	Male	KI	10 min - SED		Male.KI.10 min - SED
AMPK_phospho_male_KI_10min_v_sed_adjp0.1.xls	Regulation of mitotic cell cycle	0	0.0114		PTTG1	Male	KI	10 min - SED		Male.KI.10 min - SED
AMPK_phospho_male_KI_10min_v_sed_adjp0.1.xls	O-linked glycosylation	0	0.00901		DAG1	Male	KI	10 min - SED		Male.KI.10 min - SED
AMPK_phospho_male_KI_10min_v_sed_adjp0.1.xls	Hedgehog 'off' state	0	0.00885		PRKAR2B	Male	KI	10 min - SED		Male.KI.10 min - SED
AMPK_phospho_male_KI_10min_v_sed_adjp0.1.xls	MAPK6/MAPK4 signaling	0	0.0109		HSPB1	Male	KI	10 min - SED		Male.KI.10 min - SED
AMPK_phospho_male_KI_10min_v_sed_adjp0.1.xls	Nucleotide Excision Repair	0	0.0103		USP45	Male	KI	10 min - SED		Male.KI.10 min - SED
AMPK_phospho_male_KI_10min_v_sed_adjp0.1.xls	Major pathway of rRNA processing in the nucleolus and cytosol	0	0.0108		EXOSC5,RPS10	Male	KI	10 min - SED		Male.KI.10 min - SED
AMPK_phospho_male_KI_10min_v_sed_adjp0.1.xls	Keratinization	0	0.00467		PPL	Male	KI	10 min - SED		Male.KI.10 min - SED
AMPK_phospho_male_KI_10min_v_sed_adjp0.1.xls	Eukaryotic Translation Termination	0	0.0106		RPS10	Male	KI	10 min - SED		Male.KI.10 min - SED
AMPK_phospho_male_KI_10min_v_sed_adjp0.1.xls	RAB GEFs exchange GTP for GDP on RABs	0	0.0112		DENND1B	Male	KI	10 min - SED		Male.KI.10 min - SED
AMPK_phospho_male_KI_10min_v_sed_adjp0.1.xls	Transcriptional regulation by RUNX1	0	0.00658		CSNK2B	Male	KI	10 min - SED		Male.KI.10 min - SED
AMPK_phospho_male_KI_10min_v_sed_adjp0.1.xls	ESR-mediated signaling	0	0.00847		MAPK3	Male	KI	10 min - SED		Male.KI.10 min - SED
AMPK_phospho_male_KI_10min_v_sed_adjp0.1.xls	Neddylation	0	0.00407		DCAF6	Male	KI	10 min - SED		Male.KI.10 min - SED
AMPK_phospho_male_KI_10min_v_sed_adjp0.1.xls	Response of EIF2AK4 (GCN2) to amino acid deficiency	0	0.00971		RPS10	Male	KI	10 min - SED		Male.KI.10 min - SED
AMPK_phospho_male_KI_10min_v_sed_adjp0.1.xls	KEAP1-NFE2L2 pathway	0	0.011		CSNK2B	Male	KI	10 min - SED		Male.KI.10 min - SED
AMPK_phospho_male_KI_10min_v_sed_adjp0.1.xls	Class I MHC mediated antigen processing and presentation	0	0.00533		UBR1,ZNRF2	Male	KI	10 min - SED		Male.KI.10 min - SED
AMPK_phospho_male_KI_10min_v_sed_adjp0.1.xls	Factors involved in megakaryocyte development and platelet production	0	0.011		PRKAR2B	Male	KI	10 min - SED		Male.KI.10 min - SED
AMPK_phospho_male_KI_10min_v_sed_adjp0.1.xls	LXR/RXR Activation	0	0.00813		ACACA	Male	KI	10 min - SED		Male.KI.10 min - SED
AMPK_phospho_male_KI_10min_v_sed_adjp0.1.xls	Hepatic Fibrosis / Hepatic Stellate Cell Activation	0	0.0103		MET,MYO18B	Male	KI	10 min - SED		Male.KI.10 min - SED
AMPK_phospho_male_KI_10min_v_sed_adjp0.1.xls	CGAS-STING Signaling Pathway	0	0.00714		ABCC1	Male	KI	10 min - SED		Male.KI.10 min - SED
AMPK_phospho_male_KI_10min_v_sed_adjp0.1.xls	ROBO SLIT Signaling Pathway	0	0.00787		PRKAR2B	Male	KI	10 min - SED		Male.KI.10 min - SED
AMPK_phospho_male_KI_10min_v_sed_adjp0.1.xls	BBSome Signaling Pathway	0	0.00409		GPRC5B,PRKAR2B	Male	KI	10 min - SED		Male.KI.10 min - SED
AMPK_phospho_male_KI_10min_v_sed_adjp0.1.xls	HEY1 Signaling Pathway	0	0.00621		GAB1	Male	KI	10 min - SED		Male.KI.10 min - SED
AMPK_phospho_male_KI_10min_v_sed_adjp0.1.xls	WNT/SHH Axonal Guidance Signaling Pathway	0	0.00671		PRKAR2B	Male	KI	10 min - SED		Male.KI.10 min - SED
AMPK_phospho_male_KI_10min_v_sed_adjp0.1.xls	Cohesin Chromatin Regulation Pathway	0	0.00405		PTTG1	Male	KI	10 min - SED		Male.KI.10 min - SED
AMPK_phospho_male_KI_10min_v_sed_adjp0.1.xls	IL-8 Signaling	0	0.00476		MAPK3	Male	KI	10 min - SED		Male.KI.10 min - SED
AMPK_phospho_male_KI_10min_v_sed_adjp0.1.xls	Role of Pattern Recognition Receptors in Recognition of Bacteria and Viruses	0	0.00641		MAPK3	Male	KI	10 min - SED		Male.KI.10 min - SED
AMPK_phospho_male_KI_10min_v_sed_adjp0.1.xls	Role of PKR in Interferon Induction and Antiviral Response	0	0.00735		MAPK3	Male	KI	10 min - SED		Male.KI.10 min - SED
AMPK_phospho_male_KI_10min_v_sed_adjp0.1.xls	Role of NFAT in Regulation of the Immune Response	0	0.00387	2	MAPK3,NFATC3,SOS1,SOS2	Male	KI	10 min - SED	1	Male.KI.10 min - SED	1
AMPK_phospho_male_KI_10min_v_sed_adjp0.1.xls	FcγRIIB Signaling in B Lymphocytes	0	0.00377		CACNA1S,SOS1	Male	KI	10 min - SED		Male.KI.10 min - SED
AMPK_phospho_male_KI_10min_v_sed_adjp0.1.xls	CCR5 Signaling in Macrophages	0	0.002		CACNA1S	Male	KI	10 min - SED		Male.KI.10 min - SED
AMPK_phospho_male_KI_10min_v_sed_adjp0.1.xls	Cytotoxic T Lymphocyte-mediated Apoptosis of Target Cells	0	0.00235		DFFA	Male	KI	10 min - SED		Male.KI.10 min - SED
AMPK_phospho_male_KI_10min_v_sed_adjp0.1.xls	IL-17 Signaling	0	0.0107		MAPK3,SRSF1	Male	KI	10 min - SED		Male.KI.10 min - SED
AMPK_phospho_male_KI_10min_v_sed_adjp0.1.xls	CXCR4 Signaling	0	0.00595		MAPK3	Male	KI	10 min - SED		Male.KI.10 min - SED
AMPK_phospho_male_KI_10min_v_sed_adjp0.1.xls	CTLA4 Signaling in Cytotoxic T Lymphocytes	0	0.00329		MAPK3,NFATC3	Male	KI	10 min - SED		Male.KI.10 min - SED
AMPK_phospho_male_KI_10min_v_sed_adjp0.1.xls	IL-15 Production	0	0.00813		MET	Male	KI	10 min - SED		Male.KI.10 min - SED
AMPK_phospho_male_KI_10min_v_sed_adjp0.1.xls	CD28 Signaling in T Helper Cells	0	0.00193		NFATC3	Male	KI	10 min - SED		Male.KI.10 min - SED
AMPK_phospho_male_KI_10min_v_sed_adjp0.1.xls	IL-15 Signaling	0	0.0038		AKT1S1,MAPK3	Male	KI	10 min - SED		Male.KI.10 min - SED
AMPK_phospho_male_KI_10min_v_sed_adjp0.1.xls	Dendritic Cell Maturation	0	0.00336		MAPK3,PLCL2	Male	KI	10 min - SED		Male.KI.10 min - SED
AMPK_phospho_male_KI_10min_v_sed_adjp0.1.xls	HIF1α Signaling	0	0.00957		MAPK3,MET	Male	KI	10 min - SED		Male.KI.10 min - SED
AMPK_phospho_male_KI_10min_v_sed_adjp0.1.xls	Factors Promoting Cardiogenesis in Vertebrates	0	0.00654		PLCL2	Male	KI	10 min - SED		Male.KI.10 min - SED
AMPK_phospho_male_KI_10min_v_sed_adjp0.1.xls	ICOS-ICOSL Signaling in T Helper Cells	0	0.00197		NFATC3	Male	KI	10 min - SED		Male.KI.10 min - SED
AMPK_phospho_male_KI_10min_v_sed_adjp0.1.xls	Molecular Mechanisms of Cancer	0	0.00935	0.707	ARHGEF5,GAB1,GPRC5B,IRS1,MAPK3,PRKAR2B,SOS1,SOS2	Male	KI	10 min - SED	1	Male.KI.10 min - SED	1
AMPK_phospho_male_KI_10min_v_sed_adjp0.1.xls	HMGB1 Signaling	0	0.00599		MAPK3	Male	KI	10 min - SED		Male.KI.10 min - SED
AMPK_phospho_male_KI_10min_v_sed_adjp0.1.xls	Human Embryonic Stem Cell Pluripotency	0	0.00995		SOS1,SOS2	Male	KI	10 min - SED		Male.KI.10 min - SED
AMPK_phospho_male_KI_10min_v_sed_adjp0.1.xls	Small Cell Lung Cancer Signaling	0	0.0104		NOS1	Male	KI	10 min - SED		Male.KI.10 min - SED
AMPK_phospho_male_KI_10min_v_sed_adjp0.1.xls	Gα12/13 Signaling	0	0.00752		MAPK3	Male	KI	10 min - SED		Male.KI.10 min - SED
AMPK_phospho_male_KI_10min_v_sed_adjp0.1.xls	Pancreatic Adenocarcinoma Signaling	0	0.00794		MAPK3	Male	KI	10 min - SED		Male.KI.10 min - SED
AMPK_phospho_male_KI_10min_v_sed_adjp0.1.xls	Crosstalk between Dendritic Cells and Natural Killer Cells	0	0.011		ACTC1	Male	KI	10 min - SED		Male.KI.10 min - SED
AMPK_phospho_male_KI_10min_v_sed_adjp0.1.xls	Systemic Lupus Erythematosus Signaling	0	0.00375		MAPK3,NFATC3,SOS1,SOS2	Male	KI	10 min - SED		Male.KI.10 min - SED
AMPK_phospho_male_KI_10min_v_sed_adjp0.1.xls	CDC42 Signaling	0	0.00694		CLIP1,EXOC7,MYLK,PPP1R12A	Male	KI	10 min - SED		Male.KI.10 min - SED
AMPK_phospho_male_KI_10min_v_sed_adjp0.1.xls	FAK Signaling	0	0.0058	0.816	ARHGAP35,GPRC5B,MAPK3,MET,SOS1,SOS2	Male	KI	10 min - SED	1	Male.KI.10 min - SED	1
AMPK_phospho_male_KI_10min_v_sed_adjp0.1.xls	RAC Signaling	0	0.0073		MAPK3	Male	KI	10 min - SED		Male.KI.10 min - SED
AMPK_phospho_male_KI_10min_v_sed_adjp0.1.xls	Role of Osteoblasts, Osteoclasts and Chondrocytes in Rheumatoid Arthritis	0	0.00877		MAPK3,NFATC3	Male	KI	10 min - SED		Male.KI.10 min - SED
AMPK_phospho_male_KI_10min_v_sed_adjp0.1.xls	Phospholipase C Signaling	0	0.00804	1.667	AHNAK,ARHGEF5,MAPK3,NFATC3,PPP1R12A,PPP1R14A,RPS6KA3,SOS1,SOS2	Male	KI	10 min - SED	1	Male.KI.10 min - SED	1
AMPK_phospho_male_KI_10min_v_sed_adjp0.1.xls	Role of Macrophages, Fibroblasts and Endothelial Cells in Rheumatoid Arthritis	0	0.00901		MAPK3,NFATC3,PLCL2	Male	KI	10 min - SED		Male.KI.10 min - SED
AMPK_phospho_male_KI_10min_v_sed_adjp0.1.xls	IL-1 Signaling	0	0.0104		PRKAR2B	Male	KI	10 min - SED		Male.KI.10 min - SED
AMPK_phospho_male_KI_10min_v_sed_adjp0.1.xls	RANK Signaling in Osteoclasts	0	0.011		MAPK3	Male	KI	10 min - SED		Male.KI.10 min - SED
AMPK_phospho_male_KI_10min_v_sed_adjp0.1.xls	Regulation of IL-2 Expression in Activated and Anergic T Lymphocytes	0	0.00866	2	MAPK3,NFATC3,SOS1,SOS2	Male	KI	10 min - SED	1	Male.KI.10 min - SED	1
AMPK_phospho_male_KI_10min_v_sed_adjp0.1.xls	NUR77 Signaling in T Lymphocytes	0	0.0039		MAPK3,RPS6KA3	Male	KI	10 min - SED		Male.KI.10 min - SED
AMPK_phospho_male_KI_10min_v_sed_adjp0.1.xls	PKCθ Signaling in T Lymphocytes	0	0.00896	2	CACNA1S,MAPK3,NFATC3,SOS1,SOS2	Male	KI	10 min - SED	1	Male.KI.10 min - SED	1
AMPK_phospho_male_KI_10min_v_sed_adjp0.1.xls	PI3K Signaling in B Lymphocytes	0	0.00679		IRS1,MAPK3,NFATC3,PLCL2	Male	KI	10 min - SED		Male.KI.10 min - SED
AMPK_phospho_male_KI_10min_v_sed_adjp0.1.xls	Transcriptional Regulatory Network in Embryonic Stem Cells	0	0.0061		MAPK3	Male	KI	10 min - SED		Male.KI.10 min - SED
AMPK_phospho_male_KI_10min_v_sed_adjp0.1.xls	eNOS Signaling	0	0.00641		PRKAR2B	Male	KI	10 min - SED		Male.KI.10 min - SED
AMPK_phospho_male_KI_10min_v_sed_adjp0.1.xls	Regulation of Cellular Mechanics by Calpain Protease	0	0.0111		MAPK3	Male	KI	10 min - SED		Male.KI.10 min - SED
AMPK_phospho_male_KI_10min_v_sed_adjp0.1.xls	Agranulocyte Adhesion and Diapedesis	0	0.00952		ACTC1,MYO18B	Male	KI	10 min - SED		Male.KI.10 min - SED
AMPK_phospho_male_KI_10min_v_sed_adjp0.1.xls	TEC Kinase Signaling	0	0.00173		ACTC1	Male	KI	10 min - SED		Male.KI.10 min - SED
AMPK_phospho_male_KI_10min_v_sed_adjp0.1.xls	STAT3 Pathway	0	0.00741		MAPK3	Male	KI	10 min - SED		Male.KI.10 min - SED
AMPK_phospho_male_KI_10min_v_sed_adjp0.1.xls	Oxidative Phosphorylation	0	0.00893		UQCRC2	Male	KI	10 min - SED		Male.KI.10 min - SED
AMPK_phospho_male_KI_10min_v_sed_adjp0.1.xls	Unfolded protein response	0	0.0111		DNAJC12	Male	KI	10 min - SED		Male.KI.10 min - SED
AMPK_phospho_male_KI_10min_v_sed_adjp0.1.xls	Parkinson's Signaling Pathway	0	0.00977		ACTC1,CACNA1S,NOS1	Male	KI	10 min - SED		Male.KI.10 min - SED
AMPK_phospho_male_KI_10min_v_sed_adjp0.1.xls	SAPK/JNK Signaling	0	0.00996	0.447	GAB1,IRS1,NFATC3,SOS1,SOS2	Male	KI	10 min - SED	1	Male.KI.10 min - SED	1
AMPK_phospho_male_KI_10min_v_sed_adjp0.1.xls	GABA Receptor Signaling	0	0.00758		CACNA1S	Male	KI	10 min - SED		Male.KI.10 min - SED
AMPK_phospho_male_KI_10min_v_sed_adjp0.1.xls	Xenobiotic Metabolism Signaling	0	0.0034		MAPK3	Male	KI	10 min - SED		Male.KI.10 min - SED
AMPK_phospho_male_KI_10min_v_sed_adjp0.1.xls	IL-4 Signaling	0	0.0104	0.816	AKT1S1,GAB1,IRS1,MAPK3,SOS1,SOS2	Male	KI	10 min - SED	1	Male.KI.10 min - SED	1
AMPK_phospho_male_KI_10min_v_sed_adjp0.1.xls	B Cell Receptor Signaling	0	0.00789	2.236	GAB1,MAPK3,NFATC3,SOS1,SOS2	Male	KI	10 min - SED	1	Male.KI.10 min - SED	1
AMPK_phospho_male_KI_10min_v_sed_adjp0.1.xls	NF-κB Signaling	0	0.0035		CSNK2B,TNIP1	Male	KI	10 min - SED		Male.KI.10 min - SED
AMPK_phospho_male_KI_10min_v_sed_adjp0.1.xls	T Cell Receptor Signaling	0	0.00812	1.342	AKT1S1,MAPK3,NFATC3,SOS1,SOS2	Male	KI	10 min - SED	1	Male.KI.10 min - SED	1
AMPK_phospho_male_KI_10min_v_sed_adjp0.1.xls	PD-1, PD-L1 cancer immunotherapy pathway	0	0.00935		CSNK2B	Male	KI	10 min - SED		Male.KI.10 min - SED
AMPK_phospho_male_KI_10min_v_sed_adjp0.1.xls	Sumoylation Pathway	0	0.00971		ARHGDIA	Male	KI	10 min - SED		Male.KI.10 min - SED
AMPK_phospho_male_KI_10min_v_sed_adjp0.1.xls	Th1 and Th2 Activation Pathway	0	0.00581		NFATC3	Male	KI	10 min - SED		Male.KI.10 min - SED
AMPK_phospho_male_KI_10min_v_sed_adjp0.1.xls	Th1 Pathway	0	0.0082		NFATC3	Male	KI	10 min - SED		Male.KI.10 min - SED
AMPK_phospho_male_KI_10min_v_sed_adjp0.1.xls	Iron homeostasis signaling pathway	0	0.00725		MAPK3	Male	KI	10 min - SED		Male.KI.10 min - SED
AMPK_phospho_male_KI_10min_v_sed_adjp0.1.xls	Th17 Activation Pathway	0	0.00207		NFATC3	Male	KI	10 min - SED		Male.KI.10 min - SED
AMPK_phospho_male_KI_10min_v_sed_adjp0.1.xls	Apelin Endothelial Signaling Pathway	0	0.00709		MAPK3	Male	KI	10 min - SED		Male.KI.10 min - SED
AMPK_phospho_male_KI_10min_v_sed_adjp0.1.xls	T Cell Exhaustion Signaling Pathway	0	0.00353		MAPK3,NFATC3	Male	KI	10 min - SED		Male.KI.10 min - SED
AMPK_phospho_male_KI_10min_v_sed_adjp0.1.xls	Systemic Lupus Erythematosus in T Cell Signaling Pathway	0	0.00933	-2.449	AKT1S1,MAPK3,NOS1,SOS1,SOS2,STIM1	Male	KI	10 min - SED	1	Male.KI.10 min - SED	1
AMPK_phospho_male_KI_10min_v_sed_adjp0.1.xls	Systemic Lupus Erythematosus in B Cell Signaling Pathway	0	0.00692	2.236	GAB1,MAPK3,NFATC3,SOS1,SOS2	Male	KI	10 min - SED	1	Male.KI.10 min - SED	1
AMPK_phospho_male_KI_10min_v_sed_adjp0.1.xls	HOTAIR Regulatory Pathway	0	0.00613		MET	Male	KI	10 min - SED		Male.KI.10 min - SED
AMPK_phospho_male_KI_10min_v_sed_adjp0.1.xls	Xenobiotic Metabolism General Signaling Pathway	0	0.00699		MAPK3	Male	KI	10 min - SED		Male.KI.10 min - SED
AMPK_phospho_male_KI_10min_v_sed_adjp0.1.xls	Xenobiotic Metabolism CAR Signaling Pathway	0	0.0103		ABCC1,MAPK3	Male	KI	10 min - SED		Male.KI.10 min - SED
AMPK_phospho_male_KI_10min_v_sed_adjp0.1.xls	Coronavirus Pathogenesis Pathway	0	0.0098		MAPK3,RPS10	Male	KI	10 min - SED		Male.KI.10 min - SED
AMPK_phospho_male_KI_10min_v_sed_adjp0.1.xls	Tumor Microenvironment Pathway	0	0.00559		MAPK3	Male	KI	10 min - SED		Male.KI.10 min - SED
AMPK_phospho_male_KI_exh_v_sed_adjp0.1.xls	Pancreatic Secretion Signaling Pathway	8.5	0.0806	0	AKT1S1,ARHGDIA,ARHGEF5,ARHGEF7,EIF4EBP1,LIPE,MAPK3,PLCL2,PPP1R12A,PPP1R14A,PPP1R3A,PPP1R3D,PRKAR2B,RYR1,SLC12A2,SLC9A1,STIM1,STXBP5,VAMP3,WNK1	Male	KI	EXH - SED	3.16228e-09	Male.KI.EXH - SED	7.71596e-07
AMPK_phospho_male_KI_exh_v_sed_adjp0.1.xls	Insulin Receptor Signaling	8.17	0.107	1.604	ACLY,EIF4EBP1,GAB1,IRS1,LIPE,MAPK3,PDE3B,PPP1R12A,PPP1R14A,PPP1R3A,PPP1R3D,PRKAR2B,SOS1,SOS2,TSC2	Male	KI	EXH - SED	6.76083e-09	Male.KI.EXH - SED	8.24821e-07
AMPK_phospho_male_KI_exh_v_sed_adjp0.1.xls	RHO GTPase cycle	7.78	0.0578	-0.392	AKAP13,ARFGAP2,ARHGAP35,ARHGDIA,ARHGEF5,ARHGEF7,CAVIN1,DOCK7,FGD5,ITSN1,KALRN,KCTD3,MACO1,OBSCN,PEAK1,PHIP,PRAG1,RBBP6,SLK,SOS1,SOS2,SPTAN1,TJP2,TOR1AIP1,USP9X,VAMP3	Male	KI	EXH - SED	1.65959e-08	Male.KI.EXH - SED	1.3498e-06
AMPK_phospho_male_KI_exh_v_sed_adjp0.1.xls	Synaptogenesis Signaling Pathway	7.43	0.0667	0.471	AFDN,ARHGEF7,CACNB1,CACNB3,CAMK2B,CAMK2D,CAMK2G,CLASP2,EIF4EBP1,EIF4EBP2,ITSN1,KALRN,MAP1B,MAPK3,MAPT,NAP1L4,PRKAR2B,SOS1,SOS2,STXBP5,VAMP3	Male	KI	EXH - SED	3.71535e-08	Male.KI.EXH - SED	2.1302e-06
AMPK_phospho_male_KI_exh_v_sed_adjp0.1.xls	Cellular response to heat stress	7.36	0.124	0	AKT1S1,BAG3,CAMK2B,CAMK2D,CAMK2G,CRYAB,DNAJC2,HSPA5,HSPB1,MAPK3,NDC1,TPR	Male	KI	EXH - SED	4.36516e-08	Male.KI.EXH - SED	2.1302e-06
AMPK_phospho_male_KI_exh_v_sed_adjp0.1.xls	Dilated Cardiomyopathy Signaling Pathway	6.91	0.0933	-2.714	BAG3,CACNA1S,CACNB1,CACNB3,CAMK2B,CAMK2D,CAMK2G,DES,GAB1,MAPK3,MYO18B,PRKAR2B,TNNI2,TTN	Male	KI	EXH - SED	1.23027e-07	Male.KI.EXH - SED	5.00309e-06
AMPK_phospho_male_KI_exh_v_sed_adjp0.1.xls	Protein Kinase A Signaling	6.7	0.056	-0.258	AKAP11,AKAP13,CAMK2B,CAMK2D,CAMK2G,FLNA,LIPE,MAPK3,MYLK,NFATC3,NOS3,PDE3B,PLCL2,PPP1R12A,PPP1R14A,PPP1R3A,PPP1R3D,PRKAR2B,PXN,RYR1,TNNI2,TNS2,TTN	Male	KI	EXH - SED	1.99526e-07	Male.KI.EXH - SED	6.95491e-06
AMPK_phospho_male_KI_exh_v_sed_adjp0.1.xls	Insulin Secretion Signaling Pathway	6.34	0.0655	0.5	CACNA1S,CACNB1,CACNB3,CAMK2B,CAMK2D,CAMK2G,EIF4EBP1,EIF4EBP2,EIF4G1,EIF4G2,MAPK3,PLCL2,PRKAR2B,RPS6KA5,RYR1,SRP14,SSR3,VAMP3	Male	KI	EXH - SED	4.57088e-07	Male.KI.EXH - SED	1.39412e-05
AMPK_phospho_male_KI_exh_v_sed_adjp0.1.xls	Serotonin Receptor Signaling	6.26	0.0512	0.816	CACNA1S,CACNB1,CACNB3,CAMK2B,CAMK2D,CAMK2G,CD44,EIF4EBP1,KALRN,LIPE,MAPK3,MAPT,MYLK,PLCL2,PLIN1,PPP1R12A,Ppp1r12b,PRKAR2B,RPS6KA3,RYR1,SHANK3,STIM1,TNNI2,TTN	Male	KI	EXH - SED	5.49541e-07	Male.KI.EXH - SED	1.48987e-05
AMPK_phospho_male_KI_exh_v_sed_adjp0.1.xls	Activation of NMDA receptors and postsynaptic events	6.07	0.119	0.816	ARHGEF7,CAMK2B,CAMK2D,CAMK2G,CAMKK2,MAPK3,MAPT,PRKAA2,PRKAR2B,RPS6KA3	Male	KI	EXH - SED	8.51138e-07	Male.KI.EXH - SED	2.07678e-05
AMPK_phospho_male_KI_exh_v_sed_adjp0.1.xls	Striated Muscle Contraction	5.88	0.194	-0.378	DES,MYBPC1,NEB,TCAP,TMOD4,TNNI2,TTN	Male	KI	EXH - SED	1.31826e-06	Male.KI.EXH - SED	2.92413e-05
AMPK_phospho_male_KI_exh_v_sed_adjp0.1.xls	Opioid Signaling Pathway	5.57	0.0607	1	CACNA1S,CACNB1,CACNB3,CAMK2B,CAMK2D,CAMK2G,CDKN1B,MAPK3,NOS1,NOS3,PRKAR2B,RGS12,RPS6KA3,RPS6KA5,RYR1,SOS1,SOS2	Male	KI	EXH - SED	2.69153e-06	Male.KI.EXH - SED	5.47279e-05
AMPK_phospho_male_KI_exh_v_sed_adjp0.1.xls	Oxytocin Signaling Pathway	5.53	0.0603	2.183	CACNA1S,CACNB1,CACNB3,CAMKK2,HSPB1,LIPE,MAPK3,MYLK,MYO18B,NOS3,PPP1R12A,Ppp1r12b,PPP1R14A,PRKAA2,PRKAR2B,SOS1,SOS2	Male	KI	EXH - SED	2.95121e-06	Male.KI.EXH - SED	5.53919e-05
AMPK_phospho_male_KI_exh_v_sed_adjp0.1.xls	NCAM signaling for neurite out-growth	5.29	0.131	1.414	CACNA1S,CACNB1,CACNB3,MAPK3,RPS6KA5,SOS1,SPTAN1,SPTB	Male	KI	EXH - SED	5.12861e-06	Male.KI.EXH - SED	8.93844e-05
AMPK_phospho_male_KI_exh_v_sed_adjp0.1.xls	Circadian Rhythm Signaling	5.19	0.0597		AKT1S1,CACNA1S,CACNB1,CACNB3,CAMK2B,CAMK2D,CAMK2G,EIF4EBP1,EIF4EBP2,MAPK3,NOS1,PLCL2,PRKAA2,PRKAR2B,RPS6KA5,RYR1	Male	KI	EXH - SED		Male.KI.EXH - SED
AMPK_phospho_male_KI_exh_v_sed_adjp0.1.xls	AMPK Signaling	5.09	0.062	1.265	ACACA,ACACB,AK1,AKT1S1,ARID1A,CAMKK2,EEF2K,EIF4EBP1,IRS1,LIPE,NOS3,PRKAA2,PRKAR2B,STIM1,TSC2	Male	KI	EXH - SED	8.12831e-06	Male.KI.EXH - SED	0.00013222
AMPK_phospho_male_KI_exh_v_sed_adjp0.1.xls	Autism Signaling Pathway	5.02	0.0552	1.698	AKT1S1,CACNA1S,CACNB1,CACNB3,CAMK2B,CAMK2D,CAMK2G,CAMKK2,CHD8,EIF4EBP1,MAPK3,NOS1,PRKAR2B,SHANK3,SOS1,SOS2,TSC2	Male	KI	EXH - SED	9.54993e-06	Male.KI.EXH - SED	0.000143529
AMPK_phospho_male_KI_exh_v_sed_adjp0.1.xls	nNOS Signaling in Skeletal Muscle Cells	5	0.146	1.134	CACNA1S,CACNB1,CACNB3,NOS1,RYR1,SNTB1,SNTB2	Male	KI	EXH - SED	1e-05	Male.KI.EXH - SED	0.000143529
AMPK_phospho_male_KI_exh_v_sed_adjp0.1.xls	Apoptotic execution phase	4.77	0.135	-0.378	ACIN1,DFFA,DNM1L,MAPT,PLEC,SPTAN1,TJP2	Male	KI	EXH - SED	1.69824e-05	Male.KI.EXH - SED	0.000230206
AMPK_phospho_male_KI_exh_v_sed_adjp0.1.xls	Aldosterone Signaling in Epithelial Cells	4.69	0.0698	0.816	CRYAB,DNAJC12,DNAJC2,HSPA5,HSPB1,HSPB6,MAPK3,PLCL2,SLC12A2,SLC9A1,SOS1,SOS2	Male	KI	EXH - SED	2.04174e-05	Male.KI.EXH - SED	0.000260831
AMPK_phospho_male_KI_exh_v_sed_adjp0.1.xls	Netrin Signaling	4.67	0.0694	0.577	ABLIM2,CACNA1S,CACNB1,CACNB3,CAMK2B,CAMK2D,CAMK2G,MAPK3,NFATC3,PRKAR2B,RYR1,VAMP3	Male	KI	EXH - SED	2.13796e-05	Male.KI.EXH - SED	0.000260831
AMPK_phospho_male_KI_exh_v_sed_adjp0.1.xls	p75 NTR receptor-mediated signalling	4.52	0.09	-0.333	AKAP13,ARHGDIA,ARHGEF5,ARHGEF7,ITSN1,KALRN,OBSCN,SOS1,SOS2	Male	KI	EXH - SED	3.01995e-05	Male.KI.EXH - SED	0.00035089
AMPK_phospho_male_KI_exh_v_sed_adjp0.1.xls	COPI-mediated anterograde transport	4.45	0.0882	-0.333	ANK3,ARFGAP2,DYNC1H1,DYNC1LI1,DYNC1LI2,GOLGA2,GOLGB1,SPTAN1,SPTB	Male	KI	EXH - SED	3.54813e-05	Male.KI.EXH - SED	0.00039352
AMPK_phospho_male_KI_exh_v_sed_adjp0.1.xls	G alpha (12/13) signalling events	4.41	0.1	0	AKAP13,ARHGEF5,ARHGEF7,ITSN1,KALRN,OBSCN,SOS1,SOS2	Male	KI	EXH - SED	3.89045e-05	Male.KI.EXH - SED	0.000404742
AMPK_phospho_male_KI_exh_v_sed_adjp0.1.xls	mTOR Signaling	4.4	0.0607	0.707	AKT1S1,EIF3A,EIF4EBP1,EIF4EBP2,EIF4G1,EIF4G2,IRS1,MAPK3,PRKAA2,RPS10,RPS6KA3,RPS6KA5,TSC2	Male	KI	EXH - SED	3.98107e-05	Male.KI.EXH - SED	0.000404742
AMPK_phospho_male_KI_exh_v_sed_adjp0.1.xls	ERK/MAPK Signaling	4.38	0.0605	0.832	EIF4EBP1,ELK3,HSPB1,MAPK3,PPP1R12A,PPP1R14A,PPP1R3A,PPP1R3D,PRKAR2B,PXN,RPS6KA5,SOS1,SOS2	Male	KI	EXH - SED	4.16869e-05	Male.KI.EXH - SED	0.000406865
AMPK_phospho_male_KI_exh_v_sed_adjp0.1.xls	Autophagy	4.34	0.0599	-0.277	AKT1S1,BIRC6,BNIP3,CAMKK2,CDKN1B,GORASP2,IRS1,MAPK3,OPTN,PRKAA2,PRKAR2B,TFEB,TSC2	Male	KI	EXH - SED	4.57088e-05	Male.KI.EXH - SED	0.00042896
AMPK_phospho_male_KI_exh_v_sed_adjp0.1.xls	Synaptic Long Term Potentiation	4.31	0.0758	-0.632	CAMK2B,CAMK2D,CAMK2G,MAPK3,PLCL2,PPP1R12A,PPP1R14A,PPP1R3A,PPP1R3D,PRKAR2B	Male	KI	EXH - SED	4.89779e-05	Male.KI.EXH - SED	0.000442615
AMPK_phospho_male_KI_exh_v_sed_adjp0.1.xls	Calcium Signaling	4.28	0.0591	0.905	CACNA1S,CACNB1,CACNB3,CAMK2B,CAMK2D,CAMK2G,CAMKK2,MAPK3,MYO18B,NFATC3,PRKAR2B,RYR1,TNNI2	Male	KI	EXH - SED	5.24807e-05	Male.KI.EXH - SED	0.000457332
AMPK_phospho_male_KI_exh_v_sed_adjp0.1.xls	MTOR signalling	4.15	0.179	-1.342	AKT1S1,EEF2K,EIF4EBP1,EIF4G1,TSC2	Male	KI	EXH - SED	7.07946e-05	Male.KI.EXH - SED	0.000595651
AMPK_phospho_male_KI_exh_v_sed_adjp0.1.xls	Tight Junction Signaling	3.83	0.0611		AFDN,CNKSR3,MARK2,MYLK,MYO18B,PRKAR2B,SPTAN1,TJP2,VAMP3,VAPA,YBX3	Male	KI	EXH - SED		Male.KI.EXH - SED
AMPK_phospho_male_KI_exh_v_sed_adjp0.1.xls	Cardiac β-adrenergic Signaling	3.83	0.0611	0.378	AKAP11,AKAP13,CACNA1S,CACNB1,CACNB3,PDE3B,PPP1R12A,PPP1R14A,PPP1R3A,PPP1R3D,PRKAR2B	Male	KI	EXH - SED	0.000147911	Male.KI.EXH - SED	0.00119132
AMPK_phospho_male_KI_exh_v_sed_adjp0.1.xls	Actin Cytoskeleton Signaling	3.82	0.0533	1.667	ARHGAP35,ARHGEF7,FLNA,MAPK3,MYLK,MYO18B,PPP1R12A,Ppp1r12b,PXN,SLC9A1,SOS1,SOS2,TTN	Male	KI	EXH - SED	0.000151356	Male.KI.EXH - SED	0.00119132
AMPK_phospho_male_KI_exh_v_sed_adjp0.1.xls	Dopamine-DARPP32 Feedback in cAMP Signaling	3.71	0.0591	0.333	CACNA1S,CACNB1,CACNB3,CAMKK2,NOS1,PLCL2,PPP1R12A,PPP1R14A,PPP1R3A,PPP1R3D,PRKAR2B	Male	KI	EXH - SED	0.000194984	Male.KI.EXH - SED	0.00148676
AMPK_phospho_male_KI_exh_v_sed_adjp0.1.xls	GNRH Signaling	3.61	0.0576	0	CACNA1S,CACNB1,CACNB3,CAMK2B,CAMK2D,CAMK2G,MAPK3,PRKAR2B,PXN,SOS1,SOS2	Male	KI	EXH - SED	0.000245471	Male.KI.EXH - SED	0.001815
AMPK_phospho_male_KI_exh_v_sed_adjp0.1.xls	FLT3 Signaling in Hematopoietic Progenitor Cells	3.49	0.0854	2.646	EIF4EBP1,GAB2,MAPK3,RPS6KA3,RPS6KA5,SOS1,SOS2	Male	KI	EXH - SED	0.000323594	Male.KI.EXH - SED	0.00225591
AMPK_phospho_male_KI_exh_v_sed_adjp0.1.xls	SNARE Signaling Pathway	3.49	0.0662	-0.333	CACNB1,CACNB3,CAMK2B,CAMK2D,CAMK2G,MYO18B,PRKAR2B,STXBP5,VAMP3	Male	KI	EXH - SED	0.000323594	Male.KI.EXH - SED	0.00225591
AMPK_phospho_male_KI_exh_v_sed_adjp0.1.xls	Reelin Signaling in Neurons	3.44	0.0652	0	AFDN,ARHGEF5,ARHGEF7,CAMK2B,CAMK2D,CAMK2G,MAP1B,MAPK3,MAPT	Male	KI	EXH - SED	0.000363078	Male.KI.EXH - SED	0.00246086
AMPK_phospho_male_KI_exh_v_sed_adjp0.1.xls	DAG and IP3 signaling	3.34	0.122	-1.342	CAMK2B,CAMK2D,CAMK2G,CAMKK2,PRKAR2B	Male	KI	EXH - SED	0.000457088	Male.KI.EXH - SED	0.00301431
AMPK_phospho_male_KI_exh_v_sed_adjp0.1.xls	Regulation of eIF4 and p70S6K Signaling	3.14	0.0543	2	EIF3A,EIF4EBP1,EIF4EBP2,EIF4G1,EIF4G2,IRS1,MAPK3,RPS10,SOS1,SOS2	Male	KI	EXH - SED	0.000724436	Male.KI.EXH - SED	0.00465164
AMPK_phospho_male_KI_exh_v_sed_adjp0.1.xls	Biotin-carboxyl Carrier Protein Assembly	3.13	0.667		ACACA,ACACB	Male	KI	EXH - SED		Male.KI.EXH - SED
AMPK_phospho_male_KI_exh_v_sed_adjp0.1.xls	GM-CSF Signaling	3.07	0.0857	0	CAMK2B,CAMK2D,CAMK2G,MAPK3,SOS1,SOS2	Male	KI	EXH - SED	0.000851138	Male.KI.EXH - SED	0.00519194
AMPK_phospho_male_KI_exh_v_sed_adjp0.1.xls	L1CAM interactions	3.07	0.064	1.414	ANK3,DNM1L,MAPK3,RPS6KA3,RPS6KA5,SCN4A,SPTAN1,SPTB	Male	KI	EXH - SED	0.000851138	Male.KI.EXH - SED	0.00519194
AMPK_phospho_male_KI_exh_v_sed_adjp0.1.xls	Estrogen Receptor Signaling	3.05	0.0391	1.069	AGT,CACNA1S,CACNB1,CACNB3,EIF4EBP1,MAPK3,NCOA1,NCOR2,NOS3,PLCL2,PPP1R12A,Ppp1r12b,PRKAA2,PRKAR2B,SOS1,SOS2	Male	KI	EXH - SED	0.000891251	Male.KI.EXH - SED	0.00530403
AMPK_phospho_male_KI_exh_v_sed_adjp0.1.xls	Role of NFAT in Cardiac Hypertrophy	3.03	0.0491	-0.333	CACNA1S,CACNB1,CACNB3,CAMK2B,CAMK2D,CAMK2G,MAPK3,PLCL2,PRKAR2B,SOS1,SOS2	Male	KI	EXH - SED	0.000933254	Male.KI.EXH - SED	0.00541922
AMPK_phospho_male_KI_exh_v_sed_adjp0.1.xls	Thrombin Signaling	3.01	0.0489	-0.378	ARHGEF5,ARHGEF7,CAMK2B,CAMK2D,CAMK2G,MAPK3,MYLK,PLCL2,PPP1R12A,Ppp1r12b,SOS1	Male	KI	EXH - SED	0.000977237	Male.KI.EXH - SED	0.00541922
AMPK_phospho_male_KI_exh_v_sed_adjp0.1.xls	Melatonin Signaling	3.01	0.0833	0.816	CAMK2B,CAMK2D,CAMK2G,MAPK3,PLCL2,PRKAR2B	Male	KI	EXH - SED	0.000977237	Male.KI.EXH - SED	0.00541922
AMPK_phospho_male_KI_exh_v_sed_adjp0.1.xls	Cardiac conduction	2.95	0.0615	-1.134	CACNB1,CAMK2B,CAMK2D,CAMK2G,NOS1,RYR1,SCN4A,STIM1	Male	KI	EXH - SED	0.00112202	Male.KI.EXH - SED	0.00596063
AMPK_phospho_male_KI_exh_v_sed_adjp0.1.xls	Xenobiotic Metabolism PXR Signaling Pathway	2.94	0.0513	0	CAMK2B,CAMK2D,CAMK2G,NCOA1,NCOR2,PPP1R12A,PPP1R14A,PPP1R3A,PPP1R3D,PRKAR2B	Male	KI	EXH - SED	0.00114815	Male.KI.EXH - SED	0.00596063
AMPK_phospho_male_KI_exh_v_sed_adjp0.1.xls	Signaling by EGFR	2.94	0.1	2.236	ARHGEF7,EPS15,GAB1,PXN,SOS1	Male	KI	EXH - SED	0.00114815	Male.KI.EXH - SED	0.00596063
AMPK_phospho_male_KI_exh_v_sed_adjp0.1.xls	Neurovascular Coupling Signaling Pathway	2.91	0.0474	-1.508	CACNA1S,CACNB1,CACNB3,MAPT,NOS1,NOS3,PPP1R12A,Ppp1r12b,PRKAR2B,RYR1,STIM1	Male	KI	EXH - SED	0.00123027	Male.KI.EXH - SED	0.00625387
AMPK_phospho_male_KI_exh_v_sed_adjp0.1.xls	Carnitine metabolism	2.9	0.214		ACACA,ACACB,PRKAA2	Male	KI	EXH - SED		Male.KI.EXH - SED
AMPK_phospho_male_KI_exh_v_sed_adjp0.1.xls	Interleukin-15 signaling	2.9	0.214		GAB2,SOS1,SOS2	Male	KI	EXH - SED		Male.KI.EXH - SED
AMPK_phospho_male_KI_exh_v_sed_adjp0.1.xls	Protein Ubiquitination Pathway	2.84	0.044	3.464	BIRC6,CRYAB,DNAJC12,DNAJC2,HSPA5,HSPB1,HSPB6,UBR1,USP20,USP24,USP45,USP9X	Male	KI	EXH - SED	0.00144544	Male.KI.EXH - SED	0.0071977
AMPK_phospho_male_KI_exh_v_sed_adjp0.1.xls	White Adipose Tissue Browning Pathway	2.79	0.058	0.707	CACNA1S,CACNB1,CACNB3,CAMKK2,LIPE,PLIN1,PRKAA2,PRKAR2B	Male	KI	EXH - SED	0.00162181	Male.KI.EXH - SED	0.00791443
AMPK_phospho_male_KI_exh_v_sed_adjp0.1.xls	Signaling by NTRK1 (TRKA)	2.74	0.0741	2.449	DNM1L,IRS1,MAPK3,RPS6KA3,RPS6KA5,SOS1	Male	KI	EXH - SED	0.0018197	Male.KI.EXH - SED	0.0085386
AMPK_phospho_male_KI_exh_v_sed_adjp0.1.xls	Chemokine Signaling	2.74	0.0741	-0.816	CAMK2B,CAMK2D,CAMK2G,MAPK3,PPP1R12A,Ppp1r12b	Male	KI	EXH - SED	0.0018197	Male.KI.EXH - SED	0.0085386
AMPK_phospho_male_KI_exh_v_sed_adjp0.1.xls	Integrin Signaling	2.67	0.0472	2.646	ARHGEF7,MAPK3,MYLK,PPP1R12A,Ppp1r12b,PXN,SOS1,SOS2,TTN,ZYX	Male	KI	EXH - SED	0.00213796	Male.KI.EXH - SED	0.00966042
AMPK_phospho_male_KI_exh_v_sed_adjp0.1.xls	Glutaminergic Receptor Signaling Pathway (Enhanced)	2.67	0.04	0.277	AKT1S1,CACNA1S,CACNB1,CACNB3,CAMK2B,CAMK2D,CAMK2G,MAPK3,PLCL2,PRKAR2B,SCN4A,SHANK3,VAMP3	Male	KI	EXH - SED	0.00213796	Male.KI.EXH - SED	0.00966042
AMPK_phospho_male_KI_exh_v_sed_adjp0.1.xls	CDK5 Signaling	2.62	0.0609	-0.378	MAPK3,MAPT,PPP1R12A,PPP1R14A,PPP1R3A,PPP1R3D,PRKAR2B	Male	KI	EXH - SED	0.00239883	Male.KI.EXH - SED	0.0104521
AMPK_phospho_male_KI_exh_v_sed_adjp0.1.xls	Endocannabinoid Cancer Inhibition Pathway	2.62	0.0544	1.414	AKT1S1,CAMKK2,CDKN1B,MAPK3,NOS1,NOS3,PRKAA2,PRKAR2B	Male	KI	EXH - SED	0.00239883	Male.KI.EXH - SED	0.0104521
AMPK_phospho_male_KI_exh_v_sed_adjp0.1.xls	Citrulline-Nitric Oxide Cycle	2.62	0.4		NOS1,NOS3	Male	KI	EXH - SED		Male.KI.EXH - SED
AMPK_phospho_male_KI_exh_v_sed_adjp0.1.xls	HIPPO signaling	2.59	0.069		CD44,PPP1R12A,PPP1R14A,PPP1R3A,PPP1R3D,TJP2	Male	KI	EXH - SED		Male.KI.EXH - SED
AMPK_phospho_male_KI_exh_v_sed_adjp0.1.xls	Gastrin-CREB signalling pathway via PKC and MAPK	2.57	0.167		MAPK3,RPS6KA3,SOS1	Male	KI	EXH - SED		Male.KI.EXH - SED
AMPK_phospho_male_KI_exh_v_sed_adjp0.1.xls	Cardiac Hypertrophy Signaling (Enhanced)	2.57	0.0332	0	AGT,AKAP13,CACNA1S,CACNB1,CACNB3,CAMK2B,CAMK2D,CAMK2G,EIF4EBP1,HSPB1,MAPK3,NFATC3,PDE3B,PLCL2,PRKAR2B,RPS6KA5,RYR1,TSC2	Male	KI	EXH - SED	0.00269153	Male.KI.EXH - SED	0.0115217
AMPK_phospho_male_KI_exh_v_sed_adjp0.1.xls	Nuclear Cytoskeleton Signaling Pathway	2.56	0.0455	0	DES,DYNC1H1,DYNC1LI1,DYNC1LI2,KIF13B,KLC2,NDC1,PLEC,SYNE1,TPR	Male	KI	EXH - SED	0.00275423	Male.KI.EXH - SED	0.0115868
AMPK_phospho_male_KI_exh_v_sed_adjp0.1.xls	Nitric Oxide Signaling in the Cardiovascular System	2.52	0.0583	0.447	CACNA1S,CACNB1,CACNB3,MAPK3,NOS3,PDE3B,PRKAR2B	Male	KI	EXH - SED	0.00301995	Male.KI.EXH - SED	0.0124893
AMPK_phospho_male_KI_exh_v_sed_adjp0.1.xls	Transcriptional Regulation by MECP2	2.49	0.0794	2	CAMK2B,CAMK2D,CAMK2G,NCOR2,PVALB	Male	KI	EXH - SED	0.00323594	Male.KI.EXH - SED	0.0129437
AMPK_phospho_male_KI_exh_v_sed_adjp0.1.xls	Apelin Adipocyte Signaling Pathway	2.49	0.0659	2.449	GPX1,LIPE,MAPK3,PLIN1,PRKAA2,PRKAR2B	Male	KI	EXH - SED	0.00323594	Male.KI.EXH - SED	0.0129437
AMPK_phospho_male_KI_exh_v_sed_adjp0.1.xls	Mitochondrial Dysfunction	2.45	0.0378	-2.496	CACNA1S,CACNB1,CACNB3,CAMK2B,CAMK2D,CAMK2G,DNM1L,GPX1,MAPT,NOS1,PRKAA2,PRKAR2B,TOMM34	Male	KI	EXH - SED	0.00354813	Male.KI.EXH - SED	0.0139636
AMPK_phospho_male_KI_exh_v_sed_adjp0.1.xls	Acetylcholine Receptor Signaling Pathway	2.41	0.0464	-0.333	CACNA1S,CACNB1,CACNB3,CAMK2B,CAMK2D,CAMK2G,MAPK3,PLCL2,PRKAR2B	Male	KI	EXH - SED	0.00389045	Male.KI.EXH - SED	0.0150678
AMPK_phospho_male_KI_exh_v_sed_adjp0.1.xls	RET signaling	2.4	0.0976	2	GAB1,GAB2,SHANK3,SOS1	Male	KI	EXH - SED	0.00398107	Male.KI.EXH - SED	0.0151778
AMPK_phospho_male_KI_exh_v_sed_adjp0.1.xls	RHO GTPases activate PAKs	2.37	0.143		FLNA,MYLK,PPP1R12A	Male	KI	EXH - SED		Male.KI.EXH - SED
AMPK_phospho_male_KI_exh_v_sed_adjp0.1.xls	Remodeling of Epithelial Adherens Junctions	2.35	0.0735		CBLL1,CLIP1,DNM1L,MAPRE3,ZYX	Male	KI	EXH - SED		Male.KI.EXH - SED
AMPK_phospho_male_KI_exh_v_sed_adjp0.1.xls	G Beta Gamma Signaling	2.35	0.0543	1.89	CACNA1S,CACNB1,CACNB3,MAPK3,PRKAR2B,SOS1,SOS2	Male	KI	EXH - SED	0.00446684	Male.KI.EXH - SED	0.0167678
AMPK_phospho_male_KI_exh_v_sed_adjp0.1.xls	Melanocyte Development and Pigmentation Signaling	2.33	0.0612	1.633	MAPK3,PRKAR2B,RPS6KA3,RPS6KA5,SOS1,SOS2	Male	KI	EXH - SED	0.00467735	Male.KI.EXH - SED	0.017292
AMPK_phospho_male_KI_exh_v_sed_adjp0.1.xls	PI3K/AKT Signaling	2.32	0.045	1.633	CDKN1B,EIF4EBP1,GAB1,GAB2,MAPK3,NOS3,SOS1,SOS2,TSC2	Male	KI	EXH - SED	0.0047863	Male.KI.EXH - SED	0.0174307
AMPK_phospho_male_KI_exh_v_sed_adjp0.1.xls	Apelin Cardiomyocyte Signaling Pathway	2.31	0.0606	1.633	MAPK3,MYLK,NOS3,PLCL2,SLC9A1,SLC9A8	Male	KI	EXH - SED	0.00489779	Male.KI.EXH - SED	0.0175744
AMPK_phospho_male_KI_exh_v_sed_adjp0.1.xls	PI3K Cascade	2.29	0.0909	1	GAB1,GAB2,IRS1,PDE3B	Male	KI	EXH - SED	0.00512861	Male.KI.EXH - SED	0.0178769
AMPK_phospho_male_KI_exh_v_sed_adjp0.1.xls	TBC/RABGAPs	2.29	0.0909	0	OPTN,TBC1D10B,TBC1D17,TSC2	Male	KI	EXH - SED	0.00512861	Male.KI.EXH - SED	0.0178769
AMPK_phospho_male_KI_exh_v_sed_adjp0.1.xls	ISG15 antiviral mechanism	2.27	0.0704	-0.447	EIF4G1,EIF4G2,MAPK3,NDC1,TPR	Male	KI	EXH - SED	0.00537032	Male.KI.EXH - SED	0.0179501
AMPK_phospho_male_KI_exh_v_sed_adjp0.1.xls	Translocation of SLC2A4 (GLUT4) to the plasma membrane	2.27	0.0704	-1.342	EXOC7,MYO5A,PRKAA2,RALGAPA2,TBC1D4	Male	KI	EXH - SED	0.00537032	Male.KI.EXH - SED	0.0179501
AMPK_phospho_male_KI_exh_v_sed_adjp0.1.xls	Neuropathic Pain Signaling in Dorsal Horn Neurons	2.27	0.0594	-1.633	CAMK2B,CAMK2D,CAMK2G,MAPK3,PLCL2,PRKAR2B	Male	KI	EXH - SED	0.00537032	Male.KI.EXH - SED	0.0179501
AMPK_phospho_male_KI_exh_v_sed_adjp0.1.xls	Androgen Signaling	2.25	0.0473	0.816	CACNA1S,CACNB1,CACNB3,MAPK3,NCOA1,PRKAR2B,TAF3,TAF7	Male	KI	EXH - SED	0.00562341	Male.KI.EXH - SED	0.0185421
AMPK_phospho_male_KI_exh_v_sed_adjp0.1.xls	IGF-1 Signaling	2.18	0.0571	1.633	IRS1,MAPK3,PRKAR2B,PXN,SOS1,SOS2	Male	KI	EXH - SED	0.00660693	Male.KI.EXH - SED	0.0214946
AMPK_phospho_male_KI_exh_v_sed_adjp0.1.xls	Miro GTPase Cycle	2.18	0.25		TRAK1,TRAK2	Male	KI	EXH - SED		Male.KI.EXH - SED
AMPK_phospho_male_KI_exh_v_sed_adjp0.1.xls	PIP3 activates AKT signaling	2.15	0.05	0.378	AKT1S1,CDKN1B,GAB1,GAB2,IRS1,MAPK3,TSC2	Male	KI	EXH - SED	0.00707946	Male.KI.EXH - SED	0.0224336
AMPK_phospho_male_KI_exh_v_sed_adjp0.1.xls	GDNF Family Ligand-Receptor Interactions	2.15	0.0658	2.236	GAB1,IRS1,MAPK3,SOS1,SOS2	Male	KI	EXH - SED	0.00707946	Male.KI.EXH - SED	0.0224336
AMPK_phospho_male_KI_exh_v_sed_adjp0.1.xls	Transcriptional activity of SMAD2/SMAD3:SMAD4 heterotrimer	2.13	0.0816	1	MAPK3,NCOR2,TRIM33,USP9X	Male	KI	EXH - SED	0.0074131	Male.KI.EXH - SED	0.0231897
AMPK_phospho_male_KI_exh_v_sed_adjp0.1.xls	Dopamine Receptor Signaling	2.05	0.0625		PPP1R12A,PPP1R14A,PPP1R3A,PPP1R3D,PRKAR2B	Male	KI	EXH - SED		Male.KI.EXH - SED
AMPK_phospho_male_KI_exh_v_sed_adjp0.1.xls	RAR Activation	2.05	0.0326	-1.069	ARID1A,CAMK2B,CAMK2D,CAMK2G,CDKN1B,LIPE,MAPK3,NCOA1,NCOR2,PDE3B,PRKAR2B,RPS6KA5,SORBS3,TNIP1	Male	KI	EXH - SED	0.00891251	Male.KI.EXH - SED	0.0275272
AMPK_phospho_male_KI_exh_v_sed_adjp0.1.xls	UVB-Induced MAPK Signaling	2.04	0.0769	1	EIF4EBP1,MAPK3,RPS6KA3,RPS6KA5	Male	KI	EXH - SED	0.00912011	Male.KI.EXH - SED	0.0278163
AMPK_phospho_male_KI_exh_v_sed_adjp0.1.xls	RNA Polymerase II Transcription	2.01	0.047	1.89	NCBP1,NELFE,SRSF1,TAF3,TAF7,TCEA1,THOC5	Male	KI	EXH - SED	0.00977237	Male.KI.EXH - SED	0.0294378
AMPK_phospho_male_KI_exh_v_sed_adjp0.1.xls	HER-2 Signaling in Breast Cancer	1.98	0.0396	1.134	AKT1S1,CDKN1B,ELK3,MAPK3,NDC1,SOS1,SOS2,TPR,TSC2	Male	KI	EXH - SED	0.0104713	Male.KI.EXH - SED	0.0311585
AMPK_phospho_male_KI_exh_v_sed_adjp0.1.xls	Corticotropin Releasing Hormone Signaling	1.97	0.0461	-1.134	CACNA1S,CACNB1,CACNB3,MAPK3,NOS1,NOS3,PRKAR2B	Male	KI	EXH - SED	0.0107152	Male.KI.EXH - SED	0.0315001
AMPK_phospho_male_KI_exh_v_sed_adjp0.1.xls	PAK Signaling	1.96	0.0513	1.633	ARHGEF7,MAPK3,MYLK,PXN,SOS1,SOS2	Male	KI	EXH - SED	0.0109648	Male.KI.EXH - SED	0.0318501
AMPK_phospho_male_KI_exh_v_sed_adjp0.1.xls	Sensory processing of sound by outer hair cells of the cochlea	1.95	0.0727	0	EPS8L2,RIPOR2,SPTAN1,TRIOBP	Male	KI	EXH - SED	0.0112202	Male.KI.EXH - SED	0.0322085
AMPK_phospho_male_KI_exh_v_sed_adjp0.1.xls	FGF Signaling	1.93	0.0581	2.236	GAB1,MAPK3,RPS6KA5,SOS1,SOS2	Male	KI	EXH - SED	0.011749	Male.KI.EXH - SED	0.0333343
AMPK_phospho_male_KI_exh_v_sed_adjp0.1.xls	Necroptosis Signaling Pathway	1.92	0.0452	-0.378	CAMK2B,CAMK2D,CAMK2G,DNM1L,SLC25A4,TNIP1,TOMM34	Male	KI	EXH - SED	0.0120226	Male.KI.EXH - SED	0.0337187
AMPK_phospho_male_KI_exh_v_sed_adjp0.1.xls	NGF Signaling	1.91	0.05	2.449	GAB1,MAPK3,RPS6KA3,RPS6KA5,SOS1,SOS2	Male	KI	EXH - SED	0.0123027	Male.KI.EXH - SED	0.0337287
AMPK_phospho_male_KI_exh_v_sed_adjp0.1.xls	PPARα/RXRα Activation	1.91	0.0412	-1.134	IRS1,MAPK3,NCOR2,PLCL2,PRKAA2,PRKAR2B,SOS1,SOS2	Male	KI	EXH - SED	0.0123027	Male.KI.EXH - SED	0.0337287
AMPK_phospho_male_KI_exh_v_sed_adjp0.1.xls	CNTF Signaling	1.9	0.0702	2	MAPK3,RPS6KA3,RPS6KA5,SOS1	Male	KI	EXH - SED	0.0125893	Male.KI.EXH - SED	0.0341309
AMPK_phospho_male_KI_exh_v_sed_adjp0.1.xls	Signaling by CSF1 (M-CSF) in myeloid cells	1.9	0.0968		GAB2,SOS1,THOC5	Male	KI	EXH - SED		Male.KI.EXH - SED
AMPK_phospho_male_KI_exh_v_sed_adjp0.1.xls	Mitotic Metaphase and Anaphase	1.89	0.0383	-0.333	CC2D1B,CLASP1,CLASP2,CLIP1,DYNC1H1,DYNC1LI1,DYNC1LI2,NDC1,PTTG1	Male	KI	EXH - SED	0.0128825	Male.KI.EXH - SED	0.0345421
AMPK_phospho_male_KI_exh_v_sed_adjp0.1.xls	cAMP-mediated signaling	1.88	0.0381	-1.134	AKAP11,AKAP13,CAMK2B,CAMK2D,CAMK2G,MAPK3,PDE3B,PRKAR2B,RGS12	Male	KI	EXH - SED	0.0131826	Male.KI.EXH - SED	0.0349625
AMPK_phospho_male_KI_exh_v_sed_adjp0.1.xls	Chronic Myeloid Leukemia Signaling	1.87	0.036	0.632	AKT1S1,CDKN1B,GAB2,MAPK3,NFATC3,PCBP2,PLCL2,PRKAA2,SOS1,SOS2	Male	KI	EXH - SED	0.0134896	Male.KI.EXH - SED	0.0351693
AMPK_phospho_male_KI_exh_v_sed_adjp0.1.xls	Synaptic Long Term Depression	1.86	0.0404	1.414	CACNA1S,CACNB1,CACNB3,MAPK3,NOS1,NOS3,PLCL2,RYR1	Male	KI	EXH - SED	0.0138038	Male.KI.EXH - SED	0.0351693
AMPK_phospho_male_KI_exh_v_sed_adjp0.1.xls	Glutamate binding, activation of AMPA receptors and synaptic plasticity	1.86	0.0938		CAMK2B,CAMK2D,CAMK2G	Male	KI	EXH - SED		Male.KI.EXH - SED
AMPK_phospho_male_KI_exh_v_sed_adjp0.1.xls	Orexin Signaling Pathway	1.86	0.0378	0.333	AKT1S1,CACNA1S,CACNB1,CACNB3,CAMK2B,MAPK3,PLCL2,PRKAA2,PRKAR2B	Male	KI	EXH - SED	0.0138038	Male.KI.EXH - SED	0.0351693
AMPK_phospho_male_KI_exh_v_sed_adjp0.1.xls	RHOA Signaling	1.85	0.0484	-1.633	ARHGAP35,MYLK,PPP1R12A,Ppp1r12b,SEPTIN10,TTN	Male	KI	EXH - SED	0.0141254	Male.KI.EXH - SED	0.0351693
AMPK_phospho_male_KI_exh_v_sed_adjp0.1.xls	Opioid Signalling	1.85	0.0556	-1.342	CAMK2B,CAMK2D,CAMK2G,CAMKK2,PRKAR2B	Male	KI	EXH - SED	0.0141254	Male.KI.EXH - SED	0.0351693
AMPK_phospho_male_KI_exh_v_sed_adjp0.1.xls	Adrenomedullin signaling pathway	1.85	0.0402	0.816	MAPK3,MYLK,NOS3,PLCL2,PRKAR2B,SOS1,SOS2,TTN	Male	KI	EXH - SED	0.0141254	Male.KI.EXH - SED	0.0351693
AMPK_phospho_male_KI_exh_v_sed_adjp0.1.xls	Glioma Signaling	1.83	0.048	0	CAMK2B,CAMK2D,CAMK2G,MAPK3,SOS1,SOS2	Male	KI	EXH - SED	0.0147911	Male.KI.EXH - SED	0.0364548
AMPK_phospho_male_KI_exh_v_sed_adjp0.1.xls	Presynaptic depolarization and calcium channel opening	1.83	0.167		CACNB1,CACNB3	Male	KI	EXH - SED		Male.KI.EXH - SED
AMPK_phospho_male_KI_exh_v_sed_adjp0.1.xls	ILK Signaling	1.82	0.0398	0.816	FLNA,IRS1,MAPK3,MYO18B,NACA,PPP1R12A,PXN,RPS6KA5	Male	KI	EXH - SED	0.0151356	Male.KI.EXH - SED	0.0369309
AMPK_phospho_male_KI_exh_v_sed_adjp0.1.xls	MAPK targets/ Nuclear events mediated by MAP kinases	1.82	0.0909		MAPK3,RPS6KA3,RPS6KA5	Male	KI	EXH - SED		Male.KI.EXH - SED
AMPK_phospho_male_KI_exh_v_sed_adjp0.1.xls	Myelination Signaling Pathway	1.81	0.0336	2.111	AKT1S1,ARHGAP35,CHD8,EIF4EBP1,IRS1,MAPK3,NFATC3,PRKAR2B,SOS1,SOS2,TSC2	Male	KI	EXH - SED	0.0154882	Male.KI.EXH - SED	0.037184
AMPK_phospho_male_KI_exh_v_sed_adjp0.1.xls	14-3-3-mediated Signaling	1.8	0.0472	1.633	AKT1S1,CDKN1B,MAPK3,MAPT,PLCL2,TSC2	Male	KI	EXH - SED	0.0158489	Male.KI.EXH - SED	0.037184
AMPK_phospho_male_KI_exh_v_sed_adjp0.1.xls	Acetyl-CoA Biosynthesis III (from Citrate)	1.8	1		ACLY	Male	KI	EXH - SED		Male.KI.EXH - SED
AMPK_phospho_male_KI_exh_v_sed_adjp0.1.xls	Phosphatidylethanolamine Biosynthesis III	1.8	1		PTDSS2	Male	KI	EXH - SED		Male.KI.EXH - SED
AMPK_phospho_male_KI_exh_v_sed_adjp0.1.xls	Intra-Golgi and retrograde Golgi-to-ER traffic	1.8	0.0394	-0.707	ARFGAP2,DYNC1H1,DYNC1LI1,DYNC1LI2,KIF13B,KLC2,RAB3GAP1,VAMP3	Male	KI	EXH - SED	0.0158489	Male.KI.EXH - SED	0.037184
AMPK_phospho_male_KI_exh_v_sed_adjp0.1.xls	Gustation Pathway	1.8	0.0394	0	CACNA1S,CACNB1,CACNB3,LIPE,PDE3B,PRKAR2B,SCN4A,STIM1	Male	KI	EXH - SED	0.0158489	Male.KI.EXH - SED	0.037184
AMPK_phospho_male_KI_exh_v_sed_adjp0.1.xls	UFMylation Signaling Pathway	1.78	0.0645	-1	EIF4G1,EIF4G2,NBN,NCOA1	Male	KI	EXH - SED	0.0165959	Male.KI.EXH - SED	0.0385656
AMPK_phospho_male_KI_exh_v_sed_adjp0.1.xls	Fcγ Receptor-mediated Phagocytosis in Macrophages and Monocytes	1.77	0.0532	1.342	GAB2,MAPK3,MYO5A,PXN,VAMP3	Male	KI	EXH - SED	0.0169824	Male.KI.EXH - SED	0.0390916
AMPK_phospho_male_KI_exh_v_sed_adjp0.1.xls	Clathrin-mediated endocytosis	1.76	0.0462	-0.816	AGFG1,BIN1,EPS15,ITSN1,SNX9,VAMP3	Male	KI	EXH - SED	0.017378	Male.KI.EXH - SED	0.0396284
AMPK_phospho_male_KI_exh_v_sed_adjp0.1.xls	HGF Signaling	1.73	0.0455	2.236	ELK3,GAB1,MAPK3,PXN,SOS1,SOS2	Male	KI	EXH - SED	0.0186209	Male.KI.EXH - SED	0.0420694
AMPK_phospho_male_KI_exh_v_sed_adjp0.1.xls	FLT3 Signaling	1.72	0.0833		CDKN1B,GAB2,SOS1	Male	KI	EXH - SED		Male.KI.EXH - SED
AMPK_phospho_male_KI_exh_v_sed_adjp0.1.xls	ERB2-ERBB3 Signaling	1.71	0.0615		CDKN1B,MAPK3,SOS1,SOS2	Male	KI	EXH - SED		Male.KI.EXH - SED
AMPK_phospho_male_KI_exh_v_sed_adjp0.1.xls	VEGF Signaling	1.69	0.0505	2.236	MAPK3,NOS3,PXN,SOS1,SOS2	Male	KI	EXH - SED	0.0204174	Male.KI.EXH - SED	0.045705
AMPK_phospho_male_KI_exh_v_sed_adjp0.1.xls	Senescence Pathway	1.67	0.0334	1.414	CACNA1S,CACNB1,CACNB3,CDKN1B,EIF4EBP1,ELK3,MAPK3,NBN,NFATC3,RPS6KA5	Male	KI	EXH - SED	0.0213796	Male.KI.EXH - SED	0.0474239
AMPK_phospho_male_KI_exh_v_sed_adjp0.1.xls	Telomere Extension by Telomerase	1.64	0.133		NBN,TERF2IP	Male	KI	EXH - SED		Male.KI.EXH - SED
AMPK_phospho_male_KI_exh_v_sed_adjp0.1.xls	RHO GTPases Activate Formins	1.63	0.0432	-0.816	CLASP1,CLASP2,CLIP1,DYNC1H1,DYNC1LI1,DYNC1LI2	Male	KI	EXH - SED	0.0234423	Male.KI.EXH - SED	0.0504582
AMPK_phospho_male_KI_exh_v_sed_adjp0.1.xls	Cardiac Hypertrophy Signaling	1.62	0.0345	1.134	CACNA1S,CACNB1,CACNB3,HSPB1,IRS1,MAPK3,PLCL2,PRKAR2B,SOS1	Male	KI	EXH - SED	0.0239883	Male.KI.EXH - SED	0.0504582
AMPK_phospho_male_KI_exh_v_sed_adjp0.1.xls	Sensory processing of sound by inner hair cells of the cochlea	1.62	0.058	0	EPS8L2,RIPOR2,SPTAN1,TRIOBP	Male	KI	EXH - SED	0.0239883	Male.KI.EXH - SED	0.0504582
AMPK_phospho_male_KI_exh_v_sed_adjp0.1.xls	Mitotic Prophase	1.62	0.0485	1.342	GOLGA2,GORASP2,MAPK3,NDC1,TPR	Male	KI	EXH - SED	0.0239883	Male.KI.EXH - SED	0.0504582
AMPK_phospho_male_KI_exh_v_sed_adjp0.1.xls	MSP-RON Signaling in Cancer Cells Pathway	1.62	0.0429	1	ELK3,FLNA,MAPK3,RPS6KA3,SOS1,SOS2	Male	KI	EXH - SED	0.0239883	Male.KI.EXH - SED	0.0504582
AMPK_phospho_male_KI_exh_v_sed_adjp0.1.xls	RAF/MAP kinase cascade	1.62	0.0344	-0.707	CAMK2B,CAMK2D,CAMK2G,DAB2IP,IRS1,MAPK3,SOS1,SPTAN1,SPTB	Male	KI	EXH - SED	0.0239883	Male.KI.EXH - SED	0.0504582
AMPK_phospho_male_KI_exh_v_sed_adjp0.1.xls	Apoptosis Signaling	1.6	0.0481	-0.447	ACIN1,BIRC6,DFFA,MAPK3,SPTAN1	Male	KI	EXH - SED	0.0251189	Male.KI.EXH - SED	0.0523846
AMPK_phospho_male_KI_exh_v_sed_adjp0.1.xls	Signaling by FGFR3	1.6	0.075		GAB1,MAPK3,SOS1	Male	KI	EXH - SED		Male.KI.EXH - SED
AMPK_phospho_male_KI_exh_v_sed_adjp0.1.xls	Superpathway of Citrulline Metabolism	1.59	0.125		NOS1,NOS3	Male	KI	EXH - SED		Male.KI.EXH - SED
AMPK_phospho_male_KI_exh_v_sed_adjp0.1.xls	Growth Hormone Signaling	1.58	0.0563	2	IRS1,MAPK3,RPS6KA3,RPS6KA5	Male	KI	EXH - SED	0.0263027	Male.KI.EXH - SED	0.0538307
AMPK_phospho_male_KI_exh_v_sed_adjp0.1.xls	Cellular Effects of Sildenafil (Viagra)	1.58	0.0262	-0.943	CACNA1S,CACNB1,CACNB3,GPRC5B,MAPK3,MYLK,MYO18B,NFATC3,NOS3,PDE3B,PPP1R12A,Ppp1r12b,PPP1R14A,PPP1R3A,PPP1R3D,PRKAA2,PRKAR2B,SLC9A1	Male	KI	EXH - SED	0.0263027	Male.KI.EXH - SED	0.0538307
AMPK_phospho_male_KI_exh_v_sed_adjp0.1.xls	WNK Renal Signaling Pathway	1.57	0.0472	0	AGT,IRS1,RPS6KA5,UBR1,WNK1	Male	KI	EXH - SED	0.0269153	Male.KI.EXH - SED	0.0538307
AMPK_phospho_male_KI_exh_v_sed_adjp0.1.xls	Ion channel transport	1.57	0.0383	-0.378	CAMK2B,CAMK2D,CAMK2G,CLCN1,RYR1,TPCN1,WNK1	Male	KI	EXH - SED	0.0269153	Male.KI.EXH - SED	0.0538307
AMPK_phospho_male_KI_exh_v_sed_adjp0.1.xls	Signaling by FGFR4	1.57	0.0732		GAB1,MAPK3,SOS1	Male	KI	EXH - SED		Male.KI.EXH - SED
AMPK_phospho_male_KI_exh_v_sed_adjp0.1.xls	Signaling by Rho Family GTPases	1.57	0.0337	1.414	ARHGEF5,ARHGEF7,CLIP1,DES,MAPK3,MYLK,PPP1R12A,SEPTIN10,SLC9A1	Male	KI	EXH - SED	0.0269153	Male.KI.EXH - SED	0.0538307
AMPK_phospho_male_KI_exh_v_sed_adjp0.1.xls	Ephrin B Signaling	1.56	0.0556	0	ITSN1,KALRN,MAPK3,PXN	Male	KI	EXH - SED	0.0275423	Male.KI.EXH - SED	0.0541961
AMPK_phospho_male_KI_exh_v_sed_adjp0.1.xls	PPAR Signaling	1.56	0.0467	-1.342	MAPK3,NCOA1,NCOR2,SOS1,SOS2	Male	KI	EXH - SED	0.0275423	Male.KI.EXH - SED	0.0541961
AMPK_phospho_male_KI_exh_v_sed_adjp0.1.xls	Breast Cancer Regulation by Stathmin1	1.55	0.0269	1.5	ARHGEF5,ARHGEF7,CAMK2B,CAMK2D,CAMK2G,CDKN1B,GPRC5B,MAPK3,PPP1R12A,PPP1R14A,PPP1R3A,PPP1R3D,PRKAR2B,RPS6KA3,SOS1,SOS2	Male	KI	EXH - SED	0.0281838	Male.KI.EXH - SED	0.0549769
AMPK_phospho_male_KI_exh_v_sed_adjp0.1.xls	Signaling by FGFR2	1.54	0.0548	2	GAB1,MAPK3,NCBP1,SOS1	Male	KI	EXH - SED	0.0288403	Male.KI.EXH - SED	0.0549769
AMPK_phospho_male_KI_exh_v_sed_adjp0.1.xls	Extra-nuclear estrogen signaling	1.54	0.0548	1	CDKN1B,HSPB1,MAPK3,NOS3	Male	KI	EXH - SED	0.0288403	Male.KI.EXH - SED	0.0549769
AMPK_phospho_male_KI_exh_v_sed_adjp0.1.xls	Telomerase Signaling	1.54	0.0463	1	ELK3,MAPK3,SOS1,SOS2,TERF2IP	Male	KI	EXH - SED	0.0288403	Male.KI.EXH - SED	0.0549769
AMPK_phospho_male_KI_exh_v_sed_adjp0.1.xls	Signaling by Type 1 Insulin-like Growth Factor 1 Receptor (IGF1R)	1.54	0.118		IRS1,SOS1	Male	KI	EXH - SED		Male.KI.EXH - SED
AMPK_phospho_male_KI_exh_v_sed_adjp0.1.xls	Signaling by NTRK3 (TRKC)	1.54	0.118		IRS1,SOS1	Male	KI	EXH - SED		Male.KI.EXH - SED
AMPK_phospho_male_KI_exh_v_sed_adjp0.1.xls	ERK5 Signaling	1.53	0.0541	1	GAB1,RPS6KA3,RPS6KA5,WNK1	Male	KI	EXH - SED	0.0295121	Male.KI.EXH - SED	0.0558213
AMPK_phospho_male_KI_exh_v_sed_adjp0.1.xls	Signaling by Insulin receptor	1.52	0.0698		IRS1,MAPK3,SOS1	Male	KI	EXH - SED		Male.KI.EXH - SED
AMPK_phospho_male_KI_exh_v_sed_adjp0.1.xls	Smooth Muscle Contraction	1.52	0.0698		MYLK,PXN,SORBS3	Male	KI	EXH - SED		Male.KI.EXH - SED
AMPK_phospho_male_KI_exh_v_sed_adjp0.1.xls	Assembly and cell surface presentation of NMDA receptors	1.52	0.0698		CAMK2B,CAMK2D,CAMK2G	Male	KI	EXH - SED		Male.KI.EXH - SED
AMPK_phospho_male_KI_exh_v_sed_adjp0.1.xls	Aggrephagy	1.52	0.0698		DYNC1H1,DYNC1LI1,DYNC1LI2	Male	KI	EXH - SED		Male.KI.EXH - SED
AMPK_phospho_male_KI_exh_v_sed_adjp0.1.xls	EIF2 Signaling	1.51	0.0348	1	EIF3A,EIF4G1,EIF4G2,HSPA5,MAPK3,RPS10,SOS1,SOS2	Male	KI	EXH - SED	0.030903	Male.KI.EXH - SED	0.0575597
AMPK_phospho_male_KI_exh_v_sed_adjp0.1.xls	Kinetochore Metaphase Signaling Pathway	1.51	0.0455	1.342	PPP1R12A,PPP1R14A,PPP1R3A,PPP1R3D,PTTG1	Male	KI	EXH - SED	0.030903	Male.KI.EXH - SED	0.0575597
AMPK_phospho_male_KI_exh_v_sed_adjp0.1.xls	Flavin Biosynthesis IV (Mammalian)	1.5	0.5		FLAD1	Male	KI	EXH - SED		Male.KI.EXH - SED
AMPK_phospho_male_KI_exh_v_sed_adjp0.1.xls	Endocannabinoid Neuronal Synapse Pathway	1.5	0.0403	1.633	CACNA1S,CACNB1,CACNB3,MAPK3,PLCL2,PRKAR2B	Male	KI	EXH - SED	0.0316228	Male.KI.EXH - SED	0.0584542
AMPK_phospho_male_KI_exh_v_sed_adjp0.1.xls	SUMOylation of transcription cofactors	1.49	0.0682		NCOA1,NCOR2,TRIM28	Male	KI	EXH - SED		Male.KI.EXH - SED
AMPK_phospho_male_KI_exh_v_sed_adjp0.1.xls	Regulation of mRNA stability by proteins that bind AU-rich elements	1.49	0.0682		DCP1A,EIF4G1,HSPB1	Male	KI	EXH - SED		Male.KI.EXH - SED
AMPK_phospho_male_KI_exh_v_sed_adjp0.1.xls	Leptin Signaling in Obesity	1.49	0.0526		MAPK3,PDE3B,PLCL2,PRKAR2B	Male	KI	EXH - SED		Male.KI.EXH - SED
AMPK_phospho_male_KI_exh_v_sed_adjp0.1.xls	PTEN Signaling	1.48	0.0397	-1.633	CDKN1B,CNKSR3,MAPK3,MAST2,SOS1,SOS2	Male	KI	EXH - SED	0.0331131	Male.KI.EXH - SED	0.0607489
AMPK_phospho_male_KI_exh_v_sed_adjp0.1.xls	Hepatic Fibrosis Signaling Pathway	1.46	0.0288	2.53	AGT,CACNA1S,CACNB1,CACNB3,CDKN1B,MAPK3,MYLK,PDCD4,PRKAR2B,SOS1,SOS2,TTN	Male	KI	EXH - SED	0.0346737	Male.KI.EXH - SED	0.0631372
AMPK_phospho_male_KI_exh_v_sed_adjp0.1.xls	Type II Diabetes Mellitus Signaling	1.45	0.0392		CACNA1S,CACNB1,CACNB3,IRS1,MAPK3,PRKAA2	Male	KI	EXH - SED		Male.KI.EXH - SED
AMPK_phospho_male_KI_exh_v_sed_adjp0.1.xls	Neurotrophin/TRK Signaling	1.45	0.0513	2	GAB1,MAPK3,SOS1,SOS2	Male	KI	EXH - SED	0.0354813	Male.KI.EXH - SED	0.0636577
AMPK_phospho_male_KI_exh_v_sed_adjp0.1.xls	IL-7 Signaling Pathway	1.45	0.0513	2	CDKN1B,MAPK3,SOS1,SOS2	Male	KI	EXH - SED	0.0354813	Male.KI.EXH - SED	0.0636577
AMPK_phospho_male_KI_exh_v_sed_adjp0.1.xls	RHO GTPases activate CIT	1.45	0.105		CDKN1B,PPP1R12A	Male	KI	EXH - SED		Male.KI.EXH - SED
AMPK_phospho_male_KI_exh_v_sed_adjp0.1.xls	Apelin Pancreas Signaling Pathway	1.44	0.0652		PDE3B,PRKAA2,PRKAR2B	Male	KI	EXH - SED		Male.KI.EXH - SED
AMPK_phospho_male_KI_exh_v_sed_adjp0.1.xls	Sleep NREM Signaling Pathway	1.44	0.0435	-1.342	CAMK2B,CAMK2D,CAMK2G,MAPK3,PRKAR2B	Male	KI	EXH - SED	0.0363078	Male.KI.EXH - SED	0.0637346
AMPK_phospho_male_KI_exh_v_sed_adjp0.1.xls	Signaling by MET	1.44	0.0506	1	DOCK7,EPS15,GAB1,SOS1	Male	KI	EXH - SED	0.0363078	Male.KI.EXH - SED	0.0637346
AMPK_phospho_male_KI_exh_v_sed_adjp0.1.xls	Maturity Onset Diabetes of Young (MODY) Signaling	1.44	0.0506		APPL1,CACNA1S,CACNB1,CACNB3	Male	KI	EXH - SED		Male.KI.EXH - SED
AMPK_phospho_male_KI_exh_v_sed_adjp0.1.xls	Renal Cell Carcinoma Signaling	1.44	0.0506	2	GAB1,MAPK3,SOS1,SOS2	Male	KI	EXH - SED	0.0363078	Male.KI.EXH - SED	0.0637346
AMPK_phospho_male_KI_exh_v_sed_adjp0.1.xls	Amyotrophic Lateral Sclerosis Signaling	1.43	0.0431		CACNA1S,CACNB1,CACNB3,GPX1,NOS1	Male	KI	EXH - SED		Male.KI.EXH - SED
AMPK_phospho_male_KI_exh_v_sed_adjp0.1.xls	Role of IL-17F in Allergic Inflammatory Airway Diseases	1.42	0.0638		MAPK3,RPS6KA3,RPS6KA5	Male	KI	EXH - SED		Male.KI.EXH - SED
AMPK_phospho_male_KI_exh_v_sed_adjp0.1.xls	Nonsense-Mediated Decay (NMD)	1.41	0.0427	-0.447	DCP1A,EIF4G1,NCBP1,RPS10,SMG6	Male	KI	EXH - SED	0.0389045	Male.KI.EXH - SED	0.067805
AMPK_phospho_male_KI_exh_v_sed_adjp0.1.xls	Signaling by Hippo	1.41	0.1		AMOTL1,TJP2	Male	KI	EXH - SED		Male.KI.EXH - SED
AMPK_phospho_male_KI_exh_v_sed_adjp0.1.xls	Apelin Liver Signaling Pathway	1.41	0.1		AGT,IRS1	Male	KI	EXH - SED		Male.KI.EXH - SED
AMPK_phospho_male_KI_exh_v_sed_adjp0.1.xls	GPCR-Mediated Nutrient Sensing in Enteroendocrine Cells	1.4	0.0424	0.447	CACNA1S,CACNB1,CACNB3,PLCL2,PRKAR2B	Male	KI	EXH - SED	0.0398107	Male.KI.EXH - SED	0.0684071
AMPK_phospho_male_KI_exh_v_sed_adjp0.1.xls	Processing of Capped Intron-Containing Pre-mRNA	1.4	0.0314	1	ACIN1,NCBP1,NDC1,PCBP2,PNN,RBM7,SRSF1,THOC5,TPR	Male	KI	EXH - SED	0.0398107	Male.KI.EXH - SED	0.0684071
AMPK_phospho_male_KI_exh_v_sed_adjp0.1.xls	p38 MAPK Signaling	1.37	0.0417		EEF2K,HSPB1,MAPT,RPS6KA3,RPS6KA5	Male	KI	EXH - SED		Male.KI.EXH - SED
AMPK_phospho_male_KI_exh_v_sed_adjp0.1.xls	PFKFB4 Signaling Pathway	1.37	0.0612		MAPK3,PRKAR2B,RPS6KA5	Male	KI	EXH - SED		Male.KI.EXH - SED
AMPK_phospho_male_KI_exh_v_sed_adjp0.1.xls	Mitotic Prometaphase	1.36	0.0345	-1.134	CLASP1,CLASP2,CLIP1,DYNC1H1,DYNC1LI1,DYNC1LI2,PRKAR2B	Male	KI	EXH - SED	0.0436516	Male.KI.EXH - SED	0.0739652
AMPK_phospho_male_KI_exh_v_sed_adjp0.1.xls	Renin-Angiotensin Signaling	1.36	0.0413	0.447	AGT,MAPK3,PRKAR2B,SOS1,SOS2	Male	KI	EXH - SED	0.0436516	Male.KI.EXH - SED	0.0739652
AMPK_phospho_male_KI_exh_v_sed_adjp0.1.xls	VEGF Family Ligand-Receptor Interactions	1.35	0.0476	2	MAPK3,NOS3,SOS1,SOS2	Male	KI	EXH - SED	0.0446684	Male.KI.EXH - SED	0.0751661
AMPK_phospho_male_KI_exh_v_sed_adjp0.1.xls	Signaling by FGFR1	1.35	0.06		GAB1,MAPK3,SOS1	Male	KI	EXH - SED		Male.KI.EXH - SED
AMPK_phospho_male_KI_exh_v_sed_adjp0.1.xls	NR1H2 and NR1H3-mediated signaling	1.35	0.06		NCOA1,NCOR2,PLIN1	Male	KI	EXH - SED		Male.KI.EXH - SED
AMPK_phospho_male_KI_exh_v_sed_adjp0.1.xls	Glucocorticoid Receptor Signaling	1.35	0.0258		AGT,ARID1A,DCAF6,HSPA5,MAPK3,NCOA1,NCOR2,NFATC3,NOS3,PRKAA2,RPS6KA5,SOS1,SOS2,TAF3,TAF7	Male	KI	EXH - SED		Male.KI.EXH - SED
AMPK_phospho_male_KI_exh_v_sed_adjp0.1.xls	Phagosome Maturation	1.33	0.0366		DYNC1H1,DYNC1LI1,DYNC1LI2,DYNC2I1,NOS1,VAMP3	Male	KI	EXH - SED		Male.KI.EXH - SED
AMPK_phospho_male_KI_exh_v_sed_adjp0.1.xls	Uridine-5'-phosphate Biosynthesis	1.33	0.333		CAD	Male	KI	EXH - SED		Male.KI.EXH - SED
AMPK_phospho_male_KI_exh_v_sed_adjp0.1.xls	Amyloid Processing	1.33	0.0588		MAPK3,MAPT,PRKAR2B	Male	KI	EXH - SED		Male.KI.EXH - SED
AMPK_phospho_male_KI_exh_v_sed_adjp0.1.xls	HIF1α Signaling	1.31	0.0335	-1.134	CAMK2B,CAMK2D,CAMK2G,EIF4EBP1,HSPA5,MAPK3,NCOA1	Male	KI	EXH - SED	0.0489779	Male.KI.EXH - SED	0.0818534
AMPK_phospho_male_KI_exh_v_sed_adjp0.1.xls	MHC class II antigen presentation	1.3	0.0397	-0.447	DNM1L,DYNC1H1,DYNC1LI1,DYNC1LI2,KLC2	Male	KI	EXH - SED	0.0501187	Male.KI.EXH - SED	0.0831903
AMPK_phospho_male_KI_exh_v_sed_adjp0.1.xls	Apelin Cardiac Fibroblast Signaling Pathway	1.29	0.087		NOS3,PRKAA2	Male	KI	EXH - SED		Male.KI.EXH - SED
AMPK_phospho_male_KI_exh_v_sed_adjp0.1.xls	Glycogen metabolism	1.26	0.0833		AGL,GYG1	Male	KI	EXH - SED		Male.KI.EXH - SED
AMPK_phospho_male_KI_exh_v_sed_adjp0.1.xls	Growth hormone receptor signaling	1.26	0.0833		IRS1,MAPK3	Male	KI	EXH - SED		Male.KI.EXH - SED
AMPK_phospho_male_KI_exh_v_sed_adjp0.1.xls	Glioblastoma Multiforme Signaling	1.26	0.0351	1.633	CDKN1B,MAPK3,PLCL2,SOS1,SOS2,TSC2	Male	KI	EXH - SED	0.0549541	Male.KI.EXH - SED	0.0906
AMPK_phospho_male_KI_exh_v_sed_adjp0.1.xls	Metabolism of non-coding RNA	1.25	0.0545		NCBP1,NDC1,TPR	Male	KI	EXH - SED		Male.KI.EXH - SED
AMPK_phospho_male_KI_exh_v_sed_adjp0.1.xls	HSP90 chaperone cycle for steroid hormone receptors in the presence of ligand	1.25	0.0545		DYNC1H1,DYNC1LI1,DYNC1LI2	Male	KI	EXH - SED		Male.KI.EXH - SED
AMPK_phospho_male_KI_exh_v_sed_adjp0.1.xls	Deadenylation-dependent mRNA decay	1.25	0.0545		DCP1A,EIF4G1,TNKS1BP1	Male	KI	EXH - SED		Male.KI.EXH - SED
AMPK_phospho_male_KI_exh_v_sed_adjp0.1.xls	Signaling by PTK6	1.25	0.0545		ARHGAP35,CDKN1B,PXN	Male	KI	EXH - SED		Male.KI.EXH - SED
AMPK_phospho_male_KI_exh_v_sed_adjp0.1.xls	Parkinson's Signaling Pathway	1.25	0.0293	0.333	CACNA1S,CACNB1,CACNB3,CAMK2B,CAMK2D,CAMK2G,HSPA5,NOS1,NOS3	Male	KI	EXH - SED	0.0562341	Male.KI.EXH - SED	0.0920881
AMPK_phospho_male_KI_exh_v_sed_adjp0.1.xls	Acute Myeloid Leukemia Signaling	1.25	0.044		EIF4EBP1,MAPK3,SOS1,SOS2	Male	KI	EXH - SED		Male.KI.EXH - SED
AMPK_phospho_male_KI_exh_v_sed_adjp0.1.xls	Cell junction organization	1.23	0.0435	2	AFDN,FLNA,PLEC,PXN	Male	KI	EXH - SED	0.0588844	Male.KI.EXH - SED	0.0957852
AMPK_phospho_male_KI_exh_v_sed_adjp0.1.xls	DNA Damage/Telomere Stress Induced Senescence	1.23	0.0536		CDKN1B,NBN,TERF2IP	Male	KI	EXH - SED		Male.KI.EXH - SED
AMPK_phospho_male_KI_exh_v_sed_adjp0.1.xls	EGF Signaling	1.23	0.0536		MAPK3,SOS1,SOS2	Male	KI	EXH - SED		Male.KI.EXH - SED
AMPK_phospho_male_KI_exh_v_sed_adjp0.1.xls	Insulin processing	1.23	0.08		EXOC7,MYO5A	Male	KI	EXH - SED		Male.KI.EXH - SED
AMPK_phospho_male_KI_exh_v_sed_adjp0.1.xls	Signaling by NTRK2 (TRKB)	1.23	0.08		GAB1,SOS1	Male	KI	EXH - SED		Male.KI.EXH - SED
AMPK_phospho_male_KI_exh_v_sed_adjp0.1.xls	Signaling by Erythropoietin	1.23	0.08		GAB1,SOS1	Male	KI	EXH - SED		Male.KI.EXH - SED
AMPK_phospho_male_KI_exh_v_sed_adjp0.1.xls	Regulation of TP53 Activity through Phosphorylation	1.22	0.043	2	NBN,PRKAA2,TAF3,TAF7	Male	KI	EXH - SED	0.060256	Male.KI.EXH - SED	0.0973672
AMPK_phospho_male_KI_exh_v_sed_adjp0.1.xls	RHOGDI Signaling	1.21	0.0318	-2.449	ARHGAP35,ARHGDIA,ARHGEF5,ARHGEF7,CD44,MYO18B,PPP1R12A	Male	KI	EXH - SED	0.0616595	Male.KI.EXH - SED	0.0983328
AMPK_phospho_male_KI_exh_v_sed_adjp0.1.xls	Interferon gamma signaling	1.21	0.0426	-1	CAMK2B,CAMK2D,CAMK2G,CD44	Male	KI	EXH - SED	0.0616595	Male.KI.EXH - SED	0.0983328
AMPK_phospho_male_KI_exh_v_sed_adjp0.1.xls	Prolactin Signaling	1.19	0.0421	2	IRS1,MAPK3,SOS1,SOS2	Male	KI	EXH - SED	0.0645654	Male.KI.EXH - SED	0.102298
AMPK_phospho_male_KI_exh_v_sed_adjp0.1.xls	Death Receptor Signaling	1.18	0.0417		ACIN1,DFFA,HSPB1,SPTAN1	Male	KI	EXH - SED		Male.KI.EXH - SED
AMPK_phospho_male_KI_exh_v_sed_adjp0.1.xls	Metabolism of water-soluble vitamins and cofactors	1.18	0.0508		ACACA,ACACB,FLAD1	Male	KI	EXH - SED		Male.KI.EXH - SED
AMPK_phospho_male_KI_exh_v_sed_adjp0.1.xls	Polyamine Regulation in Colon Cancer	1.18	0.0508		AKT1S1,MAPK3,STIM1	Male	KI	EXH - SED		Male.KI.EXH - SED
AMPK_phospho_male_KI_exh_v_sed_adjp0.1.xls	Fatty acyl-CoA biosynthesis	1.17	0.0741		ACACA,ACLY	Male	KI	EXH - SED		Male.KI.EXH - SED
AMPK_phospho_male_KI_exh_v_sed_adjp0.1.xls	Cell Cycle Checkpoints	1.16	0.0294	-0.707	CDKN1B,CLASP1,CLASP2,CLIP1,DYNC1H1,DYNC1LI1,DYNC1LI2,NBN	Male	KI	EXH - SED	0.0691831	Male.KI.EXH - SED	0.108209
AMPK_phospho_male_KI_exh_v_sed_adjp0.1.xls	Cachexia Signaling Pathway	1.16	0.0272	-0.632	AGT,HSPA5,IRS1,LIPE,MAPK3,PDE3B,PLIN1,PRKAA2,PRKAR2B,RYR1	Male	KI	EXH - SED	0.0691831	Male.KI.EXH - SED	0.108209
AMPK_phospho_male_KI_exh_v_sed_adjp0.1.xls	Endometrial Cancer Signaling	1.16	0.05		MAPK3,SOS1,SOS2	Male	KI	EXH - SED		Male.KI.EXH - SED
AMPK_phospho_male_KI_exh_v_sed_adjp0.1.xls	UVA-Induced MAPK Signaling	1.15	0.0408	1	MAPK3,PLCL2,RPS6KA3,RPS6KA5	Male	KI	EXH - SED	0.0707946	Male.KI.EXH - SED	0.108641
AMPK_phospho_male_KI_exh_v_sed_adjp0.1.xls	GABAergic Receptor Signaling Pathway (Enhanced)	1.15	0.036	-0.447	CACNA1S,CACNB1,CACNB3,PRKAR2B,SLC12A2	Male	KI	EXH - SED	0.0707946	Male.KI.EXH - SED	0.108641
AMPK_phospho_male_KI_exh_v_sed_adjp0.1.xls	Ephrin A Signaling	1.15	0.036	-0.447	ARHGAP35,ARHGEF5,MAPK3,PRKAR2B,TSC2	Male	KI	EXH - SED	0.0707946	Male.KI.EXH - SED	0.108641
AMPK_phospho_male_KI_exh_v_sed_adjp0.1.xls	Gαi Signaling	1.14	0.0357	1.342	MAPK3,PRKAR2B,RGS12,SOS1,SOS2	Male	KI	EXH - SED	0.0724436	Male.KI.EXH - SED	0.110476
AMPK_phospho_male_KI_exh_v_sed_adjp0.1.xls	RHO GTPases activate PKNs	1.14	0.0714		PPP1R12A,PPP1R14A	Male	KI	EXH - SED		Male.KI.EXH - SED
AMPK_phospho_male_KI_exh_v_sed_adjp0.1.xls	IL-2 Signaling	1.12	0.0484		MAPK3,SOS1,SOS2	Male	KI	EXH - SED		Male.KI.EXH - SED
AMPK_phospho_male_KI_exh_v_sed_adjp0.1.xls	Energy dependent regulation of mTOR by LKB1-AMPK	1.12	0.069		PRKAA2,TSC2	Male	KI	EXH - SED		Male.KI.EXH - SED
AMPK_phospho_male_KI_exh_v_sed_adjp0.1.xls	Protein Citrullination	1.12	0.2		PADI2	Male	KI	EXH - SED		Male.KI.EXH - SED
AMPK_phospho_male_KI_exh_v_sed_adjp0.1.xls	Neutrophil degranulation	1.11	0.0252	2.309	ACLY,AGL,CD44,DYNC1H1,DYNC1LI1,GYG1,PADI2,SPTAN1,SRP14,TOM1,UBR4,VAPA	Male	KI	EXH - SED	0.0776247	Male.KI.EXH - SED	0.117642
AMPK_phospho_male_KI_exh_v_sed_adjp0.1.xls	Thrombopoietin Signaling	1.11	0.0476		GAB2,MAPK3,SOS1	Male	KI	EXH - SED		Male.KI.EXH - SED
AMPK_phospho_male_KI_exh_v_sed_adjp0.1.xls	Mitochondrial biogenesis	1.09	0.0469		CRTC3,NCOA1,PRKAA2	Male	KI	EXH - SED		Male.KI.EXH - SED
AMPK_phospho_male_KI_exh_v_sed_adjp0.1.xls	Integration of energy metabolism	1.09	0.0388		ACLY,CACNB3,PRKAA2,PRKAR2B	Male	KI	EXH - SED		Male.KI.EXH - SED
AMPK_phospho_male_KI_exh_v_sed_adjp0.1.xls	Macrophage Alternative Activation Signaling Pathway	1.09	0.0316	0.816	ACLY,AKT1S1,EIF4EBP1,IRS1,MAPK3,RPS6KA5	Male	KI	EXH - SED	0.0812831	Male.KI.EXH - SED	0.122426
AMPK_phospho_male_KI_exh_v_sed_adjp0.1.xls	Transport of inorganic cations/anions and amino acids/oligopeptides	1.08	0.0385	0	SLC12A2,SLC43A2,SLC9A1,SLC9A8	Male	KI	EXH - SED	0.0831764	Male.KI.EXH - SED	0.124509
AMPK_phospho_male_KI_exh_v_sed_adjp0.1.xls	Bile acid and bile salt metabolism	1.07	0.0645		NCOA1,OSBP	Male	KI	EXH - SED		Male.KI.EXH - SED
AMPK_phospho_male_KI_exh_v_sed_adjp0.1.xls	Endothelin-1 Signaling	1.05	0.0309	0.816	GAB1,MAPK3,NOS1,NOS3,PLCL2,SOS1	Male	KI	EXH - SED	0.0891251	Male.KI.EXH - SED	0.131003
AMPK_phospho_male_KI_exh_v_sed_adjp0.1.xls	Cargo recognition for clathrin-mediated endocytosis	1.05	0.0374	0	AGFG1,EPS15,ITSN1,VAMP3	Male	KI	EXH - SED	0.0891251	Male.KI.EXH - SED	0.131003
AMPK_phospho_male_KI_exh_v_sed_adjp0.1.xls	Paxillin Signaling	1.05	0.0374	2	ARHGEF7,PXN,SOS1,SOS2	Male	KI	EXH - SED	0.0891251	Male.KI.EXH - SED	0.131003
AMPK_phospho_male_KI_exh_v_sed_adjp0.1.xls	Semaphorin Neuronal Repulsive Signaling Pathway	1.04	0.0333	1.342	CD44,MAPT,PPP1R12A,Ppp1r12b,PRKAR2B	Male	KI	EXH - SED	0.0912011	Male.KI.EXH - SED	0.133252
AMPK_phospho_male_KI_exh_v_sed_adjp0.1.xls	Sirtuin Signaling Pathway	1.03	0.0275	0.816	ACLY,MAPK3,NBN,NOS3,PRKAA2,SLC25A4,TOMM34,TRIM28	Male	KI	EXH - SED	0.0933254	Male.KI.EXH - SED	0.135544
AMPK_phospho_male_KI_exh_v_sed_adjp0.1.xls	ERBB4 Signaling	1.03	0.0441		MAPK3,SOS1,SOS2	Male	KI	EXH - SED		Male.KI.EXH - SED
AMPK_phospho_male_KI_exh_v_sed_adjp0.1.xls	Natural Killer Cell Signaling	1.02	0.0303	2.449	HSPA5,MAPK3,NFATC3,PXN,SOS1,SOS2	Male	KI	EXH - SED	0.0954993	Male.KI.EXH - SED	0.137881
AMPK_phospho_male_KI_exh_v_sed_adjp0.1.xls	Agrin Interactions at Neuromuscular Junction	1.02	0.0435		ARHGEF7,MAPK3,PXN	Male	KI	EXH - SED		Male.KI.EXH - SED
AMPK_phospho_male_KI_exh_v_sed_adjp0.1.xls	Mitotic G2-G2/M phases	1.01	0.0302	0	CLASP1,DYNC1H1,LCMT1,OPTN,PPP1R12A,PRKAR2B	Male	KI	EXH - SED	0.0977237	Male.KI.EXH - SED	0.140262
AMPK_phospho_male_KI_exh_v_sed_adjp0.1.xls	Sleep REM Signaling Pathway	1	0.036	1	MAPK3,PRKAR2B,RPS6KA3,RPS6KA5	Male	KI	EXH - SED	0.1	Male.KI.EXH - SED	0.14269
AMPK_phospho_male_KI_exh_v_sed_adjp0.1.xls	SUMOylation of SUMOylation proteins	0.997	0.0588		NDC1,TPR	Male	KI	EXH - SED		Male.KI.EXH - SED
AMPK_phospho_male_KI_exh_v_sed_adjp0.1.xls	Triglyceride metabolism	0.997	0.0588		LIPE,PLIN1	Male	KI	EXH - SED		Male.KI.EXH - SED
AMPK_phospho_male_KI_exh_v_sed_adjp0.1.xls	Ephrin Receptor Signaling	0.99	0.0297	0.816	ITSN1,KALRN,MAPK3,PXN,SOS1,SOS2	Male	KI	EXH - SED	0.102329	Male.KI.EXH - SED	0.145165
AMPK_phospho_male_KI_exh_v_sed_adjp0.1.xls	Docosahexaenoic Acid (DHA) Signaling	0.986	0.028	-1.89	AKT1S1,MAPK3,PLCL2,PRKAA2,PRKAR2B,SPTB,STXBP5	Male	KI	EXH - SED	0.103276	Male.KI.EXH - SED	0.145661
AMPK_phospho_male_KI_exh_v_sed_adjp0.1.xls	STAT5 Activation	0.976	0.143		GAB2	Male	KI	EXH - SED		Male.KI.EXH - SED
AMPK_phospho_male_KI_exh_v_sed_adjp0.1.xls	Glycogen Biosynthesis II (from UDP-D-Glucose)	0.976	0.143		GYG1	Male	KI	EXH - SED		Male.KI.EXH - SED
AMPK_phospho_male_KI_exh_v_sed_adjp0.1.xls	Aspartate Degradation II	0.976	0.143		MDH2	Male	KI	EXH - SED		Male.KI.EXH - SED
AMPK_phospho_male_KI_exh_v_sed_adjp0.1.xls	Oxytocin in Spinal Neurons Signaling Pathway	0.976	0.0571		CAMKK2,NOS1	Male	KI	EXH - SED		Male.KI.EXH - SED
AMPK_phospho_male_KI_exh_v_sed_adjp0.1.xls	COPII-mediated vesicle transport	0.975	0.0417		GOLGA2,PPP6R2,SEC16A	Male	KI	EXH - SED		Male.KI.EXH - SED
AMPK_phospho_male_KI_exh_v_sed_adjp0.1.xls	Prostate Cancer Signaling	0.969	0.0351	2	CDKN1B,MAPK3,SOS1,SOS2	Male	KI	EXH - SED	0.107399	Male.KI.EXH - SED	0.150605
AMPK_phospho_male_KI_exh_v_sed_adjp0.1.xls	Aryl Hydrocarbon Receptor Signaling	0.964	0.0314	1	CDKN1B,HSPB1,MAPK3,NCOR2,NFIA	Male	KI	EXH - SED	0.108643	Male.KI.EXH - SED	0.151479
AMPK_phospho_male_KI_exh_v_sed_adjp0.1.xls	Senescence-Associated Secretory Phenotype (SASP)	0.962	0.0411		CDKN1B,MAPK3,RPS6KA3	Male	KI	EXH - SED		Male.KI.EXH - SED
AMPK_phospho_male_KI_exh_v_sed_adjp0.1.xls	Regulation of Actin-based Motility by Rho	0.959	0.0348	-1	ARHGDIA,MYLK,PPP1R12A,Ppp1r12b	Male	KI	EXH - SED	0.109901	Male.KI.EXH - SED	0.152362
AMPK_phospho_male_KI_exh_v_sed_adjp0.1.xls	Signaling by ROBO receptors	0.949	0.0345	0	CLASP1,CLASP2,SOS1,SOS2	Male	KI	EXH - SED	0.11246	Male.KI.EXH - SED	0.15503
AMPK_phospho_male_KI_exh_v_sed_adjp0.1.xls	trans-Golgi Network Vesicle Budding	0.949	0.0405		GOLGB1,SNX9,TPD52	Male	KI	EXH - SED		Male.KI.EXH - SED
AMPK_phospho_male_KI_exh_v_sed_adjp0.1.xls	Neuregulin Signaling	0.939	0.0342	2	CDKN1B,MAPK3,SOS1,SOS2	Male	KI	EXH - SED	0.11508	Male.KI.EXH - SED	0.15775
AMPK_phospho_male_KI_exh_v_sed_adjp0.1.xls	Caveolar-mediated Endocytosis Signaling	0.936	0.04		CAVIN1,FLNA,ITSN1	Male	KI	EXH - SED		Male.KI.EXH - SED
AMPK_phospho_male_KI_exh_v_sed_adjp0.1.xls	Fc Epsilon RI Signaling	0.929	0.0339	2	GAB1,MAPK3,SOS1,SOS2	Male	KI	EXH - SED	0.117761	Male.KI.EXH - SED	0.160523
AMPK_phospho_male_KI_exh_v_sed_adjp0.1.xls	Angiopoietin Signaling	0.923	0.0395		NOS3,SOS1,TNIP1	Male	KI	EXH - SED		Male.KI.EXH - SED
AMPK_phospho_male_KI_exh_v_sed_adjp0.1.xls	DNA Damage Reversal	0.922	0.125		ALKBH5	Male	KI	EXH - SED		Male.KI.EXH - SED
AMPK_phospho_male_KI_exh_v_sed_adjp0.1.xls	Cholecystokinin/Gastrin-mediated Signaling	0.92	0.0336	2	MAPK3,PXN,SOS1,SOS2	Male	KI	EXH - SED	0.120226	Male.KI.EXH - SED	0.162974
AMPK_phospho_male_KI_exh_v_sed_adjp0.1.xls	MSP-RON Signaling in Macrophages Pathway	0.92	0.0336		GAB2,MAPK3,SOS1,SOS2	Male	KI	EXH - SED		Male.KI.EXH - SED
AMPK_phospho_male_KI_exh_v_sed_adjp0.1.xls	SUMOylation of ubiquitinylation proteins	0.917	0.0526		NDC1,TPR	Male	KI	EXH - SED		Male.KI.EXH - SED
AMPK_phospho_male_KI_exh_v_sed_adjp0.1.xls	Antiproliferative Role of Somatostatin Receptor 2	0.911	0.039		CDKN1B,MAPK3,NOS1	Male	KI	EXH - SED		Male.KI.EXH - SED
AMPK_phospho_male_KI_exh_v_sed_adjp0.1.xls	VDR/RXR Activation	0.899	0.0385		CDKN1B,NCOA1,NCOR2	Male	KI	EXH - SED		Male.KI.EXH - SED
AMPK_phospho_male_KI_exh_v_sed_adjp0.1.xls	Eukaryotic Translation Initiation	0.891	0.0328	-1	EIF3A,EIF4EBP1,EIF4G1,RPS10	Male	KI	EXH - SED	0.128529	Male.KI.EXH - SED	0.173265
AMPK_phospho_male_KI_exh_v_sed_adjp0.1.xls	IL-3 Signaling	0.887	0.038		GAB2,MAPK3,SOS1	Male	KI	EXH - SED		Male.KI.EXH - SED
AMPK_phospho_male_KI_exh_v_sed_adjp0.1.xls	Glycosaminoglycan metabolism	0.875	0.0375		CD44,GLCE,SLC9A1	Male	KI	EXH - SED		Male.KI.EXH - SED
AMPK_phospho_male_KI_exh_v_sed_adjp0.1.xls	Glucose metabolism	0.875	0.0375		MDH2,NDC1,TPR	Male	KI	EXH - SED		Male.KI.EXH - SED
AMPK_phospho_male_KI_exh_v_sed_adjp0.1.xls	Butyrophilin (BTN) family interactions	0.874	0.111		PPL	Male	KI	EXH - SED		Male.KI.EXH - SED
AMPK_phospho_male_KI_exh_v_sed_adjp0.1.xls	OAS antiviral response	0.874	0.111		FLNA	Male	KI	EXH - SED		Male.KI.EXH - SED
AMPK_phospho_male_KI_exh_v_sed_adjp0.1.xls	Lipophagy	0.874	0.111		PRKAA2	Male	KI	EXH - SED		Male.KI.EXH - SED
AMPK_phospho_male_KI_exh_v_sed_adjp0.1.xls	Role of NANOG in Mammalian Embryonic Stem Cell Pluripotency	0.873	0.0323	2	GAB1,MAPK3,SOS1,SOS2	Male	KI	EXH - SED	0.133968	Male.KI.EXH - SED	0.179605
AMPK_phospho_male_KI_exh_v_sed_adjp0.1.xls	Activation of gene expression by SREBF (SREBP)	0.863	0.0488		ACACB,NCOA1	Male	KI	EXH - SED		Male.KI.EXH - SED
AMPK_phospho_male_KI_exh_v_sed_adjp0.1.xls	JAK/STAT Signaling	0.852	0.0366		MAPK3,SOS1,SOS2	Male	KI	EXH - SED		Male.KI.EXH - SED
AMPK_phospho_male_KI_exh_v_sed_adjp0.1.xls	Endocannabinoid Developing Neuron Pathway	0.846	0.0315		AKT1S1,CDKN1B,MAPK3,PRKAR2B	Male	KI	EXH - SED		Male.KI.EXH - SED
AMPK_phospho_male_KI_exh_v_sed_adjp0.1.xls	TR/RXR Activation	0.837	0.0312	1	ACACA,NCOA1,NCOR2,PDE3B	Male	KI	EXH - SED	0.145546	Male.KI.EXH - SED	0.193007
AMPK_phospho_male_KI_exh_v_sed_adjp0.1.xls	Gap Junction Signaling	0.837	0.0246	0	CDKN1B,MAPK3,PLCL2,PRKAR2B,SOS1,SOS2,TJP2,YBX3	Male	KI	EXH - SED	0.145546	Male.KI.EXH - SED	0.193007
AMPK_phospho_male_KI_exh_v_sed_adjp0.1.xls	ATF6 (ATF6-alpha) activates chaperone genes	0.831	0.1		HSPA5	Male	KI	EXH - SED		Male.KI.EXH - SED
AMPK_phospho_male_KI_exh_v_sed_adjp0.1.xls	Caspase activation via Dependence Receptors in the absence of ligand	0.831	0.1		APPL1	Male	KI	EXH - SED		Male.KI.EXH - SED
AMPK_phospho_male_KI_exh_v_sed_adjp0.1.xls	Signaling by SCF-KIT	0.83	0.0465		GAB2,SOS1	Male	KI	EXH - SED		Male.KI.EXH - SED
AMPK_phospho_male_KI_exh_v_sed_adjp0.1.xls	Oncostatin M Signaling	0.83	0.0465		MAPK3,SOS1	Male	KI	EXH - SED		Male.KI.EXH - SED
AMPK_phospho_male_KI_exh_v_sed_adjp0.1.xls	Pyrimidine Ribonucleotides De Novo Biosynthesis	0.83	0.0465		AK1,CAD	Male	KI	EXH - SED		Male.KI.EXH - SED
AMPK_phospho_male_KI_exh_v_sed_adjp0.1.xls	Transcriptional regulation of white adipocyte differentiation	0.83	0.0357		NCOA1,NCOR2,PLIN1	Male	KI	EXH - SED		Male.KI.EXH - SED
AMPK_phospho_male_KI_exh_v_sed_adjp0.1.xls	IL-6 Signaling	0.828	0.031	2	HSPB1,MAPK3,SOS1,SOS2	Male	KI	EXH - SED	0.148594	Male.KI.EXH - SED	0.195983
AMPK_phospho_male_KI_exh_v_sed_adjp0.1.xls	NAFLD Signaling Pathway	0.824	0.0265	-1.633	ACACA,ACACB,AKT1S1,IRS1,LIPE,PRKAA2	Male	KI	EXH - SED	0.149968	Male.KI.EXH - SED	0.196733
AMPK_phospho_male_KI_exh_v_sed_adjp0.1.xls	BAG2 Signaling Pathway	0.819	0.0353		HSPA5,MAPK3,MAPT	Male	KI	EXH - SED		Male.KI.EXH - SED
AMPK_phospho_male_KI_exh_v_sed_adjp0.1.xls	Ferroptosis Signaling Pathway	0.812	0.0305	1	ACACA,HSPB1,MAPK3,PRKAA2	Male	KI	EXH - SED	0.15417	Male.KI.EXH - SED	0.201163
AMPK_phospho_male_KI_exh_v_sed_adjp0.1.xls	Platelet homeostasis	0.808	0.0349		NOS1,NOS3,STIM1	Male	KI	EXH - SED		Male.KI.EXH - SED
AMPK_phospho_male_KI_exh_v_sed_adjp0.1.xls	SUMOylation of DNA replication proteins	0.798	0.0444		NDC1,TPR	Male	KI	EXH - SED		Male.KI.EXH - SED
AMPK_phospho_male_KI_exh_v_sed_adjp0.1.xls	PDGF Signaling	0.798	0.0345		MAPK3,SOS1,SOS2	Male	KI	EXH - SED		Male.KI.EXH - SED
AMPK_phospho_male_KI_exh_v_sed_adjp0.1.xls	Signaling by Leptin	0.793	0.0909		IRS1	Male	KI	EXH - SED		Male.KI.EXH - SED
AMPK_phospho_male_KI_exh_v_sed_adjp0.1.xls	RHO GTPases activate KTN1	0.793	0.0909		KLC2	Male	KI	EXH - SED		Male.KI.EXH - SED
AMPK_phospho_male_KI_exh_v_sed_adjp0.1.xls	Glycogen Degradation II	0.793	0.0909		AGL	Male	KI	EXH - SED		Male.KI.EXH - SED
AMPK_phospho_male_KI_exh_v_sed_adjp0.1.xls	Purine Nucleotides De Novo Biosynthesis II	0.793	0.0909		ADSS1	Male	KI	EXH - SED		Male.KI.EXH - SED
AMPK_phospho_male_KI_exh_v_sed_adjp0.1.xls	CCR3 Signaling in Eosinophils	0.787	0.0299		MAPK3,MYLK,PPP1R12A,Ppp1r12b	Male	KI	EXH - SED		Male.KI.EXH - SED
AMPK_phospho_male_KI_exh_v_sed_adjp0.1.xls	Interleukin-2 family signaling	0.783	0.0435		GAB2,SOS1	Male	KI	EXH - SED		Male.KI.EXH - SED
AMPK_phospho_male_KI_exh_v_sed_adjp0.1.xls	SUMOylation of RNA binding proteins	0.783	0.0435		NDC1,TPR	Male	KI	EXH - SED		Male.KI.EXH - SED
AMPK_phospho_male_KI_exh_v_sed_adjp0.1.xls	D-myo-inositol (1,4,5,6)-Tetrakisphosphate Biosynthesis	0.782	0.0273		PLPP7,PPP1R12A,PPP1R14A,PPP1R3A,PPP1R3D	Male	KI	EXH - SED		Male.KI.EXH - SED
AMPK_phospho_male_KI_exh_v_sed_adjp0.1.xls	D-myo-inositol (3,4,5,6)-tetrakisphosphate Biosynthesis	0.782	0.0273		PLPP7,PPP1R12A,PPP1R14A,PPP1R3A,PPP1R3D	Male	KI	EXH - SED		Male.KI.EXH - SED
AMPK_phospho_male_KI_exh_v_sed_adjp0.1.xls	Huntington's Disease Signaling	0.782	0.0246		DNM1L,HSPA5,MAPK3,NCOR2,SOS1,SOS2,VAMP3	Male	KI	EXH - SED		Male.KI.EXH - SED
AMPK_phospho_male_KI_exh_v_sed_adjp0.1.xls	RAB GEFs exchange GTP for GDP on RABs	0.777	0.0337		DENND1B,RAB12,RAB3GAP1	Male	KI	EXH - SED		Male.KI.EXH - SED
AMPK_phospho_male_KI_exh_v_sed_adjp0.1.xls	Heme signaling	0.769	0.0426		CRTC3,NCOA1	Male	KI	EXH - SED		Male.KI.EXH - SED
AMPK_phospho_male_KI_exh_v_sed_adjp0.1.xls	Regulation of Cellular Mechanics by Calpain Protease	0.767	0.0333		CDKN1B,MAPK3,PXN	Male	KI	EXH - SED		Male.KI.EXH - SED
AMPK_phospho_male_KI_exh_v_sed_adjp0.1.xls	Sertoli Cell-Germ Cell Junction Signaling Pathway (Enhanced)	0.764	0.0254	-0.816	AFDN,CAMK2B,MAPK3,PRKAA2,PRKAR2B,ZYX	Male	KI	EXH - SED	0.172187	Male.KI.EXH - SED	0.223477
AMPK_phospho_male_KI_exh_v_sed_adjp0.1.xls	GP1b-IX-V activation signalling	0.759	0.0833		FLNA	Male	KI	EXH - SED		Male.KI.EXH - SED
AMPK_phospho_male_KI_exh_v_sed_adjp0.1.xls	HDR through MMEJ (alt-NHEJ)	0.759	0.0833		NBN	Male	KI	EXH - SED		Male.KI.EXH - SED
AMPK_phospho_male_KI_exh_v_sed_adjp0.1.xls	Superpathway of Inositol Phosphate Compounds	0.758	0.0253	0	ITPKB,PLPP7,PPP1R12A,PPP1R14A,PPP1R3A,PPP1R3D	Male	KI	EXH - SED	0.174582	Male.KI.EXH - SED	0.225387
AMPK_phospho_male_KI_exh_v_sed_adjp0.1.xls	Crosstalk between Dendritic Cells and Natural Killer Cells	0.757	0.033		CAMK2B,CAMK2D,CAMK2G	Male	KI	EXH - SED		Male.KI.EXH - SED
AMPK_phospho_male_KI_exh_v_sed_adjp0.1.xls	BMP signaling pathway	0.757	0.033		MAPK3,PRKAR2B,SOS1	Male	KI	EXH - SED		Male.KI.EXH - SED
AMPK_phospho_male_KI_exh_v_sed_adjp0.1.xls	MicroRNA Biogenesis Signaling Pathway	0.755	0.0267	-0.447	CSDE1,MAPK3,NDC1,SRSF1,TPR	Male	KI	EXH - SED	0.175792	Male.KI.EXH - SED	0.225754
AMPK_phospho_male_KI_exh_v_sed_adjp0.1.xls	Apelin Muscle Signaling Pathway	0.755	0.0417		NOS3,PRKAA2	Male	KI	EXH - SED		Male.KI.EXH - SED
AMPK_phospho_male_KI_exh_v_sed_adjp0.1.xls	ABRA Signaling Pathway	0.748	0.0326		ABLIM2,PPP1R14A,SVIL	Male	KI	EXH - SED		Male.KI.EXH - SED
AMPK_phospho_male_KI_exh_v_sed_adjp0.1.xls	TP53 Regulates Transcription of Cell Cycle Genes	0.741	0.0408		CDKN1B,TNKS1BP1	Male	KI	EXH - SED		Male.KI.EXH - SED
AMPK_phospho_male_KI_exh_v_sed_adjp0.1.xls	Actin Nucleation by ARP-WASP Complex	0.738	0.0323		PPP1R12A,SOS1,SOS2	Male	KI	EXH - SED		Male.KI.EXH - SED
AMPK_phospho_male_KI_exh_v_sed_adjp0.1.xls	ERBB Signaling	0.738	0.0323		MAPK3,SOS1,SOS2	Male	KI	EXH - SED		Male.KI.EXH - SED
AMPK_phospho_male_KI_exh_v_sed_adjp0.1.xls	Role of Chondrocytes in Rheumatoid Arthritis Signaling Pathway	0.733	0.0284	2	AKT1S1,CAMKK2,MAPK3,PRKAA2	Male	KI	EXH - SED	0.184927	Male.KI.EXH - SED	0.236242
AMPK_phospho_male_KI_exh_v_sed_adjp0.1.xls	Production of Nitric Oxide and Reactive Oxygen Species in Macrophages	0.73	0.0262	1.342	MAPK3,PPP1R12A,PPP1R14A,PPP1R3A,PPP1R3D	Male	KI	EXH - SED	0.186209	Male.KI.EXH - SED	0.23664
AMPK_phospho_male_KI_exh_v_sed_adjp0.1.xls	EPH-Ephrin signaling	0.729	0.0319		ARHGEF7,ITSN1,KALRN	Male	KI	EXH - SED		Male.KI.EXH - SED
AMPK_phospho_male_KI_exh_v_sed_adjp0.1.xls	Non-Small Cell Lung Cancer Signaling	0.729	0.0319		MAPK3,SOS1,SOS2	Male	KI	EXH - SED		Male.KI.EXH - SED
AMPK_phospho_male_KI_exh_v_sed_adjp0.1.xls	Advanced glycosylation endproduct receptor signaling	0.728	0.0769		MAPK3	Male	KI	EXH - SED		Male.KI.EXH - SED
AMPK_phospho_male_KI_exh_v_sed_adjp0.1.xls	Glycogen Degradation III	0.728	0.0769		AGL	Male	KI	EXH - SED		Male.KI.EXH - SED
AMPK_phospho_male_KI_exh_v_sed_adjp0.1.xls	Signaling by ERBB2	0.727	0.04		GAB1,SOS1	Male	KI	EXH - SED		Male.KI.EXH - SED
AMPK_phospho_male_KI_exh_v_sed_adjp0.1.xls	RNA Polymerase I Transcription	0.727	0.04		CAVIN1,MAPK3	Male	KI	EXH - SED		Male.KI.EXH - SED
AMPK_phospho_male_KI_exh_v_sed_adjp0.1.xls	Assembly of RNA Polymerase II Complex	0.727	0.04		TAF3,TAF7	Male	KI	EXH - SED		Male.KI.EXH - SED
AMPK_phospho_male_KI_exh_v_sed_adjp0.1.xls	Axonal Guidance Signaling	0.727	0.0216		ABLIM2,ARHGEF7,ITSN1,KALRN,MAPK3,NFATC3,PLCL2,PRKAR2B,PXN,SOS1,SOS2	Male	KI	EXH - SED		Male.KI.EXH - SED
AMPK_phospho_male_KI_exh_v_sed_adjp0.1.xls	Sertoli Cell-Sertoli Cell Junction Signaling	0.724	0.0247	0	AFDN,MAPK3,SPTAN1,SPTB,TJP2,YBX3	Male	KI	EXH - SED	0.188799	Male.KI.EXH - SED	0.238689
AMPK_phospho_male_KI_exh_v_sed_adjp0.1.xls	3-phosphoinositide Degradation	0.711	0.0258		PLPP7,PPP1R12A,PPP1R14A,PPP1R3A,PPP1R3D	Male	KI	EXH - SED		Male.KI.EXH - SED
AMPK_phospho_male_KI_exh_v_sed_adjp0.1.xls	Salvage Pathways of Pyrimidine Ribonucleotides	0.702	0.0309		AK1,MAPK3,PRKAA2	Male	KI	EXH - SED		Male.KI.EXH - SED
AMPK_phospho_male_KI_exh_v_sed_adjp0.1.xls	TGF-β Signaling	0.702	0.0309		MAPK3,SOS1,SOS2	Male	KI	EXH - SED		Male.KI.EXH - SED
AMPK_phospho_male_KI_exh_v_sed_adjp0.1.xls	DNA Double-Strand Break Repair by Homologous Recombination	0.699	0.0714		NBN	Male	KI	EXH - SED		Male.KI.EXH - SED
AMPK_phospho_male_KI_exh_v_sed_adjp0.1.xls	DNA Double-Strand Break Repair by Non-Homologous End Joining	0.699	0.0714		NBN	Male	KI	EXH - SED		Male.KI.EXH - SED
AMPK_phospho_male_KI_exh_v_sed_adjp0.1.xls	Glycerophospholipid biosynthesis	0.684	0.0303		CDS2,OSBPL10,PTDSS2	Male	KI	EXH - SED		Male.KI.EXH - SED
AMPK_phospho_male_KI_exh_v_sed_adjp0.1.xls	Oxytocin in Brain Signaling Pathway	0.681	0.0251	2.236	CACNA1S,CACNB1,CACNB3,CAMKK2,MAPK3	Male	KI	EXH - SED	0.208449	Male.KI.EXH - SED	0.262173
AMPK_phospho_male_KI_exh_v_sed_adjp0.1.xls	D-myo-inositol-5-phosphate Metabolism	0.681	0.0251		PLPP7,PPP1R12A,PPP1R14A,PPP1R3A,PPP1R3D	Male	KI	EXH - SED		Male.KI.EXH - SED
AMPK_phospho_male_KI_exh_v_sed_adjp0.1.xls	WNT/SHH Axonal Guidance Signaling Pathway	0.676	0.0268	-1	CAMK2B,CAMK2D,CAMK2G,PRKAR2B	Male	KI	EXH - SED	0.210863	Male.KI.EXH - SED	0.263108
AMPK_phospho_male_KI_exh_v_sed_adjp0.1.xls	Adrenergic Receptor Signaling Pathway (Enhanced)	0.675	0.025	0.447	CACNA1S,CACNB1,CACNB3,PLCL2,PRKAR2B	Male	KI	EXH - SED	0.211349	Male.KI.EXH - SED	0.263108
AMPK_phospho_male_KI_exh_v_sed_adjp0.1.xls	Metabolism of nitric oxide: NOS3 activation and regulation	0.672	0.0667		NOS3	Male	KI	EXH - SED		Male.KI.EXH - SED
AMPK_phospho_male_KI_exh_v_sed_adjp0.1.xls	Meiotic synapsis	0.665	0.0364		SYNE1,TERF2IP	Male	KI	EXH - SED		Male.KI.EXH - SED
AMPK_phospho_male_KI_exh_v_sed_adjp0.1.xls	Interleukin-3, Interleukin-5 and GM-CSF signaling	0.665	0.0364		GAB2,SOS1	Male	KI	EXH - SED		Male.KI.EXH - SED
AMPK_phospho_male_KI_exh_v_sed_adjp0.1.xls	CSDE1 Signaling Pathway	0.654	0.0357		CSDE1,DCP1A	Male	KI	EXH - SED		Male.KI.EXH - SED
AMPK_phospho_male_KI_exh_v_sed_adjp0.1.xls	SUMOylation of chromatin organization proteins	0.654	0.0357		NDC1,TPR	Male	KI	EXH - SED		Male.KI.EXH - SED
AMPK_phospho_male_KI_exh_v_sed_adjp0.1.xls	Folate Signaling Pathway	0.654	0.0357		CDKN1B,MAPK3	Male	KI	EXH - SED		Male.KI.EXH - SED
AMPK_phospho_male_KI_exh_v_sed_adjp0.1.xls	Cilium Assembly	0.653	0.0245	-0.447	CLASP1,DYNC1H1,DYNC2I1,EXOC7,PRKAR2B	Male	KI	EXH - SED	0.222331	Male.KI.EXH - SED	0.275374
AMPK_phospho_male_KI_exh_v_sed_adjp0.1.xls	Factors Promoting Cardiogenesis in Vertebrates	0.649	0.0261	-2	CAMK2B,CAMK2D,CAMK2G,PLCL2	Male	KI	EXH - SED	0.224388	Male.KI.EXH - SED	0.276519
AMPK_phospho_male_KI_exh_v_sed_adjp0.1.xls	SUMOylation of DNA methylation proteins	0.647	0.0625		DNMT1	Male	KI	EXH - SED		Male.KI.EXH - SED
AMPK_phospho_male_KI_exh_v_sed_adjp0.1.xls	Granzyme B Signaling	0.647	0.0625		DFFA	Male	KI	EXH - SED		Male.KI.EXH - SED
AMPK_phospho_male_KI_exh_v_sed_adjp0.1.xls	G-Protein Coupled Receptor Signaling	0.646	0.0199	0.535	CAMK2B,CAMK2D,CAMK2G,GPRC5B,MAPK3,MYLK,NFATC3,PDE3B,PRKAR2B,PXN,RGS12,SOS1,SOS2,TTN	Male	KI	EXH - SED	0.225944	Male.KI.EXH - SED	0.277036
AMPK_phospho_male_KI_exh_v_sed_adjp0.1.xls	Mouse Embryonic Stem Cell Pluripotency	0.643	0.0288		MAPK3,SOS1,SOS2	Male	KI	EXH - SED		Male.KI.EXH - SED
AMPK_phospho_male_KI_exh_v_sed_adjp0.1.xls	Relaxin Signaling	0.637	0.0258		MAPK3,NOS3,PDE3B,PRKAR2B	Male	KI	EXH - SED		Male.KI.EXH - SED
AMPK_phospho_male_KI_exh_v_sed_adjp0.1.xls	eNOS Signaling	0.63	0.0256		HSPA5,NOS3,PRKAA2,PRKAR2B	Male	KI	EXH - SED		Male.KI.EXH - SED
AMPK_phospho_male_KI_exh_v_sed_adjp0.1.xls	3-phosphoinositide Biosynthesis	0.625	0.0239		PLPP7,PPP1R12A,PPP1R14A,PPP1R3A,PPP1R3D	Male	KI	EXH - SED		Male.KI.EXH - SED
AMPK_phospho_male_KI_exh_v_sed_adjp0.1.xls	Signaling by Activin	0.624	0.0588		MAPK3	Male	KI	EXH - SED		Male.KI.EXH - SED
AMPK_phospho_male_KI_exh_v_sed_adjp0.1.xls	FOXO-mediated transcription of cell cycle genes	0.624	0.0588		CDKN1B	Male	KI	EXH - SED		Male.KI.EXH - SED
AMPK_phospho_male_KI_exh_v_sed_adjp0.1.xls	Germ layer formation at gastrulation	0.624	0.0588		TRIM33	Male	KI	EXH - SED		Male.KI.EXH - SED
AMPK_phospho_male_KI_exh_v_sed_adjp0.1.xls	1D-myo-inositol Hexakisphosphate Biosynthesis II (Mammalian)	0.624	0.0588		ITPKB	Male	KI	EXH - SED		Male.KI.EXH - SED
AMPK_phospho_male_KI_exh_v_sed_adjp0.1.xls	D-myo-inositol (1,3,4)-trisphosphate Biosynthesis	0.624	0.0588		ITPKB	Male	KI	EXH - SED		Male.KI.EXH - SED
AMPK_phospho_male_KI_exh_v_sed_adjp0.1.xls	Deubiquitination	0.622	0.0228	0.816	RNF123,SNX3,TNIP1,USP20,USP24,USP9X	Male	KI	EXH - SED	0.238781	Male.KI.EXH - SED	0.291313
AMPK_phospho_male_KI_exh_v_sed_adjp0.1.xls	Circadian Clock	0.621	0.0339		CRTC3,NCOA1	Male	KI	EXH - SED		Male.KI.EXH - SED
AMPK_phospho_male_KI_exh_v_sed_adjp0.1.xls	Epithelial Adherens Junction Signaling	0.618	0.0253	1	AFDN,ARHGAP35,PRKAA2,TNS1	Male	KI	EXH - SED	0.240991	Male.KI.EXH - SED	0.292546
AMPK_phospho_male_KI_exh_v_sed_adjp0.1.xls	Signaling by VEGF	0.612	0.0278		HSPB1,NOS3,PXN	Male	KI	EXH - SED		Male.KI.EXH - SED
AMPK_phospho_male_KI_exh_v_sed_adjp0.1.xls	Class I MHC mediated antigen processing and presentation	0.612	0.0213	0.707	HSPA5,LMO7,RBBP6,RNF123,UBR1,UBR4,VAMP3,ZNRF2	Male	KI	EXH - SED	0.244343	Male.KI.EXH - SED	0.295147
AMPK_phospho_male_KI_exh_v_sed_adjp0.1.xls	Microautophagy Signaling Pathway	0.606	0.025	1	DNM1L,MIEF2,PRKAA2,TFEB	Male	KI	EXH - SED	0.247742	Male.KI.EXH - SED	0.297779
AMPK_phospho_male_KI_exh_v_sed_adjp0.1.xls	RORA activates gene expression	0.603	0.0556		NCOA1	Male	KI	EXH - SED		Male.KI.EXH - SED
AMPK_phospho_male_KI_exh_v_sed_adjp0.1.xls	Metabolism of Angiotensinogen to Angiotensins	0.603	0.0556		AGT	Male	KI	EXH - SED		Male.KI.EXH - SED
AMPK_phospho_male_KI_exh_v_sed_adjp0.1.xls	Unfolded Protein Response (UPR)	0.603	0.0556		HSPA5	Male	KI	EXH - SED		Male.KI.EXH - SED
AMPK_phospho_male_KI_exh_v_sed_adjp0.1.xls	Kinesins	0.6	0.0328		KIF13B,KLC2	Male	KI	EXH - SED		Male.KI.EXH - SED
AMPK_phospho_male_KI_exh_v_sed_adjp0.1.xls	CREB Signaling in Neurons	0.592	0.0198	-0.632	CACNA1S,CACNB1,CACNB3,CAMK2B,CAMK2D,CAMK2G,GPRC5B,MAPK3,PLCL2,PRKAR2B,SOS1,SOS2	Male	KI	EXH - SED	0.255859	Male.KI.EXH - SED	0.306027
AMPK_phospho_male_KI_exh_v_sed_adjp0.1.xls	Cytoprotection by HMOX1	0.59	0.0323		NCOA1,NCOR2	Male	KI	EXH - SED		Male.KI.EXH - SED
AMPK_phospho_male_KI_exh_v_sed_adjp0.1.xls	Inhibition of ARE-Mediated mRNA Degradation Pathway	0.588	0.0245	0	DCP1A,MAPK3,PAPOLG,PRKAR2B	Male	KI	EXH - SED	0.258226	Male.KI.EXH - SED	0.307272
AMPK_phospho_male_KI_exh_v_sed_adjp0.1.xls	Pulmonary Fibrosis Idiopathic Signaling Pathway	0.586	0.0215	1.134	EIF4EBP1,EIF4EBP2,MAPK3,RPS6KA3,RPS6KA5,SOS1,SOS2	Male	KI	EXH - SED	0.259418	Male.KI.EXH - SED	0.307272
AMPK_phospho_male_KI_exh_v_sed_adjp0.1.xls	RHO GTPases Activate ROCKs	0.583	0.0526		PPP1R12A	Male	KI	EXH - SED		Male.KI.EXH - SED
AMPK_phospho_male_KI_exh_v_sed_adjp0.1.xls	Regulation of TP53 Activity through Methylation	0.583	0.0526		JMY	Male	KI	EXH - SED		Male.KI.EXH - SED
AMPK_phospho_male_KI_exh_v_sed_adjp0.1.xls	Metabolism of cofactors	0.583	0.0526		NOS3	Male	KI	EXH - SED		Male.KI.EXH - SED
AMPK_phospho_male_KI_exh_v_sed_adjp0.1.xls	SRP-dependent cotranslational protein targeting to membrane	0.562	0.0261		RPS10,SRP14,SSR3	Male	KI	EXH - SED		Male.KI.EXH - SED
AMPK_phospho_male_KI_exh_v_sed_adjp0.1.xls	Macroautophagy	0.561	0.0308		PRKAA2,TSC2	Male	KI	EXH - SED		Male.KI.EXH - SED
AMPK_phospho_male_KI_exh_v_sed_adjp0.1.xls	PXR/RXR Activation	0.561	0.0308		NCOA1,PRKAR2B	Male	KI	EXH - SED		Male.KI.EXH - SED
AMPK_phospho_male_KI_exh_v_sed_adjp0.1.xls	Induction of Apoptosis by HIV1	0.561	0.0308		DFFA,SLC25A4	Male	KI	EXH - SED		Male.KI.EXH - SED
AMPK_phospho_male_KI_exh_v_sed_adjp0.1.xls	Pyridoxal 5'-phosphate Salvage Pathway	0.561	0.0308		MAPK3,PRKAA2	Male	KI	EXH - SED		Male.KI.EXH - SED
AMPK_phospho_male_KI_exh_v_sed_adjp0.1.xls	WNT/Ca+ pathway	0.552	0.0303		NFATC3,PLCL2	Male	KI	EXH - SED		Male.KI.EXH - SED
AMPK_phospho_male_KI_exh_v_sed_adjp0.1.xls	Germ Cell-Sertoli Cell Junction Signaling	0.549	0.0235		AFDN,MAPK3,PXN,ZYX	Male	KI	EXH - SED		Male.KI.EXH - SED
AMPK_phospho_male_KI_exh_v_sed_adjp0.1.xls	Interleukin-7 signaling	0.546	0.0476		IRS1	Male	KI	EXH - SED		Male.KI.EXH - SED
AMPK_phospho_male_KI_exh_v_sed_adjp0.1.xls	Endoplasmic Reticulum Stress Pathway	0.546	0.0476		HSPA5	Male	KI	EXH - SED		Male.KI.EXH - SED
AMPK_phospho_male_KI_exh_v_sed_adjp0.1.xls	Ribonucleotide Reductase Signaling Pathway	0.543	0.0234	1	AKT1S1,ARID1A,EIF4EBP1,MAPK3	Male	KI	EXH - SED	0.286418	Male.KI.EXH - SED	0.337613
AMPK_phospho_male_KI_exh_v_sed_adjp0.1.xls	Mitotic Roles of Polo-Like Kinase	0.543	0.0299		PTTG1,SLK	Male	KI	EXH - SED		Male.KI.EXH - SED
AMPK_phospho_male_KI_exh_v_sed_adjp0.1.xls	Regulation of lipid metabolism by PPARalpha	0.536	0.0252		AGT,NCOA1,NCOR2	Male	KI	EXH - SED		Male.KI.EXH - SED
AMPK_phospho_male_KI_exh_v_sed_adjp0.1.xls	IL-12 Signaling and Production in Macrophages	0.532	0.0219	-1.342	CAMKK2,MAPK3,NCOA1,NFATC3,PRKAA2	Male	KI	EXH - SED	0.293765	Male.KI.EXH - SED	0.344609
AMPK_phospho_male_KI_exh_v_sed_adjp0.1.xls	Interconversion of nucleotide di- and triphosphates	0.529	0.0455		AK1	Male	KI	EXH - SED		Male.KI.EXH - SED
AMPK_phospho_male_KI_exh_v_sed_adjp0.1.xls	RHO GTPases Activate NADPH Oxidases	0.529	0.0455		MAPK3	Male	KI	EXH - SED		Male.KI.EXH - SED
AMPK_phospho_male_KI_exh_v_sed_adjp0.1.xls	Insertion of tail-anchored proteins into the endoplasmic reticulum membrane	0.529	0.0455		VAPA	Male	KI	EXH - SED		Male.KI.EXH - SED
AMPK_phospho_male_KI_exh_v_sed_adjp0.1.xls	Superpathway of D-myo-inositol (1,4,5)-trisphosphate Metabolism	0.529	0.0455		ITPKB	Male	KI	EXH - SED		Male.KI.EXH - SED
AMPK_phospho_male_KI_exh_v_sed_adjp0.1.xls	WNT/β-catenin Signaling	0.527	0.023	-1	APPL1,CD44,MARK2,SOX6	Male	KI	EXH - SED	0.297167	Male.KI.EXH - SED	0.345279
AMPK_phospho_male_KI_exh_v_sed_adjp0.1.xls	CLEAR Signaling Pathway	0.527	0.0211	-0.816	AKT1S1,BNIP3,MAPK3,PRKAA2,TFEB,TSC2	Male	KI	EXH - SED	0.297167	Male.KI.EXH - SED	0.345279
AMPK_phospho_male_KI_exh_v_sed_adjp0.1.xls	Role of JAK1 and JAK3 in γc Cytokine Signaling	0.525	0.029		IRS1,MAPK3	Male	KI	EXH - SED		Male.KI.EXH - SED
AMPK_phospho_male_KI_exh_v_sed_adjp0.1.xls	Erythropoietin Signaling Pathway	0.517	0.0227	2	MAPK3,NOS3,SOS1,SOS2	Male	KI	EXH - SED	0.304089	Male.KI.EXH - SED	0.351647
AMPK_phospho_male_KI_exh_v_sed_adjp0.1.xls	TP53 Regulates Transcription of DNA Repair Genes	0.517	0.0286		NELFE,TCEA1	Male	KI	EXH - SED		Male.KI.EXH - SED
AMPK_phospho_male_KI_exh_v_sed_adjp0.1.xls	Neuroprotective Role of THOP1 in Alzheimer's Disease	0.517	0.0246		AGT,MAPT,PRKAR2B	Male	KI	EXH - SED		Male.KI.EXH - SED
AMPK_phospho_male_KI_exh_v_sed_adjp0.1.xls	RAF-independent MAPK1/3 activation	0.513	0.0435		MAPK3	Male	KI	EXH - SED		Male.KI.EXH - SED
AMPK_phospho_male_KI_exh_v_sed_adjp0.1.xls	Signaling by NODAL	0.513	0.0435		MAPK3	Male	KI	EXH - SED		Male.KI.EXH - SED
AMPK_phospho_male_KI_exh_v_sed_adjp0.1.xls	Nephrin family interactions	0.513	0.0435		SPTAN1	Male	KI	EXH - SED		Male.KI.EXH - SED
AMPK_phospho_male_KI_exh_v_sed_adjp0.1.xls	Pyrimidine Deoxyribonucleotides De Novo Biosynthesis I	0.513	0.0435		AK1	Male	KI	EXH - SED		Male.KI.EXH - SED
AMPK_phospho_male_KI_exh_v_sed_adjp0.1.xls	TCA Cycle II (Eukaryotic)	0.513	0.0435		MDH2	Male	KI	EXH - SED		Male.KI.EXH - SED
AMPK_phospho_male_KI_exh_v_sed_adjp0.1.xls	LXR/RXR Activation	0.511	0.0244		ACACA,AGT,NCOR2	Male	KI	EXH - SED		Male.KI.EXH - SED
AMPK_phospho_male_KI_exh_v_sed_adjp0.1.xls	Protein Sorting Signaling Pathway	0.507	0.0225	0	PRKAR2B,SNX1,SNX3,SNX9	Male	KI	EXH - SED	0.311172	Male.KI.EXH - SED	0.358141
AMPK_phospho_male_KI_exh_v_sed_adjp0.1.xls	IL-22 Signaling	0.497	0.0417		MAPK3	Male	KI	EXH - SED		Male.KI.EXH - SED
AMPK_phospho_male_KI_exh_v_sed_adjp0.1.xls	Tumoricidal Function of Hepatic Natural Killer Cells	0.497	0.0417		DFFA	Male	KI	EXH - SED		Male.KI.EXH - SED
AMPK_phospho_male_KI_exh_v_sed_adjp0.1.xls	Gαs Signaling	0.493	0.0238		MAPK3,PRKAR2B,RYR1	Male	KI	EXH - SED		Male.KI.EXH - SED
AMPK_phospho_male_KI_exh_v_sed_adjp0.1.xls	Glioma Invasiveness Signaling	0.493	0.0274		CD44,MAPK3	Male	KI	EXH - SED		Male.KI.EXH - SED
AMPK_phospho_male_KI_exh_v_sed_adjp0.1.xls	Xenobiotic Metabolism Signaling	0.492	0.0204		CAMK2B,CAMK2D,CAMK2G,MAPK3,NCOA1,NCOR2	Male	KI	EXH - SED		Male.KI.EXH - SED
AMPK_phospho_male_KI_exh_v_sed_adjp0.1.xls	GPCR-Mediated Integration of Enteroendocrine Signaling Exemplified by an L Cell	0.477	0.0267		PLCL2,PRKAR2B	Male	KI	EXH - SED		Male.KI.EXH - SED
AMPK_phospho_male_KI_exh_v_sed_adjp0.1.xls	Acute Phase Response Signaling	0.473	0.0216	1	AGT,MAPK3,SOS1,SOS2	Male	KI	EXH - SED	0.336512	Male.KI.EXH - SED	0.385487
AMPK_phospho_male_KI_exh_v_sed_adjp0.1.xls	SUMOylation of DNA damage response and repair proteins	0.47	0.0263		NDC1,TPR	Male	KI	EXH - SED		Male.KI.EXH - SED
AMPK_phospho_male_KI_exh_v_sed_adjp0.1.xls	Hypoxia Signaling in the Cardiovascular System	0.47	0.0263		BIRC6,NOS3	Male	KI	EXH - SED		Male.KI.EXH - SED
AMPK_phospho_male_KI_exh_v_sed_adjp0.1.xls	WNT ligand biogenesis and trafficking	0.469	0.0385		SNX3	Male	KI	EXH - SED		Male.KI.EXH - SED
AMPK_phospho_male_KI_exh_v_sed_adjp0.1.xls	DNA methylation	0.469	0.0385		DNMT1	Male	KI	EXH - SED		Male.KI.EXH - SED
AMPK_phospho_male_KI_exh_v_sed_adjp0.1.xls	IL-17A Signaling in Gastric Cells	0.469	0.0385		MAPK3	Male	KI	EXH - SED		Male.KI.EXH - SED
AMPK_phospho_male_KI_exh_v_sed_adjp0.1.xls	Estrogen-mediated S-phase Entry	0.469	0.0385		CDKN1B	Male	KI	EXH - SED		Male.KI.EXH - SED
AMPK_phospho_male_KI_exh_v_sed_adjp0.1.xls	Response to elevated platelet cytosolic Ca2+	0.459	0.0227		FLNA,HSPA5,TTN	Male	KI	EXH - SED		Male.KI.EXH - SED
AMPK_phospho_male_KI_exh_v_sed_adjp0.1.xls	GABA Receptor Signaling	0.459	0.0227		CACNA1S,CACNB1,CACNB3	Male	KI	EXH - SED		Male.KI.EXH - SED
AMPK_phospho_male_KI_exh_v_sed_adjp0.1.xls	BMAL1:CLOCK,NPAS2 activates circadian gene expression	0.456	0.037		NCOA1	Male	KI	EXH - SED		Male.KI.EXH - SED
AMPK_phospho_male_KI_exh_v_sed_adjp0.1.xls	Integrin signaling	0.456	0.037		SOS1	Male	KI	EXH - SED		Male.KI.EXH - SED
AMPK_phospho_male_KI_exh_v_sed_adjp0.1.xls	Gluconeogenesis I	0.456	0.037		MDH2	Male	KI	EXH - SED		Male.KI.EXH - SED
AMPK_phospho_male_KI_exh_v_sed_adjp0.1.xls	P2Y Purinergic Receptor Signaling Pathway	0.454	0.0226		MAPK3,PLCL2,PRKAR2B	Male	KI	EXH - SED		Male.KI.EXH - SED
AMPK_phospho_male_KI_exh_v_sed_adjp0.1.xls	Thyroid Cancer Signaling	0.448	0.0253		IRS1,MAPK3	Male	KI	EXH - SED		Male.KI.EXH - SED
AMPK_phospho_male_KI_exh_v_sed_adjp0.1.xls	Role of MAPK Signaling in Inhibiting the Pathogenesis of Influenza	0.448	0.0253		MAPK3,RPS6KA3	Male	KI	EXH - SED		Male.KI.EXH - SED
AMPK_phospho_male_KI_exh_v_sed_adjp0.1.xls	Signaling by ALK	0.443	0.0357		IRS1	Male	KI	EXH - SED		Male.KI.EXH - SED
AMPK_phospho_male_KI_exh_v_sed_adjp0.1.xls	Glutathione Redox Reactions I	0.443	0.0357		GPX1	Male	KI	EXH - SED		Male.KI.EXH - SED
AMPK_phospho_male_KI_exh_v_sed_adjp0.1.xls	CDP-diacylglycerol Biosynthesis I	0.443	0.0357		CDS2	Male	KI	EXH - SED		Male.KI.EXH - SED
AMPK_phospho_male_KI_exh_v_sed_adjp0.1.xls	Regulation of the Epithelial Mesenchymal Transition by Growth Factors Pathway	0.442	0.0208	2	GAB1,MAPK3,SOS1,SOS2	Male	KI	EXH - SED	0.36141	Male.KI.EXH - SED	0.412075
AMPK_phospho_male_KI_exh_v_sed_adjp0.1.xls	Role of BRCA1 in DNA Damage Response	0.441	0.025		ARID1A,NBN	Male	KI	EXH - SED		Male.KI.EXH - SED
AMPK_phospho_male_KI_exh_v_sed_adjp0.1.xls	Leukocyte Extravasation Signaling	0.438	0.0207	0	AFDN,ARHGAP35,CD44,PXN	Male	KI	EXH - SED	0.364754	Male.KI.EXH - SED	0.413953
AMPK_phospho_male_KI_exh_v_sed_adjp0.1.xls	Myogenesis	0.431	0.0345		SPAG9	Male	KI	EXH - SED		Male.KI.EXH - SED
AMPK_phospho_male_KI_exh_v_sed_adjp0.1.xls	mRNA Capping	0.431	0.0345		NCBP1	Male	KI	EXH - SED		Male.KI.EXH - SED
AMPK_phospho_male_KI_exh_v_sed_adjp0.1.xls	Processing of Capped Intronless Pre-mRNA	0.431	0.0345		NCBP1	Male	KI	EXH - SED		Male.KI.EXH - SED
AMPK_phospho_male_KI_exh_v_sed_adjp0.1.xls	Regulation of the Epithelial-Mesenchymal Transition Pathway	0.429	0.0205		GAB1,MAPK3,SOS1,SOS2	Male	KI	EXH - SED		Male.KI.EXH - SED
AMPK_phospho_male_KI_exh_v_sed_adjp0.1.xls	RNA polymerase II transcribes snRNA genes	0.422	0.0241		INTS6,NCBP1	Male	KI	EXH - SED		Male.KI.EXH - SED
AMPK_phospho_male_KI_exh_v_sed_adjp0.1.xls	Protein ubiquitination	0.42	0.0333		USP9X	Male	KI	EXH - SED		Male.KI.EXH - SED
AMPK_phospho_male_KI_exh_v_sed_adjp0.1.xls	Signaling by CSF3 (G-CSF)	0.42	0.0333		GAB2	Male	KI	EXH - SED		Male.KI.EXH - SED
AMPK_phospho_male_KI_exh_v_sed_adjp0.1.xls	Phosphatidylglycerol Biosynthesis II (Non-plastidic)	0.42	0.0333		CDS2	Male	KI	EXH - SED		Male.KI.EXH - SED
AMPK_phospho_male_KI_exh_v_sed_adjp0.1.xls	Heparan Sulfate Biosynthesis (Late Stages)	0.415	0.0238		GLCE,LIPE	Male	KI	EXH - SED		Male.KI.EXH - SED
AMPK_phospho_male_KI_exh_v_sed_adjp0.1.xls	Apelin Endothelial Signaling Pathway	0.413	0.0213		MAPK3,NOS3,PRKAA2	Male	KI	EXH - SED		Male.KI.EXH - SED
AMPK_phospho_male_KI_exh_v_sed_adjp0.1.xls	Pulmonary Healing Signaling Pathway	0.413	0.0201	1	MAPK3,PRKAA2,SOS1,SOS2	Male	KI	EXH - SED	0.386367	Male.KI.EXH - SED	0.436452
AMPK_phospho_male_KI_exh_v_sed_adjp0.1.xls	PKCθ Signaling in T Lymphocytes	0.41	0.0179	0.378	CACNA1S,CACNB1,CACNB3,CAMK2B,CAMK2D,CAMK2G,MAPK3,NFATC3,SOS1,SOS2	Male	KI	EXH - SED	0.389045	Male.KI.EXH - SED	0.437452
AMPK_phospho_male_KI_exh_v_sed_adjp0.1.xls	Toll-like Receptor Cascades	0.409	0.0323		DNM1L	Male	KI	EXH - SED		Male.KI.EXH - SED
AMPK_phospho_male_KI_exh_v_sed_adjp0.1.xls	RHO GTPases activate IQGAPs	0.409	0.0323		CLIP1	Male	KI	EXH - SED		Male.KI.EXH - SED
AMPK_phospho_male_KI_exh_v_sed_adjp0.1.xls	Cristae formation	0.409	0.0323		IMMT	Male	KI	EXH - SED		Male.KI.EXH - SED
AMPK_phospho_male_KI_exh_v_sed_adjp0.1.xls	Sonic Hedgehog Signaling	0.409	0.0323		PRKAR2B	Male	KI	EXH - SED		Male.KI.EXH - SED
AMPK_phospho_male_KI_exh_v_sed_adjp0.1.xls	Thrombin signalling through proteinase activated receptors (PARs)	0.398	0.0312		MAPK3	Male	KI	EXH - SED		Male.KI.EXH - SED
AMPK_phospho_male_KI_exh_v_sed_adjp0.1.xls	Sphingolipid metabolism	0.397	0.023		OSBP,VAPA	Male	KI	EXH - SED		Male.KI.EXH - SED
AMPK_phospho_male_KI_exh_v_sed_adjp0.1.xls	TP53 Regulates Metabolic Genes	0.391	0.0227		PRKAA2,TSC2	Male	KI	EXH - SED		Male.KI.EXH - SED
AMPK_phospho_male_KI_exh_v_sed_adjp0.1.xls	Fc epsilon receptor (FCERI) signaling	0.386	0.0194	2	GAB2,MAPK3,NFATC3,SOS1	Male	KI	EXH - SED	0.41115	Male.KI.EXH - SED	0.460186
AMPK_phospho_male_KI_exh_v_sed_adjp0.1.xls	Role of Tissue Factor in Cancer	0.382	0.0193	2	MAPK3,PXN,RPS6KA3,RPS6KA5	Male	KI	EXH - SED	0.414954	Male.KI.EXH - SED	0.462323
AMPK_phospho_male_KI_exh_v_sed_adjp0.1.xls	Unfolded protein response	0.379	0.0222		DNAJC12,HSPA5	Male	KI	EXH - SED		Male.KI.EXH - SED
AMPK_phospho_male_KI_exh_v_sed_adjp0.1.xls	Clathrin-mediated Endocytosis Signaling	0.378	0.0192		DNM1L,EPS15,SNX9,USP9X	Male	KI	EXH - SED		Male.KI.EXH - SED
AMPK_phospho_male_KI_exh_v_sed_adjp0.1.xls	Oncogene Induced Senescence	0.378	0.0294		MAPK3	Male	KI	EXH - SED		Male.KI.EXH - SED
AMPK_phospho_male_KI_exh_v_sed_adjp0.1.xls	4-1BB Signaling in T Lymphocytes	0.378	0.0294		MAPK3	Male	KI	EXH - SED		Male.KI.EXH - SED
AMPK_phospho_male_KI_exh_v_sed_adjp0.1.xls	Inhibition of Angiogenesis by TSP1	0.378	0.0294		NOS3	Male	KI	EXH - SED		Male.KI.EXH - SED
AMPK_phospho_male_KI_exh_v_sed_adjp0.1.xls	Factors involved in megakaryocyte development and platelet production	0.373	0.022		DOCK7,PRKAR2B	Male	KI	EXH - SED		Male.KI.EXH - SED
AMPK_phospho_male_KI_exh_v_sed_adjp0.1.xls	Heparan Sulfate Biosynthesis	0.373	0.022		GLCE,LIPE	Male	KI	EXH - SED		Male.KI.EXH - SED
AMPK_phospho_male_KI_exh_v_sed_adjp0.1.xls	PTEN Regulation	0.372	0.02		MAF1,MAPK3,VAPA	Male	KI	EXH - SED		Male.KI.EXH - SED
AMPK_phospho_male_KI_exh_v_sed_adjp0.1.xls	Colorectal Cancer Metastasis Signaling	0.369	0.0185	1.342	APPL1,MAPK3,PRKAR2B,SOS1,SOS2	Male	KI	EXH - SED	0.427563	Male.KI.EXH - SED	0.474206
AMPK_phospho_male_KI_exh_v_sed_adjp0.1.xls	PRC2 methylates histones and DNA	0.369	0.0286		DNMT1	Male	KI	EXH - SED		Male.KI.EXH - SED
AMPK_phospho_male_KI_exh_v_sed_adjp0.1.xls	Transcriptional Regulation by NPAS4	0.369	0.0286		MAPK3	Male	KI	EXH - SED		Male.KI.EXH - SED
AMPK_phospho_male_KI_exh_v_sed_adjp0.1.xls	IL-9 Signaling	0.369	0.0286		IRS1	Male	KI	EXH - SED		Male.KI.EXH - SED
AMPK_phospho_male_KI_exh_v_sed_adjp0.1.xls	NAD Signaling Pathway	0.368	0.0199		PRKAA2,RYR1,TPCN1	Male	KI	EXH - SED		Male.KI.EXH - SED
AMPK_phospho_male_KI_exh_v_sed_adjp0.1.xls	MAPK6/MAPK4 signaling	0.368	0.0217		HSPB1,KALRN	Male	KI	EXH - SED		Male.KI.EXH - SED
AMPK_phospho_male_KI_exh_v_sed_adjp0.1.xls	Role of Macrophages, Fibroblasts and Endothelial Cells in Rheumatoid Arthritis	0.365	0.018	-0.816	CAMK2B,CAMK2D,CAMK2G,MAPK3,NFATC3,PLCL2	Male	KI	EXH - SED	0.431519	Male.KI.EXH - SED	0.476428
AMPK_phospho_male_KI_exh_v_sed_adjp0.1.xls	RHO GTPases Activate WASPs and WAVEs	0.359	0.0278		MAPK3	Male	KI	EXH - SED		Male.KI.EXH - SED
AMPK_phospho_male_KI_exh_v_sed_adjp0.1.xls	Transcriptional regulation by the AP-2 (TFAP2) family of transcription factors	0.359	0.0278		NOP2	Male	KI	EXH - SED		Male.KI.EXH - SED
AMPK_phospho_male_KI_exh_v_sed_adjp0.1.xls	MIF-mediated Glucocorticoid Regulation	0.359	0.0278		MAPK3	Male	KI	EXH - SED		Male.KI.EXH - SED
AMPK_phospho_male_KI_exh_v_sed_adjp0.1.xls	Gene Silencing by RNA	0.352	0.0211		NDC1,TPR	Male	KI	EXH - SED		Male.KI.EXH - SED
AMPK_phospho_male_KI_exh_v_sed_adjp0.1.xls	Detoxification of Reactive Oxygen Species	0.351	0.027		GPX1	Male	KI	EXH - SED		Male.KI.EXH - SED
AMPK_phospho_male_KI_exh_v_sed_adjp0.1.xls	Gene and protein expression by JAK-STAT signaling after IL-12 stimulation	0.351	0.027		PDCD4	Male	KI	EXH - SED		Male.KI.EXH - SED
AMPK_phospho_male_KI_exh_v_sed_adjp0.1.xls	Small Cell Lung Cancer Signaling	0.347	0.0208		CDKN1B,NOS1	Male	KI	EXH - SED		Male.KI.EXH - SED
AMPK_phospho_male_KI_exh_v_sed_adjp0.1.xls	NoRC negatively regulates rRNA expression	0.342	0.0263		DNMT1	Male	KI	EXH - SED		Male.KI.EXH - SED
AMPK_phospho_male_KI_exh_v_sed_adjp0.1.xls	Nucleotide Excision Repair	0.342	0.0206		TCEA1,USP45	Male	KI	EXH - SED		Male.KI.EXH - SED
AMPK_phospho_male_KI_exh_v_sed_adjp0.1.xls	Eicosanoid Signaling	0.341	0.0179	0	HSPB1,MAPK3,PLCL2,PRKAR2B,RPS6KA3	Male	KI	EXH - SED	0.456037	Male.KI.EXH - SED	0.50123
AMPK_phospho_male_KI_exh_v_sed_adjp0.1.xls	Ovarian Cancer Signaling	0.34	0.019		CD44,MAPK3,PRKAR2B	Male	KI	EXH - SED		Male.KI.EXH - SED
AMPK_phospho_male_KI_exh_v_sed_adjp0.1.xls	HEY1 Signaling Pathway	0.328	0.0186		GAB1,NCOR2,PRKAA2	Male	KI	EXH - SED		Male.KI.EXH - SED
AMPK_phospho_male_KI_exh_v_sed_adjp0.1.xls	Hepatic Cholestasis	0.327	0.0179	1	MAPK3,NFATC3,PRKAR2B,TJP2	Male	KI	EXH - SED	0.470977	Male.KI.EXH - SED	0.515329
AMPK_phospho_male_KI_exh_v_sed_adjp0.1.xls	ATM Signaling	0.327	0.02		NBN,TRIM28	Male	KI	EXH - SED		Male.KI.EXH - SED
AMPK_phospho_male_KI_exh_v_sed_adjp0.1.xls	Pyrimidine Ribonucleotides Interconversion	0.326	0.025		AK1	Male	KI	EXH - SED		Male.KI.EXH - SED
AMPK_phospho_male_KI_exh_v_sed_adjp0.1.xls	Transport of vitamins, nucleosides, and related molecules	0.319	0.0244		SLC25A4	Male	KI	EXH - SED		Male.KI.EXH - SED
AMPK_phospho_male_KI_exh_v_sed_adjp0.1.xls	RNA Polymerase III Transcription	0.319	0.0244		NFIA	Male	KI	EXH - SED		Male.KI.EXH - SED
AMPK_phospho_male_KI_exh_v_sed_adjp0.1.xls	Molecular Mechanisms of Cancer	0.312	0.0164	0.535	ARHGEF5,ARHGEF7,CAMK2B,CAMK2D,CAMK2G,GAB1,GAB2,GPRC5B,IRS1,MAPK3,NBN,PRKAR2B,SOS1,SOS2	Male	KI	EXH - SED	0.487528	Male.KI.EXH - SED	0.531058
AMPK_phospho_male_KI_exh_v_sed_adjp0.1.xls	DAP12 interactions	0.311	0.0238		SOS1	Male	KI	EXH - SED		Male.KI.EXH - SED
AMPK_phospho_male_KI_exh_v_sed_adjp0.1.xls	April Mediated Signaling	0.311	0.0238		NFATC3	Male	KI	EXH - SED		Male.KI.EXH - SED
AMPK_phospho_male_KI_exh_v_sed_adjp0.1.xls	Vasopressin regulates renal water homeostasis via Aquaporins	0.304	0.0233		PRKAR2B	Male	KI	EXH - SED		Male.KI.EXH - SED
AMPK_phospho_male_KI_exh_v_sed_adjp0.1.xls	B Cell Activating Factor Signaling	0.304	0.0233		NFATC3	Male	KI	EXH - SED		Male.KI.EXH - SED
AMPK_phospho_male_KI_exh_v_sed_adjp0.1.xls	Histone Modification Signaling Pathway	0.3	0.0169	2.236	KDM2B,MORC3,RPS6KA5,TAF3,TRIM33	Male	KI	EXH - SED	0.501187	Male.KI.EXH - SED	0.54351
AMPK_phospho_male_KI_exh_v_sed_adjp0.1.xls	MIF Regulation of Innate Immunity	0.297	0.0227		MAPK3	Male	KI	EXH - SED		Male.KI.EXH - SED
AMPK_phospho_male_KI_exh_v_sed_adjp0.1.xls	BER (Base Excision Repair) Pathway	0.297	0.0227		MAPK3	Male	KI	EXH - SED		Male.KI.EXH - SED
AMPK_phospho_male_KI_exh_v_sed_adjp0.1.xls	Signaling by the B Cell Receptor (BCR)	0.296	0.0176		NFATC3,SOS1,STIM1	Male	KI	EXH - SED		Male.KI.EXH - SED
AMPK_phospho_male_KI_exh_v_sed_adjp0.1.xls	PD-1, PD-L1 cancer immunotherapy pathway	0.295	0.0187		CDKN1B,PDCD4	Male	KI	EXH - SED		Male.KI.EXH - SED
AMPK_phospho_male_KI_exh_v_sed_adjp0.1.xls	Arachidonic acid metabolism	0.29	0.0222		GPX1	Male	KI	EXH - SED		Male.KI.EXH - SED
AMPK_phospho_male_KI_exh_v_sed_adjp0.1.xls	GPER1 signaling	0.29	0.0222		PRKAR2B	Male	KI	EXH - SED		Male.KI.EXH - SED
AMPK_phospho_male_KI_exh_v_sed_adjp0.1.xls	Coronavirus Replication Pathway	0.29	0.0222		BAG3	Male	KI	EXH - SED		Male.KI.EXH - SED
AMPK_phospho_male_KI_exh_v_sed_adjp0.1.xls	α-Adrenergic Signaling	0.287	0.0183		MAPK3,PRKAR2B	Male	KI	EXH - SED		Male.KI.EXH - SED
AMPK_phospho_male_KI_exh_v_sed_adjp0.1.xls	tRNA Splicing	0.284	0.0217		PDE3B	Male	KI	EXH - SED		Male.KI.EXH - SED
AMPK_phospho_male_KI_exh_v_sed_adjp0.1.xls	DNA damage-induced 14-3-3σ Signaling	0.284	0.0217		CDKN1B	Male	KI	EXH - SED		Male.KI.EXH - SED
AMPK_phospho_male_KI_exh_v_sed_adjp0.1.xls	nNOS Signaling in Neurons	0.278	0.0213		NOS1	Male	KI	EXH - SED		Male.KI.EXH - SED
AMPK_phospho_male_KI_exh_v_sed_adjp0.1.xls	Meiotic recombination	0.271	0.0208		NBN	Male	KI	EXH - SED		Male.KI.EXH - SED
AMPK_phospho_male_KI_exh_v_sed_adjp0.1.xls	Antioxidant Action of Vitamin C	0.267	0.0175		MAPK3,PLCL2	Male	KI	EXH - SED		Male.KI.EXH - SED
AMPK_phospho_male_KI_exh_v_sed_adjp0.1.xls	Role of MAPK Signaling in Promoting the Pathogenesis of Influenza	0.267	0.0175		MAPK3,RPS6KA3	Male	KI	EXH - SED		Male.KI.EXH - SED
AMPK_phospho_male_KI_exh_v_sed_adjp0.1.xls	Nonhomologous End-Joining (NHEJ)	0.266	0.0204		NBN	Male	KI	EXH - SED		Male.KI.EXH - SED
AMPK_phospho_male_KI_exh_v_sed_adjp0.1.xls	Retinol Biosynthesis	0.266	0.0204		LIPE	Male	KI	EXH - SED		Male.KI.EXH - SED
AMPK_phospho_male_KI_exh_v_sed_adjp0.1.xls	Netrin-1 signaling	0.26	0.02		ABLIM2	Male	KI	EXH - SED		Male.KI.EXH - SED
AMPK_phospho_male_KI_exh_v_sed_adjp0.1.xls	Melanoma Signaling	0.26	0.02		MAPK3	Male	KI	EXH - SED		Male.KI.EXH - SED
AMPK_phospho_male_KI_exh_v_sed_adjp0.1.xls	MYC Mediated Apoptosis Signaling	0.26	0.02		PRKAR2B	Male	KI	EXH - SED		Male.KI.EXH - SED
AMPK_phospho_male_KI_exh_v_sed_adjp0.1.xls	Bladder Cancer Signaling	0.26	0.0172		MAPK3,RPS6KA5	Male	KI	EXH - SED		Male.KI.EXH - SED
AMPK_phospho_male_KI_exh_v_sed_adjp0.1.xls	Transcriptional regulation by RUNX2	0.254	0.0196		MAPK3	Male	KI	EXH - SED		Male.KI.EXH - SED
AMPK_phospho_male_KI_exh_v_sed_adjp0.1.xls	UVC-Induced MAPK Signaling	0.254	0.0196		MAPK3	Male	KI	EXH - SED		Male.KI.EXH - SED
AMPK_phospho_male_KI_exh_v_sed_adjp0.1.xls	ESR-mediated signaling	0.252	0.0169		MAPK3,NCOA1	Male	KI	EXH - SED		Male.KI.EXH - SED
AMPK_phospho_male_KI_exh_v_sed_adjp0.1.xls	Virus Entry via Endocytic Pathways	0.252	0.0169		FLNA,ITSN1	Male	KI	EXH - SED		Male.KI.EXH - SED
AMPK_phospho_male_KI_exh_v_sed_adjp0.1.xls	IL-33 Signaling Pathway	0.25	0.0162		MAPK3,NOS3,PRKAR2B	Male	KI	EXH - SED		Male.KI.EXH - SED
AMPK_phospho_male_KI_exh_v_sed_adjp0.1.xls	Sphingosine-1-phosphate Signaling	0.245	0.0167		MAPK3,PLCL2	Male	KI	EXH - SED		Male.KI.EXH - SED
AMPK_phospho_male_KI_exh_v_sed_adjp0.1.xls	NOD1/2 Signaling Pathway	0.239	0.0159		ARHGEF7,HSPA5,MAPK3	Male	KI	EXH - SED		Male.KI.EXH - SED
AMPK_phospho_male_KI_exh_v_sed_adjp0.1.xls	Phototransduction Pathway	0.238	0.0185		PRKAR2B	Male	KI	EXH - SED		Male.KI.EXH - SED
AMPK_phospho_male_KI_exh_v_sed_adjp0.1.xls	Intrinsic Pathway for Apoptosis	0.233	0.0182		MAPK3	Male	KI	EXH - SED		Male.KI.EXH - SED
AMPK_phospho_male_KI_exh_v_sed_adjp0.1.xls	The citric acid (TCA) cycle and respiratory electron transport	0.233	0.0182		MDH2	Male	KI	EXH - SED		Male.KI.EXH - SED
AMPK_phospho_male_KI_exh_v_sed_adjp0.1.xls	Lymphotoxin β Receptor Signaling	0.233	0.0182		MAPK3	Male	KI	EXH - SED		Male.KI.EXH - SED
AMPK_phospho_male_KI_exh_v_sed_adjp0.1.xls	Pancreatic Adenocarcinoma Signaling	0.225	0.0159		CDKN1B,MAPK3	Male	KI	EXH - SED		Male.KI.EXH - SED
AMPK_phospho_male_KI_exh_v_sed_adjp0.1.xls	Neurexins and neuroligins	0.224	0.0175		SHANK3	Male	KI	EXH - SED		Male.KI.EXH - SED
AMPK_phospho_male_KI_exh_v_sed_adjp0.1.xls	TNF signaling	0.224	0.0175		OPTN	Male	KI	EXH - SED		Male.KI.EXH - SED
AMPK_phospho_male_KI_exh_v_sed_adjp0.1.xls	Role of IL-17A in Arthritis	0.224	0.0175		MAPK3	Male	KI	EXH - SED		Male.KI.EXH - SED
AMPK_phospho_male_KI_exh_v_sed_adjp0.1.xls	Signaling by PDGF	0.219	0.0172		SOS1	Male	KI	EXH - SED		Male.KI.EXH - SED
AMPK_phospho_male_KI_exh_v_sed_adjp0.1.xls	Role of CHK Proteins in Cell Cycle Checkpoint Control	0.219	0.0172		NBN	Male	KI	EXH - SED		Male.KI.EXH - SED
AMPK_phospho_male_KI_exh_v_sed_adjp0.1.xls	Cancer Drug Resistance by Drug Efflux	0.219	0.0172		MAPK3	Male	KI	EXH - SED		Male.KI.EXH - SED
AMPK_phospho_male_KI_exh_v_sed_adjp0.1.xls	Signaling by ERBB4	0.215	0.0169		SOS1	Male	KI	EXH - SED		Male.KI.EXH - SED
AMPK_phospho_male_KI_exh_v_sed_adjp0.1.xls	DNA Double Strand Break Response	0.215	0.0169		NBN	Male	KI	EXH - SED		Male.KI.EXH - SED
AMPK_phospho_male_KI_exh_v_sed_adjp0.1.xls	Triacylglycerol Degradation	0.21	0.0167		LIPE	Male	KI	EXH - SED		Male.KI.EXH - SED
AMPK_phospho_male_KI_exh_v_sed_adjp0.1.xls	Assembly of collagen fibrils and other multimeric structures	0.206	0.0164		PLEC	Male	KI	EXH - SED		Male.KI.EXH - SED
AMPK_phospho_male_KI_exh_v_sed_adjp0.1.xls	Semaphorin Signaling in Neurons	0.206	0.0164		MAPK3	Male	KI	EXH - SED		Male.KI.EXH - SED
AMPK_phospho_male_KI_exh_v_sed_adjp0.1.xls	Role of JAK2 in Hormone-like Cytokine Signaling	0.202	0.0161		IRS1	Male	KI	EXH - SED		Male.KI.EXH - SED
AMPK_phospho_male_KI_exh_v_sed_adjp0.1.xls	Peroxisomal protein import	0.198	0.0159		USP9X	Male	KI	EXH - SED		Male.KI.EXH - SED
AMPK_phospho_male_KI_exh_v_sed_adjp0.1.xls	Pyroptosis Signaling Pathway	0	0.0106		PRKAR2B	Male	KI	EXH - SED		Male.KI.EXH - SED
AMPK_phospho_male_KI_exh_v_sed_adjp0.1.xls	Wound Healing Signaling Pathway	0	0.0119		MAPK3,SOS1,SOS2	Male	KI	EXH - SED		Male.KI.EXH - SED
AMPK_phospho_male_KI_exh_v_sed_adjp0.1.xls	ID1 Signaling Pathway	0	0.00995		CDKN1B,MAPK3	Male	KI	EXH - SED		Male.KI.EXH - SED
AMPK_phospho_male_KI_exh_v_sed_adjp0.1.xls	IL-13 Signaling Pathway	0	0.00862		MAPK3	Male	KI	EXH - SED		Male.KI.EXH - SED
AMPK_phospho_male_KI_exh_v_sed_adjp0.1.xls	CDX Gastrointestinal Cancer Signaling Pathway	0	0.0099		MAPK3,PNN	Male	KI	EXH - SED		Male.KI.EXH - SED
AMPK_phospho_male_KI_exh_v_sed_adjp0.1.xls	Immunogenic Cell Death Signaling Pathway	0	0.0111		HSPA5	Male	KI	EXH - SED		Male.KI.EXH - SED
AMPK_phospho_male_KI_exh_v_sed_adjp0.1.xls	Multiple Sclerosis Signaling Pathway	0	0.0045		MAPK3	Male	KI	EXH - SED		Male.KI.EXH - SED
AMPK_phospho_male_KI_exh_v_sed_adjp0.1.xls	Pathogen Induced Cytokine Storm Signaling Pathway	0	0.00539		MAPK3,RYR1	Male	KI	EXH - SED		Male.KI.EXH - SED
AMPK_phospho_male_KI_exh_v_sed_adjp0.1.xls	Role of Osteoblasts in Rheumatoid Arthritis Signaling Pathway	0	0.0041		MAPK3	Male	KI	EXH - SED		Male.KI.EXH - SED
AMPK_phospho_male_KI_exh_v_sed_adjp0.1.xls	Role of Osteoclasts in Rheumatoid Arthritis Signaling Pathway	0	0.00974		MAPK3,SOS1,SOS2	Male	KI	EXH - SED		Male.KI.EXH - SED
AMPK_phospho_male_KI_exh_v_sed_adjp0.1.xls	IL-10 Signaling	0	0.00649		PRKAA2	Male	KI	EXH - SED		Male.KI.EXH - SED
AMPK_phospho_male_KI_exh_v_sed_adjp0.1.xls	Neutrophil Extracellular Trap Signaling Pathway	0	0.0125	0.447	MAPK3,PLCL2,SLC25A4,STIM1,TOMM34	Male	KI	EXH - SED	1	Male.KI.EXH - SED	1
AMPK_phospho_male_KI_exh_v_sed_adjp0.1.xls	S100 Family Signaling Pathway	0	0.0155	-0.577	AHNAK,CACNA1S,CACNB1,CACNB3,CAMK2B,CAMK2D,CAMK2G,GPRC5B,MAPK3,PLCL2,PRKAR2B,S100A13	Male	KI	EXH - SED	1	Male.KI.EXH - SED	1
AMPK_phospho_male_KI_exh_v_sed_adjp0.1.xls	Chaperone Mediated Autophagy Signaling Pathway	0	0.00945	0.816	HSPA5,MAPT,NCOR2,NOS3,PRKAA2,TPD52	Male	KI	EXH - SED	1	Male.KI.EXH - SED	1
AMPK_phospho_male_KI_exh_v_sed_adjp0.1.xls	Activin Inhibin Signaling Pathway	0	0.0142		CDKN1B,LIPE,MAPK3	Male	KI	EXH - SED		Male.KI.EXH - SED
AMPK_phospho_male_KI_exh_v_sed_adjp0.1.xls	DHCR24 Signaling Pathway	0	0.0146		AGT,MAPT	Male	KI	EXH - SED		Male.KI.EXH - SED
AMPK_phospho_male_KI_exh_v_sed_adjp0.1.xls	NFKBIE Signaling Pathway	0	0.00223		PPP6R2	Male	KI	EXH - SED		Male.KI.EXH - SED
AMPK_phospho_male_KI_exh_v_sed_adjp0.1.xls	NRF2-mediated Oxidative Stress Response	0	0.00844		DNAJC12,MAPK3	Male	KI	EXH - SED		Male.KI.EXH - SED
AMPK_phospho_male_KI_exh_v_sed_adjp0.1.xls	LPS/IL-1 Mediated Inhibition of RXR Function	0	0.00389		NCOA1	Male	KI	EXH - SED		Male.KI.EXH - SED
AMPK_phospho_male_KI_exh_v_sed_adjp0.1.xls	p53 Signaling	0	0.0102		JMY	Male	KI	EXH - SED		Male.KI.EXH - SED
AMPK_phospho_male_KI_exh_v_sed_adjp0.1.xls	G alpha (i) signalling events	0	0.00775		AGT,RGS12	Male	KI	EXH - SED		Male.KI.EXH - SED
AMPK_phospho_male_KI_exh_v_sed_adjp0.1.xls	Mitochondrial protein import	0	0.0156		SLC25A4	Male	KI	EXH - SED		Male.KI.EXH - SED
AMPK_phospho_male_KI_exh_v_sed_adjp0.1.xls	Degradation of the extracellular matrix	0	0.0152		CD44	Male	KI	EXH - SED		Male.KI.EXH - SED
AMPK_phospho_male_KI_exh_v_sed_adjp0.1.xls	Eukaryotic Translation Elongation	0	0.0105		RPS10	Male	KI	EXH - SED		Male.KI.EXH - SED
AMPK_phospho_male_KI_exh_v_sed_adjp0.1.xls	Telomere Maintenance	0	0.0137		TERF2IP	Male	KI	EXH - SED		Male.KI.EXH - SED
AMPK_phospho_male_KI_exh_v_sed_adjp0.1.xls	DDX58/IFIH1-mediated induction of interferon-alpha/beta	0	0.0127		PCBP2	Male	KI	EXH - SED		Male.KI.EXH - SED
AMPK_phospho_male_KI_exh_v_sed_adjp0.1.xls	Signaling by NOTCH1	0	0.0128		NCOR2	Male	KI	EXH - SED		Male.KI.EXH - SED
AMPK_phospho_male_KI_exh_v_sed_adjp0.1.xls	TCF dependent signaling in response to WNT	0	0.0101		CHD8,SOX6	Male	KI	EXH - SED		Male.KI.EXH - SED
AMPK_phospho_male_KI_exh_v_sed_adjp0.1.xls	Cell surface interactions at the vascular wall	0	0.00948		CD44,SOS1	Male	KI	EXH - SED		Male.KI.EXH - SED
AMPK_phospho_male_KI_exh_v_sed_adjp0.1.xls	Fcgamma receptor (FCGR) dependent phagocytosis	0	0.0127		MAPK3,MYO5A	Male	KI	EXH - SED		Male.KI.EXH - SED
AMPK_phospho_male_KI_exh_v_sed_adjp0.1.xls	Generic Transcription Pathway	0	0.00467		NCOR2,TRIM28	Male	KI	EXH - SED		Male.KI.EXH - SED
AMPK_phospho_male_KI_exh_v_sed_adjp0.1.xls	Phase I - Functionalization of compounds	0	0.0098		NCOA1	Male	KI	EXH - SED		Male.KI.EXH - SED
AMPK_phospho_male_KI_exh_v_sed_adjp0.1.xls	Integrin cell surface interactions	0	0.0118		CD44	Male	KI	EXH - SED		Male.KI.EXH - SED
AMPK_phospho_male_KI_exh_v_sed_adjp0.1.xls	Selenoamino acid metabolism	0	0.00935		RPS10	Male	KI	EXH - SED		Male.KI.EXH - SED
AMPK_phospho_male_KI_exh_v_sed_adjp0.1.xls	Oxidative Stress Induced Senescence	0	0.0116		MAPK3	Male	KI	EXH - SED		Male.KI.EXH - SED
AMPK_phospho_male_KI_exh_v_sed_adjp0.1.xls	Class A/1 (Rhodopsin-like receptors)	0	0.00315		AGT	Male	KI	EXH - SED		Male.KI.EXH - SED
AMPK_phospho_male_KI_exh_v_sed_adjp0.1.xls	Semaphorin interactions	0	0.0156		ARHGAP35	Male	KI	EXH - SED		Male.KI.EXH - SED
AMPK_phospho_male_KI_exh_v_sed_adjp0.1.xls	Protein folding	0	0.0102		NOP56	Male	KI	EXH - SED		Male.KI.EXH - SED
AMPK_phospho_male_KI_exh_v_sed_adjp0.1.xls	G alpha (q) signalling events	0	0.0115		AGT,KALRN	Male	KI	EXH - SED		Male.KI.EXH - SED
AMPK_phospho_male_KI_exh_v_sed_adjp0.1.xls	G alpha (s) signalling events	0	0.0069		PDE3B	Male	KI	EXH - SED		Male.KI.EXH - SED
AMPK_phospho_male_KI_exh_v_sed_adjp0.1.xls	Regulation of mitotic cell cycle	0	0.0114		PTTG1	Male	KI	EXH - SED		Male.KI.EXH - SED
AMPK_phospho_male_KI_exh_v_sed_adjp0.1.xls	Mitotic G1 phase and G1/S transition	0	0.00763		CDKN1B	Male	KI	EXH - SED		Male.KI.EXH - SED
AMPK_phospho_male_KI_exh_v_sed_adjp0.1.xls	Hedgehog 'off' state	0	0.00885		PRKAR2B	Male	KI	EXH - SED		Male.KI.EXH - SED
AMPK_phospho_male_KI_exh_v_sed_adjp0.1.xls	C-type lectin receptors (CLRs)	0	0.0138		NFATC3,RPS6KA5	Male	KI	EXH - SED		Male.KI.EXH - SED
AMPK_phospho_male_KI_exh_v_sed_adjp0.1.xls	HDR through Homologous Recombination (HRR) or Single Strand Annealing (SSA)	0	0.00893		NBN	Male	KI	EXH - SED		Male.KI.EXH - SED
AMPK_phospho_male_KI_exh_v_sed_adjp0.1.xls	Major pathway of rRNA processing in the nucleolus and cytosol	0	0.0108		NOP56,RPS10	Male	KI	EXH - SED		Male.KI.EXH - SED
AMPK_phospho_male_KI_exh_v_sed_adjp0.1.xls	Keratinization	0	0.00467		PPL	Male	KI	EXH - SED		Male.KI.EXH - SED
AMPK_phospho_male_KI_exh_v_sed_adjp0.1.xls	S Phase	0	0.01		CDKN1B	Male	KI	EXH - SED		Male.KI.EXH - SED
AMPK_phospho_male_KI_exh_v_sed_adjp0.1.xls	Eukaryotic Translation Termination	0	0.0106		RPS10	Male	KI	EXH - SED		Male.KI.EXH - SED
AMPK_phospho_male_KI_exh_v_sed_adjp0.1.xls	RAB geranylgeranylation	0	0.0154		RAB12	Male	KI	EXH - SED		Male.KI.EXH - SED
AMPK_phospho_male_KI_exh_v_sed_adjp0.1.xls	Transcriptional regulation by RUNX1	0	0.00658		ARID1A	Male	KI	EXH - SED		Male.KI.EXH - SED
AMPK_phospho_male_KI_exh_v_sed_adjp0.1.xls	Neddylation	0	0.00813		DCAF6,LMO7	Male	KI	EXH - SED		Male.KI.EXH - SED
AMPK_phospho_male_KI_exh_v_sed_adjp0.1.xls	Response of EIF2AK4 (GCN2) to amino acid deficiency	0	0.00971		RPS10	Male	KI	EXH - SED		Male.KI.EXH - SED
AMPK_phospho_male_KI_exh_v_sed_adjp0.1.xls	Amyloid fiber formation	0	0.0137		USP9X	Male	KI	EXH - SED		Male.KI.EXH - SED
AMPK_phospho_male_KI_exh_v_sed_adjp0.1.xls	Hepatic Fibrosis / Hepatic Stellate Cell Activation	0	0.0103		AGT,MYO18B	Male	KI	EXH - SED		Male.KI.EXH - SED
AMPK_phospho_male_KI_exh_v_sed_adjp0.1.xls	ROBO SLIT Signaling Pathway	0	0.00787		PRKAR2B	Male	KI	EXH - SED		Male.KI.EXH - SED
AMPK_phospho_male_KI_exh_v_sed_adjp0.1.xls	FXR/RXR Activation	0	0.00535		PRKAA2	Male	KI	EXH - SED		Male.KI.EXH - SED
AMPK_phospho_male_KI_exh_v_sed_adjp0.1.xls	BBSome Signaling Pathway	0	0.00613		DNM1L,GPRC5B,PRKAR2B	Male	KI	EXH - SED		Male.KI.EXH - SED
AMPK_phospho_male_KI_exh_v_sed_adjp0.1.xls	Cohesin Chromatin Regulation Pathway	0	0.00405		PTTG1	Male	KI	EXH - SED		Male.KI.EXH - SED
AMPK_phospho_male_KI_exh_v_sed_adjp0.1.xls	Hematoma Resolution Signaling Pathway	0	0.0116		MAPK3,NOS1,PRKAA2	Male	KI	EXH - SED		Male.KI.EXH - SED
AMPK_phospho_male_KI_exh_v_sed_adjp0.1.xls	Ceramide Signaling	0	0.011		MAPK3	Male	KI	EXH - SED		Male.KI.EXH - SED
AMPK_phospho_male_KI_exh_v_sed_adjp0.1.xls	IL-8 Signaling	0	0.00952		EIF4EBP1,MAPK3	Male	KI	EXH - SED		Male.KI.EXH - SED
AMPK_phospho_male_KI_exh_v_sed_adjp0.1.xls	Role of Pattern Recognition Receptors in Recognition of Bacteria and Viruses	0	0.00641		MAPK3	Male	KI	EXH - SED		Male.KI.EXH - SED
AMPK_phospho_male_KI_exh_v_sed_adjp0.1.xls	Role of PKR in Interferon Induction and Antiviral Response	0	0.0147		HSPA5,MAPK3	Male	KI	EXH - SED		Male.KI.EXH - SED
AMPK_phospho_male_KI_exh_v_sed_adjp0.1.xls	TREM1 Signaling	0	0.013		MAPK3	Male	KI	EXH - SED		Male.KI.EXH - SED
AMPK_phospho_male_KI_exh_v_sed_adjp0.1.xls	Role of NFAT in Regulation of the Immune Response	0	0.00387	2	MAPK3,NFATC3,SOS1,SOS2	Male	KI	EXH - SED	1	Male.KI.EXH - SED	1
AMPK_phospho_male_KI_exh_v_sed_adjp0.1.xls	FcγRIIB Signaling in B Lymphocytes	0	0.00753		CACNA1S,CACNB1,CACNB3,SOS1	Male	KI	EXH - SED		Male.KI.EXH - SED
AMPK_phospho_male_KI_exh_v_sed_adjp0.1.xls	LPS-stimulated MAPK Signaling	0	0.0118		MAPK3	Male	KI	EXH - SED		Male.KI.EXH - SED
AMPK_phospho_male_KI_exh_v_sed_adjp0.1.xls	NF-κB Activation by Viruses	0	0.0128		MAPK3	Male	KI	EXH - SED		Male.KI.EXH - SED
AMPK_phospho_male_KI_exh_v_sed_adjp0.1.xls	CCR5 Signaling in Macrophages	0	0.00601		CACNA1S,CACNB1,CACNB3	Male	KI	EXH - SED		Male.KI.EXH - SED
AMPK_phospho_male_KI_exh_v_sed_adjp0.1.xls	CD40 Signaling	0	0.0149		MAPK3	Male	KI	EXH - SED		Male.KI.EXH - SED
AMPK_phospho_male_KI_exh_v_sed_adjp0.1.xls	Cytotoxic T Lymphocyte-mediated Apoptosis of Target Cells	0	0.00235		DFFA	Male	KI	EXH - SED		Male.KI.EXH - SED
AMPK_phospho_male_KI_exh_v_sed_adjp0.1.xls	IL-17 Signaling	0	0.0107		MAPK3,SRSF1	Male	KI	EXH - SED		Male.KI.EXH - SED
AMPK_phospho_male_KI_exh_v_sed_adjp0.1.xls	fMLP Signaling in Neutrophils	0	0.0153		MAPK3,NFATC3	Male	KI	EXH - SED		Male.KI.EXH - SED
AMPK_phospho_male_KI_exh_v_sed_adjp0.1.xls	CXCR4 Signaling	0	0.0119		MAPK3,PXN	Male	KI	EXH - SED		Male.KI.EXH - SED
AMPK_phospho_male_KI_exh_v_sed_adjp0.1.xls	CTLA4 Signaling in Cytotoxic T Lymphocytes	0	0.00329		MAPK3,NFATC3	Male	KI	EXH - SED		Male.KI.EXH - SED
AMPK_phospho_male_KI_exh_v_sed_adjp0.1.xls	IL-15 Production	0	0.00813		PEAK1	Male	KI	EXH - SED		Male.KI.EXH - SED
AMPK_phospho_male_KI_exh_v_sed_adjp0.1.xls	CD28 Signaling in T Helper Cells	0	0.00193		NFATC3	Male	KI	EXH - SED		Male.KI.EXH - SED
AMPK_phospho_male_KI_exh_v_sed_adjp0.1.xls	IL-15 Signaling	0	0.0038		AKT1S1,MAPK3	Male	KI	EXH - SED		Male.KI.EXH - SED
AMPK_phospho_male_KI_exh_v_sed_adjp0.1.xls	Dendritic Cell Maturation	0	0.00336		MAPK3,PLCL2	Male	KI	EXH - SED		Male.KI.EXH - SED
AMPK_phospho_male_KI_exh_v_sed_adjp0.1.xls	ICOS-ICOSL Signaling in T Helper Cells	0	0.00986	-0.447	CAMK2B,CAMK2D,CAMK2G,GAB2,NFATC3	Male	KI	EXH - SED	1	Male.KI.EXH - SED	1
AMPK_phospho_male_KI_exh_v_sed_adjp0.1.xls	HMGB1 Signaling	0	0.00599		MAPK3	Male	KI	EXH - SED		Male.KI.EXH - SED
AMPK_phospho_male_KI_exh_v_sed_adjp0.1.xls	Human Embryonic Stem Cell Pluripotency	0	0.00995		SOS1,SOS2	Male	KI	EXH - SED		Male.KI.EXH - SED
AMPK_phospho_male_KI_exh_v_sed_adjp0.1.xls	DNA Methylation and Transcriptional Repression Signaling	0	0.0102		DNMT1	Male	KI	EXH - SED		Male.KI.EXH - SED
AMPK_phospho_male_KI_exh_v_sed_adjp0.1.xls	Gα12/13 Signaling	0	0.015		MAPK3,PXN	Male	KI	EXH - SED		Male.KI.EXH - SED
AMPK_phospho_male_KI_exh_v_sed_adjp0.1.xls	p70S6K Signaling	0	0.0138	0	AGT,EEF2K,IRS1,MAPK3,MAPT,PLCL2,SOS1,SOS2	Male	KI	EXH - SED	1	Male.KI.EXH - SED	1
AMPK_phospho_male_KI_exh_v_sed_adjp0.1.xls	Systemic Lupus Erythematosus Signaling	0	0.00375		MAPK3,NFATC3,SOS1,SOS2	Male	KI	EXH - SED		Male.KI.EXH - SED
AMPK_phospho_male_KI_exh_v_sed_adjp0.1.xls	CDC42 Signaling	0	0.00868	0	CLIP1,EXOC7,MYLK,PPP1R12A,Ppp1r12b	Male	KI	EXH - SED	1	Male.KI.EXH - SED	1
AMPK_phospho_male_KI_exh_v_sed_adjp0.1.xls	FAK Signaling	0	0.00774	1.414	ARHGAP35,ARHGEF7,ELK3,GPRC5B,MAPK3,PXN,SOS1,SOS2	Male	KI	EXH - SED	1	Male.KI.EXH - SED	1
AMPK_phospho_male_KI_exh_v_sed_adjp0.1.xls	Hereditary Breast Cancer Signaling	0	0.00725		NBN	Male	KI	EXH - SED		Male.KI.EXH - SED
AMPK_phospho_male_KI_exh_v_sed_adjp0.1.xls	RAC Signaling	0	0.0146		CD44,MAPK3	Male	KI	EXH - SED		Male.KI.EXH - SED
AMPK_phospho_male_KI_exh_v_sed_adjp0.1.xls	Role of Osteoblasts, Osteoclasts and Chondrocytes in Rheumatoid Arthritis	0	0.00877		MAPK3,NFATC3	Male	KI	EXH - SED		Male.KI.EXH - SED
AMPK_phospho_male_KI_exh_v_sed_adjp0.1.xls	Phospholipase C Signaling	0	0.00982	1.508	AHNAK,ARHGEF5,ARHGEF7,MAPK3,NFATC3,PPP1R12A,Ppp1r12b,PPP1R14A,RPS6KA3,SOS1,SOS2	Male	KI	EXH - SED	1	Male.KI.EXH - SED	1
AMPK_phospho_male_KI_exh_v_sed_adjp0.1.xls	Estrogen-Dependent Breast Cancer Signaling	0	0.0122		MAPK3	Male	KI	EXH - SED		Male.KI.EXH - SED
AMPK_phospho_male_KI_exh_v_sed_adjp0.1.xls	IL-1 Signaling	0	0.0104		PRKAR2B	Male	KI	EXH - SED		Male.KI.EXH - SED
AMPK_phospho_male_KI_exh_v_sed_adjp0.1.xls	RANK Signaling in Osteoclasts	0	0.011		MAPK3	Male	KI	EXH - SED		Male.KI.EXH - SED
AMPK_phospho_male_KI_exh_v_sed_adjp0.1.xls	Regulation of IL-2 Expression in Activated and Anergic T Lymphocytes	0	0.00866	2	MAPK3,NFATC3,SOS1,SOS2	Male	KI	EXH - SED	1	Male.KI.EXH - SED	1
AMPK_phospho_male_KI_exh_v_sed_adjp0.1.xls	Role of WNT/GSK-3β Signaling in the Pathogenesis of Influenza	0	0.0128		NCOA1	Male	KI	EXH - SED		Male.KI.EXH - SED
AMPK_phospho_male_KI_exh_v_sed_adjp0.1.xls	NUR77 Signaling in T Lymphocytes	0	0.0039		MAPK3,RPS6KA3	Male	KI	EXH - SED		Male.KI.EXH - SED
AMPK_phospho_male_KI_exh_v_sed_adjp0.1.xls	Role of MAPK Signaling in the Pathogenesis of Influenza	0	0.0119		MAPK3	Male	KI	EXH - SED		Male.KI.EXH - SED
AMPK_phospho_male_KI_exh_v_sed_adjp0.1.xls	Role of PI3K/AKT Signaling in the Pathogenesis of Influenza	0	0.0152		MAPK3	Male	KI	EXH - SED		Male.KI.EXH - SED
AMPK_phospho_male_KI_exh_v_sed_adjp0.1.xls	Antiproliferative Role of TOB in T Cell Signaling	0	0.00235		CDKN1B	Male	KI	EXH - SED		Male.KI.EXH - SED
AMPK_phospho_male_KI_exh_v_sed_adjp0.1.xls	PI3K Signaling in B Lymphocytes	0	0.0119	-0.816	CAMK2B,CAMK2D,CAMK2G,IRS1,MAPK3,NFATC3,PLCL2	Male	KI	EXH - SED	1	Male.KI.EXH - SED	1
AMPK_phospho_male_KI_exh_v_sed_adjp0.1.xls	Cyclins and Cell Cycle Regulation	0	0.0116		CDKN1B	Male	KI	EXH - SED		Male.KI.EXH - SED
AMPK_phospho_male_KI_exh_v_sed_adjp0.1.xls	IL-17A Signaling in Airway Cells	0	0.0149		MAPK3	Male	KI	EXH - SED		Male.KI.EXH - SED
AMPK_phospho_male_KI_exh_v_sed_adjp0.1.xls	IL-17A Signaling in Fibroblasts	0	0.0125		MAPK3	Male	KI	EXH - SED		Male.KI.EXH - SED
AMPK_phospho_male_KI_exh_v_sed_adjp0.1.xls	Role of JAK family kinases in IL-6-type Cytokine Signaling	0	0.0127		MAPK3	Male	KI	EXH - SED		Male.KI.EXH - SED
AMPK_phospho_male_KI_exh_v_sed_adjp0.1.xls	Transcriptional Regulatory Network in Embryonic Stem Cells	0	0.0122		ALKBH5,MAPK3	Male	KI	EXH - SED		Male.KI.EXH - SED
AMPK_phospho_male_KI_exh_v_sed_adjp0.1.xls	Phospholipases	0	0.0145		PLCL2	Male	KI	EXH - SED		Male.KI.EXH - SED
AMPK_phospho_male_KI_exh_v_sed_adjp0.1.xls	Gαq Signaling	0	0.0118		MAPK3,NFATC3	Male	KI	EXH - SED		Male.KI.EXH - SED
AMPK_phospho_male_KI_exh_v_sed_adjp0.1.xls	PEDF Signaling	0	0.0119		MAPK3	Male	KI	EXH - SED		Male.KI.EXH - SED
AMPK_phospho_male_KI_exh_v_sed_adjp0.1.xls	Agranulocyte Adhesion and Diapedesis	0	0.00476		MYO18B	Male	KI	EXH - SED		Male.KI.EXH - SED
AMPK_phospho_male_KI_exh_v_sed_adjp0.1.xls	Sperm Motility	0	0.0156		PEAK1,PLCL2,PRKAR2B,SLC12A2	Male	KI	EXH - SED		Male.KI.EXH - SED
AMPK_phospho_male_KI_exh_v_sed_adjp0.1.xls	STAT3 Pathway	0	0.00741		MAPK3	Male	KI	EXH - SED		Male.KI.EXH - SED
AMPK_phospho_male_KI_exh_v_sed_adjp0.1.xls	Adipogenesis pathway	0	0.00719		PLIN1	Male	KI	EXH - SED		Male.KI.EXH - SED
AMPK_phospho_male_KI_exh_v_sed_adjp0.1.xls	Cell Cycle: G1/S Checkpoint Regulation	0	0.0145		CDKN1B	Male	KI	EXH - SED		Male.KI.EXH - SED
AMPK_phospho_male_KI_exh_v_sed_adjp0.1.xls	SAPK/JNK Signaling	0	0.00996	1.342	GAB1,IRS1,NFATC3,SOS1,SOS2	Male	KI	EXH - SED	1	Male.KI.EXH - SED	1
AMPK_phospho_male_KI_exh_v_sed_adjp0.1.xls	IL-4 Signaling	0	0.0121	1.89	AKT1S1,EIF4EBP1,GAB1,IRS1,MAPK3,SOS1,SOS2	Male	KI	EXH - SED	1	Male.KI.EXH - SED	1
AMPK_phospho_male_KI_exh_v_sed_adjp0.1.xls	B Cell Receptor Signaling	0	0.0142	1	CAMK2B,CAMK2D,CAMK2G,GAB1,GAB2,MAPK3,NFATC3,SOS1,SOS2	Male	KI	EXH - SED	1	Male.KI.EXH - SED	1
AMPK_phospho_male_KI_exh_v_sed_adjp0.1.xls	NF-κB Signaling	0	0.00175		TNIP1	Male	KI	EXH - SED		Male.KI.EXH - SED
AMPK_phospho_male_KI_exh_v_sed_adjp0.1.xls	T Cell Receptor Signaling	0	0.00974	1.633	AKT1S1,CDKN1B,MAPK3,NFATC3,SOS1,SOS2	Male	KI	EXH - SED	1	Male.KI.EXH - SED	1
AMPK_phospho_male_KI_exh_v_sed_adjp0.1.xls	Phagosome Formation	0	0.0129	2.333	CLIP1,GAB2,GPRC5B,MAPK3,MYLK,MYO18B,SOS1,SOS2,TTN	Male	KI	EXH - SED	1	Male.KI.EXH - SED	1
AMPK_phospho_male_KI_exh_v_sed_adjp0.1.xls	Sumoylation Pathway	0	0.00971		ARHGDIA	Male	KI	EXH - SED		Male.KI.EXH - SED
AMPK_phospho_male_KI_exh_v_sed_adjp0.1.xls	Th1 and Th2 Activation Pathway	0	0.00581		NFATC3	Male	KI	EXH - SED		Male.KI.EXH - SED
AMPK_phospho_male_KI_exh_v_sed_adjp0.1.xls	Th1 Pathway	0	0.0082		NFATC3	Male	KI	EXH - SED		Male.KI.EXH - SED
AMPK_phospho_male_KI_exh_v_sed_adjp0.1.xls	Osteoarthritis Pathway	0	0.00424		PRKAA2	Male	KI	EXH - SED		Male.KI.EXH - SED
AMPK_phospho_male_KI_exh_v_sed_adjp0.1.xls	Neuroinflammation Signaling Pathway	0	0.0126	0	BIRC6,MAPK3,MAPT,NFATC3	Male	KI	EXH - SED	1	Male.KI.EXH - SED	1
AMPK_phospho_male_KI_exh_v_sed_adjp0.1.xls	Iron homeostasis signaling pathway	0	0.00725		MAPK3	Male	KI	EXH - SED		Male.KI.EXH - SED
AMPK_phospho_male_KI_exh_v_sed_adjp0.1.xls	Th17 Activation Pathway	0	0.00207		NFATC3	Male	KI	EXH - SED		Male.KI.EXH - SED
AMPK_phospho_male_KI_exh_v_sed_adjp0.1.xls	NER (Nucleotide Excision Repair, Enhanced Pathway)	0	0.011		TCEA1	Male	KI	EXH - SED		Male.KI.EXH - SED
AMPK_phospho_male_KI_exh_v_sed_adjp0.1.xls	SPINK1 General Cancer Pathway	0	0.0145		MAPK3	Male	KI	EXH - SED		Male.KI.EXH - SED
AMPK_phospho_male_KI_exh_v_sed_adjp0.1.xls	T Cell Exhaustion Signaling Pathway	0	0.00353		MAPK3,NFATC3	Male	KI	EXH - SED		Male.KI.EXH - SED
AMPK_phospho_male_KI_exh_v_sed_adjp0.1.xls	Systemic Lupus Erythematosus in T Cell Signaling Pathway	0	0.014	-1.667	AKT1S1,CD44,DNMT1,MAPK3,NOS1,NOS3,SOS1,SOS2,STIM1	Male	KI	EXH - SED	1	Male.KI.EXH - SED	1
AMPK_phospho_male_KI_exh_v_sed_adjp0.1.xls	Systemic Lupus Erythematosus in B Cell Signaling Pathway	0	0.00692	2.236	GAB1,MAPK3,NFATC3,SOS1,SOS2	Male	KI	EXH - SED	1	Male.KI.EXH - SED	1
AMPK_phospho_male_KI_exh_v_sed_adjp0.1.xls	HOTAIR Regulatory Pathway	0	0.00613		CD44	Male	KI	EXH - SED		Male.KI.EXH - SED
AMPK_phospho_male_KI_exh_v_sed_adjp0.1.xls	BEX2 Signaling Pathway	0	0.0122		TSC2	Male	KI	EXH - SED		Male.KI.EXH - SED
AMPK_phospho_male_KI_exh_v_sed_adjp0.1.xls	Xenobiotic Metabolism General Signaling Pathway	0	0.00699		MAPK3	Male	KI	EXH - SED		Male.KI.EXH - SED
AMPK_phospho_male_KI_exh_v_sed_adjp0.1.xls	Xenobiotic Metabolism AHR Signaling Pathway	0	0.0115		NCOA1	Male	KI	EXH - SED		Male.KI.EXH - SED
AMPK_phospho_male_KI_exh_v_sed_adjp0.1.xls	Xenobiotic Metabolism CAR Signaling Pathway	0	0.0103		MAPK3,NCOA1	Male	KI	EXH - SED		Male.KI.EXH - SED
AMPK_phospho_male_KI_exh_v_sed_adjp0.1.xls	Coronavirus Pathogenesis Pathway	0	0.0147		AGT,MAPK3,RPS10	Male	KI	EXH - SED		Male.KI.EXH - SED
AMPK_phospho_male_KI_exh_v_sed_adjp0.1.xls	Tumor Microenvironment Pathway	0	0.0112		CD44,MAPK3	Male	KI	EXH - SED		Male.KI.EXH - SED
AMPK_phospho_male_WT_10min_v_sed_adjp0.1.xls	RHO GTPases activate PKNs	2.04	0.0357		PKN2	Male	WT	10 min - SED		Male.WT.10 min - SED
AMPK_phospho_male_WT_10min_v_sed_adjp0.1.xls	Striated Muscle Contraction	1.93	0.0278		TCAP	Male	WT	10 min - SED		Male.WT.10 min - SED
AMPK_phospho_male_WT_10min_v_sed_adjp0.1.xls	Smooth Muscle Contraction	1.85	0.0233		ANXA6	Male	WT	10 min - SED		Male.WT.10 min - SED
AMPK_phospho_male_WT_10min_v_sed_adjp0.1.xls	DNA Methylation and Transcriptional Repression Signaling	1.5	0.0102		TCF15	Male	WT	10 min - SED		Male.WT.10 min - SED
AMPK_phospho_male_WT_10min_v_sed_adjp0.1.xls	Signaling by ROBO receptors	1.42	0.00862		ENAH	Male	WT	10 min - SED		Male.WT.10 min - SED
AMPK_phospho_male_WT_10min_v_sed_adjp0.1.xls	TCR signaling	1.39	0.00794		ENAH	Male	WT	10 min - SED		Male.WT.10 min - SED
AMPK_phospho_male_WT_10min_v_sed_adjp0.1.xls	ROBO SLIT Signaling Pathway	1.39	0.00787		ENAH	Male	WT	10 min - SED		Male.WT.10 min - SED
AMPK_phospho_male_WT_10min_v_sed_adjp0.1.xls	Netrin Signaling	1.25	0.00578		ENAH	Male	WT	10 min - SED		Male.WT.10 min - SED
AMPK_phospho_male_WT_10min_v_sed_adjp0.1.xls	Tight Junction Signaling	1.24	0.00556		YBX3	Male	WT	10 min - SED		Male.WT.10 min - SED
AMPK_phospho_male_WT_10min_v_sed_adjp0.1.xls	Regulation of eIF4 and p70S6K Signaling	1.23	0.00543		EIF4EBP2	Male	WT	10 min - SED		Male.WT.10 min - SED
AMPK_phospho_male_WT_10min_v_sed_adjp0.1.xls	ILK Signaling	1.19	0.00498		NACA	Male	WT	10 min - SED		Male.WT.10 min - SED
AMPK_phospho_male_WT_10min_v_sed_adjp0.1.xls	mTOR Signaling	1.16	0.00467		EIF4EBP2	Male	WT	10 min - SED		Male.WT.10 min - SED
AMPK_phospho_male_WT_10min_v_sed_adjp0.1.xls	Sertoli Cell-Sertoli Cell Junction Signaling	1.11	0.00412		YBX3	Male	WT	10 min - SED		Male.WT.10 min - SED
AMPK_phospho_male_WT_10min_v_sed_adjp0.1.xls	Circadian Rhythm Signaling	1.07	0.00373		EIF4EBP2	Male	WT	10 min - SED		Male.WT.10 min - SED
AMPK_phospho_male_WT_10min_v_sed_adjp0.1.xls	Insulin Secretion Signaling Pathway	1.06	0.00364		EIF4EBP2	Male	WT	10 min - SED		Male.WT.10 min - SED
AMPK_phospho_male_WT_10min_v_sed_adjp0.1.xls	Synaptogenesis Signaling Pathway	1	0.00317		EIF4EBP2	Male	WT	10 min - SED		Male.WT.10 min - SED
AMPK_phospho_male_WT_10min_v_sed_adjp0.1.xls	Gap Junction Signaling	0.99	0.00308		YBX3	Male	WT	10 min - SED		Male.WT.10 min - SED
AMPK_phospho_male_WT_10min_v_sed_adjp0.1.xls	Pulmonary Fibrosis Idiopathic Signaling Pathway	0.989	0.00307		EIF4EBP2	Male	WT	10 min - SED		Male.WT.10 min - SED
AMPK_phospho_male_WT_10min_v_sed_adjp0.1.xls	RHO GTPase cycle	0.857	0.00222		PKN2	Male	WT	10 min - SED		Male.WT.10 min - SED
AMPK_phospho_male_WT_exh_v_sed_adjp0.1.xls	MTOR signalling	8.91	0.286	-2.121	AKT1S1,EIF4EBP1,EIF4G1,LAMTOR1,RPS6,RPTOR,TSC1,TSC2	Male	WT	EXH - SED	1.23027e-09	Male.WT.EXH - SED	1.79619e-07
AMPK_phospho_male_WT_exh_v_sed_adjp0.1.xls	Insulin Receptor Signaling	6.74	0.0857	0	EIF2B4,EIF4EBP1,GAB1,GYS1,MAP2K1,PPP1R14A,PPP1R3A,PPP1R3D,PPP1R7,RPTOR,TSC1,TSC2	Male	WT	EXH - SED	1.8197e-07	Male.WT.EXH - SED	1.32838e-05
AMPK_phospho_male_WT_exh_v_sed_adjp0.1.xls	mTOR Signaling	6.31	0.0654	-0.333	AKT1S1,EIF3A,EIF4EBP1,EIF4EBP2,EIF4G1,EIF4G2,PPP2R5A,RPS10,RPS6,RPS6KA3,RPS6KA5,RPTOR,TSC1,TSC2	Male	WT	EXH - SED	4.89779e-07	Male.WT.EXH - SED	2.38359e-05
AMPK_phospho_male_WT_exh_v_sed_adjp0.1.xls	Tight Junction Signaling	5.57	0.0667		AFDN,EPB41,JUN,MARK2,MYLK,MYO18B,PPP2R5A,SAFB,SPTAN1,TJP2,VAMP3,YBX3	Male	WT	EXH - SED		Male.WT.EXH - SED
AMPK_phospho_male_WT_exh_v_sed_adjp0.1.xls	Pancreatic Secretion Signaling Pathway	5.55	0.0565	-1.069	AKT1S1,ARHGDIA,ATP2B1,EGFR,EIF4EBP1,PLCL2,PPP1R14A,PPP1R3A,PPP1R3D,PPP1R7,RPTOR,SLC12A2,SLC9A1,VAMP3	Male	WT	EXH - SED	2.81838e-06	Male.WT.EXH - SED	9.89425e-05
AMPK_phospho_male_WT_exh_v_sed_adjp0.1.xls	Apoptotic execution phase	5.47	0.135	0.378	ACIN1,DFFA,DNM1L,LMNA,PLEC,SPTAN1,TJP2	Male	WT	EXH - SED	3.38844e-06	Male.WT.EXH - SED	9.89425e-05
AMPK_phospho_male_WT_exh_v_sed_adjp0.1.xls	Deadenylation-dependent mRNA decay	5.3	0.127	-1.134	CNOT3,EDC3,EIF4G1,HBS1L,PATL1,TNKS1BP1,TUT4	Male	WT	EXH - SED	5.01187e-06	Male.WT.EXH - SED	0.000121956
AMPK_phospho_male_WT_exh_v_sed_adjp0.1.xls	HIPPO signaling	4.91	0.092	-1	PPP1R14A,PPP1R3A,PPP1R3D,PPP1R7,PPP2R5A,SCRIB,TJP2,YAP1	Male	WT	EXH - SED	1.23027e-05	Male.WT.EXH - SED	0.000256599
AMPK_phospho_male_WT_exh_v_sed_adjp0.1.xls	RHO GTPase cycle	4.84	0.04	-1.414	ARHGDIA,DOCK11,DOCK7,ITSN1,KALRN,LAMTOR1,OBSCN,PHIP,PKN2,PLEKHG3,RASAL2,SCRIB,SPTAN1,STBD1,TJP2,TMPO,TOR1AIP1,VAMP3	Male	WT	EXH - SED	1.44544e-05	Male.WT.EXH - SED	0.000263793
AMPK_phospho_male_WT_exh_v_sed_adjp0.1.xls	UVB-Induced MAPK Signaling	4.37	0.115	1.633	EGFR,EIF4EBP1,JUN,MAP2K1,RPS6KA3,RPS6KA5	Male	WT	EXH - SED	4.2658e-05	Male.WT.EXH - SED	0.000692007
AMPK_phospho_male_WT_exh_v_sed_adjp0.1.xls	Regulation of eIF4 and p70S6K Signaling	3.99	0.0543		EIF2B4,EIF3A,EIF4EBP1,EIF4EBP2,EIF4G1,EIF4G2,MAP2K1,PPP2R5A,RPS10,RPS6	Male	WT	EXH - SED		Male.WT.EXH - SED
AMPK_phospho_male_WT_exh_v_sed_adjp0.1.xls	L1CAM interactions	3.78	0.064	1.414	ANK1,ANK3,DNM1L,EGFR,MAP2K1,RPS6KA3,RPS6KA5,SPTAN1	Male	WT	EXH - SED	0.000165959	Male.WT.EXH - SED	0.002423
AMPK_phospho_male_WT_exh_v_sed_adjp0.1.xls	14-3-3-mediated Signaling	3.73	0.063	1.134	AKT1S1,EDC3,JUN,MAP2K1,PLCL2,TSC1,TSC2,YAP1	Male	WT	EXH - SED	0.000186209	Male.WT.EXH - SED	0.0024715
AMPK_phospho_male_WT_exh_v_sed_adjp0.1.xls	AMPK Signaling	3.64	0.0455	-1.633	AK1,AKT1S1,CHRNB1,EIF4EBP1,GYS1,NOS3,PFKM,PPP2R5A,RPTOR,TSC1,TSC2	Male	WT	EXH - SED	0.000229087	Male.WT.EXH - SED	0.00278722
AMPK_phospho_male_WT_exh_v_sed_adjp0.1.xls	COPI-mediated anterograde transport	3.55	0.0686	-0.378	ANK1,ANK3,BET1,COG3,DYNC1LI2,GOLGB1,SPTAN1	Male	WT	EXH - SED	0.000281838	Male.WT.EXH - SED	0.00314938
AMPK_phospho_male_WT_exh_v_sed_adjp0.1.xls	Aldosterone Signaling in Epithelial Cells	3.52	0.0523	-1	CRYAB,DNAJC12,HSPA12B,HSPB1,HSPB6,MAP2K1,PLCL2,SLC12A2,SLC9A1	Male	WT	EXH - SED	0.000301995	Male.WT.EXH - SED	0.00314938
AMPK_phospho_male_WT_exh_v_sed_adjp0.1.xls	Autophagy	3.41	0.0461	0	AKT1S1,BNIP3,JUN,MAP2K1,PLEKHM1,PPP2R5A,RPTOR,TFEB,TSC1,TSC2	Male	WT	EXH - SED	0.000389045	Male.WT.EXH - SED	0.00378671
AMPK_phospho_male_WT_exh_v_sed_adjp0.1.xls	Energy dependent regulation of mTOR by LKB1-AMPK	3.37	0.138	-2	LAMTOR1,RPTOR,TSC1,TSC2	Male	WT	EXH - SED	0.00042658	Male.WT.EXH - SED	0.00389254
AMPK_phospho_male_WT_exh_v_sed_adjp0.1.xls	MAPK targets/ Nuclear events mediated by MAP kinases	3.15	0.121	1	JUN,RPS6KA3,RPS6KA5,VRK3	Male	WT	EXH - SED	0.000707946	Male.WT.EXH - SED	0.00608
AMPK_phospho_male_WT_exh_v_sed_adjp0.1.xls	Cellular response to heat stress	2.88	0.0619	-0.816	AKT1S1,BAG3,CRYAB,HSPA12B,HSPB1,RPTOR	Male	WT	EXH - SED	0.00131826	Male.WT.EXH - SED	0.0106925
AMPK_phospho_male_WT_exh_v_sed_adjp0.1.xls	Citrulline-Nitric Oxide Cycle	2.83	0.4		NOS1,NOS3	Male	WT	EXH - SED		Male.WT.EXH - SED
AMPK_phospho_male_WT_exh_v_sed_adjp0.1.xls	ERK/MAPK Signaling	2.83	0.0419	1	EIF4EBP1,HSPB1,MAP2K1,PPP1R14A,PPP1R3A,PPP1R3D,PPP1R7,PPP2R5A,RPS6KA5	Male	WT	EXH - SED	0.00147911	Male.WT.EXH - SED	0.0113658
AMPK_phospho_male_WT_exh_v_sed_adjp0.1.xls	Remodeling of Epithelial Adherens Junctions	2.81	0.0735		Actn3,CLIP1,CTNND1,DNM1L,ZYX	Male	WT	EXH - SED		Male.WT.EXH - SED
AMPK_phospho_male_WT_exh_v_sed_adjp0.1.xls	Sensory processing of sound by inner hair cells of the cochlea	2.78	0.0725	-0.447	ATP2B1,RIPOR2,SPTAN1,TRIOBP,XIRP2	Male	WT	EXH - SED	0.00165959	Male.WT.EXH - SED	0.0118068
AMPK_phospho_male_WT_exh_v_sed_adjp0.1.xls	Deubiquitination	2.77	0.038	0	HCFC1,MAVS,RNF123,SNX3,STAMBP,USP24,USP5,VCPIP1,VDAC1,VDAC3	Male	WT	EXH - SED	0.00169824	Male.WT.EXH - SED	0.0118068
AMPK_phospho_male_WT_exh_v_sed_adjp0.1.xls	Signaling by Hippo	2.74	0.15		AMOTL1,TJP2,YAP1	Male	WT	EXH - SED		Male.WT.EXH - SED
AMPK_phospho_male_WT_exh_v_sed_adjp0.1.xls	Dopamine-DARPP32 Feedback in cAMP Signaling	2.64	0.043	-0.378	KCNJ2,NOS1,PLCL2,PPP1R14A,PPP1R3A,PPP1R3D,PPP1R7,PPP2R5A	Male	WT	EXH - SED	0.00229087	Male.WT.EXH - SED	0.015203
AMPK_phospho_male_WT_exh_v_sed_adjp0.1.xls	Kinetochore Metaphase Signaling Pathway	2.61	0.0545	0	PPP1R14A,PPP1R3A,PPP1R3D,PPP1R7,PPP2R5A,PTTG1	Male	WT	EXH - SED	0.00245471	Male.WT.EXH - SED	0.0155821
AMPK_phospho_male_WT_exh_v_sed_adjp0.1.xls	Myelination Signaling Pathway	2.58	0.0336	1.508	ADAM17,AKT1S1,BMPR2,CHD8,EGFR,EIF4EBP1,JUN,MAP2K1,RPTOR,TSC1,TSC2	Male	WT	EXH - SED	0.00263027	Male.WT.EXH - SED	0.0157186
AMPK_phospho_male_WT_exh_v_sed_adjp0.1.xls	Mitotic Metaphase and Anaphase	2.57	0.0383	-1	CC2D1B,CLASP1,CLASP2,CLIP1,DYNC1LI2,LMNA,PPP2R5A,PTTG1,TMPO	Male	WT	EXH - SED	0.00269153	Male.WT.EXH - SED	0.0157186
AMPK_phospho_male_WT_exh_v_sed_adjp0.1.xls	CLEAR Signaling Pathway	2.52	0.0351	0	AKT1S1,BMPR2,BNIP3,EGFR,LAMTOR1,PPP2R5A,RPTOR,TFEB,TSC1,TSC2	Male	WT	EXH - SED	0.00301995	Male.WT.EXH - SED	0.0167105
AMPK_phospho_male_WT_exh_v_sed_adjp0.1.xls	CDK5 Signaling	2.51	0.0522	0.816	MAP2K1,PPP1R14A,PPP1R3A,PPP1R3D,PPP1R7,PPP2R5A	Male	WT	EXH - SED	0.0030903	Male.WT.EXH - SED	0.0167105
AMPK_phospho_male_WT_exh_v_sed_adjp0.1.xls	Dopamine Receptor Signaling	2.5	0.0625		PPP1R14A,PPP1R3A,PPP1R3D,PPP1R7,PPP2R5A	Male	WT	EXH - SED		Male.WT.EXH - SED
AMPK_phospho_male_WT_exh_v_sed_adjp0.1.xls	Signaling by NTRK1 (TRKA)	2.48	0.0617	1.342	DNM1L,MAP2K1,RPS6KA3,RPS6KA5,VRK3	Male	WT	EXH - SED	0.00331131	Male.WT.EXH - SED	0.0167106
AMPK_phospho_male_WT_exh_v_sed_adjp0.1.xls	Sertoli Cell-Sertoli Cell Junction Signaling	2.47	0.037	0.333	Actn3,AFDN,EGFR,EPB41,JUN,MAP2K1,SPTAN1,TJP2,YBX3	Male	WT	EXH - SED	0.00338844	Male.WT.EXH - SED	0.0167106
AMPK_phospho_male_WT_exh_v_sed_adjp0.1.xls	PI3K/AKT Signaling	2.45	0.04	0.816	EIF4EBP1,GAB1,GYS1,MAP2K1,NOS3,PPP2R5A,TSC1,TSC2	Male	WT	EXH - SED	0.00354813	Male.WT.EXH - SED	0.0167106
AMPK_phospho_male_WT_exh_v_sed_adjp0.1.xls	Epithelial Adherens Junction Signaling	2.45	0.0443	-0.378	AFDN,BMPR2,CTNND1,EGFR,PPP2R5A,TNS1,YAP1	Male	WT	EXH - SED	0.00354813	Male.WT.EXH - SED	0.0167106
AMPK_phospho_male_WT_exh_v_sed_adjp0.1.xls	Intra-Golgi and retrograde Golgi-to-ER traffic	2.41	0.0394	0	COG3,DYNC1LI2,KIF16B,KIF21A,KIFAP3,NAA30,RAB3GAP1,VAMP3	Male	WT	EXH - SED	0.00389045	Male.WT.EXH - SED	0.0177502
AMPK_phospho_male_WT_exh_v_sed_adjp0.1.xls	Eukaryotic Translation Initiation	2.38	0.0492	-1.633	EIF2B4,EIF3A,EIF4EBP1,EIF4G1,RPS10,RPS6	Male	WT	EXH - SED	0.00416869	Male.WT.EXH - SED	0.0183178
AMPK_phospho_male_WT_exh_v_sed_adjp0.1.xls	Platelet homeostasis	2.37	0.0581	-1.342	ATP2B1,IRAG1,NOS1,NOS3,PPP2R5A	Male	WT	EXH - SED	0.0042658	Male.WT.EXH - SED	0.0183178
AMPK_phospho_male_WT_exh_v_sed_adjp0.1.xls	Sensory processing of sound by outer hair cells of the cochlea	2.32	0.0727	0	RIPOR2,SPTAN1,TRIOBP,XIRP2	Male	WT	EXH - SED	0.0047863	Male.WT.EXH - SED	0.0197766
AMPK_phospho_male_WT_exh_v_sed_adjp0.1.xls	RAB GEFs exchange GTP for GDP on RABs	2.3	0.0562	1.342	DENND4C,MON1A,RAB3GAP1,TRAPPC10,TRAPPC9	Male	WT	EXH - SED	0.00501187	Male.WT.EXH - SED	0.0197766
AMPK_phospho_male_WT_exh_v_sed_adjp0.1.xls	Integrin Signaling	2.3	0.0377	0	Actn3,CTTN,MAP2K1,MYLK,PARVA,Ppp1r12b,TTN,ZYX	Male	WT	EXH - SED	0.00501187	Male.WT.EXH - SED	0.0197766
AMPK_phospho_male_WT_exh_v_sed_adjp0.1.xls	Synaptic Long Term Potentiation	2.22	0.0455	0	MAP2K1,PLCL2,PPP1R14A,PPP1R3A,PPP1R3D,PPP1R7	Male	WT	EXH - SED	0.0060256	Male.WT.EXH - SED	0.0230828
AMPK_phospho_male_WT_exh_v_sed_adjp0.1.xls	Polyamine Regulation in Colon Cancer	2.21	0.0678	0	AKT1S1,JUN,MAP2K1,RPTOR	Male	WT	EXH - SED	0.00616595	Male.WT.EXH - SED	0.0230828
AMPK_phospho_male_WT_exh_v_sed_adjp0.1.xls	Circadian Rhythm Signaling	2.2	0.0336		AKT1S1,EIF4EBP1,EIF4EBP2,MAP2K1,NOS1,NR3C1,PLCL2,RPS6KA5,RPTOR	Male	WT	EXH - SED		Male.WT.EXH - SED
AMPK_phospho_male_WT_exh_v_sed_adjp0.1.xls	Death Receptor Signaling	2.17	0.0521	0	ACIN1,DFFA,HSPB1,LMNA,SPTAN1	Male	WT	EXH - SED	0.00676083	Male.WT.EXH - SED	0.024677
AMPK_phospho_male_WT_exh_v_sed_adjp0.1.xls	UVA-Induced MAPK Signaling	2.13	0.051	1	EGFR,JUN,PLCL2,RPS6KA3,RPS6KA5	Male	WT	EXH - SED	0.0074131	Male.WT.EXH - SED	0.0251701
AMPK_phospho_male_WT_exh_v_sed_adjp0.1.xls	Insulin Secretion Signaling Pathway	2.13	0.0327	1	EIF2B4,EIF4EBP1,EIF4EBP2,EIF4G1,EIF4G2,PLCL2,RPS6KA5,SRP14,VAMP3	Male	WT	EXH - SED	0.0074131	Male.WT.EXH - SED	0.0251701
AMPK_phospho_male_WT_exh_v_sed_adjp0.1.xls	HER-2 Signaling in Breast Cancer	2.13	0.0352	0.707	AKT1S1,EGFR,JUN,MAP2K1,RPS6,RPTOR,TSC1,TSC2	Male	WT	EXH - SED	0.0074131	Male.WT.EXH - SED	0.0251701
AMPK_phospho_male_WT_exh_v_sed_adjp0.1.xls	Pulmonary Fibrosis Idiopathic Signaling Pathway	2.12	0.0307	0	BMPR2,COL1A1,EGFR,EIF4EBP1,EIF4EBP2,JUN,MAP2K1,RPS6KA3,RPS6KA5,YAP1	Male	WT	EXH - SED	0.00758578	Male.WT.EXH - SED	0.025171
AMPK_phospho_male_WT_exh_v_sed_adjp0.1.xls	Glycogen Degradation II	2.11	0.182		PGM3,PYGM	Male	WT	EXH - SED		Male.WT.EXH - SED
AMPK_phospho_male_WT_exh_v_sed_adjp0.1.xls	p75 NTR receptor-mediated signalling	2.09	0.05	-0.447	ADAM17,ARHGDIA,ITSN1,KALRN,OBSCN	Male	WT	EXH - SED	0.00812831	Male.WT.EXH - SED	0.0263718
AMPK_phospho_male_WT_exh_v_sed_adjp0.1.xls	Macroautophagy	2.07	0.0615	-2	LAMTOR1,RPTOR,TSC1,TSC2	Male	WT	EXH - SED	0.00851138	Male.WT.EXH - SED	0.0270144
AMPK_phospho_male_WT_exh_v_sed_adjp0.1.xls	Apoptosis Signaling	2.02	0.0481	0.447	ACIN1,DFFA,LMNA,MAP2K1,SPTAN1	Male	WT	EXH - SED	0.00954993	Male.WT.EXH - SED	0.0290477
AMPK_phospho_male_WT_exh_v_sed_adjp0.1.xls	Macrophage Alternative Activation Signaling Pathway	2.02	0.0368	-1.134	AKT1S1,EIF4EBP1,JUN,LAMTOR1,NR3C1,RPS6KA5,RPTOR	Male	WT	EXH - SED	0.00954993	Male.WT.EXH - SED	0.0290477
AMPK_phospho_male_WT_exh_v_sed_adjp0.1.xls	Production of Nitric Oxide and Reactive Oxygen Species in Macrophages	2.01	0.0366	0.378	JUN,MAP2K1,PPP1R14A,PPP1R3A,PPP1R3D,PPP1R7,PPP2R5A	Male	WT	EXH - SED	0.00977237	Male.WT.EXH - SED	0.0291177
AMPK_phospho_male_WT_exh_v_sed_adjp0.1.xls	Striated Muscle Contraction	2.01	0.0833		MYBPC2,NEB,TTN	Male	WT	EXH - SED		Male.WT.EXH - SED
AMPK_phospho_male_WT_exh_v_sed_adjp0.1.xls	Sirtuin Signaling Pathway	1.97	0.0309	-0.816	JUN,NBN,NOS3,PFKM,RPTOR,TOMM34,TRIM28,VDAC1,VDAC3	Male	WT	EXH - SED	0.0107152	Male.WT.EXH - SED	0.0312884
AMPK_phospho_male_WT_exh_v_sed_adjp0.1.xls	Mitochondrial calcium ion transport	1.96	0.154		VDAC1,VDAC3	Male	WT	EXH - SED		Male.WT.EXH - SED
AMPK_phospho_male_WT_exh_v_sed_adjp0.1.xls	Glycogen Degradation III	1.96	0.154		PGM3,PYGM	Male	WT	EXH - SED		Male.WT.EXH - SED
AMPK_phospho_male_WT_exh_v_sed_adjp0.1.xls	Actin Cytoskeleton Signaling	1.95	0.0328	0	Actn3,FGF13,MAP2K1,MYLK,MYO18B,Ppp1r12b,SLC9A1,TTN	Male	WT	EXH - SED	0.0112202	Male.WT.EXH - SED	0.0321205
AMPK_phospho_male_WT_exh_v_sed_adjp0.1.xls	COPII-mediated vesicle transport	1.91	0.0556	0	BET1,PPP6R2,TRAPPC10,TRAPPC9	Male	WT	EXH - SED	0.0123027	Male.WT.EXH - SED	0.0345422
AMPK_phospho_male_WT_exh_v_sed_adjp0.1.xls	Phosphatidylethanolamine Biosynthesis III	1.91	1		PTDSS2	Male	WT	EXH - SED		Male.WT.EXH - SED
AMPK_phospho_male_WT_exh_v_sed_adjp0.1.xls	ILK Signaling	1.89	0.0348	0.816	Actn3,JUN,MYO18B,NACA,PARVA,PPP2R5A,RPS6KA5	Male	WT	EXH - SED	0.0128825	Male.WT.EXH - SED	0.0354876
AMPK_phospho_male_WT_exh_v_sed_adjp0.1.xls	ERK5 Signaling	1.87	0.0541	1	EGFR,GAB1,RPS6KA3,RPS6KA5	Male	WT	EXH - SED	0.0134896	Male.WT.EXH - SED	0.036472
AMPK_phospho_male_WT_exh_v_sed_adjp0.1.xls	Protein Kinase A Signaling	1.86	0.0268	-0.333	GYS1,MAP2K1,MYLK,NOS3,PLCL2,PPP1R14A,PPP1R3A,PPP1R3D,PPP1R7,PYGM,TTN	Male	WT	EXH - SED	0.0138038	Male.WT.EXH - SED	0.0366429
AMPK_phospho_male_WT_exh_v_sed_adjp0.1.xls	Role of Tissue Factor in Cancer	1.83	0.0338	1.134	BMPR2,EGFR,JUN,MAP2K1,PPP2R5A,RPS6KA3,RPS6KA5	Male	WT	EXH - SED	0.0147911	Male.WT.EXH - SED	0.0378859
AMPK_phospho_male_WT_exh_v_sed_adjp0.1.xls	Autism Signaling Pathway	1.83	0.0292	-1	AKT1S1,CHD8,EIF4EBP1,MAP2K1,NOS1,RPS6,RPTOR,TSC1,TSC2	Male	WT	EXH - SED	0.0147911	Male.WT.EXH - SED	0.0378859
AMPK_phospho_male_WT_exh_v_sed_adjp0.1.xls	Neuregulin Signaling	1.82	0.0427	-0.447	ADAM17,EGFR,ERRFI1,MAP2K1,RPS6	Male	WT	EXH - SED	0.0151356	Male.WT.EXH - SED	0.0381
AMPK_phospho_male_WT_exh_v_sed_adjp0.1.xls	Superpathway of Citrulline Metabolism	1.79	0.125		NOS1,NOS3	Male	WT	EXH - SED		Male.WT.EXH - SED
AMPK_phospho_male_WT_exh_v_sed_adjp0.1.xls	TBC/RABGAPs	1.77	0.0682		TBC1D10A,TSC1,TSC2	Male	WT	EXH - SED		Male.WT.EXH - SED
AMPK_phospho_male_WT_exh_v_sed_adjp0.1.xls	FLT3 Signaling in Hematopoietic Progenitor Cells	1.72	0.0488	2	EIF4EBP1,MAP2K1,RPS6KA3,RPS6KA5	Male	WT	EXH - SED	0.0190546	Male.WT.EXH - SED	0.0463662
AMPK_phospho_male_WT_exh_v_sed_adjp0.1.xls	BEX2 Signaling Pathway	1.72	0.0488	1	JUN,PPP2R5A,TSC1,TSC2	Male	WT	EXH - SED	0.0190546	Male.WT.EXH - SED	0.0463662
AMPK_phospho_male_WT_exh_v_sed_adjp0.1.xls	Nuclear Cytoskeleton Signaling Pathway	1.7	0.0318	-0.378	DYNC1LI2,KIF16B,KIF21A,KIFAP3,LMNA,PLEC,YAP1	Male	WT	EXH - SED	0.0199526	Male.WT.EXH - SED	0.0477555
AMPK_phospho_male_WT_exh_v_sed_adjp0.1.xls	Role of IL-17F in Allergic Inflammatory Airway Diseases	1.69	0.0638		MAP2K1,RPS6KA3,RPS6KA5	Male	WT	EXH - SED		Male.WT.EXH - SED
AMPK_phospho_male_WT_exh_v_sed_adjp0.1.xls	Gap Junction Signaling	1.69	0.0277	-1.667	CTTN,EGFR,GJC3,MAP2K1,PLCL2,TJP2,VDAC1,VDAC3,YBX3	Male	WT	EXH - SED	0.0204174	Male.WT.EXH - SED	0.0480796
AMPK_phospho_male_WT_exh_v_sed_adjp0.1.xls	Gastrin-CREB signalling pathway via PKC and MAPK	1.69	0.111		EGFR,RPS6KA3	Male	WT	EXH - SED		Male.WT.EXH - SED
AMPK_phospho_male_WT_exh_v_sed_adjp0.1.xls	Protein Ubiquitination Pathway	1.68	0.0293	1.414	CRYAB,DNAJC12,HSPA12B,HSPB1,HSPB6,USP24,USP45,USP5	Male	WT	EXH - SED	0.020893	Male.WT.EXH - SED	0.0484186
AMPK_phospho_male_WT_exh_v_sed_adjp0.1.xls	FGF Signaling	1.66	0.0465	0	FGF13,GAB1,MAP2K1,RPS6KA5	Male	WT	EXH - SED	0.0218776	Male.WT.EXH - SED	0.0499083
AMPK_phospho_male_WT_exh_v_sed_adjp0.1.xls	PFKFB4 Signaling Pathway	1.64	0.0612		MAP2K1,PFKM,RPS6KA5	Male	WT	EXH - SED		Male.WT.EXH - SED
AMPK_phospho_male_WT_exh_v_sed_adjp0.1.xls	Clathrin-mediated endocytosis	1.64	0.0385	-0.447	AGFG1,CTTN,EGFR,ITSN1,VAMP3	Male	WT	EXH - SED	0.0229087	Male.WT.EXH - SED	0.0514564
AMPK_phospho_male_WT_exh_v_sed_adjp0.1.xls	TP53 Regulates Metabolic Genes	1.62	0.0455	-2	LAMTOR1,RPTOR,TSC1,TSC2	Male	WT	EXH - SED	0.0239883	Male.WT.EXH - SED	0.0530651
AMPK_phospho_male_WT_exh_v_sed_adjp0.1.xls	Signaling by EGFR	1.62	0.06		ADAM17,EGFR,GAB1	Male	WT	EXH - SED		Male.WT.EXH - SED
AMPK_phospho_male_WT_exh_v_sed_adjp0.1.xls	Oxytocin Signaling Pathway	1.61	0.0284	-0.707	ATP2B1,EGFR,HSPB1,MYLK,MYO18B,NOS3,Ppp1r12b,PPP1R14A	Male	WT	EXH - SED	0.0245471	Male.WT.EXH - SED	0.0534907
AMPK_phospho_male_WT_exh_v_sed_adjp0.1.xls	EIF2 Signaling	1.61	0.0304		EIF2B4,EIF3A,EIF4G1,EIF4G2,MAP2K1,RPS10,RPS6	Male	WT	EXH - SED		Male.WT.EXH - SED
AMPK_phospho_male_WT_exh_v_sed_adjp0.1.xls	Cellular Effects of Sildenafil (Viagra)	1.6	0.0218	1.807	BMPR2,GPRC5B,JUN,MYLK,MYO18B,NOS3,NPY1R,Ppp1r12b,PPP1R14A,PPP1R3A,PPP1R3D,PPP1R7,PPP2R5A,SLC9A1,UTS2R	Male	WT	EXH - SED	0.0251189	Male.WT.EXH - SED	0.0539317
AMPK_phospho_male_WT_exh_v_sed_adjp0.1.xls	UVC-Induced MAPK Signaling	1.6	0.0588		EGFR,JUN,MAP2K1	Male	WT	EXH - SED		Male.WT.EXH - SED
AMPK_phospho_male_WT_exh_v_sed_adjp0.1.xls	D-myo-inositol (1,4,5,6)-Tetrakisphosphate Biosynthesis	1.58	0.0328	-1	PPP1R13B,PPP1R14A,PPP1R3A,PPP1R3D,PPP1R7,PPP2R5A	Male	WT	EXH - SED	0.0263027	Male.WT.EXH - SED	0.0548599
AMPK_phospho_male_WT_exh_v_sed_adjp0.1.xls	D-myo-inositol (3,4,5,6)-tetrakisphosphate Biosynthesis	1.58	0.0328	-1	PPP1R13B,PPP1R14A,PPP1R3A,PPP1R3D,PPP1R7,PPP2R5A	Male	WT	EXH - SED	0.0263027	Male.WT.EXH - SED	0.0548599
AMPK_phospho_male_WT_exh_v_sed_adjp0.1.xls	Cell junction organization	1.56	0.0435	-1	AFDN,CTNND1,PARVA,PLEC	Male	WT	EXH - SED	0.0275423	Male.WT.EXH - SED	0.0566363
AMPK_phospho_male_WT_exh_v_sed_adjp0.1.xls	RHO GTPases activate PAKs	1.56	0.0952		CTTN,MYLK	Male	WT	EXH - SED		Male.WT.EXH - SED
AMPK_phospho_male_WT_exh_v_sed_adjp0.1.xls	RHO GTPases Activate Formins	1.53	0.036	-1.342	CLASP1,CLASP2,CLIP1,DYNC1LI2,PPP2R5A	Male	WT	EXH - SED	0.0295121	Male.WT.EXH - SED	0.059844
AMPK_phospho_male_WT_exh_v_sed_adjp0.1.xls	PIP3 activates AKT signaling	1.52	0.0357	-0.447	AKT1S1,EGFR,GAB1,PPP2R5A,TSC2	Male	WT	EXH - SED	0.0301995	Male.WT.EXH - SED	0.060399
AMPK_phospho_male_WT_exh_v_sed_adjp0.1.xls	EGF Signaling	1.49	0.0536		EGFR,JUN,MAP2K1	Male	WT	EXH - SED		Male.WT.EXH - SED
AMPK_phospho_male_WT_exh_v_sed_adjp0.1.xls	Regulation of the Epithelial Mesenchymal Transition by Growth Factors Pathway	1.49	0.0312	0.447	EGFR,FGF13,GAB1,JUN,MAP2K1,YAP1	Male	WT	EXH - SED	0.0323594	Male.WT.EXH - SED	0.0638442
AMPK_phospho_male_WT_exh_v_sed_adjp0.1.xls	Senescence Pathway	1.48	0.0268	2.121	BMPR2,EIF4EBP1,EP400,JUN,MAP2K1,NBN,PPP2R5A,RPS6KA5	Male	WT	EXH - SED	0.0331131	Male.WT.EXH - SED	0.0644602
AMPK_phospho_male_WT_exh_v_sed_adjp0.1.xls	CNTF Signaling	1.47	0.0526		MAP2K1,RPS6KA3,RPS6KA5	Male	WT	EXH - SED		Male.WT.EXH - SED
AMPK_phospho_male_WT_exh_v_sed_adjp0.1.xls	3-phosphoinositide Degradation	1.47	0.0309	-1	PPP1R13B,PPP1R14A,PPP1R3A,PPP1R3D,PPP1R7,PPP2R5A	Male	WT	EXH - SED	0.0338844	Male.WT.EXH - SED	0.0650937
AMPK_phospho_male_WT_exh_v_sed_adjp0.1.xls	VEGF Signaling	1.46	0.0404		Actn3,EIF2B4,MAP2K1,NOS3	Male	WT	EXH - SED		Male.WT.EXH - SED
AMPK_phospho_male_WT_exh_v_sed_adjp0.1.xls	Apelin Cardiomyocyte Signaling Pathway	1.46	0.0404	-2	MYLK,NOS3,PLCL2,SLC9A1	Male	WT	EXH - SED	0.0346737	Male.WT.EXH - SED	0.0657449
AMPK_phospho_male_WT_exh_v_sed_adjp0.1.xls	Glycogen metabolism	1.45	0.0833		GYS1,PYGM	Male	WT	EXH - SED		Male.WT.EXH - SED
AMPK_phospho_male_WT_exh_v_sed_adjp0.1.xls	Growth hormone receptor signaling	1.45	0.0833		ADAM17,SH2B1	Male	WT	EXH - SED		Male.WT.EXH - SED
AMPK_phospho_male_WT_exh_v_sed_adjp0.1.xls	ATM Signaling	1.45	0.04	1	JUN,NBN,PPP2R5A,TRIM28	Male	WT	EXH - SED	0.0354813	Male.WT.EXH - SED	0.0664138
AMPK_phospho_male_WT_exh_v_sed_adjp0.1.xls	Endocannabinoid Cancer Inhibition Pathway	1.44	0.034	2.236	AKT1S1,MAP2K1,NOS1,NOS3,RPTOR	Male	WT	EXH - SED	0.0363078	Male.WT.EXH - SED	0.0671005
AMPK_phospho_male_WT_exh_v_sed_adjp0.1.xls	Signaling by ERBB4	1.44	0.0508		ADAM17,EGFR,YAP1	Male	WT	EXH - SED		Male.WT.EXH - SED
AMPK_phospho_male_WT_exh_v_sed_adjp0.1.xls	Uridine-5'-phosphate Biosynthesis	1.44	0.333		CAD	Male	WT	EXH - SED		Male.WT.EXH - SED
AMPK_phospho_male_WT_exh_v_sed_adjp0.1.xls	D-myo-inositol-5-phosphate Metabolism	1.42	0.0302	-1	PPP1R13B,PPP1R14A,PPP1R3A,PPP1R3D,PPP1R7,PPP2R5A	Male	WT	EXH - SED	0.0380189	Male.WT.EXH - SED	0.0693846
AMPK_phospho_male_WT_exh_v_sed_adjp0.1.xls	Dilated Cardiomyopathy Signaling Pathway	1.41	0.0333	0.447	BAG3,GAB1,LMNA,MYO18B,TTN	Male	WT	EXH - SED	0.0389045	Male.WT.EXH - SED	0.0701242
AMPK_phospho_male_WT_exh_v_sed_adjp0.1.xls	Kinesins	1.4	0.0492		KIF16B,KIF21A,KIFAP3	Male	WT	EXH - SED		Male.WT.EXH - SED
AMPK_phospho_male_WT_exh_v_sed_adjp0.1.xls	Signaling by BMP	1.39	0.0769		BMPR2,ZFYVE16	Male	WT	EXH - SED		Male.WT.EXH - SED
AMPK_phospho_male_WT_exh_v_sed_adjp0.1.xls	IL-17A Signaling in Gastric Cells	1.39	0.0769		EGFR,JUN	Male	WT	EXH - SED		Male.WT.EXH - SED
AMPK_phospho_male_WT_exh_v_sed_adjp0.1.xls	UFMylation Signaling Pathway	1.38	0.0484		EIF4G1,EIF4G2,NBN	Male	WT	EXH - SED		Male.WT.EXH - SED
AMPK_phospho_male_WT_exh_v_sed_adjp0.1.xls	Synaptogenesis Signaling Pathway	1.37	0.0254	-0.707	AFDN,CLASP2,CTNND1,EIF4EBP1,EIF4EBP2,ITSN1,KALRN,VAMP3	Male	WT	EXH - SED	0.042658	Male.WT.EXH - SED	0.0758706
AMPK_phospho_male_WT_exh_v_sed_adjp0.1.xls	Necroptosis Signaling Pathway	1.36	0.0323	-0.447	DNM1L,TOMM34,TRPM7,VDAC1,VDAC3	Male	WT	EXH - SED	0.0436516	Male.WT.EXH - SED	0.0758706
AMPK_phospho_male_WT_exh_v_sed_adjp0.1.xls	Cargo recognition for clathrin-mediated endocytosis	1.36	0.0374	0	AGFG1,EGFR,ITSN1,VAMP3	Male	WT	EXH - SED	0.0436516	Male.WT.EXH - SED	0.0758706
AMPK_phospho_male_WT_exh_v_sed_adjp0.1.xls	3-phosphoinositide Biosynthesis	1.34	0.0287	-1	PPP1R13B,PPP1R14A,PPP1R3A,PPP1R3D,PPP1R7,PPP2R5A	Male	WT	EXH - SED	0.0457088	Male.WT.EXH - SED	0.0785116
AMPK_phospho_male_WT_exh_v_sed_adjp0.1.xls	RHO GTPases activate PKNs	1.33	0.0714		PKN2,PPP1R14A	Male	WT	EXH - SED		Male.WT.EXH - SED
AMPK_phospho_male_WT_exh_v_sed_adjp0.1.xls	ERBB4 Signaling	1.28	0.0441		ADAM17,MAP2K1,YAP1	Male	WT	EXH - SED		Male.WT.EXH - SED
AMPK_phospho_male_WT_exh_v_sed_adjp0.1.xls	Agrin Interactions at Neuromuscular Junction	1.27	0.0435		CTTN,EGFR,JUN	Male	WT	EXH - SED		Male.WT.EXH - SED
AMPK_phospho_male_WT_exh_v_sed_adjp0.1.xls	Bladder Cancer Signaling	1.25	0.0345		EGFR,FGF13,MAP2K1,RPS6KA5	Male	WT	EXH - SED		Male.WT.EXH - SED
AMPK_phospho_male_WT_exh_v_sed_adjp0.1.xls	Translocation of SLC2A4 (GLUT4) to the plasma membrane	1.24	0.0423		EXOC4,KIFAP3,TBC1D4	Male	WT	EXH - SED		Male.WT.EXH - SED
AMPK_phospho_male_WT_exh_v_sed_adjp0.1.xls	Germ Cell-Sertoli Cell Junction Signaling	1.22	0.0294		Actn3,AFDN,CTNND1,MAP2K1,ZYX	Male	WT	EXH - SED		Male.WT.EXH - SED
AMPK_phospho_male_WT_exh_v_sed_adjp0.1.xls	Ribonucleotide Reductase Signaling Pathway	1.21	0.0292	0.447	AKT1S1,EGFR,EIF4EBP1,JUN,RPTOR	Male	WT	EXH - SED	0.0616595	Male.WT.EXH - SED	0.102299
AMPK_phospho_male_WT_exh_v_sed_adjp0.1.xls	Glioblastoma Multiforme Signaling	1.21	0.0292	1.342	EGFR,MAP2K1,PLCL2,TSC1,TSC2	Male	WT	EXH - SED	0.0616595	Male.WT.EXH - SED	0.102299
AMPK_phospho_male_WT_exh_v_sed_adjp0.1.xls	Extra-nuclear estrogen signaling	1.21	0.0411		EGFR,HSPB1,NOS3	Male	WT	EXH - SED		Male.WT.EXH - SED
AMPK_phospho_male_WT_exh_v_sed_adjp0.1.xls	NGF Signaling	1.21	0.0333	1	GAB1,MAP2K1,RPS6KA3,RPS6KA5	Male	WT	EXH - SED	0.0616595	Male.WT.EXH - SED	0.102299
AMPK_phospho_male_WT_exh_v_sed_adjp0.1.xls	4-1BB Signaling in T Lymphocytes	1.18	0.0588		JUN,MAP2K1	Male	WT	EXH - SED		Male.WT.EXH - SED
AMPK_phospho_male_WT_exh_v_sed_adjp0.1.xls	Inhibition of Angiogenesis by TSP1	1.18	0.0588		JUN,NOS3	Male	WT	EXH - SED		Male.WT.EXH - SED
AMPK_phospho_male_WT_exh_v_sed_adjp0.1.xls	Serotonin Receptor Signaling	1.17	0.0213	0	EIF4EBP1,JUN,KALRN,MAP2K1,MYLK,PLCL2,Ppp1r12b,RPS6KA3,TTN,YAP1	Male	WT	EXH - SED	0.0676083	Male.WT.EXH - SED	0.110908
AMPK_phospho_male_WT_exh_v_sed_adjp0.1.xls	GDNF Family Ligand-Receptor Interactions	1.17	0.0395		GAB1,JUN,MAP2K1	Male	WT	EXH - SED		Male.WT.EXH - SED
AMPK_phospho_male_WT_exh_v_sed_adjp0.1.xls	Estrogen Receptor Signaling	1.16	0.022	1	EGFR,EIF2B4,EIF4EBP1,JUN,MAP2K1,NOS3,NR3C1,PLCL2,Ppp1r12b	Male	WT	EXH - SED	0.0691831	Male.WT.EXH - SED	0.11223
AMPK_phospho_male_WT_exh_v_sed_adjp0.1.xls	UDP-N-acetyl-D-glucosamine Biosynthesis II	1.14	0.167		PGM3	Male	WT	EXH - SED		Male.WT.EXH - SED
AMPK_phospho_male_WT_exh_v_sed_adjp0.1.xls	Neurotrophin/TRK Signaling	1.14	0.0385		GAB1,JUN,MAP2K1	Male	WT	EXH - SED		Male.WT.EXH - SED
AMPK_phospho_male_WT_exh_v_sed_adjp0.1.xls	Transcriptional regulation by the AP-2 (TFAP2) family of transcription factors	1.14	0.0556		EGFR,NOP2	Male	WT	EXH - SED		Male.WT.EXH - SED
AMPK_phospho_male_WT_exh_v_sed_adjp0.1.xls	Cardiac β-adrenergic Signaling	1.14	0.0278	-0.447	PPP1R14A,PPP1R3A,PPP1R3D,PPP1R7,PPP2R5A	Male	WT	EXH - SED	0.0724436	Male.WT.EXH - SED	0.11514
AMPK_phospho_male_WT_exh_v_sed_adjp0.1.xls	Sertoli Cell-Germ Cell Junction Signaling Pathway (Enhanced)	1.13	0.0254	0.816	AFDN,CTNND1,JUN,MAP2K1,PPP2R5A,ZYX	Male	WT	EXH - SED	0.074131	Male.WT.EXH - SED	0.11514
AMPK_phospho_male_WT_exh_v_sed_adjp0.1.xls	Signaling by MET	1.13	0.038		COL1A1,DOCK7,GAB1	Male	WT	EXH - SED		Male.WT.EXH - SED
AMPK_phospho_male_WT_exh_v_sed_adjp0.1.xls	Renal Cell Carcinoma Signaling	1.13	0.038		GAB1,JUN,MAP2K1	Male	WT	EXH - SED		Male.WT.EXH - SED
AMPK_phospho_male_WT_exh_v_sed_adjp0.1.xls	Role of MAPK Signaling in Inhibiting the Pathogenesis of Influenza	1.13	0.038		JUN,MAP2K1,RPS6KA3	Male	WT	EXH - SED		Male.WT.EXH - SED
AMPK_phospho_male_WT_exh_v_sed_adjp0.1.xls	Superpathway of Inositol Phosphate Compounds	1.13	0.0253	-1	PPP1R13B,PPP1R14A,PPP1R3A,PPP1R3D,PPP1R7,PPP2R5A	Male	WT	EXH - SED	0.074131	Male.WT.EXH - SED	0.11514
AMPK_phospho_male_WT_exh_v_sed_adjp0.1.xls	Cardiac Hypertrophy Signaling (Enhanced)	1.13	0.0203	0.302	BMPR2,EIF2B4,EIF4EBP1,FGF13,HSPB1,JUN,MAP2K1,PLCL2,RPS6,RPS6KA5,TSC2	Male	WT	EXH - SED	0.074131	Male.WT.EXH - SED	0.11514
AMPK_phospho_male_WT_exh_v_sed_adjp0.1.xls	IL-6 Signaling	1.12	0.031	1	COL1A1,HSPB1,JUN,MAP2K1	Male	WT	EXH - SED	0.0758578	Male.WT.EXH - SED	0.116581
AMPK_phospho_male_WT_exh_v_sed_adjp0.1.xls	G alpha (12/13) signalling events	1.11	0.0375		ITSN1,KALRN,OBSCN	Male	WT	EXH - SED		Male.WT.EXH - SED
AMPK_phospho_male_WT_exh_v_sed_adjp0.1.xls	Cardiac conduction	1.11	0.0308	-2	ATP2B1,FGF13,KCNJ2,NOS1	Male	WT	EXH - SED	0.0776247	Male.WT.EXH - SED	0.118054
AMPK_phospho_male_WT_exh_v_sed_adjp0.1.xls	Chemokine Signaling	1.1	0.037		JUN,MAP2K1,Ppp1r12b	Male	WT	EXH - SED		Male.WT.EXH - SED
AMPK_phospho_male_WT_exh_v_sed_adjp0.1.xls	Glycogen Biosynthesis II (from UDP-D-Glucose)	1.08	0.143		GYS1	Male	WT	EXH - SED		Male.WT.EXH - SED
AMPK_phospho_male_WT_exh_v_sed_adjp0.1.xls	Endothelin-1 Signaling	1.03	0.0258	-1.342	GAB1,JUN,NOS1,NOS3,PLCL2	Male	WT	EXH - SED	0.0933254	Male.WT.EXH - SED	0.140469
AMPK_phospho_male_WT_exh_v_sed_adjp0.1.xls	Regulation of the Epithelial-Mesenchymal Transition Pathway	1.02	0.0256		ADAM17,EGFR,FGF13,GAB1,MAP2K1	Male	WT	EXH - SED		Male.WT.EXH - SED
AMPK_phospho_male_WT_exh_v_sed_adjp0.1.xls	MSP-RON Signaling in Cancer Cells Pathway	1.02	0.0286	2	EGFR,JUN,MAP2K1,RPS6KA3	Male	WT	EXH - SED	0.0954993	Male.WT.EXH - SED	0.142274
AMPK_phospho_male_WT_exh_v_sed_adjp0.1.xls	Pyrimidine Ribonucleotides De Novo Biosynthesis	1.01	0.0465		AK1,CAD	Male	WT	EXH - SED		Male.WT.EXH - SED
AMPK_phospho_male_WT_exh_v_sed_adjp0.1.xls	Synaptic Long Term Depression	1	0.0253	-1.342	MAP2K1,NOS1,NOS3,PLCL2,PPP2R5A	Male	WT	EXH - SED	0.1	Male.WT.EXH - SED	0.147475
AMPK_phospho_male_WT_exh_v_sed_adjp0.1.xls	Regulation of Cellular Mechanics by Calpain Protease	0.997	0.0333		Actn3,CAST,EGFR	Male	WT	EXH - SED		Male.WT.EXH - SED
AMPK_phospho_male_WT_exh_v_sed_adjp0.1.xls	Adrenomedullin signaling pathway	0.994	0.0251		MAP2K1,MYLK,NOS3,PLCL2,TTN	Male	WT	EXH - SED		Male.WT.EXH - SED
AMPK_phospho_male_WT_exh_v_sed_adjp0.1.xls	SUMOylation of transcription cofactors	0.988	0.0455		SAFB,TRIM28	Male	WT	EXH - SED		Male.WT.EXH - SED
AMPK_phospho_male_WT_exh_v_sed_adjp0.1.xls	Regulation of mRNA stability by proteins that bind AU-rich elements	0.988	0.0455		EIF4G1,HSPB1	Male	WT	EXH - SED		Male.WT.EXH - SED
AMPK_phospho_male_WT_exh_v_sed_adjp0.1.xls	Factors involved in megakaryocyte development and platelet production	0.987	0.033		DOCK11,DOCK7,SH2B1	Male	WT	EXH - SED		Male.WT.EXH - SED
AMPK_phospho_male_WT_exh_v_sed_adjp0.1.xls	Ceramide Signaling	0.987	0.033		JUN,MAP2K1,PPP2R5A	Male	WT	EXH - SED		Male.WT.EXH - SED
AMPK_phospho_male_WT_exh_v_sed_adjp0.1.xls	BMP signaling pathway	0.987	0.033		BMPR2,JUN,MAP2K1	Male	WT	EXH - SED		Male.WT.EXH - SED
AMPK_phospho_male_WT_exh_v_sed_adjp0.1.xls	MAPK6/MAPK4 signaling	0.976	0.0326		HSPB1,JUN,KALRN	Male	WT	EXH - SED		Male.WT.EXH - SED
AMPK_phospho_male_WT_exh_v_sed_adjp0.1.xls	Butyrophilin (BTN) family interactions	0.975	0.111		PPL	Male	WT	EXH - SED		Male.WT.EXH - SED
AMPK_phospho_male_WT_exh_v_sed_adjp0.1.xls	RAF/MAP kinase cascade	0.969	0.0229	0.816	DAB2IP,EGFR,MAP2K1,PPP2R5A,RASAL2,SPTAN1	Male	WT	EXH - SED	0.107399	Male.WT.EXH - SED	0.155967
AMPK_phospho_male_WT_exh_v_sed_adjp0.1.xls	Mitotic Prometaphase	0.967	0.0246	-1.342	CLASP1,CLASP2,CLIP1,DYNC1LI2,PPP2R5A	Male	WT	EXH - SED	0.107895	Male.WT.EXH - SED	0.155967
AMPK_phospho_male_WT_exh_v_sed_adjp0.1.xls	ERBB Signaling	0.965	0.0323		EGFR,JUN,MAP2K1	Male	WT	EXH - SED		Male.WT.EXH - SED
AMPK_phospho_male_WT_exh_v_sed_adjp0.1.xls	Coronavirus Pathogenesis Pathway	0.96	0.0245	0.447	ADAM17,JUN,MAVS,RPS10,RPS6	Male	WT	EXH - SED	0.109648	Male.WT.EXH - SED	0.156947
AMPK_phospho_male_WT_exh_v_sed_adjp0.1.xls	Prolactin Signaling	0.945	0.0316		JUN,MAP2K1,NR3C1	Male	WT	EXH - SED		Male.WT.EXH - SED
AMPK_phospho_male_WT_exh_v_sed_adjp0.1.xls	nNOS Signaling in Neurons	0.941	0.0426		NOS1,PFKM	Male	WT	EXH - SED		Male.WT.EXH - SED
AMPK_phospho_male_WT_exh_v_sed_adjp0.1.xls	PTEN Regulation	0.936	0.0267	-2	JUN,LAMTOR1,MAF1,RPTOR	Male	WT	EXH - SED	0.115878	Male.WT.EXH - SED	0.164254
AMPK_phospho_male_WT_exh_v_sed_adjp0.1.xls	Calcium Transport I	0.932	0.1		ATP2B1	Male	WT	EXH - SED		Male.WT.EXH - SED
AMPK_phospho_male_WT_exh_v_sed_adjp0.1.xls	PTEN Signaling	0.929	0.0265	-1	BMPR2,EGFR,MAP2K1,MAST2	Male	WT	EXH - SED	0.117761	Male.WT.EXH - SED	0.165318
AMPK_phospho_male_WT_exh_v_sed_adjp0.1.xls	TGF-β Signaling	0.925	0.0309		BMPR2,JUN,MAP2K1	Male	WT	EXH - SED		Male.WT.EXH - SED
AMPK_phospho_male_WT_exh_v_sed_adjp0.1.xls	Corticotropin Releasing Hormone Signaling	0.921	0.0263		JUN,MAP2K1,NOS1,NOS3	Male	WT	EXH - SED		Male.WT.EXH - SED
AMPK_phospho_male_WT_exh_v_sed_adjp0.1.xls	Breast Cancer Regulation by Stathmin1	0.919	0.0185	-0.302	GPRC5B,JUN,MAP2K1,NPY1R,PPP1R14A,PPP1R3A,PPP1R3D,PPP1R7,PPP2R5A,RPS6KA3,UTS2R	Male	WT	EXH - SED	0.120504	Male.WT.EXH - SED	0.167557
AMPK_phospho_male_WT_exh_v_sed_adjp0.1.xls	Melanocyte Development and Pigmentation Signaling	0.915	0.0306		MAP2K1,RPS6KA3,RPS6KA5	Male	WT	EXH - SED		Male.WT.EXH - SED
AMPK_phospho_male_WT_exh_v_sed_adjp0.1.xls	Cell Cycle Checkpoints	0.913	0.0221	-0.816	CLASP1,CLASP2,CLIP1,DYNC1LI2,NBN,PPP2R5A	Male	WT	EXH - SED	0.12218	Male.WT.EXH - SED	0.168286
AMPK_phospho_male_WT_exh_v_sed_adjp0.1.xls	TP53 Regulates Transcription of Cell Cycle Genes	0.911	0.0408		CNOT3,TNKS1BP1	Male	WT	EXH - SED		Male.WT.EXH - SED
AMPK_phospho_male_WT_exh_v_sed_adjp0.1.xls	Signaling by ERBB2	0.896	0.04		EGFR,GAB1	Male	WT	EXH - SED		Male.WT.EXH - SED
AMPK_phospho_male_WT_exh_v_sed_adjp0.1.xls	Signaling by Leptin	0.893	0.0909		SH2B1	Male	WT	EXH - SED		Male.WT.EXH - SED
AMPK_phospho_male_WT_exh_v_sed_adjp0.1.xls	Purine Nucleotides De Novo Biosynthesis II	0.893	0.0909		ADSS1	Male	WT	EXH - SED		Male.WT.EXH - SED
AMPK_phospho_male_WT_exh_v_sed_adjp0.1.xls	GDP-glucose Biosynthesis	0.893	0.0909		PGM3	Male	WT	EXH - SED		Male.WT.EXH - SED
AMPK_phospho_male_WT_exh_v_sed_adjp0.1.xls	Transcriptional regulation by RUNX2	0.882	0.0392		COL1A1,YAP1	Male	WT	EXH - SED		Male.WT.EXH - SED
AMPK_phospho_male_WT_exh_v_sed_adjp0.1.xls	Eicosanoid Signaling	0.87	0.0214	0.447	ABCC4,EGFR,HSPB1,MAP2K1,PLCL2,RPS6KA3	Male	WT	EXH - SED	0.134896	Male.WT.EXH - SED	0.184064
AMPK_phospho_male_WT_exh_v_sed_adjp0.1.xls	Sumoylation Pathway	0.869	0.0291		ARHGDIA,JUN,NR3C1	Male	WT	EXH - SED		Male.WT.EXH - SED
AMPK_phospho_male_WT_exh_v_sed_adjp0.1.xls	Microautophagy Signaling Pathway	0.863	0.025		COL1A1,DNM1L,RETREG1,TFEB	Male	WT	EXH - SED		Male.WT.EXH - SED
AMPK_phospho_male_WT_exh_v_sed_adjp0.1.xls	Transport of inorganic cations/anions and amino acids/oligopeptides	0.86	0.0288		SLC12A2,SLC43A2,SLC9A1	Male	WT	EXH - SED		Male.WT.EXH - SED
AMPK_phospho_male_WT_exh_v_sed_adjp0.1.xls	GP1b-IX-V activation signalling	0.858	0.0833		COL1A1	Male	WT	EXH - SED		Male.WT.EXH - SED
AMPK_phospho_male_WT_exh_v_sed_adjp0.1.xls	HDR through MMEJ (alt-NHEJ)	0.858	0.0833		NBN	Male	WT	EXH - SED		Male.WT.EXH - SED
AMPK_phospho_male_WT_exh_v_sed_adjp0.1.xls	Glucose and Glucose-1-phosphate Degradation	0.858	0.0833		PGM3	Male	WT	EXH - SED		Male.WT.EXH - SED
AMPK_phospho_male_WT_exh_v_sed_adjp0.1.xls	Inhibition of ARE-Mediated mRNA Degradation Pathway	0.842	0.0245	1	CNOT3,EDC3,PAPOLG,PPP2R5A	Male	WT	EXH - SED	0.14388	Male.WT.EXH - SED	0.194504
AMPK_phospho_male_WT_exh_v_sed_adjp0.1.xls	Processing of Capped Intron-Containing Pre-mRNA	0.835	0.0209	1.633	ACIN1,HNRNPH1,PCBP1,PNN,RBM7,THOC5	Male	WT	EXH - SED	0.146218	Male.WT.EXH - SED	0.194967
AMPK_phospho_male_WT_exh_v_sed_adjp0.1.xls	Hepatic Fibrosis Signaling Pathway	0.833	0.0192	-0.707	BMPR2,COL1A1,JUN,MAP2K1,MYLK,TRPM7,TTN,YAP1	Male	WT	EXH - SED	0.146893	Male.WT.EXH - SED	0.194967
AMPK_phospho_male_WT_exh_v_sed_adjp0.1.xls	Thrombin Signaling	0.832	0.0222		EGFR,MAP2K1,MYLK,PLCL2,Ppp1r12b	Male	WT	EXH - SED		Male.WT.EXH - SED
AMPK_phospho_male_WT_exh_v_sed_adjp0.1.xls	HSP90 chaperone cycle for steroid hormone receptors in the presence of ligand	0.83	0.0364		DYNC1LI2,NR3C1	Male	WT	EXH - SED		Male.WT.EXH - SED
AMPK_phospho_male_WT_exh_v_sed_adjp0.1.xls	Signaling by PTK6	0.83	0.0364		EGFR,NR3C1	Male	WT	EXH - SED		Male.WT.EXH - SED
AMPK_phospho_male_WT_exh_v_sed_adjp0.1.xls	Amino acids regulate mTORC1	0.83	0.0364		LAMTOR1,RPTOR	Male	WT	EXH - SED		Male.WT.EXH - SED
AMPK_phospho_male_WT_exh_v_sed_adjp0.1.xls	NAFLD Signaling Pathway	0.826	0.0221	-0.447	AKT1S1,GYS1,JUN,PPP2R5A,RPTOR	Male	WT	EXH - SED	0.149279	Male.WT.EXH - SED	0.19635
AMPK_phospho_male_WT_exh_v_sed_adjp0.1.xls	Platelet Aggregation (Plug Formation)	0.826	0.0769		COL1A1	Male	WT	EXH - SED		Male.WT.EXH - SED
AMPK_phospho_male_WT_exh_v_sed_adjp0.1.xls	Azathioprine ADME	0.826	0.0769		ABCC4	Male	WT	EXH - SED		Male.WT.EXH - SED
AMPK_phospho_male_WT_exh_v_sed_adjp0.1.xls	UDP-N-acetyl-D-galactosamine Biosynthesis II	0.826	0.0769		PGM3	Male	WT	EXH - SED		Male.WT.EXH - SED
AMPK_phospho_male_WT_exh_v_sed_adjp0.1.xls	Signaling by VEGF	0.825	0.0278		CTNND1,HSPB1,NOS3	Male	WT	EXH - SED		Male.WT.EXH - SED
AMPK_phospho_male_WT_exh_v_sed_adjp0.1.xls	Telomerase Signaling	0.825	0.0278		EGFR,MAP2K1,PPP2R5A	Male	WT	EXH - SED		Male.WT.EXH - SED
AMPK_phospho_male_WT_exh_v_sed_adjp0.1.xls	CSDE1 Signaling Pathway	0.817	0.0357		CTTN,EDC3	Male	WT	EXH - SED		Male.WT.EXH - SED
AMPK_phospho_male_WT_exh_v_sed_adjp0.1.xls	DNA Damage/Telomere Stress Induced Senescence	0.817	0.0357		EP400,NBN	Male	WT	EXH - SED		Male.WT.EXH - SED
AMPK_phospho_male_WT_exh_v_sed_adjp0.1.xls	α-Adrenergic Signaling	0.817	0.0275		GYS1,MAP2K1,PYGM	Male	WT	EXH - SED		Male.WT.EXH - SED
AMPK_phospho_male_WT_exh_v_sed_adjp0.1.xls	CD27 Signaling in Lymphocytes	0.805	0.0351		JUN,MAP2K1	Male	WT	EXH - SED		Male.WT.EXH - SED
AMPK_phospho_male_WT_exh_v_sed_adjp0.1.xls	Regulation of TP53 Activity through Association with Co-factors	0.796	0.0714		PPP1R13B	Male	WT	EXH - SED		Male.WT.EXH - SED
AMPK_phospho_male_WT_exh_v_sed_adjp0.1.xls	Formation of axial mesoderm	0.796	0.0714		YAP1	Male	WT	EXH - SED		Male.WT.EXH - SED
AMPK_phospho_male_WT_exh_v_sed_adjp0.1.xls	DNA Double-Strand Break Repair by Homologous Recombination	0.796	0.0714		NBN	Male	WT	EXH - SED		Male.WT.EXH - SED
AMPK_phospho_male_WT_exh_v_sed_adjp0.1.xls	DNA Double-Strand Break Repair by Non-Homologous End Joining	0.796	0.0714		NBN	Male	WT	EXH - SED		Male.WT.EXH - SED
AMPK_phospho_male_WT_exh_v_sed_adjp0.1.xls	Role of CHK Proteins in Cell Cycle Checkpoint Control	0.793	0.0345		NBN,PPP2R5A	Male	WT	EXH - SED		Male.WT.EXH - SED
AMPK_phospho_male_WT_exh_v_sed_adjp0.1.xls	Circadian Clock	0.782	0.0339		CRTC3,NR3C1	Male	WT	EXH - SED		Male.WT.EXH - SED
AMPK_phospho_male_WT_exh_v_sed_adjp0.1.xls	Role of MAPK Signaling in Promoting the Pathogenesis of Influenza	0.776	0.0263		JUN,MAP2K1,RPS6KA3	Male	WT	EXH - SED		Male.WT.EXH - SED
AMPK_phospho_male_WT_exh_v_sed_adjp0.1.xls	WNT/β-catenin Signaling	0.771	0.023	0	BMPR2,JUN,MARK2,PPP2R5A	Male	WT	EXH - SED	0.169434	Male.WT.EXH - SED	0.220869
AMPK_phospho_male_WT_exh_v_sed_adjp0.1.xls	Metabolism of nitric oxide: NOS3 activation and regulation	0.769	0.0667		NOS3	Male	WT	EXH - SED		Male.WT.EXH - SED
AMPK_phospho_male_WT_exh_v_sed_adjp0.1.xls	YAP1- and WWTR1 (TAZ)-stimulated gene expression	0.769	0.0667		YAP1	Male	WT	EXH - SED		Male.WT.EXH - SED
AMPK_phospho_male_WT_exh_v_sed_adjp0.1.xls	Platelet Adhesion to exposed collagen	0.769	0.0667		COL1A1	Male	WT	EXH - SED		Male.WT.EXH - SED
AMPK_phospho_male_WT_exh_v_sed_adjp0.1.xls	Telomere Extension by Telomerase	0.769	0.0667		NBN	Male	WT	EXH - SED		Male.WT.EXH - SED
AMPK_phospho_male_WT_exh_v_sed_adjp0.1.xls	SRP-dependent cotranslational protein targeting to membrane	0.768	0.0261		RPS10,RPS6,SRP14	Male	WT	EXH - SED		Male.WT.EXH - SED
AMPK_phospho_male_WT_exh_v_sed_adjp0.1.xls	Regulation of Actin-based Motility by Rho	0.768	0.0261		ARHGDIA,MYLK,Ppp1r12b	Male	WT	EXH - SED		Male.WT.EXH - SED
AMPK_phospho_male_WT_exh_v_sed_adjp0.1.xls	Collagen degradation	0.759	0.0328		ADAM17,COL1A1	Male	WT	EXH - SED		Male.WT.EXH - SED
AMPK_phospho_male_WT_exh_v_sed_adjp0.1.xls	Assembly of collagen fibrils and other multimeric structures	0.759	0.0328		COL1A1,PLEC	Male	WT	EXH - SED		Male.WT.EXH - SED
AMPK_phospho_male_WT_exh_v_sed_adjp0.1.xls	NCAM signaling for neurite out-growth	0.759	0.0328		RPS6KA5,SPTAN1	Male	WT	EXH - SED		Male.WT.EXH - SED
AMPK_phospho_male_WT_exh_v_sed_adjp0.1.xls	Nonsense-Mediated Decay (NMD)	0.753	0.0256		EIF4G1,RPS10,RPS6	Male	WT	EXH - SED		Male.WT.EXH - SED
AMPK_phospho_male_WT_exh_v_sed_adjp0.1.xls	IL-2 Signaling	0.748	0.0323		JUN,MAP2K1	Male	WT	EXH - SED		Male.WT.EXH - SED
AMPK_phospho_male_WT_exh_v_sed_adjp0.1.xls	Prolactin receptor signaling	0.744	0.0625		SH2B1	Male	WT	EXH - SED		Male.WT.EXH - SED
AMPK_phospho_male_WT_exh_v_sed_adjp0.1.xls	Granzyme B Signaling	0.744	0.0625		DFFA	Male	WT	EXH - SED		Male.WT.EXH - SED
AMPK_phospho_male_WT_exh_v_sed_adjp0.1.xls	Tumor Microenvironment Pathway	0.741	0.0223	0	COL1A1,FGF13,JUN,MAP2K1	Male	WT	EXH - SED	0.181552	Male.WT.EXH - SED	0.234571
AMPK_phospho_male_WT_exh_v_sed_adjp0.1.xls	Cholecystokinin/Gastrin-mediated Signaling	0.738	0.0252		EGFR,JUN,MAP2K1	Male	WT	EXH - SED		Male.WT.EXH - SED
AMPK_phospho_male_WT_exh_v_sed_adjp0.1.xls	Thrombopoietin Signaling	0.738	0.0317		JUN,MAP2K1	Male	WT	EXH - SED		Male.WT.EXH - SED
AMPK_phospho_male_WT_exh_v_sed_adjp0.1.xls	p38 MAPK Signaling	0.731	0.025		HSPB1,RPS6KA3,RPS6KA5	Male	WT	EXH - SED		Male.WT.EXH - SED
AMPK_phospho_male_WT_exh_v_sed_adjp0.1.xls	Mitochondrial biogenesis	0.727	0.0312		CRTC3,HCFC1	Male	WT	EXH - SED		Male.WT.EXH - SED
AMPK_phospho_male_WT_exh_v_sed_adjp0.1.xls	Germ layer formation at gastrulation	0.72	0.0588		TRIM33	Male	WT	EXH - SED		Male.WT.EXH - SED
AMPK_phospho_male_WT_exh_v_sed_adjp0.1.xls	Activation of IRF by Cytosolic Pattern Recognition Receptors	0.717	0.0308		JUN,MAVS	Male	WT	EXH - SED		Male.WT.EXH - SED
AMPK_phospho_male_WT_exh_v_sed_adjp0.1.xls	ERB2-ERBB3 Signaling	0.717	0.0308		JUN,MAP2K1	Male	WT	EXH - SED		Male.WT.EXH - SED
AMPK_phospho_male_WT_exh_v_sed_adjp0.1.xls	Role of NANOG in Mammalian Embryonic Stem Cell Pluripotency	0.703	0.0242		BMPR2,GAB1,MAP2K1	Male	WT	EXH - SED		Male.WT.EXH - SED
AMPK_phospho_male_WT_exh_v_sed_adjp0.1.xls	RHOA Signaling	0.703	0.0242		MYLK,Ppp1r12b,TTN	Male	WT	EXH - SED		Male.WT.EXH - SED
AMPK_phospho_male_WT_exh_v_sed_adjp0.1.xls	CD40 Signaling	0.697	0.0299		JUN,MAP2K1	Male	WT	EXH - SED		Male.WT.EXH - SED
AMPK_phospho_male_WT_exh_v_sed_adjp0.1.xls	Mitotic Roles of Polo-Like Kinase	0.697	0.0299		PPP2R5A,PTTG1	Male	WT	EXH - SED		Male.WT.EXH - SED
AMPK_phospho_male_WT_exh_v_sed_adjp0.1.xls	Wound Healing Signaling Pathway	0.693	0.0198	0.447	BMPR2,COL1A1,EGFR,JUN,MAP2K1	Male	WT	EXH - SED	0.202768	Male.WT.EXH - SED	0.259686
AMPK_phospho_male_WT_exh_v_sed_adjp0.1.xls	MHC class II antigen presentation	0.689	0.0238		DNM1L,DYNC1LI2,KIFAP3	Male	WT	EXH - SED		Male.WT.EXH - SED
AMPK_phospho_male_WT_exh_v_sed_adjp0.1.xls	Endocannabinoid Developing Neuron Pathway	0.682	0.0236		AKT1S1,MAP2K1,RPTOR	Male	WT	EXH - SED		Male.WT.EXH - SED
AMPK_phospho_male_WT_exh_v_sed_adjp0.1.xls	SPINK1 General Cancer Pathway	0.678	0.029		EGFR,MAP2K1	Male	WT	EXH - SED		Male.WT.EXH - SED
AMPK_phospho_male_WT_exh_v_sed_adjp0.1.xls	Metabolism of cofactors	0.677	0.0526		NOS3	Male	WT	EXH - SED		Male.WT.EXH - SED
AMPK_phospho_male_WT_exh_v_sed_adjp0.1.xls	TP53 Regulates Transcription of DNA Repair Genes	0.669	0.0286		JUN,NELFE	Male	WT	EXH - SED		Male.WT.EXH - SED
AMPK_phospho_male_WT_exh_v_sed_adjp0.1.xls	Leukocyte Extravasation Signaling	0.664	0.0207		Actn3,AFDN,CTNND1,CTTN	Male	WT	EXH - SED		Male.WT.EXH - SED
AMPK_phospho_male_WT_exh_v_sed_adjp0.1.xls	ISG15 antiviral mechanism	0.66	0.0282		EIF4G1,EIF4G2	Male	WT	EXH - SED		Male.WT.EXH - SED
AMPK_phospho_male_WT_exh_v_sed_adjp0.1.xls	Growth Hormone Signaling	0.66	0.0282		RPS6KA3,RPS6KA5	Male	WT	EXH - SED		Male.WT.EXH - SED
AMPK_phospho_male_WT_exh_v_sed_adjp0.1.xls	Acetylcholine Receptor Signaling Pathway	0.659	0.0206	-1	ADAM17,CHRNB1,KCNJ2,PLCL2	Male	WT	EXH - SED	0.21928	Male.WT.EXH - SED	0.277439
AMPK_phospho_male_WT_exh_v_sed_adjp0.1.xls	PPARα/RXRα Activation	0.659	0.0206		BMPR2,JUN,MAP2K1,PLCL2	Male	WT	EXH - SED		Male.WT.EXH - SED
AMPK_phospho_male_WT_exh_v_sed_adjp0.1.xls	Apelin Liver Signaling Pathway	0.657	0.05		COL1A1	Male	WT	EXH - SED		Male.WT.EXH - SED
AMPK_phospho_male_WT_exh_v_sed_adjp0.1.xls	Ferroptosis Signaling Pathway	0.656	0.0229		HSPB1,MAP2K1,YAP1	Male	WT	EXH - SED		Male.WT.EXH - SED
AMPK_phospho_male_WT_exh_v_sed_adjp0.1.xls	Xenobiotic Metabolism PXR Signaling Pathway	0.653	0.0205	0	PPP1R14A,PPP1R3A,PPP1R3D,PPP1R7	Male	WT	EXH - SED	0.222331	Male.WT.EXH - SED	0.277439
AMPK_phospho_male_WT_exh_v_sed_adjp0.1.xls	Cardiac Hypertrophy Signaling	0.653	0.0192	1.342	EIF2B4,HSPB1,JUN,MAP2K1,PLCL2	Male	WT	EXH - SED	0.222331	Male.WT.EXH - SED	0.277439
AMPK_phospho_male_WT_exh_v_sed_adjp0.1.xls	Melatonin Signaling	0.651	0.0278		MAP2K1,PLCL2	Male	WT	EXH - SED		Male.WT.EXH - SED
AMPK_phospho_male_WT_exh_v_sed_adjp0.1.xls	Ephrin B Signaling	0.651	0.0278		ITSN1,KALRN	Male	WT	EXH - SED		Male.WT.EXH - SED
AMPK_phospho_male_WT_exh_v_sed_adjp0.1.xls	HGF Signaling	0.65	0.0227		GAB1,JUN,MAP2K1	Male	WT	EXH - SED		Male.WT.EXH - SED
AMPK_phospho_male_WT_exh_v_sed_adjp0.1.xls	P2Y Purinergic Receptor Signaling Pathway	0.644	0.0226		JUN,MAP2K1,PLCL2	Male	WT	EXH - SED		Male.WT.EXH - SED
AMPK_phospho_male_WT_exh_v_sed_adjp0.1.xls	Senescence-Associated Secretory Phenotype (SASP)	0.642	0.0274		JUN,RPS6KA3	Male	WT	EXH - SED		Male.WT.EXH - SED
AMPK_phospho_male_WT_exh_v_sed_adjp0.1.xls	Signaling by FGFR2	0.642	0.0274		GAB1,HNRNPH1	Male	WT	EXH - SED		Male.WT.EXH - SED
AMPK_phospho_male_WT_exh_v_sed_adjp0.1.xls	CCR3 Signaling in Eosinophils	0.637	0.0224		MAP2K1,MYLK,Ppp1r12b	Male	WT	EXH - SED		Male.WT.EXH - SED
AMPK_phospho_male_WT_exh_v_sed_adjp0.1.xls	trans-Golgi Network Vesicle Budding	0.633	0.027		GOLGB1,SNX2	Male	WT	EXH - SED		Male.WT.EXH - SED
AMPK_phospho_male_WT_exh_v_sed_adjp0.1.xls	STAT3 Pathway	0.631	0.0222		BMPR2,EGFR,MAP2K1	Male	WT	EXH - SED		Male.WT.EXH - SED
AMPK_phospho_male_WT_exh_v_sed_adjp0.1.xls	Signaling by Rho Family GTPases	0.627	0.0187	1	CLIP1,JUN,MAP2K1,MYLK,SLC9A1	Male	WT	EXH - SED	0.236048	Male.WT.EXH - SED	0.292059
AMPK_phospho_male_WT_exh_v_sed_adjp0.1.xls	Caveolar-mediated Endocytosis Signaling	0.625	0.0267		EGFR,ITSN1	Male	WT	EXH - SED		Male.WT.EXH - SED
AMPK_phospho_male_WT_exh_v_sed_adjp0.1.xls	Interconversion of nucleotide di- and triphosphates	0.621	0.0455		AK1	Male	WT	EXH - SED		Male.WT.EXH - SED
AMPK_phospho_male_WT_exh_v_sed_adjp0.1.xls	Pregnenolone Biosynthesis	0.621	0.0455		MICAL2	Male	WT	EXH - SED		Male.WT.EXH - SED
AMPK_phospho_male_WT_exh_v_sed_adjp0.1.xls	RAC Signaling	0.619	0.0219		ANK1,JUN,MAP2K1	Male	WT	EXH - SED		Male.WT.EXH - SED
AMPK_phospho_male_WT_exh_v_sed_adjp0.1.xls	CDX Gastrointestinal Cancer Signaling Pathway	0.619	0.0198	1	EGFR,JUN,MAP2K1,PNN	Male	WT	EXH - SED	0.240436	Male.WT.EXH - SED	0.294989
AMPK_phospho_male_WT_exh_v_sed_adjp0.1.xls	Leptin Signaling in Obesity	0.617	0.0263		MAP2K1,PLCL2	Male	WT	EXH - SED		Male.WT.EXH - SED
AMPK_phospho_male_WT_exh_v_sed_adjp0.1.xls	Hypoxia Signaling in the Cardiovascular System	0.617	0.0263		JUN,NOS3	Male	WT	EXH - SED		Male.WT.EXH - SED
AMPK_phospho_male_WT_exh_v_sed_adjp0.1.xls	Iron homeostasis signaling pathway	0.613	0.0217		BMPR2,EGFR,PCBP1	Male	WT	EXH - SED		Male.WT.EXH - SED
AMPK_phospho_male_WT_exh_v_sed_adjp0.1.xls	Antiproliferative Role of Somatostatin Receptor 2	0.608	0.026		MAP2K1,NOS1	Male	WT	EXH - SED		Male.WT.EXH - SED
AMPK_phospho_male_WT_exh_v_sed_adjp0.1.xls	Ephrin A Signaling	0.608	0.0216		EGFR,MAP2K1,TSC2	Male	WT	EXH - SED		Male.WT.EXH - SED
AMPK_phospho_male_WT_exh_v_sed_adjp0.1.xls	RAF-independent MAPK1/3 activation	0.604	0.0435		MAP2K1	Male	WT	EXH - SED		Male.WT.EXH - SED
AMPK_phospho_male_WT_exh_v_sed_adjp0.1.xls	Nephrin family interactions	0.604	0.0435		SPTAN1	Male	WT	EXH - SED		Male.WT.EXH - SED
AMPK_phospho_male_WT_exh_v_sed_adjp0.1.xls	Pyrimidine Deoxyribonucleotides De Novo Biosynthesis I	0.604	0.0435		AK1	Male	WT	EXH - SED		Male.WT.EXH - SED
AMPK_phospho_male_WT_exh_v_sed_adjp0.1.xls	Histidine Degradation VI	0.604	0.0435		MICAL2	Male	WT	EXH - SED		Male.WT.EXH - SED
AMPK_phospho_male_WT_exh_v_sed_adjp0.1.xls	Apelin Cardiac Fibroblast Signaling Pathway	0.604	0.0435		NOS3	Male	WT	EXH - SED		Male.WT.EXH - SED
AMPK_phospho_male_WT_exh_v_sed_adjp0.1.xls	Role of Chondrocytes in Rheumatoid Arthritis Signaling Pathway	0.596	0.0213		AKT1S1,JUN,RPTOR	Male	WT	EXH - SED		Male.WT.EXH - SED
AMPK_phospho_male_WT_exh_v_sed_adjp0.1.xls	Apelin Endothelial Signaling Pathway	0.596	0.0213		JUN,MAP2K1,NOS3	Male	WT	EXH - SED		Male.WT.EXH - SED
AMPK_phospho_male_WT_exh_v_sed_adjp0.1.xls	Mitochondrial Dysfunction	0.596	0.0174	-0.816	ATP5MF,DNM1L,NOS1,TOMM34,VDAC1,VDAC3	Male	WT	EXH - SED	0.253513	Male.WT.EXH - SED	0.308441
AMPK_phospho_male_WT_exh_v_sed_adjp0.1.xls	IL-3 Signaling	0.593	0.0253		JUN,MAP2K1	Male	WT	EXH - SED		Male.WT.EXH - SED
AMPK_phospho_male_WT_exh_v_sed_adjp0.1.xls	Thyroid Cancer Signaling	0.593	0.0253		JUN,MAP2K1	Male	WT	EXH - SED		Male.WT.EXH - SED
AMPK_phospho_male_WT_exh_v_sed_adjp0.1.xls	Tumoricidal Function of Hepatic Natural Killer Cells	0.588	0.0417		DFFA	Male	WT	EXH - SED		Male.WT.EXH - SED
AMPK_phospho_male_WT_exh_v_sed_adjp0.1.xls	HIF1α Signaling	0.586	0.0191	1	EIF4EBP1,JUN,MAP2K1,RPS6	Male	WT	EXH - SED	0.259418	Male.WT.EXH - SED	0.310776
AMPK_phospho_male_WT_exh_v_sed_adjp0.1.xls	IL-17A Signaling in Fibroblasts	0.585	0.025		COL1A1,JUN	Male	WT	EXH - SED		Male.WT.EXH - SED
AMPK_phospho_male_WT_exh_v_sed_adjp0.1.xls	Chronic Myeloid Leukemia Signaling	0.583	0.018	-0.447	AKT1S1,JUN,MAP2K1,PLCL2,RPTOR	Male	WT	EXH - SED	0.261216	Male.WT.EXH - SED	0.310776
AMPK_phospho_male_WT_exh_v_sed_adjp0.1.xls	IL-8 Signaling	0.582	0.019	1	EGFR,EIF4EBP1,JUN,MAP2K1	Male	WT	EXH - SED	0.261818	Male.WT.EXH - SED	0.310776
AMPK_phospho_male_WT_exh_v_sed_adjp0.1.xls	Opioid Signaling Pathway	0.575	0.0179	0.447	MAP2K1,NOS1,NOS3,RPS6KA3,RPS6KA5	Male	WT	EXH - SED	0.266073	Male.WT.EXH - SED	0.313279
AMPK_phospho_male_WT_exh_v_sed_adjp0.1.xls	Insulin processing	0.573	0.04		EXOC4	Male	WT	EXH - SED		Male.WT.EXH - SED
AMPK_phospho_male_WT_exh_v_sed_adjp0.1.xls	Signaling by NTRK2 (TRKB)	0.573	0.04		GAB1	Male	WT	EXH - SED		Male.WT.EXH - SED
AMPK_phospho_male_WT_exh_v_sed_adjp0.1.xls	Signaling by Erythropoietin	0.573	0.04		GAB1	Male	WT	EXH - SED		Male.WT.EXH - SED
AMPK_phospho_male_WT_exh_v_sed_adjp0.1.xls	Estrogen-Dependent Breast Cancer Signaling	0.57	0.0244		EGFR,JUN	Male	WT	EXH - SED		Male.WT.EXH - SED
AMPK_phospho_male_WT_exh_v_sed_adjp0.1.xls	JAK/STAT Signaling	0.57	0.0244		JUN,MAP2K1	Male	WT	EXH - SED		Male.WT.EXH - SED
AMPK_phospho_male_WT_exh_v_sed_adjp0.1.xls	RNA polymerase II transcribes snRNA genes	0.563	0.0241		INTS6,TAF6	Male	WT	EXH - SED		Male.WT.EXH - SED
AMPK_phospho_male_WT_exh_v_sed_adjp0.1.xls	WNT ligand biogenesis and trafficking	0.558	0.0385		SNX3	Male	WT	EXH - SED		Male.WT.EXH - SED
AMPK_phospho_male_WT_exh_v_sed_adjp0.1.xls	Ubiquinol-10 Biosynthesis (Eukaryotic)	0.558	0.0385		MICAL2	Male	WT	EXH - SED		Male.WT.EXH - SED
AMPK_phospho_male_WT_exh_v_sed_adjp0.1.xls	VEGF Family Ligand-Receptor Interactions	0.555	0.0238		MAP2K1,NOS3	Male	WT	EXH - SED		Male.WT.EXH - SED
AMPK_phospho_male_WT_exh_v_sed_adjp0.1.xls	RNA Polymerase II Transcription	0.553	0.0201		NELFE,TAF6,THOC5	Male	WT	EXH - SED		Male.WT.EXH - SED
AMPK_phospho_male_WT_exh_v_sed_adjp0.1.xls	LPS-stimulated MAPK Signaling	0.548	0.0235		JUN,MAP2K1	Male	WT	EXH - SED		Male.WT.EXH - SED
AMPK_phospho_male_WT_exh_v_sed_adjp0.1.xls	Syndecan interactions	0.545	0.037		COL1A1	Male	WT	EXH - SED		Male.WT.EXH - SED
AMPK_phospho_male_WT_exh_v_sed_adjp0.1.xls	Cardiomyocyte Differentiation via BMP Receptors	0.545	0.037		BMPR2	Male	WT	EXH - SED		Male.WT.EXH - SED
AMPK_phospho_male_WT_exh_v_sed_adjp0.1.xls	Glycolysis I	0.545	0.037		PFKM	Male	WT	EXH - SED		Male.WT.EXH - SED
AMPK_phospho_male_WT_exh_v_sed_adjp0.1.xls	Oxidative Stress Induced Senescence	0.541	0.0233		JUN,TNIK	Male	WT	EXH - SED		Male.WT.EXH - SED
AMPK_phospho_male_WT_exh_v_sed_adjp0.1.xls	PDGF Signaling	0.534	0.023		JUN,MAP2K1	Male	WT	EXH - SED		Male.WT.EXH - SED
AMPK_phospho_male_WT_exh_v_sed_adjp0.1.xls	SUMOylation of intracellular receptors	0.531	0.0357		NR3C1	Male	WT	EXH - SED		Male.WT.EXH - SED
AMPK_phospho_male_WT_exh_v_sed_adjp0.1.xls	Relaxin Signaling	0.522	0.0194		JUN,MAP2K1,NOS3	Male	WT	EXH - SED		Male.WT.EXH - SED
AMPK_phospho_male_WT_exh_v_sed_adjp0.1.xls	Histone Modification Signaling Pathway	0.521	0.0169	2.236	KDM2B,MORC3,RIOX1,RPS6KA5,TRIM33	Male	WT	EXH - SED	0.301301	Male.WT.EXH - SED	0.351919
AMPK_phospho_male_WT_exh_v_sed_adjp0.1.xls	Myogenesis	0.519	0.0345		MYF6	Male	WT	EXH - SED		Male.WT.EXH - SED
AMPK_phospho_male_WT_exh_v_sed_adjp0.1.xls	EGR2 and SOX10-mediated initiation of Schwann cell myelination	0.519	0.0345		YAP1	Male	WT	EXH - SED		Male.WT.EXH - SED
AMPK_phospho_male_WT_exh_v_sed_adjp0.1.xls	Acute Myeloid Leukemia Signaling	0.508	0.022		EIF4EBP1,MAP2K1	Male	WT	EXH - SED		Male.WT.EXH - SED
AMPK_phospho_male_WT_exh_v_sed_adjp0.1.xls	RANK Signaling in Osteoclasts	0.508	0.022		JUN,MAP2K1	Male	WT	EXH - SED		Male.WT.EXH - SED
AMPK_phospho_male_WT_exh_v_sed_adjp0.1.xls	Mitophagy	0.506	0.0333		VDAC1	Male	WT	EXH - SED		Male.WT.EXH - SED
AMPK_phospho_male_WT_exh_v_sed_adjp0.1.xls	Protein ubiquitination	0.506	0.0333		USP5	Male	WT	EXH - SED		Male.WT.EXH - SED
AMPK_phospho_male_WT_exh_v_sed_adjp0.1.xls	FOXO-mediated transcription of oxidative stress, metabolic and neuronal genes	0.506	0.0333		NR3C1	Male	WT	EXH - SED		Male.WT.EXH - SED
AMPK_phospho_male_WT_exh_v_sed_adjp0.1.xls	Role of Osteoblasts, Osteoclasts and Chondrocytes in Rheumatoid Arthritis	0.506	0.0175		ADAM17,BMPR2,COL1A1,JUN	Male	WT	EXH - SED		Male.WT.EXH - SED
AMPK_phospho_male_WT_exh_v_sed_adjp0.1.xls	Aryl Hydrocarbon Receptor Signaling	0.503	0.0189		HSPB1,JUN,NFIA	Male	WT	EXH - SED		Male.WT.EXH - SED
AMPK_phospho_male_WT_exh_v_sed_adjp0.1.xls	ABRA Signaling Pathway	0.502	0.0217		PPP1R14A,SVIL	Male	WT	EXH - SED		Male.WT.EXH - SED
AMPK_phospho_male_WT_exh_v_sed_adjp0.1.xls	Regulation of TP53 Activity through Phosphorylation	0.496	0.0215		NBN,TAF6	Male	WT	EXH - SED		Male.WT.EXH - SED
AMPK_phospho_male_WT_exh_v_sed_adjp0.1.xls	Toll-like Receptor Cascades	0.495	0.0323		DNM1L	Male	WT	EXH - SED		Male.WT.EXH - SED
AMPK_phospho_male_WT_exh_v_sed_adjp0.1.xls	Asparagine N-linked glycosylation	0.495	0.0323		PGM3	Male	WT	EXH - SED		Male.WT.EXH - SED
AMPK_phospho_male_WT_exh_v_sed_adjp0.1.xls	RHO GTPases activate IQGAPs	0.495	0.0323		CLIP1	Male	WT	EXH - SED		Male.WT.EXH - SED
AMPK_phospho_male_WT_exh_v_sed_adjp0.1.xls	Cristae formation	0.495	0.0323		ATP5MF	Male	WT	EXH - SED		Male.WT.EXH - SED
AMPK_phospho_male_WT_exh_v_sed_adjp0.1.xls	Signaling by CSF1 (M-CSF) in myeloid cells	0.495	0.0323		THOC5	Male	WT	EXH - SED		Male.WT.EXH - SED
AMPK_phospho_male_WT_exh_v_sed_adjp0.1.xls	HEY1 Signaling Pathway	0.494	0.0186		BMPR2,EGFR,GAB1	Male	WT	EXH - SED		Male.WT.EXH - SED
AMPK_phospho_male_WT_exh_v_sed_adjp0.1.xls	Neurovascular Coupling Signaling Pathway	0.491	0.0172	-1	KCNJ2,NOS1,NOS3,Ppp1r12b	Male	WT	EXH - SED	0.322849	Male.WT.EXH - SED	0.374095
AMPK_phospho_male_WT_exh_v_sed_adjp0.1.xls	EPH-Ephrin signaling	0.489	0.0213		ITSN1,KALRN	Male	WT	EXH - SED		Male.WT.EXH - SED
AMPK_phospho_male_WT_exh_v_sed_adjp0.1.xls	Eukaryotic Translation Termination	0.489	0.0213		RPS10,RPS6	Male	WT	EXH - SED		Male.WT.EXH - SED
AMPK_phospho_male_WT_exh_v_sed_adjp0.1.xls	Non-Small Cell Lung Cancer Signaling	0.489	0.0213		EGFR,MAP2K1	Male	WT	EXH - SED		Male.WT.EXH - SED
AMPK_phospho_male_WT_exh_v_sed_adjp0.1.xls	TNFR2 Signaling	0.483	0.0312		JUN	Male	WT	EXH - SED		Male.WT.EXH - SED
AMPK_phospho_male_WT_exh_v_sed_adjp0.1.xls	Eukaryotic Translation Elongation	0.483	0.0211		RPS10,RPS6	Male	WT	EXH - SED		Male.WT.EXH - SED
AMPK_phospho_male_WT_exh_v_sed_adjp0.1.xls	Phagosome Maturation	0.481	0.0183		DYNC1LI2,NOS1,VAMP3	Male	WT	EXH - SED		Male.WT.EXH - SED
AMPK_phospho_male_WT_exh_v_sed_adjp0.1.xls	NRF2-mediated Oxidative Stress Response	0.473	0.0169		ABCC4,DNAJC12,JUN,MAP2K1	Male	WT	EXH - SED		Male.WT.EXH - SED
AMPK_phospho_male_WT_exh_v_sed_adjp0.1.xls	Salvage Pathways of Pyrimidine Ribonucleotides	0.472	0.0206		AK1,MAP2K1	Male	WT	EXH - SED		Male.WT.EXH - SED
AMPK_phospho_male_WT_exh_v_sed_adjp0.1.xls	p53 Signaling	0.466	0.0204		JUN,PPP1R13B	Male	WT	EXH - SED		Male.WT.EXH - SED
AMPK_phospho_male_WT_exh_v_sed_adjp0.1.xls	Oxytocin in Spinal Neurons Signaling Pathway	0.452	0.0286		NOS1	Male	WT	EXH - SED		Male.WT.EXH - SED
AMPK_phospho_male_WT_exh_v_sed_adjp0.1.xls	GPVI-mediated activation cascade	0.452	0.0286		COL1A1	Male	WT	EXH - SED		Male.WT.EXH - SED
AMPK_phospho_male_WT_exh_v_sed_adjp0.1.xls	Transcriptional Regulation by NPAS4	0.452	0.0286		NR3C1	Male	WT	EXH - SED		Male.WT.EXH - SED
AMPK_phospho_male_WT_exh_v_sed_adjp0.1.xls	MIF-mediated Glucocorticoid Regulation	0.442	0.0278		NR3C1	Male	WT	EXH - SED		Male.WT.EXH - SED
AMPK_phospho_male_WT_exh_v_sed_adjp0.1.xls	Mitotic Prophase	0.438	0.0194		LMNA,TMPO	Male	WT	EXH - SED		Male.WT.EXH - SED
AMPK_phospho_male_WT_exh_v_sed_adjp0.1.xls	Response of EIF2AK4 (GCN2) to amino acid deficiency	0.438	0.0194		RPS10,RPS6	Male	WT	EXH - SED		Male.WT.EXH - SED
AMPK_phospho_male_WT_exh_v_sed_adjp0.1.xls	Mouse Embryonic Stem Cell Pluripotency	0.433	0.0192		BMPR2,MAP2K1	Male	WT	EXH - SED		Male.WT.EXH - SED
AMPK_phospho_male_WT_exh_v_sed_adjp0.1.xls	Erythropoietin Signaling Pathway	0.43	0.017		JUN,MAP2K1,NOS3	Male	WT	EXH - SED		Male.WT.EXH - SED
AMPK_phospho_male_WT_exh_v_sed_adjp0.1.xls	Docosahexaenoic Acid (DHA) Signaling	0.428	0.016	-1	AKT1S1,MAP2K1,PLCL2,RPTOR	Male	WT	EXH - SED	0.37325	Male.WT.EXH - SED	0.421124
AMPK_phospho_male_WT_exh_v_sed_adjp0.1.xls	IGF-1 Signaling	0.428	0.019		JUN,MAP2K1	Male	WT	EXH - SED		Male.WT.EXH - SED
AMPK_phospho_male_WT_exh_v_sed_adjp0.1.xls	Neutrophil Extracellular Trap Signaling Pathway	0.427	0.015	0	COL1A1,MAP2K1,PLCL2,TOMM34,VDAC1,VDAC3	Male	WT	EXH - SED	0.374111	Male.WT.EXH - SED	0.421124
AMPK_phospho_male_WT_exh_v_sed_adjp0.1.xls	Glutaminergic Receptor Signaling Pathway (Enhanced)	0.427	0.0154	-0.447	AKT1S1,NR3C1,PLCL2,RPTOR,VAMP3	Male	WT	EXH - SED	0.374111	Male.WT.EXH - SED	0.421124
AMPK_phospho_male_WT_exh_v_sed_adjp0.1.xls	Neutrophil degranulation	0.426	0.0147	0.378	LAMTOR1,SPTAN1,SRP14,STBD1,STK11IP,TOM1,UBR4	Male	WT	EXH - SED	0.374973	Male.WT.EXH - SED	0.421124
AMPK_phospho_male_WT_exh_v_sed_adjp0.1.xls	Cell Cycle Regulation by BTG Family Proteins	0.424	0.0263		PPP2R5A	Male	WT	EXH - SED		Male.WT.EXH - SED
AMPK_phospho_male_WT_exh_v_sed_adjp0.1.xls	Notch Signaling	0.424	0.0263		ADAM17	Male	WT	EXH - SED		Male.WT.EXH - SED
AMPK_phospho_male_WT_exh_v_sed_adjp0.1.xls	Protein Sorting Signaling Pathway	0.423	0.0169		SNX1,SNX2,SNX3	Male	WT	EXH - SED		Male.WT.EXH - SED
AMPK_phospho_male_WT_exh_v_sed_adjp0.1.xls	Selenoamino acid metabolism	0.418	0.0187		RPS10,RPS6	Male	WT	EXH - SED		Male.WT.EXH - SED
AMPK_phospho_male_WT_exh_v_sed_adjp0.1.xls	Paxillin Signaling	0.418	0.0187		Actn3,PARVA	Male	WT	EXH - SED		Male.WT.EXH - SED
AMPK_phospho_male_WT_exh_v_sed_adjp0.1.xls	PPAR Signaling	0.418	0.0187		JUN,MAP2K1	Male	WT	EXH - SED		Male.WT.EXH - SED
AMPK_phospho_male_WT_exh_v_sed_adjp0.1.xls	MAP kinase activation	0.415	0.0256		MAP2K1	Male	WT	EXH - SED		Male.WT.EXH - SED
AMPK_phospho_male_WT_exh_v_sed_adjp0.1.xls	Inhibition of Matrix Metalloproteases	0.415	0.0256		ADAM17	Male	WT	EXH - SED		Male.WT.EXH - SED
AMPK_phospho_male_WT_exh_v_sed_adjp0.1.xls	Signaling by FGFR3	0.407	0.025		GAB1	Male	WT	EXH - SED		Male.WT.EXH - SED
AMPK_phospho_male_WT_exh_v_sed_adjp0.1.xls	Pyrimidine Ribonucleotides Interconversion	0.407	0.025		AK1	Male	WT	EXH - SED		Male.WT.EXH - SED
AMPK_phospho_male_WT_exh_v_sed_adjp0.1.xls	Sperm Motility	0.406	0.0156		EGFR,MAP2K1,PLCL2,SLC12A2	Male	WT	EXH - SED		Male.WT.EXH - SED
AMPK_phospho_male_WT_exh_v_sed_adjp0.1.xls	Ion channel transport	0.404	0.0164		ATP2B1,CLCN1,TRPM7	Male	WT	EXH - SED		Male.WT.EXH - SED
AMPK_phospho_male_WT_exh_v_sed_adjp0.1.xls	Sleep REM Signaling Pathway	0.398	0.018		RPS6KA3,RPS6KA5	Male	WT	EXH - SED		Male.WT.EXH - SED
AMPK_phospho_male_WT_exh_v_sed_adjp0.1.xls	Signaling by FGFR4	0.398	0.0244		GAB1	Male	WT	EXH - SED		Male.WT.EXH - SED
AMPK_phospho_male_WT_exh_v_sed_adjp0.1.xls	RNA Polymerase III Transcription	0.398	0.0244		NFIA	Male	WT	EXH - SED		Male.WT.EXH - SED
AMPK_phospho_male_WT_exh_v_sed_adjp0.1.xls	RET signaling	0.398	0.0244		GAB1	Male	WT	EXH - SED		Male.WT.EXH - SED
AMPK_phospho_male_WT_exh_v_sed_adjp0.1.xls	IL-33 Signaling Pathway	0.397	0.0162		JUN,MAP2K1,NOS3	Male	WT	EXH - SED		Male.WT.EXH - SED
AMPK_phospho_male_WT_exh_v_sed_adjp0.1.xls	Acute Phase Response Signaling	0.397	0.0162		JUN,MAP2K1,NR3C1	Male	WT	EXH - SED		Male.WT.EXH - SED
AMPK_phospho_male_WT_exh_v_sed_adjp0.1.xls	Major pathway of rRNA processing in the nucleolus and cytosol	0.393	0.0161		NOP56,RPS10,RPS6	Male	WT	EXH - SED		Male.WT.EXH - SED
AMPK_phospho_male_WT_exh_v_sed_adjp0.1.xls	Formation of WDR5-containing histone-modifying complexes	0.39	0.0238		HCFC1	Male	WT	EXH - SED		Male.WT.EXH - SED
AMPK_phospho_male_WT_exh_v_sed_adjp0.1.xls	April Mediated Signaling	0.39	0.0238		JUN	Male	WT	EXH - SED		Male.WT.EXH - SED
AMPK_phospho_male_WT_exh_v_sed_adjp0.1.xls	Intrinsic Prothrombin Activation Pathway	0.39	0.0238		COL1A1	Male	WT	EXH - SED		Male.WT.EXH - SED
AMPK_phospho_male_WT_exh_v_sed_adjp0.1.xls	MicroRNA Biogenesis Signaling Pathway	0.39	0.016		EGFR,TUT4,YAP1	Male	WT	EXH - SED		Male.WT.EXH - SED
AMPK_phospho_male_WT_exh_v_sed_adjp0.1.xls	NOD1/2 Signaling Pathway	0.383	0.0159		JUN,MAP2K1,MAVS	Male	WT	EXH - SED		Male.WT.EXH - SED
AMPK_phospho_male_WT_exh_v_sed_adjp0.1.xls	Smooth Muscle Contraction	0.382	0.0233		MYLK	Male	WT	EXH - SED		Male.WT.EXH - SED
AMPK_phospho_male_WT_exh_v_sed_adjp0.1.xls	Aggrephagy	0.382	0.0233		DYNC1LI2	Male	WT	EXH - SED		Male.WT.EXH - SED
AMPK_phospho_male_WT_exh_v_sed_adjp0.1.xls	B Cell Activating Factor Signaling	0.382	0.0233		JUN	Male	WT	EXH - SED		Male.WT.EXH - SED
AMPK_phospho_male_WT_exh_v_sed_adjp0.1.xls	Oncostatin M Signaling	0.382	0.0233		MAP2K1	Male	WT	EXH - SED		Male.WT.EXH - SED
AMPK_phospho_male_WT_exh_v_sed_adjp0.1.xls	Sleep NREM Signaling Pathway	0.38	0.0174		EGFR,MAP2K1	Male	WT	EXH - SED		Male.WT.EXH - SED
AMPK_phospho_male_WT_exh_v_sed_adjp0.1.xls	GNRH Signaling	0.376	0.0157		EGFR,JUN,MAP2K1	Male	WT	EXH - SED		Male.WT.EXH - SED
AMPK_phospho_male_WT_exh_v_sed_adjp0.1.xls	Signaling by ROBO receptors	0.376	0.0172		CLASP1,CLASP2	Male	WT	EXH - SED		Male.WT.EXH - SED
AMPK_phospho_male_WT_exh_v_sed_adjp0.1.xls	PI3K Cascade	0.375	0.0227		GAB1	Male	WT	EXH - SED		Male.WT.EXH - SED
AMPK_phospho_male_WT_exh_v_sed_adjp0.1.xls	TP53 Regulates Transcription of Cell Death Genes	0.375	0.0227		PPP1R13B	Male	WT	EXH - SED		Male.WT.EXH - SED
AMPK_phospho_male_WT_exh_v_sed_adjp0.1.xls	Collagen chain trimerization	0.375	0.0227		COL1A1	Male	WT	EXH - SED		Male.WT.EXH - SED
AMPK_phospho_male_WT_exh_v_sed_adjp0.1.xls	MIF Regulation of Innate Immunity	0.375	0.0227		JUN	Male	WT	EXH - SED		Male.WT.EXH - SED
AMPK_phospho_male_WT_exh_v_sed_adjp0.1.xls	BER (Base Excision Repair) Pathway	0.375	0.0227		MAP2K1	Male	WT	EXH - SED		Male.WT.EXH - SED
AMPK_phospho_male_WT_exh_v_sed_adjp0.1.xls	PAK Signaling	0.371	0.0171		MAP2K1,MYLK	Male	WT	EXH - SED		Male.WT.EXH - SED
AMPK_phospho_male_WT_exh_v_sed_adjp0.1.xls	Coronavirus Replication Pathway	0.368	0.0222		BAG3	Male	WT	EXH - SED		Male.WT.EXH - SED
AMPK_phospho_male_WT_exh_v_sed_adjp0.1.xls	Fc Epsilon RI Signaling	0.367	0.0169		GAB1,MAP2K1	Male	WT	EXH - SED		Male.WT.EXH - SED
AMPK_phospho_male_WT_exh_v_sed_adjp0.1.xls	Hepatic Fibrosis / Hepatic Stellate Cell Activation	0.366	0.0155		COL1A1,EGFR,MYO18B	Male	WT	EXH - SED		Male.WT.EXH - SED
AMPK_phospho_male_WT_exh_v_sed_adjp0.1.xls	Xenobiotic Metabolism CAR Signaling Pathway	0.366	0.0155		EGFR,MAP2K1,PPP2R5A	Male	WT	EXH - SED		Male.WT.EXH - SED
AMPK_phospho_male_WT_exh_v_sed_adjp0.1.xls	Role of RIG1-like Receptors in Antiviral Innate Immunity	0.361	0.0217		MAVS	Male	WT	EXH - SED		Male.WT.EXH - SED
AMPK_phospho_male_WT_exh_v_sed_adjp0.1.xls	RAR Activation	0.359	0.014	0	ADAM17,BMPR2,COL1A1,JUN,MAP2K1,RPS6KA5	Male	WT	EXH - SED	0.437522	Male.WT.EXH - SED	0.48762
AMPK_phospho_male_WT_exh_v_sed_adjp0.1.xls	Nitric Oxide Signaling in the Cardiovascular System	0.359	0.0167		MAP2K1,NOS3	Male	WT	EXH - SED		Male.WT.EXH - SED
AMPK_phospho_male_WT_exh_v_sed_adjp0.1.xls	Renin-Angiotensin Signaling	0.354	0.0165		JUN,MAP2K1	Male	WT	EXH - SED		Male.WT.EXH - SED
AMPK_phospho_male_WT_exh_v_sed_adjp0.1.xls	Heme signaling	0.354	0.0213		CRTC3	Male	WT	EXH - SED		Male.WT.EXH - SED
AMPK_phospho_male_WT_exh_v_sed_adjp0.1.xls	Sensory perception of taste	0.354	0.0213		KCNJ2	Male	WT	EXH - SED		Male.WT.EXH - SED
AMPK_phospho_male_WT_exh_v_sed_adjp0.1.xls	iNOS Signaling	0.354	0.0213		JUN	Male	WT	EXH - SED		Male.WT.EXH - SED
AMPK_phospho_male_WT_exh_v_sed_adjp0.1.xls	Pulmonary Healing Signaling Pathway	0.35	0.0151		BMPR2,EGFR,YAP1	Male	WT	EXH - SED		Male.WT.EXH - SED
AMPK_phospho_male_WT_exh_v_sed_adjp0.1.xls	XBP1(S) activates chaperone genes	0.347	0.0208		LMNA	Male	WT	EXH - SED		Male.WT.EXH - SED
AMPK_phospho_male_WT_exh_v_sed_adjp0.1.xls	Meiotic recombination	0.347	0.0208		NBN	Male	WT	EXH - SED		Male.WT.EXH - SED
AMPK_phospho_male_WT_exh_v_sed_adjp0.1.xls	nNOS Signaling in Skeletal Muscle Cells	0.347	0.0208		NOS1	Male	WT	EXH - SED		Male.WT.EXH - SED
AMPK_phospho_male_WT_exh_v_sed_adjp0.1.xls	Apelin Muscle Signaling Pathway	0.347	0.0208		NOS3	Male	WT	EXH - SED		Male.WT.EXH - SED
AMPK_phospho_male_WT_exh_v_sed_adjp0.1.xls	IL-15 Production	0.346	0.0163		EGFR,MAP2K1	Male	WT	EXH - SED		Male.WT.EXH - SED
AMPK_phospho_male_WT_exh_v_sed_adjp0.1.xls	ID1 Signaling Pathway	0.343	0.0149		BMPR2,CHRNB1,EGFR	Male	WT	EXH - SED		Male.WT.EXH - SED
AMPK_phospho_male_WT_exh_v_sed_adjp0.1.xls	Ephrin Receptor Signaling	0.34	0.0149		ITSN1,KALRN,MAP2K1	Male	WT	EXH - SED		Male.WT.EXH - SED
AMPK_phospho_male_WT_exh_v_sed_adjp0.1.xls	Transcriptional activity of SMAD2/SMAD3:SMAD4 heterotrimer	0.34	0.0204		TRIM33	Male	WT	EXH - SED		Male.WT.EXH - SED
AMPK_phospho_male_WT_exh_v_sed_adjp0.1.xls	Nonhomologous End-Joining (NHEJ)	0.34	0.0204		NBN	Male	WT	EXH - SED		Male.WT.EXH - SED
AMPK_phospho_male_WT_exh_v_sed_adjp0.1.xls	Glioma Signaling	0.338	0.016		EGFR,MAP2K1	Male	WT	EXH - SED		Male.WT.EXH - SED
AMPK_phospho_male_WT_exh_v_sed_adjp0.1.xls	Pancreatic Adenocarcinoma Signaling	0.335	0.0159		EGFR,MAP2K1	Male	WT	EXH - SED		Male.WT.EXH - SED
AMPK_phospho_male_WT_exh_v_sed_adjp0.1.xls	Cilium Assembly	0.334	0.0147		CLASP1,EXOC4,KIFAP3	Male	WT	EXH - SED		Male.WT.EXH - SED
AMPK_phospho_male_WT_exh_v_sed_adjp0.1.xls	Signaling by FGFR1	0.334	0.02		GAB1	Male	WT	EXH - SED		Male.WT.EXH - SED
AMPK_phospho_male_WT_exh_v_sed_adjp0.1.xls	RNA Polymerase I Transcription	0.334	0.02		RRN3	Male	WT	EXH - SED		Male.WT.EXH - SED
AMPK_phospho_male_WT_exh_v_sed_adjp0.1.xls	Signaling by NOTCH3	0.334	0.02		EGFR	Male	WT	EXH - SED		Male.WT.EXH - SED
AMPK_phospho_male_WT_exh_v_sed_adjp0.1.xls	Melanoma Signaling	0.334	0.02		MAP2K1	Male	WT	EXH - SED		Male.WT.EXH - SED
AMPK_phospho_male_WT_exh_v_sed_adjp0.1.xls	Assembly of RNA Polymerase II Complex	0.334	0.02		TAF6	Male	WT	EXH - SED		Male.WT.EXH - SED
AMPK_phospho_male_WT_exh_v_sed_adjp0.1.xls	FAT10 Cancer Signaling Pathway	0.334	0.02		BMPR2	Male	WT	EXH - SED		Male.WT.EXH - SED
AMPK_phospho_male_WT_exh_v_sed_adjp0.1.xls	ROBO SLIT Signaling Pathway	0.331	0.0157		CTNND1,JUN	Male	WT	EXH - SED		Male.WT.EXH - SED
AMPK_phospho_male_WT_exh_v_sed_adjp0.1.xls	Huntington's Disease Signaling	0.331	0.0141		DNM1L,EGFR,JUN,VAMP3	Male	WT	EXH - SED		Male.WT.EXH - SED
AMPK_phospho_male_WT_exh_v_sed_adjp0.1.xls	TNFR1 Signaling	0.328	0.0196		JUN	Male	WT	EXH - SED		Male.WT.EXH - SED
AMPK_phospho_male_WT_exh_v_sed_adjp0.1.xls	Clathrin-mediated Endocytosis Signaling	0.323	0.0144		CTTN,DNM1L,FGF13	Male	WT	EXH - SED		Male.WT.EXH - SED
AMPK_phospho_male_WT_exh_v_sed_adjp0.1.xls	S100 Family Signaling Pathway	0.314	0.013	0	AHNAK,EGFR,GPRC5B,JUN,MAP2K1,NPY1R,NR3C1,PLCL2,S100A13,UTS2R	Male	WT	EXH - SED	0.485289	Male.WT.EXH - SED	0.536758
AMPK_phospho_male_WT_exh_v_sed_adjp0.1.xls	Activin Inhibin Signaling Pathway	0.314	0.0142		COL1A1,JUN,MAP2K1	Male	WT	EXH - SED		Male.WT.EXH - SED
AMPK_phospho_male_WT_exh_v_sed_adjp0.1.xls	Response to elevated platelet cytosolic Ca2+	0.312	0.0152		ABCC4,TTN	Male	WT	EXH - SED		Male.WT.EXH - SED
AMPK_phospho_male_WT_exh_v_sed_adjp0.1.xls	Gα12/13 Signaling	0.309	0.015		JUN,MAP2K1	Male	WT	EXH - SED		Male.WT.EXH - SED
AMPK_phospho_male_WT_exh_v_sed_adjp0.1.xls	Class I MHC mediated antigen processing and presentation	0.305	0.0133	0.447	LMO7,RNF123,UBR4,VAMP3,ZNRF2	Male	WT	EXH - SED	0.49545	Male.WT.EXH - SED	0.543878
AMPK_phospho_male_WT_exh_v_sed_adjp0.1.xls	Intrinsic Pathway for Apoptosis	0.305	0.0182		PPP1R13B	Male	WT	EXH - SED		Male.WT.EXH - SED
AMPK_phospho_male_WT_exh_v_sed_adjp0.1.xls	Meiotic synapsis	0.305	0.0182		LMNA	Male	WT	EXH - SED		Male.WT.EXH - SED
AMPK_phospho_male_WT_exh_v_sed_adjp0.1.xls	The citric acid (TCA) cycle and respiratory electron transport	0.305	0.0182		VDAC1	Male	WT	EXH - SED		Male.WT.EXH - SED
AMPK_phospho_male_WT_exh_v_sed_adjp0.1.xls	SNARE Signaling Pathway	0.299	0.0147		MYO18B,VAMP3	Male	WT	EXH - SED		Male.WT.EXH - SED
AMPK_phospho_male_WT_exh_v_sed_adjp0.1.xls	Role of PKR in Interferon Induction and Antiviral Response	0.299	0.0147		JUN,MAVS	Male	WT	EXH - SED		Male.WT.EXH - SED
AMPK_phospho_male_WT_exh_v_sed_adjp0.1.xls	Th2 Pathway	0.295	0.0146		BMPR2,JUN	Male	WT	EXH - SED		Male.WT.EXH - SED
AMPK_phospho_male_WT_exh_v_sed_adjp0.1.xls	Neurexins and neuroligins	0.294	0.0175		EPB41	Male	WT	EXH - SED		Male.WT.EXH - SED
AMPK_phospho_male_WT_exh_v_sed_adjp0.1.xls	TNF signaling	0.294	0.0175		ADAM17	Male	WT	EXH - SED		Male.WT.EXH - SED
AMPK_phospho_male_WT_exh_v_sed_adjp0.1.xls	Role of IL-17A in Arthritis	0.294	0.0175		MAP2K1	Male	WT	EXH - SED		Male.WT.EXH - SED
AMPK_phospho_male_WT_exh_v_sed_adjp0.1.xls	Reelin Signaling in Neurons	0.292	0.0145		AFDN,MAP2K1	Male	WT	EXH - SED		Male.WT.EXH - SED
AMPK_phospho_male_WT_exh_v_sed_adjp0.1.xls	Hereditary Breast Cancer Signaling	0.292	0.0145		FGF13,NBN	Male	WT	EXH - SED		Male.WT.EXH - SED
AMPK_phospho_male_WT_exh_v_sed_adjp0.1.xls	Calcium Signaling	0.29	0.0136		ATP2B1,CHRNB1,MYO18B	Male	WT	EXH - SED		Male.WT.EXH - SED
AMPK_phospho_male_WT_exh_v_sed_adjp0.1.xls	Cancer Drug Resistance by Drug Efflux	0.289	0.0172		MAP2K1	Male	WT	EXH - SED		Male.WT.EXH - SED
AMPK_phospho_male_WT_exh_v_sed_adjp0.1.xls	DNA Double Strand Break Response	0.284	0.0169		NBN	Male	WT	EXH - SED		Male.WT.EXH - SED
AMPK_phospho_male_WT_exh_v_sed_adjp0.1.xls	Hepatic Cholestasis	0.282	0.0135		JUN,MAP2K1,TJP2	Male	WT	EXH - SED		Male.WT.EXH - SED
AMPK_phospho_male_WT_exh_v_sed_adjp0.1.xls	GABA receptor activation	0.279	0.0167		KCNJ2	Male	WT	EXH - SED		Male.WT.EXH - SED
AMPK_phospho_male_WT_exh_v_sed_adjp0.1.xls	Endometrial Cancer Signaling	0.279	0.0167		MAP2K1	Male	WT	EXH - SED		Male.WT.EXH - SED
AMPK_phospho_male_WT_exh_v_sed_adjp0.1.xls	PCP (Planar Cell Polarity) Pathway	0.279	0.0167		JUN	Male	WT	EXH - SED		Male.WT.EXH - SED
AMPK_phospho_male_WT_exh_v_sed_adjp0.1.xls	Role of Osteoclasts in Rheumatoid Arthritis Signaling Pathway	0.276	0.013		ADAM17,COL1A1,JUN,MAP2K1	Male	WT	EXH - SED		Male.WT.EXH - SED
AMPK_phospho_male_WT_exh_v_sed_adjp0.1.xls	IL-12 Signaling and Production in Macrophages	0.27	0.0132		COL1A1,JUN,MAP2K1	Male	WT	EXH - SED		Male.WT.EXH - SED
AMPK_phospho_male_WT_exh_v_sed_adjp0.1.xls	Role of JAK2 in Hormone-like Cytokine Signaling	0.269	0.0161		SH2B1	Male	WT	EXH - SED		Male.WT.EXH - SED
AMPK_phospho_male_WT_exh_v_sed_adjp0.1.xls	Mitochondrial protein import	0.26	0.0156		VDAC1	Male	WT	EXH - SED		Male.WT.EXH - SED
AMPK_phospho_male_WT_exh_v_sed_adjp0.1.xls	Hedgehog ligand biogenesis	0.256	0.0154		ADAM17	Male	WT	EXH - SED		Male.WT.EXH - SED
AMPK_phospho_male_WT_exh_v_sed_adjp0.1.xls	PXR/RXR Activation	0.256	0.0154		NR3C1	Male	WT	EXH - SED		Male.WT.EXH - SED
AMPK_phospho_male_WT_exh_v_sed_adjp0.1.xls	Induction of Apoptosis by HIV1	0.256	0.0154		DFFA	Male	WT	EXH - SED		Male.WT.EXH - SED
AMPK_phospho_male_WT_exh_v_sed_adjp0.1.xls	Pyridoxal 5'-phosphate Salvage Pathway	0.256	0.0154		MAP2K1	Male	WT	EXH - SED		Male.WT.EXH - SED
AMPK_phospho_male_WT_exh_v_sed_adjp0.1.xls	Semaphorin Neuronal Repulsive Signaling Pathway	0.255	0.0133		MAP2K1,Ppp1r12b	Male	WT	EXH - SED		Male.WT.EXH - SED
AMPK_phospho_male_WT_exh_v_sed_adjp0.1.xls	Role of PI3K/AKT Signaling in the Pathogenesis of Influenza	0.251	0.0152		MAP2K1	Male	WT	EXH - SED		Male.WT.EXH - SED
AMPK_phospho_male_WT_exh_v_sed_adjp0.1.xls	WNT/Ca+ pathway	0.251	0.0152		PLCL2	Male	WT	EXH - SED		Male.WT.EXH - SED
AMPK_phospho_male_WT_exh_v_sed_adjp0.1.xls	Collagen biosynthesis and modifying enzymes	0.247	0.0149		COL1A1	Male	WT	EXH - SED		Male.WT.EXH - SED
AMPK_phospho_male_WT_exh_v_sed_adjp0.1.xls	IL-17A Signaling in Airway Cells	0.247	0.0149		MAP2K1	Male	WT	EXH - SED		Male.WT.EXH - SED
AMPK_phospho_male_WT_exh_v_sed_adjp0.1.xls	Orexin Signaling Pathway	0.247	0.0126		AKT1S1,PLCL2,RPTOR	Male	WT	EXH - SED		Male.WT.EXH - SED
AMPK_phospho_male_WT_exh_v_sed_adjp0.1.xls	Factors Promoting Cardiogenesis in Vertebrates	0.247	0.0131		BMPR2,PLCL2	Male	WT	EXH - SED		Male.WT.EXH - SED
AMPK_phospho_male_WT_exh_v_sed_adjp0.1.xls	Phospholipases	0.239	0.0145		PLCL2	Male	WT	EXH - SED		Male.WT.EXH - SED
AMPK_phospho_male_WT_exh_v_sed_adjp0.1.xls	eNOS Signaling	0.239	0.0128		CHRNB1,NOS3	Male	WT	EXH - SED		Male.WT.EXH - SED
AMPK_phospho_male_WT_exh_v_sed_adjp0.1.xls	GM-CSF Signaling	0.235	0.0143		MAP2K1	Male	WT	EXH - SED		Male.WT.EXH - SED
AMPK_phospho_male_WT_exh_v_sed_adjp0.1.xls	Ovarian Cancer Signaling	0.234	0.0127		EGFR,MAP2K1	Male	WT	EXH - SED		Male.WT.EXH - SED
AMPK_phospho_male_WT_exh_v_sed_adjp0.1.xls	Regulation of RUNX2 expression and activity	0.224	0.0137		NR3C1	Male	WT	EXH - SED		Male.WT.EXH - SED
AMPK_phospho_male_WT_exh_v_sed_adjp0.1.xls	GPCR-Mediated Integration of Enteroendocrine Signaling Exemplified by an L Cell	0.217	0.0133		PLCL2	Male	WT	EXH - SED		Male.WT.EXH - SED
AMPK_phospho_male_WT_exh_v_sed_adjp0.1.xls	Plasma lipoprotein assembly, remodeling, and clearance	0.213	0.0132		ZDHHC8	Male	WT	EXH - SED		Male.WT.EXH - SED
AMPK_phospho_male_WT_exh_v_sed_adjp0.1.xls	Pre-NOTCH Expression and Processing	0.213	0.0132		JUN	Male	WT	EXH - SED		Male.WT.EXH - SED
AMPK_phospho_male_WT_exh_v_sed_adjp0.1.xls	Angiopoietin Signaling	0.213	0.0132		NOS3	Male	WT	EXH - SED		Male.WT.EXH - SED
AMPK_phospho_male_WT_exh_v_sed_adjp0.1.xls	Signaling by NOTCH1	0.207	0.0128		ADAM17	Male	WT	EXH - SED		Male.WT.EXH - SED
AMPK_phospho_male_WT_exh_v_sed_adjp0.1.xls	Costimulation by the CD28 family	0.207	0.0128		PPP2R5A	Male	WT	EXH - SED		Male.WT.EXH - SED
AMPK_phospho_male_WT_exh_v_sed_adjp0.1.xls	Toll-like Receptor Signaling	0.207	0.0128		JUN	Male	WT	EXH - SED		Male.WT.EXH - SED
AMPK_phospho_male_WT_exh_v_sed_adjp0.1.xls	IL-7 Signaling Pathway	0.207	0.0128		JUN	Male	WT	EXH - SED		Male.WT.EXH - SED
AMPK_phospho_male_WT_exh_v_sed_adjp0.1.xls	DDX58/IFIH1-mediated induction of interferon-alpha/beta	0.203	0.0127		MAVS	Male	WT	EXH - SED		Male.WT.EXH - SED
AMPK_phospho_male_WT_exh_v_sed_adjp0.1.xls	Role of JAK family kinases in IL-6-type Cytokine Signaling	0.203	0.0127		ADAM17	Male	WT	EXH - SED		Male.WT.EXH - SED
AMPK_phospho_male_WT_exh_v_sed_adjp0.1.xls	Glycosaminoglycan metabolism	0.2	0.0125		SLC9A1	Male	WT	EXH - SED		Male.WT.EXH - SED
AMPK_phospho_male_WT_exh_v_sed_adjp0.1.xls	Glucose metabolism	0.2	0.0125		PFKM	Male	WT	EXH - SED		Male.WT.EXH - SED
AMPK_phospho_male_WT_exh_v_sed_adjp0.1.xls	Role of BRCA1 in DNA Damage Response	0.2	0.0125		NBN	Male	WT	EXH - SED		Male.WT.EXH - SED
AMPK_phospho_male_WT_exh_v_sed_adjp0.1.xls	Oxytocin in Brain Signaling Pathway	0	0.0101		EGFR,MAP2K1	Male	WT	EXH - SED		Male.WT.EXH - SED
AMPK_phospho_male_WT_exh_v_sed_adjp0.1.xls	IL-13 Signaling Pathway	0	0.00862		JUN	Male	WT	EXH - SED		Male.WT.EXH - SED
AMPK_phospho_male_WT_exh_v_sed_adjp0.1.xls	Pathogen Induced Cytokine Storm Signaling Pathway	0	0.00539		COL1A1,JUN	Male	WT	EXH - SED		Male.WT.EXH - SED
AMPK_phospho_male_WT_exh_v_sed_adjp0.1.xls	Role of Osteoblasts in Rheumatoid Arthritis Signaling Pathway	0	0.0082		BMPR2,COL1A1	Male	WT	EXH - SED		Male.WT.EXH - SED
AMPK_phospho_male_WT_exh_v_sed_adjp0.1.xls	Glucocorticoid Receptor Signaling	0	0.012		EGFR,JUN,MAP2K1,NOS3,NR3C1,RPS6KA5,TAF6	Male	WT	EXH - SED		Male.WT.EXH - SED
AMPK_phospho_male_WT_exh_v_sed_adjp0.1.xls	Natural Killer Cell Signaling	0	0.0101		COL1A1,MAP2K1	Male	WT	EXH - SED		Male.WT.EXH - SED
AMPK_phospho_male_WT_exh_v_sed_adjp0.1.xls	IL-10 Signaling	0	0.00649		JUN	Male	WT	EXH - SED		Male.WT.EXH - SED
AMPK_phospho_male_WT_exh_v_sed_adjp0.1.xls	Axonal Guidance Signaling	0	0.0098		ADAM17,ITSN1,KALRN,MAP2K1,PLCL2	Male	WT	EXH - SED		Male.WT.EXH - SED
AMPK_phospho_male_WT_exh_v_sed_adjp0.1.xls	Amyotrophic Lateral Sclerosis Signaling	0	0.00862		NOS1	Male	WT	EXH - SED		Male.WT.EXH - SED
AMPK_phospho_male_WT_exh_v_sed_adjp0.1.xls	Chaperone Mediated Autophagy Signaling Pathway	0	0.00157		NOS3	Male	WT	EXH - SED		Male.WT.EXH - SED
AMPK_phospho_male_WT_exh_v_sed_adjp0.1.xls	WNK Renal Signaling Pathway	0	0.00943		RPS6KA5	Male	WT	EXH - SED		Male.WT.EXH - SED
AMPK_phospho_male_WT_exh_v_sed_adjp0.1.xls	Adrenergic Receptor Signaling Pathway (Enhanced)	0	0.005		PLCL2	Male	WT	EXH - SED		Male.WT.EXH - SED
AMPK_phospho_male_WT_exh_v_sed_adjp0.1.xls	GABAergic Receptor Signaling Pathway (Enhanced)	0	0.00719		SLC12A2	Male	WT	EXH - SED		Male.WT.EXH - SED
AMPK_phospho_male_WT_exh_v_sed_adjp0.1.xls	Cachexia Signaling Pathway	0	0.00815		BMPR2,EIF2B4,NR3C1	Male	WT	EXH - SED		Male.WT.EXH - SED
AMPK_phospho_male_WT_exh_v_sed_adjp0.1.xls	NFKBIE Signaling Pathway	0	0.00223		PPP6R2	Male	WT	EXH - SED		Male.WT.EXH - SED
AMPK_phospho_male_WT_exh_v_sed_adjp0.1.xls	LPS/IL-1 Mediated Inhibition of RXR Function	0	0.00778		ABCC4,JUN	Male	WT	EXH - SED		Male.WT.EXH - SED
AMPK_phospho_male_WT_exh_v_sed_adjp0.1.xls	G alpha (i) signalling events	0	0.00388		NPY1R	Male	WT	EXH - SED		Male.WT.EXH - SED
AMPK_phospho_male_WT_exh_v_sed_adjp0.1.xls	Potassium Channels	0	0.00971		KCNJ2	Male	WT	EXH - SED		Male.WT.EXH - SED
AMPK_phospho_male_WT_exh_v_sed_adjp0.1.xls	Extracellular matrix organization	0	0.00943		COL1A1	Male	WT	EXH - SED		Male.WT.EXH - SED
AMPK_phospho_male_WT_exh_v_sed_adjp0.1.xls	Glycerophospholipid biosynthesis	0	0.0101		PTDSS2	Male	WT	EXH - SED		Male.WT.EXH - SED
AMPK_phospho_male_WT_exh_v_sed_adjp0.1.xls	Electron transport, ATP synthesis, and heat production by uncoupling proteins	0	0.00781		ATP5MF	Male	WT	EXH - SED		Male.WT.EXH - SED
AMPK_phospho_male_WT_exh_v_sed_adjp0.1.xls	Degradation of beta-catenin by the destruction complex	0	0.0109		PPP2R5A	Male	WT	EXH - SED		Male.WT.EXH - SED
AMPK_phospho_male_WT_exh_v_sed_adjp0.1.xls	Immunoregulatory interactions between a Lymphoid and a non-Lymphoid cell	0	0.0099		CD34,COL1A1	Male	WT	EXH - SED		Male.WT.EXH - SED
AMPK_phospho_male_WT_exh_v_sed_adjp0.1.xls	TCF dependent signaling in response to WNT	0	0.0101		CHD8,PPP2R5A	Male	WT	EXH - SED		Male.WT.EXH - SED
AMPK_phospho_male_WT_exh_v_sed_adjp0.1.xls	Cell surface interactions at the vascular wall	0	0.00474		COL1A1	Male	WT	EXH - SED		Male.WT.EXH - SED
AMPK_phospho_male_WT_exh_v_sed_adjp0.1.xls	Generic Transcription Pathway	0	0.00467		NR3C1,TRIM28	Male	WT	EXH - SED		Male.WT.EXH - SED
AMPK_phospho_male_WT_exh_v_sed_adjp0.1.xls	Integrin cell surface interactions	0	0.0118		COL1A1	Male	WT	EXH - SED		Male.WT.EXH - SED
AMPK_phospho_male_WT_exh_v_sed_adjp0.1.xls	Binding and Uptake of Ligands by Scavenger Receptors	0	0.00893		COL1A1	Male	WT	EXH - SED		Male.WT.EXH - SED
AMPK_phospho_male_WT_exh_v_sed_adjp0.1.xls	Fc epsilon receptor (FCERI) signaling	0	0.00485		JUN	Male	WT	EXH - SED		Male.WT.EXH - SED
AMPK_phospho_male_WT_exh_v_sed_adjp0.1.xls	Class A/1 (Rhodopsin-like receptors)	0	0.00631		NPY1R,UTS2R	Male	WT	EXH - SED		Male.WT.EXH - SED
AMPK_phospho_male_WT_exh_v_sed_adjp0.1.xls	Regulation of Insulin-like Growth Factor (IGF) transport and uptake by IGFBPs	0	0.00806		EVA1A	Male	WT	EXH - SED		Male.WT.EXH - SED
AMPK_phospho_male_WT_exh_v_sed_adjp0.1.xls	ABC-family proteins mediated transport	0	0.0099		ABCC4	Male	WT	EXH - SED		Male.WT.EXH - SED
AMPK_phospho_male_WT_exh_v_sed_adjp0.1.xls	Beta-catenin independent WNT signaling	0	0.0098		SCRIB	Male	WT	EXH - SED		Male.WT.EXH - SED
AMPK_phospho_male_WT_exh_v_sed_adjp0.1.xls	Protein folding	0	0.0102		NOP56	Male	WT	EXH - SED		Male.WT.EXH - SED
AMPK_phospho_male_WT_exh_v_sed_adjp0.1.xls	G alpha (q) signalling events	0	0.0115		KALRN,UTS2R	Male	WT	EXH - SED		Male.WT.EXH - SED
AMPK_phospho_male_WT_exh_v_sed_adjp0.1.xls	Activation of NMDA receptors and postsynaptic events	0	0.0119		RPS6KA3	Male	WT	EXH - SED		Male.WT.EXH - SED
AMPK_phospho_male_WT_exh_v_sed_adjp0.1.xls	Interleukin-1 family signaling	0	0.00775		MAP2K1	Male	WT	EXH - SED		Male.WT.EXH - SED
AMPK_phospho_male_WT_exh_v_sed_adjp0.1.xls	Mitotic G2-G2/M phases	0	0.0101		CLASP1,LCMT1	Male	WT	EXH - SED		Male.WT.EXH - SED
AMPK_phospho_male_WT_exh_v_sed_adjp0.1.xls	Regulation of mitotic cell cycle	0	0.0114		PTTG1	Male	WT	EXH - SED		Male.WT.EXH - SED
AMPK_phospho_male_WT_exh_v_sed_adjp0.1.xls	Activation of anterior HOX genes in hindbrain during early embryogenesis	0	0.0123		JUN	Male	WT	EXH - SED		Male.WT.EXH - SED
AMPK_phospho_male_WT_exh_v_sed_adjp0.1.xls	C-type lectin receptors (CLRs)	0	0.0069		RPS6KA5	Male	WT	EXH - SED		Male.WT.EXH - SED
AMPK_phospho_male_WT_exh_v_sed_adjp0.1.xls	HDR through Homologous Recombination (HRR) or Single Strand Annealing (SSA)	0	0.00893		NBN	Male	WT	EXH - SED		Male.WT.EXH - SED
AMPK_phospho_male_WT_exh_v_sed_adjp0.1.xls	Nucleotide Excision Repair	0	0.0103		USP45	Male	WT	EXH - SED		Male.WT.EXH - SED
AMPK_phospho_male_WT_exh_v_sed_adjp0.1.xls	Keratinization	0	0.00467		PPL	Male	WT	EXH - SED		Male.WT.EXH - SED
AMPK_phospho_male_WT_exh_v_sed_adjp0.1.xls	Transcriptional regulation by RUNX1	0	0.00658		YAP1	Male	WT	EXH - SED		Male.WT.EXH - SED
AMPK_phospho_male_WT_exh_v_sed_adjp0.1.xls	Transcriptional regulation by RUNX3	0	0.0104		YAP1	Male	WT	EXH - SED		Male.WT.EXH - SED
AMPK_phospho_male_WT_exh_v_sed_adjp0.1.xls	ESR-mediated signaling	0	0.00847		JUN	Male	WT	EXH - SED		Male.WT.EXH - SED
AMPK_phospho_male_WT_exh_v_sed_adjp0.1.xls	Neddylation	0	0.00407		LMO7	Male	WT	EXH - SED		Male.WT.EXH - SED
AMPK_phospho_male_WT_exh_v_sed_adjp0.1.xls	Post-translational protein phosphorylation	0	0.00935		EVA1A	Male	WT	EXH - SED		Male.WT.EXH - SED
AMPK_phospho_male_WT_exh_v_sed_adjp0.1.xls	BBSome Signaling Pathway	0	0.00818	-1	DNM1L,GPRC5B,NPY1R,UTS2R	Male	WT	EXH - SED	1	Male.WT.EXH - SED	1
AMPK_phospho_male_WT_exh_v_sed_adjp0.1.xls	Cohesin Chromatin Regulation Pathway	0	0.0081		PPP2R5A,PTTG1	Male	WT	EXH - SED		Male.WT.EXH - SED
AMPK_phospho_male_WT_exh_v_sed_adjp0.1.xls	Hematoma Resolution Signaling Pathway	0	0.00775		JUN,NOS1	Male	WT	EXH - SED		Male.WT.EXH - SED
AMPK_phospho_male_WT_exh_v_sed_adjp0.1.xls	Fcγ Receptor-mediated Phagocytosis in Macrophages and Monocytes	0	0.0106		VAMP3	Male	WT	EXH - SED		Male.WT.EXH - SED
AMPK_phospho_male_WT_exh_v_sed_adjp0.1.xls	Role of Pattern Recognition Receptors in Recognition of Bacteria and Viruses	0	0.00641		MAVS	Male	WT	EXH - SED		Male.WT.EXH - SED
AMPK_phospho_male_WT_exh_v_sed_adjp0.1.xls	Role of NFAT in Regulation of the Immune Response	0	0.00193		JUN,MAP2K1	Male	WT	EXH - SED		Male.WT.EXH - SED
AMPK_phospho_male_WT_exh_v_sed_adjp0.1.xls	CCR5 Signaling in Macrophages	0	0.002		JUN	Male	WT	EXH - SED		Male.WT.EXH - SED
AMPK_phospho_male_WT_exh_v_sed_adjp0.1.xls	Cytotoxic T Lymphocyte-mediated Apoptosis of Target Cells	0	0.00235		DFFA	Male	WT	EXH - SED		Male.WT.EXH - SED
AMPK_phospho_male_WT_exh_v_sed_adjp0.1.xls	IL-17 Signaling	0	0.00535		JUN	Male	WT	EXH - SED		Male.WT.EXH - SED
AMPK_phospho_male_WT_exh_v_sed_adjp0.1.xls	Airway Pathology in Chronic Obstructive Pulmonary Disease	0	0.00847		FGF13	Male	WT	EXH - SED		Male.WT.EXH - SED
AMPK_phospho_male_WT_exh_v_sed_adjp0.1.xls	fMLP Signaling in Neutrophils	0	0.00763		MAP2K1	Male	WT	EXH - SED		Male.WT.EXH - SED
AMPK_phospho_male_WT_exh_v_sed_adjp0.1.xls	CXCR4 Signaling	0	0.0119		JUN,MAP2K1	Male	WT	EXH - SED		Male.WT.EXH - SED
AMPK_phospho_male_WT_exh_v_sed_adjp0.1.xls	CTLA4 Signaling in Cytotoxic T Lymphocytes	0	0.00329		JUN,PPP2R5A	Male	WT	EXH - SED		Male.WT.EXH - SED
AMPK_phospho_male_WT_exh_v_sed_adjp0.1.xls	CD28 Signaling in T Helper Cells	0	0.00387		JUN,MAP2K1	Male	WT	EXH - SED		Male.WT.EXH - SED
AMPK_phospho_male_WT_exh_v_sed_adjp0.1.xls	IL-15 Signaling	0	0.0057		AKT1S1,MAP2K1,RPTOR	Male	WT	EXH - SED		Male.WT.EXH - SED
AMPK_phospho_male_WT_exh_v_sed_adjp0.1.xls	Virus Entry via Endocytic Pathways	0	0.00847		ITSN1	Male	WT	EXH - SED		Male.WT.EXH - SED
AMPK_phospho_male_WT_exh_v_sed_adjp0.1.xls	Dendritic Cell Maturation	0	0.00336		COL1A1,PLCL2	Male	WT	EXH - SED		Male.WT.EXH - SED
AMPK_phospho_male_WT_exh_v_sed_adjp0.1.xls	Neuropathic Pain Signaling in Dorsal Horn Neurons	0	0.0099		PLCL2	Male	WT	EXH - SED		Male.WT.EXH - SED
AMPK_phospho_male_WT_exh_v_sed_adjp0.1.xls	Molecular Mechanisms of Cancer	0	0.0105	-1.667	BMPR2,CTNND1,GAB1,GPRC5B,JUN,MAP2K1,NBN,NPY1R,UTS2R	Male	WT	EXH - SED	1	Male.WT.EXH - SED	1
AMPK_phospho_male_WT_exh_v_sed_adjp0.1.xls	HMGB1 Signaling	0	0.012		JUN,MAP2K1	Male	WT	EXH - SED		Male.WT.EXH - SED
AMPK_phospho_male_WT_exh_v_sed_adjp0.1.xls	Human Embryonic Stem Cell Pluripotency	0	0.00995		BMPR2,MAP2K1	Male	WT	EXH - SED		Male.WT.EXH - SED
AMPK_phospho_male_WT_exh_v_sed_adjp0.1.xls	DNA Methylation and Transcriptional Repression Signaling	0	0.0102		TCF15	Male	WT	EXH - SED		Male.WT.EXH - SED
AMPK_phospho_male_WT_exh_v_sed_adjp0.1.xls	Androgen Signaling	0	0.0118		JUN,TAF6	Male	WT	EXH - SED		Male.WT.EXH - SED
AMPK_phospho_male_WT_exh_v_sed_adjp0.1.xls	CREB Signaling in Neurons	0	0.0115	-1.134	BMPR2,EGFR,GPRC5B,MAP2K1,NPY1R,PLCL2,UTS2R	Male	WT	EXH - SED	1	Male.WT.EXH - SED	1
AMPK_phospho_male_WT_exh_v_sed_adjp0.1.xls	Prostate Cancer Signaling	0	0.00877		MAP2K1	Male	WT	EXH - SED		Male.WT.EXH - SED
AMPK_phospho_male_WT_exh_v_sed_adjp0.1.xls	Small Cell Lung Cancer Signaling	0	0.0104		NOS1	Male	WT	EXH - SED		Male.WT.EXH - SED
AMPK_phospho_male_WT_exh_v_sed_adjp0.1.xls	p70S6K Signaling	0	0.00864	-0.447	EGFR,MAP2K1,PLCL2,PPP2R5A,RPS6	Male	WT	EXH - SED	1	Male.WT.EXH - SED	1
AMPK_phospho_male_WT_exh_v_sed_adjp0.1.xls	Colorectal Cancer Metastasis Signaling	0	0.0111		EGFR,JUN,MAP2K1	Male	WT	EXH - SED		Male.WT.EXH - SED
AMPK_phospho_male_WT_exh_v_sed_adjp0.1.xls	G Beta Gamma Signaling	0	0.00775		EGFR	Male	WT	EXH - SED		Male.WT.EXH - SED
AMPK_phospho_male_WT_exh_v_sed_adjp0.1.xls	Sphingosine-1-phosphate Signaling	0	0.00833		PLCL2	Male	WT	EXH - SED		Male.WT.EXH - SED
AMPK_phospho_male_WT_exh_v_sed_adjp0.1.xls	Systemic Lupus Erythematosus Signaling	0	0.000938		JUN	Male	WT	EXH - SED		Male.WT.EXH - SED
AMPK_phospho_male_WT_exh_v_sed_adjp0.1.xls	CDC42 Signaling	0	0.00868	0	CLIP1,EXOC4,JUN,MYLK,Ppp1r12b	Male	WT	EXH - SED	1	Male.WT.EXH - SED	1
AMPK_phospho_male_WT_exh_v_sed_adjp0.1.xls	FAK Signaling	0	0.00774	-0.707	BMPR2,COL1A1,EGFR,GPRC5B,JUN,MAP2K1,NPY1R,UTS2R	Male	WT	EXH - SED	1	Male.WT.EXH - SED	1
AMPK_phospho_male_WT_exh_v_sed_adjp0.1.xls	Phospholipase C Signaling	0	0.00446	-0.447	AHNAK,MAP2K1,Ppp1r12b,PPP1R14A,RPS6KA3	Male	WT	EXH - SED	1	Male.WT.EXH - SED	1
AMPK_phospho_male_WT_exh_v_sed_adjp0.1.xls	Atherosclerosis Signaling	0	0.00752		COL1A1	Male	WT	EXH - SED		Male.WT.EXH - SED
AMPK_phospho_male_WT_exh_v_sed_adjp0.1.xls	Role of Macrophages, Fibroblasts and Endothelial Cells in Rheumatoid Arthritis	0	0.00901		JUN,MAP2K1,PLCL2	Male	WT	EXH - SED		Male.WT.EXH - SED
AMPK_phospho_male_WT_exh_v_sed_adjp0.1.xls	Role of NFAT in Cardiac Hypertrophy	0	0.00893		MAP2K1,PLCL2	Male	WT	EXH - SED		Male.WT.EXH - SED
AMPK_phospho_male_WT_exh_v_sed_adjp0.1.xls	IL-1 Signaling	0	0.0104		JUN	Male	WT	EXH - SED		Male.WT.EXH - SED
AMPK_phospho_male_WT_exh_v_sed_adjp0.1.xls	Regulation of IL-2 Expression in Activated and Anergic T Lymphocytes	0	0.00433		JUN,MAP2K1	Male	WT	EXH - SED		Male.WT.EXH - SED
AMPK_phospho_male_WT_exh_v_sed_adjp0.1.xls	NUR77 Signaling in T Lymphocytes	0	0.0039		MAP2K1,RPS6KA3	Male	WT	EXH - SED		Male.WT.EXH - SED
AMPK_phospho_male_WT_exh_v_sed_adjp0.1.xls	PKCθ Signaling in T Lymphocytes	0	0.00179		JUN	Male	WT	EXH - SED		Male.WT.EXH - SED
AMPK_phospho_male_WT_exh_v_sed_adjp0.1.xls	Role of MAPK Signaling in the Pathogenesis of Influenza	0	0.0119		MAP2K1	Male	WT	EXH - SED		Male.WT.EXH - SED
AMPK_phospho_male_WT_exh_v_sed_adjp0.1.xls	OX40 Signaling Pathway	0	0.00209		JUN	Male	WT	EXH - SED		Male.WT.EXH - SED
AMPK_phospho_male_WT_exh_v_sed_adjp0.1.xls	PI3K Signaling in B Lymphocytes	0	0.00509		JUN,MAP2K1,PLCL2	Male	WT	EXH - SED		Male.WT.EXH - SED
AMPK_phospho_male_WT_exh_v_sed_adjp0.1.xls	Cyclins and Cell Cycle Regulation	0	0.0116		PPP2R5A	Male	WT	EXH - SED		Male.WT.EXH - SED
AMPK_phospho_male_WT_exh_v_sed_adjp0.1.xls	RHOGDI Signaling	0	0.00909		ARHGDIA,MYO18B	Male	WT	EXH - SED		Male.WT.EXH - SED
AMPK_phospho_male_WT_exh_v_sed_adjp0.1.xls	Transcriptional Regulatory Network in Embryonic Stem Cells	0	0.0122		BMPR2,MAP2K1	Male	WT	EXH - SED		Male.WT.EXH - SED
AMPK_phospho_male_WT_exh_v_sed_adjp0.1.xls	Netrin Signaling	0	0.0116		MAP2K1,VAMP3	Male	WT	EXH - SED		Male.WT.EXH - SED
AMPK_phospho_male_WT_exh_v_sed_adjp0.1.xls	Antioxidant Action of Vitamin C	0	0.00877		PLCL2	Male	WT	EXH - SED		Male.WT.EXH - SED
AMPK_phospho_male_WT_exh_v_sed_adjp0.1.xls	Gαi Signaling	0	0.00714		NPY1R	Male	WT	EXH - SED		Male.WT.EXH - SED
AMPK_phospho_male_WT_exh_v_sed_adjp0.1.xls	Gαq Signaling	0	0.0118		GYS1,MAP2K1	Male	WT	EXH - SED		Male.WT.EXH - SED
AMPK_phospho_male_WT_exh_v_sed_adjp0.1.xls	Gαs Signaling	0	0.00794		MAP2K1	Male	WT	EXH - SED		Male.WT.EXH - SED
AMPK_phospho_male_WT_exh_v_sed_adjp0.1.xls	Agranulocyte Adhesion and Diapedesis	0	0.00952		CD34,MYO18B	Male	WT	EXH - SED		Male.WT.EXH - SED
AMPK_phospho_male_WT_exh_v_sed_adjp0.1.xls	TEC Kinase Signaling	0	0.00173		GTF2I	Male	WT	EXH - SED		Male.WT.EXH - SED
AMPK_phospho_male_WT_exh_v_sed_adjp0.1.xls	Oxidative Phosphorylation	0	0.00893		ATP5MF	Male	WT	EXH - SED		Male.WT.EXH - SED
AMPK_phospho_male_WT_exh_v_sed_adjp0.1.xls	Adipogenesis pathway	0	0.00719		BMPR2	Male	WT	EXH - SED		Male.WT.EXH - SED
AMPK_phospho_male_WT_exh_v_sed_adjp0.1.xls	Unfolded protein response	0	0.0111		DNAJC12	Male	WT	EXH - SED		Male.WT.EXH - SED
AMPK_phospho_male_WT_exh_v_sed_adjp0.1.xls	Parkinson's Signaling Pathway	0	0.00651		NOS1,NOS3	Male	WT	EXH - SED		Male.WT.EXH - SED
AMPK_phospho_male_WT_exh_v_sed_adjp0.1.xls	SAPK/JNK Signaling	0	0.00398		GAB1,JUN	Male	WT	EXH - SED		Male.WT.EXH - SED
AMPK_phospho_male_WT_exh_v_sed_adjp0.1.xls	Xenobiotic Metabolism Signaling	0	0.0068		MAP2K1,PPP2R5A	Male	WT	EXH - SED		Male.WT.EXH - SED
AMPK_phospho_male_WT_exh_v_sed_adjp0.1.xls	IL-4 Signaling	0	0.0104	-1.633	AKT1S1,COL1A1,EIF4EBP1,GAB1,NR3C1,RPTOR	Male	WT	EXH - SED	1	Male.WT.EXH - SED	1
AMPK_phospho_male_WT_exh_v_sed_adjp0.1.xls	B Cell Receptor Signaling	0	0.00473		GAB1,JUN,MAP2K1	Male	WT	EXH - SED		Male.WT.EXH - SED
AMPK_phospho_male_WT_exh_v_sed_adjp0.1.xls	cAMP-mediated signaling	0	0.00847		MAP2K1,NPY1R	Male	WT	EXH - SED		Male.WT.EXH - SED
AMPK_phospho_male_WT_exh_v_sed_adjp0.1.xls	NF-κB Signaling	0	0.0035		BMPR2,EGFR	Male	WT	EXH - SED		Male.WT.EXH - SED
AMPK_phospho_male_WT_exh_v_sed_adjp0.1.xls	T Cell Receptor Signaling	0	0.00649	0	AKT1S1,JUN,MAP2K1,RPTOR	Male	WT	EXH - SED	1	Male.WT.EXH - SED	1
AMPK_phospho_male_WT_exh_v_sed_adjp0.1.xls	G-Protein Coupled Receptor Signaling	0	0.0114	-0.707	GPRC5B,JUN,MAP2K1,MYLK,NPY1R,TTN,UTS2R,YAP1	Male	WT	EXH - SED	1	Male.WT.EXH - SED	1
AMPK_phospho_male_WT_exh_v_sed_adjp0.1.xls	GPCR-Mediated Nutrient Sensing in Enteroendocrine Cells	0	0.00847		PLCL2	Male	WT	EXH - SED		Male.WT.EXH - SED
AMPK_phospho_male_WT_exh_v_sed_adjp0.1.xls	Phagosome Formation	0	0.0115	-1.414	CLIP1,GPRC5B,MAP2K1,MYLK,MYO18B,NPY1R,TTN,UTS2R	Male	WT	EXH - SED	1	Male.WT.EXH - SED	1
AMPK_phospho_male_WT_exh_v_sed_adjp0.1.xls	PD-1, PD-L1 cancer immunotherapy pathway	0	0.00935		YAP1	Male	WT	EXH - SED		Male.WT.EXH - SED
AMPK_phospho_male_WT_exh_v_sed_adjp0.1.xls	Th1 and Th2 Activation Pathway	0	0.0116		BMPR2,JUN	Male	WT	EXH - SED		Male.WT.EXH - SED
AMPK_phospho_male_WT_exh_v_sed_adjp0.1.xls	Osteoarthritis Pathway	0	0.00424		BMPR2	Male	WT	EXH - SED		Male.WT.EXH - SED
AMPK_phospho_male_WT_exh_v_sed_adjp0.1.xls	GP6 Signaling Pathway	0	0.00787		COL1A1	Male	WT	EXH - SED		Male.WT.EXH - SED
AMPK_phospho_male_WT_exh_v_sed_adjp0.1.xls	Neuroinflammation Signaling Pathway	0	0.00631		BMPR2,JUN	Male	WT	EXH - SED		Male.WT.EXH - SED
AMPK_phospho_male_WT_exh_v_sed_adjp0.1.xls	Endocannabinoid Neuronal Synapse Pathway	0	0.00671		PLCL2	Male	WT	EXH - SED		Male.WT.EXH - SED
AMPK_phospho_male_WT_exh_v_sed_adjp0.1.xls	T Cell Exhaustion Signaling Pathway	0	0.00529		BMPR2,JUN,PPP2R5A	Male	WT	EXH - SED		Male.WT.EXH - SED
AMPK_phospho_male_WT_exh_v_sed_adjp0.1.xls	Systemic Lupus Erythematosus in T Cell Signaling Pathway	0	0.0109	-1.89	AKT1S1,JUN,MAP2K1,NOS1,NOS3,PPP2R5A,RPTOR	Male	WT	EXH - SED	1	Male.WT.EXH - SED	1
AMPK_phospho_male_WT_exh_v_sed_adjp0.1.xls	Systemic Lupus Erythematosus in B Cell Signaling Pathway	0	0.00553	1	GAB1,JUN,MAP2K1,MAVS	Male	WT	EXH - SED	1	Male.WT.EXH - SED	1
AMPK_phospho_male_WT_exh_v_sed_adjp0.1.xls	HOTAIR Regulatory Pathway	0	0.00613		COL1A1	Male	WT	EXH - SED		Male.WT.EXH - SED
AMPK_phospho_male_WT_exh_v_sed_adjp0.1.xls	Xenobiotic Metabolism General Signaling Pathway	0	0.00699		MAP2K1	Male	WT	EXH - SED		Male.WT.EXH - SED
AMPK_phospho_male_WT_exh_v_sed_adjp0.1.xls	Regulation of the Epithelial Mesenchymal Transition in Development Pathway	0	0.0115		ADAM17	Male	WT	EXH - SED		Male.WT.EXH - SED
AMPK_phospho_male_WT_exh_v_sed_adjp0.1.xls	MSP-RON Signaling in Macrophages Pathway	0	0.0084		JUN	Male	WT	EXH - SED		Male.WT.EXH - SED
AMPK_phospho_female_KI_10min_v_sed_adjp0.1.xls	RHO GTPase cycle	5.84	0.0311	2.673	ABI1,ARHGAP31,ARHGAP35,DOCK7,ITSN1,JUP,MACO1,OSBPL11,PEAK1,PRAG1,SLK,SRGAP2,STIP1,SYDE1	Female	KI	10 min - SED	1.44544e-06	Female.KI.10 min - SED	2.74634e-05
AMPK_phospho_female_KI_10min_v_sed_adjp0.1.xls	Cellular response to heat stress	3.37	0.0515	0	AKT1S1,BAG3,CRYAB,HSPB1,TPR	Female	KI	10 min - SED	0.00042658	Female.KI.10 min - SED	0.0032862
AMPK_phospho_female_KI_10min_v_sed_adjp0.1.xls	Processing of Capped Intron-Containing Pre-mRNA	3.24	0.0279	0.707	DDX46,PNN,SRSF10,SRSF2,SRSF9,TPR,WDR33,YBX1	Female	KI	10 min - SED	0.00057544	Female.KI.10 min - SED	0.0032862
AMPK_phospho_female_KI_10min_v_sed_adjp0.1.xls	Signaling by VEGF	3.16	0.0463	0.447	ABI1,CTNNA1,HSPB1,JUP,NOS3	Female	KI	10 min - SED	0.000691831	Female.KI.10 min - SED	0.0032862
AMPK_phospho_female_KI_10min_v_sed_adjp0.1.xls	RET signaling	2.63	0.0732		GAB1,IRS2,SHANK3	Female	KI	10 min - SED		Female.KI.10 min - SED
AMPK_phospho_female_KI_10min_v_sed_adjp0.1.xls	TBC/RABGAPs	2.54	0.0682		OPTN,TBC1D10B,TBC1D17	Female	KI	10 min - SED		Female.KI.10 min - SED
AMPK_phospho_female_KI_10min_v_sed_adjp0.1.xls	Histone Modification Signaling Pathway	2.5	0.0237	1.134	CBX1,CDYL,HDGFL2,KDM7A,MORC3,SETD1A,TRIM33	Female	KI	10 min - SED	0.00316228	Female.KI.10 min - SED	0.0120167
AMPK_phospho_female_KI_10min_v_sed_adjp0.1.xls	Deadenylation-dependent mRNA decay	2.26	0.0545		DCP1A,DCP1B,PATL1	Female	KI	10 min - SED		Female.KI.10 min - SED
AMPK_phospho_female_KI_10min_v_sed_adjp0.1.xls	Pancreatic Secretion Signaling Pathway	2.25	0.0242	0.816	AKT1S1,ATP2B1,PPP1R10,SLC12A2,SLC9A1,STK39	Female	KI	10 min - SED	0.00562341	Female.KI.10 min - SED	0.0178075
AMPK_phospho_female_KI_10min_v_sed_adjp0.1.xls	Cell Cycle Control of Chromosomal Replication	2.24	0.0536		CDK11A,MCM2,MCM3	Female	KI	10 min - SED		Female.KI.10 min - SED
AMPK_phospho_female_KI_10min_v_sed_adjp0.1.xls	Apelin Cardiac Fibroblast Signaling Pathway	2.02	0.087		NOS3,PRKAA2	Female	KI	10 min - SED		Female.KI.10 min - SED
AMPK_phospho_female_KI_10min_v_sed_adjp0.1.xls	Clathrin-mediated endocytosis	1.99	0.0308	0	AGFG1,BIN1,GAPVD1,ITSN1	Female	KI	10 min - SED	0.0102329	Female.KI.10 min - SED	0.0277751
AMPK_phospho_female_KI_10min_v_sed_adjp0.1.xls	Signaling by Erythropoietin	1.95	0.08		GAB1,IRS2	Female	KI	10 min - SED		Female.KI.10 min - SED
AMPK_phospho_female_KI_10min_v_sed_adjp0.1.xls	Flavin Biosynthesis IV (Mammalian)	1.89	0.5		FLAD1	Female	KI	10 min - SED		Female.KI.10 min - SED
AMPK_phospho_female_KI_10min_v_sed_adjp0.1.xls	Myogenesis	1.82	0.069		CTNNA1,SPAG9	Female	KI	10 min - SED		Female.KI.10 min - SED
AMPK_phospho_female_KI_10min_v_sed_adjp0.1.xls	RNA Polymerase II Transcription	1.79	0.0268	0	NELFA,SRSF2,SRSF9,WDR33	Female	KI	10 min - SED	0.0162181	Female.KI.10 min - SED	0.037047
AMPK_phospho_female_KI_10min_v_sed_adjp0.1.xls	RHO GTPases activate IQGAPs	1.77	0.0645		CLIP1,CTNNA1	Female	KI	10 min - SED		Female.KI.10 min - SED
AMPK_phospho_female_KI_10min_v_sed_adjp0.1.xls	Sertoli Cell-Germ Cell Junction Signaling Pathway (Enhanced)	1.72	0.0212	0.447	AFDN,CTNNA1,JUP,PRKAA2,UBE2J1	Female	KI	10 min - SED	0.0190546	Female.KI.10 min - SED	0.037047
AMPK_phospho_female_KI_10min_v_sed_adjp0.1.xls	Activation of the pre-replicative complex	1.72	0.0606		MCM2,MCM3	Female	KI	10 min - SED		Female.KI.10 min - SED
AMPK_phospho_female_KI_10min_v_sed_adjp0.1.xls	Uridine-5'-phosphate Biosynthesis	1.71	0.333		CAD	Female	KI	10 min - SED		Female.KI.10 min - SED
AMPK_phospho_female_KI_10min_v_sed_adjp0.1.xls	Epithelial Adherens Junction Signaling	1.71	0.0253	-1	AFDN,ARHGAP35,CTNNA1,PRKAA2	Female	KI	10 min - SED	0.0194984	Female.KI.10 min - SED	0.037047
AMPK_phospho_female_KI_10min_v_sed_adjp0.1.xls	Cell junction organization	1.66	0.0326		AFDN,CTNNA1,JUP	Female	KI	10 min - SED		Female.KI.10 min - SED
AMPK_phospho_female_KI_10min_v_sed_adjp0.1.xls	Aldosterone Signaling in Epithelial Cells	1.59	0.0233		CRYAB,HSPB1,SLC12A2,SLC9A1	Female	KI	10 min - SED		Female.KI.10 min - SED
AMPK_phospho_female_KI_10min_v_sed_adjp0.1.xls	Formation of WDR5-containing histone-modifying complexes	1.52	0.0476		HCFC2,SETD1A	Female	KI	10 min - SED		Female.KI.10 min - SED
AMPK_phospho_female_KI_10min_v_sed_adjp0.1.xls	Creatine-phosphate Biosynthesis	1.5	0.2		MAP4K4	Female	KI	10 min - SED		Female.KI.10 min - SED
AMPK_phospho_female_KI_10min_v_sed_adjp0.1.xls	Citrulline-Nitric Oxide Cycle	1.5	0.2		NOS3	Female	KI	10 min - SED		Female.KI.10 min - SED
AMPK_phospho_female_KI_10min_v_sed_adjp0.1.xls	Post-translational protein phosphorylation	1.49	0.028		CHGB,PDIA6,SCG2	Female	KI	10 min - SED		Female.KI.10 min - SED
AMPK_phospho_female_KI_10min_v_sed_adjp0.1.xls	PI3K Cascade	1.48	0.0455		GAB1,IRS2	Female	KI	10 min - SED		Female.KI.10 min - SED
AMPK_phospho_female_KI_10min_v_sed_adjp0.1.xls	Regulation of mRNA stability by proteins that bind AU-rich elements	1.48	0.0455		DCP1A,HSPB1	Female	KI	10 min - SED		Female.KI.10 min - SED
AMPK_phospho_female_KI_10min_v_sed_adjp0.1.xls	Apelin Muscle Signaling Pathway	1.41	0.0417		NOS3,PRKAA2	Female	KI	10 min - SED		Female.KI.10 min - SED
AMPK_phospho_female_KI_10min_v_sed_adjp0.1.xls	Transcriptional activity of SMAD2/SMAD3:SMAD4 heterotrimer	1.4	0.0408		TRIM33,YBX1	Female	KI	10 min - SED		Female.KI.10 min - SED
AMPK_phospho_female_KI_10min_v_sed_adjp0.1.xls	p38 MAPK Signaling	1.37	0.025		HSPB1,MAPT,TAB2	Female	KI	10 min - SED		Female.KI.10 min - SED
AMPK_phospho_female_KI_10min_v_sed_adjp0.1.xls	Regulation of Insulin-like Growth Factor (IGF) transport and uptake by IGFBPs	1.33	0.0242		CHGB,PDIA6,SCG2	Female	KI	10 min - SED		Female.KI.10 min - SED
AMPK_phospho_female_KI_10min_v_sed_adjp0.1.xls	L1CAM interactions	1.32	0.024		DPYSL2,NRCAM,SCN4A	Female	KI	10 min - SED		Female.KI.10 min - SED
AMPK_phospho_female_KI_10min_v_sed_adjp0.1.xls	CSDE1 Signaling Pathway	1.29	0.0357		CDK11A,DCP1A	Female	KI	10 min - SED		Female.KI.10 min - SED
AMPK_phospho_female_KI_10min_v_sed_adjp0.1.xls	TNF signaling	1.28	0.0351		OPTN,TAB2	Female	KI	10 min - SED		Female.KI.10 min - SED
AMPK_phospho_female_KI_10min_v_sed_adjp0.1.xls	Autophagy	1.28	0.0184	1	AKT1S1,IRS2,OPTN,PRKAA2	Female	KI	10 min - SED	0.0524807	Female.KI.10 min - SED	0.08503
AMPK_phospho_female_KI_10min_v_sed_adjp0.1.xls	Synaptogenesis Signaling Pathway	1.27	0.0159	2.236	AFDN,ITSN1,MAP1B,MAPT,SHE	Female	KI	10 min - SED	0.0537032	Female.KI.10 min - SED	0.08503
AMPK_phospho_female_KI_10min_v_sed_adjp0.1.xls	Lipophagy	1.25	0.111		PRKAA2	Female	KI	10 min - SED		Female.KI.10 min - SED
AMPK_phospho_female_KI_10min_v_sed_adjp0.1.xls	Reelin Signaling in Neurons	1.22	0.0217		AFDN,MAP1B,MAPT	Female	KI	10 min - SED		Female.KI.10 min - SED
AMPK_phospho_female_KI_10min_v_sed_adjp0.1.xls	PIP3 activates AKT signaling	1.2	0.0214		AKT1S1,GAB1,IRS2	Female	KI	10 min - SED		Female.KI.10 min - SED
AMPK_phospho_female_KI_10min_v_sed_adjp0.1.xls	Insulin Receptor Signaling	1.2	0.0214		GAB1,IRS2,PPP1R10	Female	KI	10 min - SED		Female.KI.10 min - SED
AMPK_phospho_female_KI_10min_v_sed_adjp0.1.xls	RHOBTB3 ATPase cycle	1.2	0.1		LRRC41	Female	KI	10 min - SED		Female.KI.10 min - SED
AMPK_phospho_female_KI_10min_v_sed_adjp0.1.xls	Calcium Transport I	1.2	0.1		ATP2B1	Female	KI	10 min - SED		Female.KI.10 min - SED
AMPK_phospho_female_KI_10min_v_sed_adjp0.1.xls	Semaphorin interactions	1.19	0.0312		ARHGAP35,DPYSL2	Female	KI	10 min - SED		Female.KI.10 min - SED
AMPK_phospho_female_KI_10min_v_sed_adjp0.1.xls	Signaling by Leptin	1.16	0.0909		IRS2	Female	KI	10 min - SED		Female.KI.10 min - SED
AMPK_phospho_female_KI_10min_v_sed_adjp0.1.xls	Alpha-protein kinase 1 signaling pathway	1.16	0.0909		TAB2	Female	KI	10 min - SED		Female.KI.10 min - SED
AMPK_phospho_female_KI_10min_v_sed_adjp0.1.xls	Mitotic Roles of Polo-Like Kinase	1.16	0.0299		PTTG1,SLK	Female	KI	10 min - SED		Female.KI.10 min - SED
AMPK_phospho_female_KI_10min_v_sed_adjp0.1.xls	Endocannabinoid Cancer Inhibition Pathway	1.15	0.0204		AKT1S1,NOS3,PRKAA2	Female	KI	10 min - SED		Female.KI.10 min - SED
AMPK_phospho_female_KI_10min_v_sed_adjp0.1.xls	Remodeling of Epithelial Adherens Junctions	1.14	0.0294		CLIP1,CTNNA1	Female	KI	10 min - SED		Female.KI.10 min - SED
AMPK_phospho_female_KI_10min_v_sed_adjp0.1.xls	AMPK Signaling	1.14	0.0165		AKT1S1,IRS2,NOS3,PRKAA2	Female	KI	10 min - SED		Female.KI.10 min - SED
AMPK_phospho_female_KI_10min_v_sed_adjp0.1.xls	Sensory processing of sound by inner hair cells of the cochlea	1.13	0.029		ATP2B1,EPS8L2	Female	KI	10 min - SED		Female.KI.10 min - SED
AMPK_phospho_female_KI_10min_v_sed_adjp0.1.xls	Dilated Cardiomyopathy Signaling Pathway	1.13	0.02		BAG3,GAB1,TTN	Female	KI	10 min - SED		Female.KI.10 min - SED
AMPK_phospho_female_KI_10min_v_sed_adjp0.1.xls	ISG15 antiviral mechanism	1.11	0.0282		EIF4G2,TPR	Female	KI	10 min - SED		Female.KI.10 min - SED
AMPK_phospho_female_KI_10min_v_sed_adjp0.1.xls	Translocation of SLC2A4 (GLUT4) to the plasma membrane	1.11	0.0282		LNPEP,PRKAA2	Female	KI	10 min - SED		Female.KI.10 min - SED
AMPK_phospho_female_KI_10min_v_sed_adjp0.1.xls	COPII-mediated vesicle transport	1.1	0.0278		PPP6R2,SEC16A	Female	KI	10 min - SED		Female.KI.10 min - SED
AMPK_phospho_female_KI_10min_v_sed_adjp0.1.xls	Ephrin B Signaling	1.1	0.0278		ABI1,ITSN1	Female	KI	10 min - SED		Female.KI.10 min - SED
AMPK_phospho_female_KI_10min_v_sed_adjp0.1.xls	Cleavage and Polyadenylation of Pre-mRNA	1.09	0.0769		WDR33	Female	KI	10 min - SED		Female.KI.10 min - SED
AMPK_phospho_female_KI_10min_v_sed_adjp0.1.xls	Extra-nuclear estrogen signaling	1.09	0.0274		HSPB1,NOS3	Female	KI	10 min - SED		Female.KI.10 min - SED
AMPK_phospho_female_KI_10min_v_sed_adjp0.1.xls	Carnitine metabolism	1.06	0.0714		PRKAA2	Female	KI	10 min - SED		Female.KI.10 min - SED
AMPK_phospho_female_KI_10min_v_sed_adjp0.1.xls	GDNF Family Ligand-Receptor Interactions	1.06	0.0263		GAB1,IRS2	Female	KI	10 min - SED		Female.KI.10 min - SED
AMPK_phospho_female_KI_10min_v_sed_adjp0.1.xls	Hypoxia Signaling in the Cardiovascular System	1.06	0.0263		NOS3,UBE2J1	Female	KI	10 min - SED		Female.KI.10 min - SED
AMPK_phospho_female_KI_10min_v_sed_adjp0.1.xls	Toll-like Receptor Signaling	1.04	0.0256		MAP4K4,TAB2	Female	KI	10 min - SED		Female.KI.10 min - SED
AMPK_phospho_female_KI_10min_v_sed_adjp0.1.xls	Metabolism of nitric oxide: NOS3 activation and regulation	1.03	0.0667		NOS3	Female	KI	10 min - SED		Female.KI.10 min - SED
AMPK_phospho_female_KI_10min_v_sed_adjp0.1.xls	Mitotic Telophase/Cytokinesis	1.03	0.0667		NIPBL	Female	KI	10 min - SED		Female.KI.10 min - SED
AMPK_phospho_female_KI_10min_v_sed_adjp0.1.xls	Signaling by MET	1.03	0.0253		DOCK7,GAB1	Female	KI	10 min - SED		Female.KI.10 min - SED
AMPK_phospho_female_KI_10min_v_sed_adjp0.1.xls	Germ Cell-Sertoli Cell Junction Signaling	1.01	0.0176		AFDN,CTNNA1,JUP	Female	KI	10 min - SED		Female.KI.10 min - SED
AMPK_phospho_female_KI_10min_v_sed_adjp0.1.xls	Glutaryl-CoA Degradation	1.01	0.0625		CDYL	Female	KI	10 min - SED		Female.KI.10 min - SED
AMPK_phospho_female_KI_10min_v_sed_adjp0.1.xls	Superpathway of Citrulline Metabolism	1.01	0.0625		NOS3	Female	KI	10 min - SED		Female.KI.10 min - SED
AMPK_phospho_female_KI_10min_v_sed_adjp0.1.xls	Cell Cycle Checkpoints	0.998	0.0147	-1	CLIP1,MCM2,MCM3,RAD17	Female	KI	10 min - SED	0.100462	Female.KI.10 min - SED	0.137919
AMPK_phospho_female_KI_10min_v_sed_adjp0.1.xls	Protein Ubiquitination Pathway	0.993	0.0147	2	CRYAB,HSPB1,UBE2J1,USP45	Female	KI	10 min - SED	0.101625	Female.KI.10 min - SED	0.137919
AMPK_phospho_female_KI_10min_v_sed_adjp0.1.xls	Activation of NMDA receptors and postsynaptic events	0.988	0.0238		MAPT,PRKAA2	Female	KI	10 min - SED		Female.KI.10 min - SED
AMPK_phospho_female_KI_10min_v_sed_adjp0.1.xls	Signaling by Type 1 Insulin-like Growth Factor 1 Receptor (IGF1R)	0.981	0.0588		IRS2	Female	KI	10 min - SED		Female.KI.10 min - SED
AMPK_phospho_female_KI_10min_v_sed_adjp0.1.xls	Germ layer formation at gastrulation	0.981	0.0588		TRIM33	Female	KI	10 min - SED		Female.KI.10 min - SED
AMPK_phospho_female_KI_10min_v_sed_adjp0.1.xls	1D-myo-inositol Hexakisphosphate Biosynthesis II (Mammalian)	0.981	0.0588		ITPKB	Female	KI	10 min - SED		Female.KI.10 min - SED
AMPK_phospho_female_KI_10min_v_sed_adjp0.1.xls	D-myo-inositol (1,3,4)-trisphosphate Biosynthesis	0.981	0.0588		ITPKB	Female	KI	10 min - SED		Female.KI.10 min - SED
AMPK_phospho_female_KI_10min_v_sed_adjp0.1.xls	Platelet homeostasis	0.971	0.0233		ATP2B1,NOS3	Female	KI	10 min - SED		Female.KI.10 min - SED
AMPK_phospho_female_KI_10min_v_sed_adjp0.1.xls	Oxytocin Signaling Pathway	0.955	0.0142	0	ATP2B1,HSPB1,NOS3,PRKAA2	Female	KI	10 min - SED	0.110917	Female.KI.10 min - SED	0.140495
AMPK_phospho_female_KI_10min_v_sed_adjp0.1.xls	RAB GEFs exchange GTP for GDP on RABs	0.946	0.0225		GAPVD1,TRAPPC12	Female	KI	10 min - SED		Female.KI.10 min - SED
[truncated: 2,052 more rows]
