# Supplementary material for: Ampk alpha2 T172 activation dictates exercise performance and energy transduction in skeletal muscle
Source: Sci Adv. 2026 Feb 25;12(9):eaeb3338. doi: 10.1126/sciadv.aeb3338 (PMC12935046; doi:10.1126/sciadv.aeb3338)
Supplement: Supplementary file 2 — Data files S1 to S5 [file sciadv.aeb3338_data_files_s1_to_s5.zip › aeb3338_data_file_s4.xls]

## Sheet: Concencus Motif Targets_T172A_A
	Protein	Site	Sequence	minus5	minus3	center	plus4	strict_match	relaxed_match	Mininal_Motif
KFRQKAStHETWAYG	Actn2	T412	KFRQKAStHETWAYG	R	K	T	W	FALSE	FALSE	TRUE
HSKDRKAsFDQLREK	Ankrd11	S1070	HSKDRKAsFDQLREK	K	R	S	L	FALSE	TRUE	TRUE
LPPRTRNsGIWDSPE	Arhgef11	S1321	LPPRTRNsGIWDSPE	P	T	S	D	FALSE	FALSE	FALSE
ASLRPLTsPSANSSK	Aspscr1	S279	ASLRPLTsPSANSSK	L	P	S	N	FALSE	FALSE	FALSE
QPIPRSAsYPCATPR	Atg9a	S761	QPIPRSAsYPCATPR	I	R	S	A	FALSE	FALSE	TRUE
SASYPCAtPRPGAPE	Atg9a	T766	SASYPCAtPRPGAPE	S	P	T	G	FALSE	FALSE	FALSE
VATTGVStEIGKIRD	Atp2a1	T230	VATTGVStEIGKIRD	T	G	T	K	FALSE	FALSE	FALSE
SGTAVAKtASEMVLA	Atp2a1	T729	SGTAVAKtASEMVLA	T	V	T	M	FALSE	FALSE	FALSE
AYSGVKNsLKEANHD	Atp2b1	S17	AYSGVKNsLKEANHD	S	V	S	A	FALSE	FALSE	FALSE
EKPESRSsIHNFMTH	Atp2b1	S1140	EKPESRSsIHNFMTH	P	S	S	F	FALSE	FALSE	FALSE
KAFRSSLyEGLEKPE	Atp2b3	Y1126	KAFRSSLyEGLEKPE	F	S	Y	E	FALSE	FALSE	FALSE
VNLYRSEsLQQNLLH	Atp8a1	S1126	VNLYRSEsLQQNLLH	L	R	S	N	FALSE	FALSE	TRUE
LPASVPKsPRDRDAR	Bptf	S1388	LPASVPKsPRDRDAR	A	V	S	R	FALSE	FALSE	FALSE
LRRDSSEsQLASTES	C18orf25	S69	LRRDSSEsQLASTES	R	S	S	S	FALSE	FALSE	FALSE
SQLASTEsDKPTTGR	C18orf25	T74;S76	SQLASTEsDKPTTGR	L	S	S	T	FALSE	FALSE	FALSE
DELRRREsDTLLSWI	C2cd2	S54	DELRRREsDTLLSWI	L	R	S	L	TRUE	TRUE	TRUE
FDKDGNGyISAAELR	Calm1	Y100	FDKDGNGyISAAELR	K	G	Y	A	FALSE	FALSE	FALSE
RTGAEPRsPGPVPHP	Capn3	S19	RTGAEPRsPGPVPHP	G	E	S	V	FALSE	FALSE	FALSE
LSSVSGStEPPSLDG	Caskin2	T880	LSSVSGStEPPSLDG	S	S	T	S	FALSE	FALSE	FALSE
SPVQSTPsKPSDKSG	Cast	S226	SPVQSTPsKPSDKSG	V	S	S	D	FALSE	FALSE	FALSE
QKPFTPAsPVQSTPS	Cast	S219	QKPFTPAsPVQSTPS	P	T	S	S	FALSE	FALSE	FALSE
SCCRRKTsDFNTFLA	Chordc1	S200	SCCRRKTsDFNTFLA	C	R	S	T	FALSE	FALSE	TRUE
NYKPQEEyPDLSKHN	Ckm	Y20	NYKPQEEyPDLSKHN	K	Q	Y	S	FALSE	FALSE	FALSE
AGPGARQsHSALFRI	Clcn7	S47	AGPGARQsHSALFRI	P	A	S	L	FALSE	FALSE	FALSE
LTDPSLAsPVEHPGL	Cmya5	S1554	LTDPSLAsPVEHPGL	D	S	S	H	FALSE	FALSE	FALSE
PLKSQRVsEPIIQAE	Cmya5	S941	PLKSQRVsEPIIQAE	K	Q	S	I	FALSE	FALSE	FALSE
PRFFRLNsNNALIEF	Cog3	S655	PRFFRLNsNNALIEF	F	R	S	L	FALSE	TRUE	TRUE
THCSRHGsGPNIILT	Crtc2	S612	THCSRHGsGPNIILT	C	R	S	I	FALSE	TRUE	TRUE
TVEGRRTsVSSPEQP	Dennd1a	S520	TVEGRRTsVSSPEQP	E	R	S	P	FALSE	FALSE	TRUE
SSIVKVPsGLFDTNN	Dennd4c	S987	SSIVKVPsGLFDTNN	I	K	S	D	FALSE	FALSE	TRUE
TPEPQSPtEPPAWGS	Dennd4c	T973	TPEPQSPtEPPAWGS	E	Q	T	A	FALSE	FALSE	FALSE
PIPIMPAsPQKGHAV	Dnm1l	S622	PIPIMPAsPQKGHAV	P	M	S	G	FALSE	FALSE	FALSE
SKMLRSEsNSSITAT	Dst	S7186	SKMLRSEsNSSITAT	M	R	S	I	TRUE	TRUE	TRUE
SQPTQQRsAPDISFT	Dtna	S455	SQPTQQRsAPDISFT	P	Q	S	I	FALSE	FALSE	FALSE
QFEDLAPsPTSEKAF	Dtna	S666	QFEDLAPsPTSEKAF	E	L	S	E	FALSE	FALSE	FALSE
FSAACNFsNILVNQE	Eepd1	S25;S31	FSAACNFsNILVNQE	A	C	S	V	FALSE	FALSE	FALSE
SSARTSGsDDPGLSS	Ehbp1	S676	SSARTSGsDDPGLSS	A	T	S	G	FALSE	FALSE	FALSE
LGVQKPGsWGALKYE	Ehbp1l1	S1074	LGVQKPGsWGALKYE	V	K	S	L	TRUE	TRUE	TRUE
GAIPKVAsRDTDLSC	Ehbp1l1	S1383	GAIPKVAsRDTDLSC	I	K	S	D	FALSE	FALSE	TRUE
ETRKIISsVIMTEDI	Eif4g1	S722	ETRKIISsVIMTEDI	R	I	S	T	FALSE	FALSE	FALSE
FAPGGRLsWGKGSSG	Eif4g1	S1096	FAPGGRLsWGKGSSG	P	G	S	G	FALSE	FALSE	FALSE
VVYSKTAsVPKVETV	Eif5	S408	VVYSKTAsVPKVETV	Y	K	S	V	FALSE	FALSE	TRUE
ISNVSRSsLGLSYYP	Emd	S177	ISNVSRSsLGLSYYP	N	S	S	S	FALSE	FALSE	FALSE
KYDLDFKsPDDPARH	Eno3	S263	KYDLDFKsPDDPARH	D	D	S	P	FALSE	FALSE	FALSE
ELQKSEEsIVPKQEG	Ermap	S512	ELQKSEEsIVPKQEG	Q	S	S	K	FALSE	FALSE	FALSE
LTHGDSPsEAPVGPL	Esyt1	S953	LTHGDSPsEAPVGPL	H	D	S	V	FALSE	FALSE	FALSE
SKYSRHYsPEDELSA	FLJ45252	S292	SKYSRHYsPEDELSA	Y	R	S	E	FALSE	FALSE	TRUE
CSPRRAFsEQGPLRL	Fnip1	S220	CSPRRAFsEQGPLRL	P	R	S	P	FALSE	FALSE	TRUE
NILRASHsAVDITKV	Gphn	S338	NILRASHsAVDITKV	L	A	S	I	FALSE	FALSE	FALSE
AGVRRKAsGPPVSEL	H1-2	S36	AGVRRKAsGPPVSEL	V	R	S	V	FALSE	FALSE	TRUE
VTAMDVVyALKRQGR	H4c16	Y89	VTAMDVVyALKRQGR	A	D	Y	R	FALSE	FALSE	FALSE
DGLNHLDsLKGTFAS	Hbb-bs	S81	DGLNHLDsLKGTFAS	L	H	S	T	FALSE	FALSE	FALSE
VERTRKRsEGLSLER	Hdgfl2	S450	VERTRKRsEGLSLER	R	R	S	S	FALSE	FALSE	TRUE
LGSSGLGsASSIQAA	Huwe1	S3758	LGSSGLGsASSIQAA	S	G	S	I	FALSE	FALSE	FALSE
GCFPEGRsPTGAQPA	Irf2bp2	S71	GCFPEGRsPTGAQPA	F	E	S	A	FALSE	FALSE	FALSE
ASLRSEQsNGSVLHE	Jph1	S168;S171	ASLRSEQsNGSVLHE	L	S	S	V	FALSE	FALSE	FALSE
PSPGARLsQDKQSLA	Jph1	S496	PSPGARLsQDKQSLA	P	A	S	Q	FALSE	FALSE	FALSE
EEPPAPRsPVPAKQA	Jph2	S613	EEPPAPRsPVPAKQA	P	A	S	A	FALSE	FALSE	FALSE
LPERPREsPQLHERE	Jph2	S462	LPERPREsPQLHERE	E	P	S	H	FALSE	FALSE	FALSE
RSDSAPPsPVSATVP	Jph2	S593;S597	RSDSAPPsPVSATVP	D	A	S	A	FALSE	FALSE	FALSE
DGLLSPGsWNGEPGG	Jph2	S504	DGLLSPGsWNGEPGG	L	S	S	E	FALSE	FALSE	FALSE
QPPPRTPsDDLPWGD	Jsrp1	S118	QPPPRTPsDDLPWGD	P	R	S	P	FALSE	FALSE	TRUE
LQLERPVsPEAQADL	Kiaa1522	S909	LQLERPVsPEAQADL	L	R	S	Q	FALSE	FALSE	TRUE
QKIIRLKsLNANTDI	Kifap3	S60	QKIIRLKsLNANTDI	I	R	S	N	FALSE	FALSE	TRUE
KEKKQKPsLEEQVIK	Ktn1	S124	KEKKQKPsLEEQVIK	K	Q	S	Q	FALSE	FALSE	FALSE
DDGHLNNsLGSPVQA	Lgalsl	S22	DDGHLNNsLGSPVQA	G	L	S	P	FALSE	FALSE	FALSE
ILERSHStEPNVSSF	Limch1	T472	ILERSHStEPNVSSF	E	S	T	V	FALSE	FALSE	FALSE
SRASAPAtPLSPTRL	Lmnb1	T21	SRASAPAtPLSPTRL	A	A	T	P	FALSE	FALSE	FALSE
RSSGLRNsAAGYRQS	Lnpep	S91	RSSGLRNsAAGYRQS	S	L	S	Y	FALSE	FALSE	FALSE
PLLKRSHsCDFPCSD	Lpin1	S892	PLLKRSHsCDFPCSD	L	R	S	P	FALSE	FALSE	TRUE
RESSPLYsPGFSDST	Map1b	S1793	RESSPLYsPGFSDST	S	P	S	S	FALSE	FALSE	FALSE
IGLNQPStPTHAASI	Map2k1	T386	IGLNQPStPTHAASI	L	Q	T	A	FALSE	FALSE	FALSE
SRAERTAsEINFDKL	Map4k5	S335	SRAERTAsEINFDKL	A	R	S	F	FALSE	TRUE	TRUE
PLLHTSRsFSCLNRS	Mast4	S1281	PLLHTSRsFSCLNRS	L	T	S	L	FALSE	FALSE	FALSE
LQLKRRRtEEGPTLS	Matr3	T150	LQLKRRRtEEGPTLS	L	R	T	P	FALSE	FALSE	TRUE
PESPVENsEQLLQTN	Mavs	S157	PESPVENsEQLLQTN	S	V	S	L	FALSE	FALSE	FALSE
QDTQPPEsPVENSEQ	Mavs	S152	QDTQPPEsPVENSEQ	T	P	S	N	FALSE	FALSE	FALSE
VQATGPSsPGRLTPA	Mcc	S294	VQATGPSsPGRLTPA	A	G	S	L	FALSE	FALSE	FALSE
TSRCLQLsPPSQSKL	Mknk2	S431	TSRCLQLsPPSQSKL	R	L	S	Q	FALSE	FALSE	FALSE
RGSLSPRsPVSNLQL	Mllt10	S691	RGSLSPRsPVSNLQL	S	S	S	N	FALSE	FALSE	FALSE
ATDMRQIsQDFSELS	Mon1a	S91	ATDMRQIsQDFSELS	D	R	S	S	FALSE	FALSE	TRUE
NAKTRRLsNPPVENS	Morc3	S563	NAKTRRLsNPPVENS	K	R	S	V	FALSE	FALSE	TRUE
SRGPPPGsPEPPILL	Mtcl1	S255	SRGPPPGsPEPPILL	G	P	S	P	FALSE	FALSE	FALSE
VEAPRQDsSGQSLES	Mybpc2	S156	VEAPRQDsSGQSLES	A	R	S	S	FALSE	FALSE	TRUE
PSCPAIIsCSEKTLA	Mylk2	S169;S175	PSCPAIIsCSEKTLA	C	A	S	K	FALSE	FALSE	FALSE
PAFLHSPsCPAIISC	Mylk2	S167;S169	PAFLHSPsCPAIISC	F	H	S	I	FALSE	FALSE	FALSE
PAFLHSPsCPAIISC.1	Mylk2	S161;S169	PAFLHSPsCPAIISC	F	H	S	I	FALSE	FALSE	FALSE
MVMAKHAsVDNLYTV	Mylk4	S100	MVMAKHAsVDNLYTV	M	K	S	L	TRUE	TRUE	TRUE
SSPTGLLsPTLRPRR	Myo18b	S2416	SSPTGLLsPTLRPRR	P	G	S	R	FALSE	FALSE	FALSE
AKRQRFLsELAQLEE	Myom2	S106	AKRQRFLsELAQLEE	R	R	S	Q	FALSE	FALSE	TRUE
QKEERQHsLQMGSSV	Myom3	S39	QKEERQHsLQMGSSV	E	R	S	G	FALSE	FALSE	TRUE
ARIPEPSsPIKEPPP	Mypn	S641	ARIPEPSsPIKEPPP	I	E	S	E	FALSE	FALSE	FALSE
PSSQSASsLEVLSED	Naca	S527	PSSQSASsLEVLSED	S	S	S	L	FALSE	FALSE	FALSE
MSDVTPTsPKKTSAT	Naca	S822	MSDVTPTsPKKTSAT	D	T	S	T	FALSE	FALSE	FALSE
SPSSQSAsSLEVLSE	Naca	S526	SPSSQSAsSLEVLSE	S	Q	S	V	FALSE	FALSE	FALSE
ALKESPSsQSASSLE	Naca	S522	ALKESPSsQSASSLE	K	S	S	S	FALSE	FALSE	FALSE
VSSKDPAsPVTSLVV	Naca	S442	VSSKDPAsPVTSLVV	S	D	S	S	FALSE	FALSE	FALSE
SALSGASsPLYPLEV	Naca	S718	SALSGASsPLYPLEV	L	G	S	P	FALSE	FALSE	FALSE
PPKGPPAtLAETPTY	Naca	T972	PPKGPPAtLAETPTY	K	P	T	T	FALSE	FALSE	FALSE
PSTGAPPsPKGAPIV	Naca	S765	PSTGAPPsPKGAPIV	T	A	S	A	FALSE	FALSE	FALSE
TAVPSEIsPSPPTPA	Naca	S1255	TAVPSEIsPSPPTPA	V	S	S	P	FALSE	FALSE	FALSE
LMRSRTAsGSSVTSL	Ndrg1	S330	LMRSRTAsGSSVTSL	R	R	S	V	FALSE	FALSE	TRUE
TTLSSIPsHPSTAGK	Neb	S7460	TTLSSIPsHPSTAGK	L	S	S	T	FALSE	FALSE	FALSE
ETTTTRTsDYGQSET	Neb	S40	ETTTTRTsDYGQSET	T	T	S	Q	FALSE	FALSE	FALSE
KLLGTRKsFDHLISD	Nf1	S2545	KLLGTRKsFDHLISD	L	T	S	L	FALSE	FALSE	FALSE
PLKTRKTsEDQAAIL	Nfatc3	S344	PLKTRKTsEDQAAIL	K	R	S	A	FALSE	FALSE	TRUE
RGSYRGGsISVQVNS	Nolc1	S689	RGSYRGGsISVQVNS	S	R	S	Q	FALSE	FALSE	TRUE
AAKRRAGsVDVPKPN	Nop2	S59	AAKRRAGsVDVPKPN	K	R	S	P	FALSE	FALSE	TRUE
PKKKRKFsEEPEVAA	Nop56	S554	PKKKRKFsEEPEVAA	K	R	S	E	FALSE	FALSE	TRUE
TPAAGCAtPTEKEFP	Nr3c1	T168	TPAAGCAtPTEKEFP	A	G	T	K	FALSE	FALSE	FALSE
TGDTILSsPSSVALP	Nr3c1	S284	TGDTILSsPSSVALP	D	I	S	V	FALSE	FALSE	FALSE
SSKKKPKsPKPQNAV	Nt5c1a	S42	SSKKKPKsPKPQNAV	K	K	S	Q	FALSE	FALSE	TRUE
TIGKSRSsAQLVVSD	Obscn	S2891	TIGKSRSsAQLVVSD	G	S	S	V	FALSE	FALSE	FALSE
PPVTTGPsPEACKEQ	Obscn	S7921	PPVTTGPsPEACKEQ	V	T	S	C	FALSE	FALSE	FALSE
SNISGASsDVSLDEQ	Osbp	S384	SNISGASsDVSLDEQ	I	G	S	L	FALSE	FALSE	FALSE
SPVRLHSsNPNLCAD	Osbpl6	S369	SPVRLHSsNPNLCAD	V	L	S	L	FALSE	FALSE	FALSE
RVGRLHGsVPNLSRY	Osbpl7	S267	RVGRLHGsVPNLSRY	G	L	S	L	FALSE	FALSE	FALSE
PTALLSPtKEPPPLL	Palld	T650	PTALLSPtKEPPPLL	A	L	T	P	FALSE	FALSE	FALSE
RGREPSSsQPVVPVD	Pbxip1	S166	RGREPSSsQPVVPVD	R	P	S	V	FALSE	FALSE	FALSE
RLWSPQVsEDGKAHP	Pdlim3	S89;S93	RLWSPQVsEDGKAHP	W	P	S	K	FALSE	FALSE	FALSE
LRNRAQSyDIQAWKK	Phip	Y1316	LRNRAQSyDIQAWKK	N	A	Y	A	FALSE	FALSE	FALSE
VHLPRDQsGEVDFQS	Phka1	S759	VHLPRDQsGEVDFQS	L	R	S	D	FALSE	FALSE	TRUE
NLLDSPEsPQDSQVP	Phka1	S739	NLLDSPEsPQDSQVP	L	S	S	S	FALSE	FALSE	FALSE
PKVRKVIsSSQVDQE	Pja2	S320	PKVRKVIsSSQVDQE	V	K	S	V	FALSE	FALSE	TRUE
GYGDRTStFCGTPEF	Pkn2	T815	GYGDRTStFCGTPEF	G	R	T	T	FALSE	FALSE	TRUE
GKLCSDQsLNTMVEA	Plin4	S1284	GKLCSDQsLNTMVEA	L	S	S	M	FALSE	FALSE	FALSE
RKIMRKVsQSTSSLV	Pnpla6	S100	RKIMRKVsQSTSSLV	I	R	S	S	FALSE	FALSE	TRUE
VFTCPNSsFTDLAEI	Pnpla7	S1257	VFTCPNSsFTDLAEI	T	P	S	L	FALSE	FALSE	FALSE
LGLRKTGsHNMLSEV	Ppp1r12b	S446	LGLRKTGsHNMLSEV	L	K	S	L	TRUE	TRUE	TRUE
TQPDKPTtPVSPSAS	Ppp1r12b	T726	TQPDKPTtPVSPSAS	P	K	T	P	FALSE	FALSE	TRUE
WRLGLRKtGSHNMLS	Ppp1r12b	T444	WRLGLRKtGSHNMLS	L	L	T	N	FALSE	FALSE	FALSE
TGNQKATsKLDLHLG	Ppp1r3a	S837	TGNQKATsKLDLHLG	N	K	S	L	FALSE	TRUE	TRUE
GGIVANLsEQSLKDG	Ppp1r7	S45	GGIVANLsEQSLKDG	I	A	S	L	FALSE	FALSE	FALSE
VGRSRKQsNPLLIHV	Prep	S667	VGRSRKQsNPLLIHV	R	R	S	L	FALSE	TRUE	TRUE
TKIPLIKsHNDFVAI	Prkab2	S107	TKIPLIKsHNDFVAI	I	L	S	F	FALSE	FALSE	FALSE
VGLSRDSsLPALLPR	Prob1	S494	VGLSRDSsLPALLPR	L	R	S	L	TRUE	TRUE	TRUE
PSLRPQNsTTWRDGG	Prrc2a	S204	PSLRPQNsTTWRDGG	L	P	S	R	FALSE	FALSE	FALSE
LGFKRYNsLSILPAA	Prxl2b	S110	LGFKRYNsLSILPAA	F	R	S	L	FALSE	TRUE	TRUE
QKRWKELsKEDLSPI	Ptpn2	S293	QKRWKELsKEDLSPI	R	K	S	L	FALSE	TRUE	TRUE
LETKSLPsRSPPITP	Ptpn3	S370	LETKSLPsRSPPITP	T	S	S	P	FALSE	FALSE	FALSE
RDEGKKTsLSDSTTS	Rab3gap1	S536	RDEGKKTsLSDSTTS	E	K	S	S	FALSE	FALSE	TRUE
LSDYRRLsESQLSFR	Rbm14	S618	LSDYRRLsESQLSFR	D	R	S	L	FALSE	TRUE	TRUE
GSERRQSsGDGVSCA	Rbm34	S20	GSERRQSsGDGVSCA	E	R	S	V	FALSE	FALSE	TRUE
PKIKVKSsPLIEKLQ	Rcsd1	S83	PKIKVKSsPLIEKLQ	I	V	S	E	FALSE	FALSE	FALSE
EVPSFQGtESPKPCK	Rhbdf2	T145	EVPSFQGtESPKPCK	P	F	T	K	FALSE	FALSE	FALSE
SNIQRSQsWLSNIGP	Ric1	S1171	SNIQRSQsWLSNIGP	I	R	S	N	FALSE	FALSE	TRUE
VQQLHRNsIQFTDGY	Rps6ka3	S415	VQQLHRNsIQFTDGY	Q	H	S	T	FALSE	FALSE	FALSE
LAPTASVsGSKAKAE	Rtn2	S464	LAPTASVsGSKAKAE	P	A	S	A	FALSE	FALSE	FALSE
GLVTNQLsHIKAKIR	Rtn2	S441	GLVTNQLsHIKAKIR	V	N	S	A	FALSE	FALSE	FALSE
AASLPSLsPLSTVSF	Rtn4	S223	AASLPSLsPLSTVSF	S	P	S	T	FALSE	FALSE	FALSE
SAPTTPTsPTEFLTP	Sacs	S4266	SAPTTPTsPTEFLTP	P	T	S	F	FALSE	FALSE	FALSE
KDKKKKKsIDPDSIQ	Sbno1	S791	KDKKKKKsIDPDSIQ	K	K	S	D	FALSE	FALSE	TRUE
HRSTMPSsEGPHIYK	Sgcd	S16	HRSTMPSsEGPHIYK	S	M	S	H	FALSE	FALSE	FALSE
FHARSFGsGTELGHW	Slc25a46	S35	FHARSFGsGTELGHW	A	S	S	L	FALSE	FALSE	FALSE
VEPALPQsPAGGAGA	Slx9	S38	VEPALPQsPAGGAGA	P	L	S	G	FALSE	FALSE	FALSE
LGTARFSsHATFSLS	Smtnl2	S119	LGTARFSsHATFSLS	T	R	S	F	FALSE	TRUE	TRUE
PLVTPPQsPPSSQPP	Smtnl2	S265;T270;S274	PLVTPPQsPPSSQPP	V	P	S	S	FALSE	FALSE	FALSE
QENKYQAsHPNLRRL	Snap29	S163	QENKYQAsHPNLRRL	N	Y	S	L	FALSE	FALSE	FALSE
TSVKRVQsSPNLLAA	Sorbs2	S27	TSVKRVQsSPNLLAA	V	R	S	L	TRUE	TRUE	TRUE
PPPDSPTsLAPTPAL	Speg	S2805	PPPDSPTsLAPTPAL	P	S	S	T	FALSE	FALSE	FALSE
FMSRLSSsWESLLPE	Sptb	S2116	FMSRLSSsWESLLPE	S	L	S	L	FALSE	FALSE	FALSE
NPSLRRKsAPEALSG	Sugp1	S336	NPSLRRKsAPEALSG	S	R	S	A	FALSE	FALSE	TRUE
SQRLTRYsQDDNDGG	Sun2	S12	SQRLTRYsQDDNDGG	R	T	S	N	FALSE	FALSE	FALSE
MVKKGLAsPTSITPI	Svil	S1181	MVKKGLAsPTSITPI	K	G	S	I	FALSE	FALSE	FALSE
PRGKCSLsQPGPSVS	Syne1	S8708	PRGKCSLsQPGPSVS	G	C	S	P	FALSE	FALSE	FALSE
SATVEVTsPTGFVQS	Synm	S1107	SATVEVTsPTGFVQS	T	E	S	F	FALSE	FALSE	FALSE
SLQPTAVsPTYSSDI	Synpo	S882	SLQPTAVsPTYSSDI	Q	T	S	S	FALSE	FALSE	FALSE
KPAVKSPsSSQPVAP	Synpo2	S758	KPAVKSPsSSQPVAP	A	K	S	P	FALSE	FALSE	TRUE
AVKSPSSsQPVAPVS	Synpo2	S760	AVKSPSSsQPVAPVS	K	P	S	A	FALSE	FALSE	FALSE
QRPAFSTsNPPNPPQ	Synpo2	S785	QRPAFSTsNPPNPPQ	P	F	S	N	FALSE	FALSE	FALSE
SQPVAPVsPVWSPGV	Synpo2	S767	SQPVAPVsPVWSPGV	P	A	S	S	FALSE	FALSE	FALSE
VLPLSPLsVPAVSPT	Synpo2l	S438	VLPLSPLsVPAVSPT	P	S	S	V	FALSE	FALSE	FALSE
LQVLSPLsPLSPEPP	Synpo2l	S105	LQVLSPLsPLSPEPP	V	S	S	P	FALSE	FALSE	FALSE
RRILGSAsPEEEQEK	Szrd1	S107	RRILGSAsPEEEQEK	I	G	S	E	FALSE	FALSE	FALSE
AAAPPQPsPPPTKFI	Taf6	S532	AAAPPQPsPPPTKFI	A	P	S	T	FALSE	FALSE	FALSE
RKLMRYHsVSTETPH	Tbc1d1	S621	RKLMRYHsVSTETPH	L	R	S	E	FALSE	FALSE	TRUE
RLNPSASsPNFFKYL	Tbc1d1	S661	RLNPSASsPNFFKYL	N	S	S	F	FALSE	FALSE	FALSE
SPAVPAPtPEGVQAV	Tcof1	T860	SPAVPAPtPEGVQAV	A	P	T	V	FALSE	FALSE	FALSE
AAWARRAsAGPSASP	Tent4b	S44	AAWARRAsAGPSASP	W	R	S	S	FALSE	FALSE	TRUE
MVTKSNTsPEELGPL	Tln1	S1878	MVTKSNTsPEELGPL	T	S	S	L	FALSE	FALSE	FALSE
ANSKSEGsPVLPHEP	Tnik	S740	ANSKSEGsPVLPHEP	S	S	S	P	FALSE	FALSE	FALSE
DGESQPRsPALLPST	Tnks1bp1	S568	DGESQPRsPALLPST	E	Q	S	L	FALSE	FALSE	FALSE
YRAQQLRsHPGGGPT	Tns1	S636	YRAQQLRsHPGGGPT	A	Q	S	G	FALSE	FALSE	FALSE
LKQNLSRsWHDVQVS	Tpd52l2	S96	LKQNLSRsWHDVQVS	Q	L	S	V	FALSE	FALSE	FALSE
ARAAKRLsLESEGAN	Tppp	S31	ARAAKRLsLESEGAN	A	K	S	E	FALSE	FALSE	TRUE
PRRKRLKsDERPVHI	Trim33	S1134	PRRKRLKsDERPVHI	R	R	S	P	FALSE	FALSE	TRUE
HVFQRQKsELSDGIA	Trim55	S170	HVFQRQKsELSDGIA	F	R	S	D	FALSE	FALSE	TRUE
TLSDGPSsPRSGRDP	Trip10	S351	TLSDGPSsPRSGRDP	S	G	S	G	FALSE	FALSE	FALSE
PLSKSSSsPELQTLQ	Tsc2	S1389	PLSKSSSsPELQTLQ	S	S	S	Q	FALSE	FALSE	FALSE
LLQVKRAsMADAGLY	Ttn	S9201	LLQVKRAsMADAGLY	Q	K	S	A	FALSE	FALSE	TRUE
LECTVSGtPELSTKW	Ttn	T8500	LECTVSGtPELSTKW	C	V	T	S	FALSE	FALSE	FALSE
SFSSFSSsSASSMTE	Ttn	S35059	SFSSFSSsSASSMTE	S	F	S	S	FALSE	FALSE	FALSE
PVVAQYPyKEPGPPG	Ttn	Y25209	PVVAQYPyKEPGPPG	V	Q	Y	G	FALSE	FALSE	FALSE
LELYAVKtSDSGTYT	Ttn	T5158	LELYAVKtSDSGTYT	L	A	T	G	FALSE	FALSE	FALSE
LAWTNVAtEVQVTKL	Ttn	T23396	LAWTNVAtEVQVTKL	W	N	T	V	FALSE	FALSE	FALSE
ELKATLPsPDKLPGF	Uba1	S835	ELKATLPsPDKLPGF	K	T	S	L	FALSE	FALSE	FALSE
ATKQKVLsPPHTKAD	Ubap1	S146	ATKQKVLsPPHTKAD	K	K	S	T	FALSE	FALSE	TRUE
LLGARLQsAPTLTDI	Ulk2	S528	LLGARLQsAPTLTDI	G	R	S	L	FALSE	TRUE	TRUE
DIVRKSMsHQAAIAS	Vps26b	S304	DIVRKSMsHQAAIAS	V	K	S	A	FALSE	FALSE	TRUE
SNARGGNtPPALGDL	Wipf3	T106	SNARGGNtPPALGDL	A	G	T	L	FALSE	FALSE	FALSE
PPDPAPKsPAASGAP	Ybx3	S33	PPDPAPKsPAASGAP	D	A	S	S	FALSE	FALSE	FALSE
GSEQSEKsPGPIVSR	Zc3hc1	S343	GSEQSEKsPGPIVSR	E	S	S	I	FALSE	FALSE	FALSE
NMQQRTPsFDAPNSL	Zfp280b	S221	NMQQRTPsFDAPNSL	Q	R	S	P	FALSE	FALSE	TRUE
VDRTHSPtVEKPNNG	Zfyve16	T908	VDRTHSPtVEKPNNG	R	H	T	P	FALSE	FALSE	FALSE
