# Supplementary material for: Ampk alpha2 T172 activation dictates exercise performance and energy transduction in skeletal muscle
Source: Sci Adv. 2026 Feb 25;12(9):eaeb3338. doi: 10.1126/sciadv.aeb3338 (PMC12935046; doi:10.1126/sciadv.aeb3338)
Supplement: Supplementary file 2 — Data files S1 to S5 [file sciadv.aeb3338_data_files_s1_to_s5.zip › aeb3338_data_file_s5.xlsx]

## Sheet: Male
contrast	featureName	input_name	standardized_name	super_class	main_class	sub_class	logFC	AveExpr	t	P.Value	adj.P.Val	df.total	zscore
KI.10min - KI.SED	METHYL 4-AMINOBUTYRATE	METHYL 4-AMINOBUTYRATE	Methyl 4-aminobutanoate	Organic acids	Carboxylic acids	Other carboxylic acids	-2.20666	0.198309	-5.89341	2.12833e-05	0.00167305	16.2498	-4.25098
KI.10min - KI.SED	Adenosine 3',5'-diphosphate	Adenosine 3',5'-diphosphate	Adenosine 3',5'-diphosphate	Nucleic acids	Purines	Purine rNDP	2.29173	0.48408	5.14871	9.24915e-05	0.00469805	16.2498	3.90949
KI.10min - KI.SED	L-Carnitine	L-Carnitine	Carnitine	Organic nitrogen compounds	Carnitines	Carnitines	-1.72747	-0.0844282	-5.03984	0.000115309	0.00542031	16.2498	-3.85589
KI.10min - KI.SED	2,2-Dipyridyl	2,2-Dipyridyl					-2.02308	0.333485	-4.75667	0.000205878	0.00744456	16.2498	-3.71169
KI.10min - KI.SED	Dimethyl sulfoxide	Dimethyl sulfoxide	Dimethyl sulfoxide	Organosulfur compounds	Organosulfur compounds	Sulfoxides	-2.04418	0.104866	-4.59936	0.000285108	0.00923853	16.2498	-3.62847
KI.10min - KI.SED	Glucose 1-phosphate	Glucose 1-phosphate	Glucose 1-phosphate	Carbohydrates	Monosaccharides	Monosaccharide phosphates	-1.09903	-0.0741284	-4.40993	0.00042322	0.0122406	16.2498	-3.52516
KI.10min - KI.SED	Adenine	Adenine	Adenine	Nucleic acids	Purines	Aminopurines	1.73736	0.291106	4.24783	0.000594771	0.0156744	16.2498	3.43399
KI.10min - KI.SED	1-Methyladenine	1-Methyladenine	1-Methyladenine	Nucleic acids	Purines	Aminopurines	1.70686	-0.18608	4.19796	0.000660665	0.017064	16.2498	3.4054
KI.10min - KI.SED	Pyruvic acid	Pyruvic acid	Pyruvic acid	Organic acids	Short-chain acids	Short-chain acids	2.15542	0.565008	4.02219	0.000957853	0.0219912	16.2498	3.30262
KI.10min - KI.SED	L-Aspartic acid	L-Aspartic acid	Aspartic acid	Organic acids	Amino acids and peptides	Amino acids	-1.24432	-0.248899	-3.99614	0.00101219	0.0223469	16.2498	-3.28712
KI.10min - KI.SED	Perfluorobutyric acid	Perfluorobutyric acid	Perfluorobutanoic acid	Organohalogen compounds	Alkyl fluorides	Perfluoroalkyl carboxylic acids	-1.64771	0.107383	-3.79137	0.00156328	0.0300917	16.2498	-3.16267
KI.10min - KI.SED	Trehalose	Trehalose	Trehalose	Carbohydrates	Disaccharides	Disaccharides	-1.08275	-0.0730358	-3.74924	0.0017098	0.0321512	16.2498	-3.1365
KI.10min - KI.SED	Chlorzoxazone	Chlorzoxazone	Chlorzoxazone	Organoheterocyclic compounds	Benzoxazoles	Benzoxazolones	1.42206	0.659294	3.67593	0.00197071	0.0354381	16.4073	3.09461
KI.10min - KI.SED	Histamine	Histamine	Histamine	Alkaloids	Histidine alkaloids	Imidazole alkaloids	-1.73876	-0.203852	-3.58648	0.00241713	0.0398849	16.2498	-3.03353
KI.10min - KI.SED	6-Dimethylaminopurine	6-Dimethylaminopurine	6-Dimethylaminopurine	Nucleic acids	Purines	Alkylaminopurines	2.32005	0.502982	3.52045	0.00278163	0.0430583	16.2498	2.99089
KI.10min - KI.SED	5,8-dimethoxyquinoline-2-carbaldehyde	5,8-dimethoxyquinoline-2-carbaldehyde					-1.10924	0.240415	-3.49264	0.00291527	0.0435603	16.4073	-2.97653
KI.10min - KI.SED	6-methoxy-4-methyl-2H-chromen-2-one	6-methoxy-4-methyl-2H-chromen-2-one					0.598314	-0.0340267	3.34124	0.00402647	0.0535284	16.4073	2.87608
KI.10min - KI.SED	Acetaminophen	Acetaminophen	Acetaminophen	Benzenoids	Phenols	Aminophenols	1.97125	0.501966	3.3097	0.00435236	0.0570222	16.2498	2.85143
KI.10min - KI.SED	Pyroglutamic acid	Pyroglutamic acid	Pyroglutamic acid	Organic acids	Amino acids and peptides	Amino acids	-1.43727	-0.0413301	-3.29176	0.00452104	0.0583859	16.2498	-2.83932
KI.10min - KI.SED	Erythrono-1,4-lactone	Erythrono-1,4-lactone	Erythrono-1,4-lactone	Organoheterocyclic compounds	Lactones	Gamma butyrolactones	1.12378	0.155656	3.23222	0.00512871	0.062233	16.2498	2.79884
KI.10min - KI.SED	Gabapentin	Gabapentin	Gabapentin	Organic acids	Amino acids and peptides	Amino acids	-1.44726	0.228933	-3.22818	0.00517279	0.0623494	16.2498	-2.79607
KI.10min - KI.SED	Majoroside F6	Majoroside F6					-1.3028	-0.0610371	-3.20835	0.00539437	0.0637452	16.2498	-2.78249
KI.10min - KI.SED	Epigallocatechin	Epigallocatechin	Epigallocatechin	Polyketides	Flavonoids	Flavans, Flavanols and Leucoanthocyanidins	1.15421	0.519643	3.18883	0.00556758	0.0645268	16.4073	2.77222
KI.10min - KI.SED	N-ACETYLASPARAGINE (IORA)	N-ACETYLASPARAGINE (IORA)	N-Acetylasparagine	Organic acids	Amino acids and peptides	Amino acids	-1.29015	-0.261643	-3.16912	0.00586068	0.0662257	16.2498	-2.75548
KI.10min - KI.SED	Isosulochrin	Isosulochrin					1.15691	0.524065	3.13851	0.0061943	0.0687074	16.4073	2.73731
KI.10min - KI.SED	3-Hydroxyanthranilic acid	3-Hydroxyanthranilic acid	3-Hydroxyanthranilic acid	Benzenoids	Benzenes	Hydroxybenzoic acids	2.045	0.261539	3.01521	0.00810463	0.0818613	16.2498	2.64768
KI.10min - KI.SED	NPE_269.1647_12.5	NPE_269.1647_12.5					-1.51884	0.3157	-2.96527	0.00899944	0.0852045	16.2498	-2.61208
KI.10min - KI.SED	Beta-Glycerophosphoric acid	Beta-Glycerophosphoric acid	sn-Glycero-2-phosphate	Organic acids	Phosphate esters	Monoalkyl phosphates	1.09471	0.221011	2.95465	0.00920172	0.0857562	16.2498	2.60447
KI.10min - KI.SED	Gentiannine	Gentiannine					-1.10387	0.0970143	-2.92638	0.0097622	0.0905131	16.2498	-2.58414
KI.10min - KI.SED	Hirsuteine	Hirsuteine					-1.87141	0.44739	-2.90581	0.0101906	0.0925974	16.2498	-2.56929
KI.10min - KI.SED	Phosphate	Phosphate	Phosphoric acid	Unclassified	Unclassified	Unclassified	-1.06916	-0.104725	-2.90576	0.0101919	0.0925974	16.2498	-2.56925
KI.10min - KI.SED	L-Homoserine	L-Homoserine	Homoserine	Organic acids	Amino acids and peptides	Amino acids	1.31158	0.780685	2.81818	0.0122303	0.105342	16.2498	2.50543
KI.10min - KI.SED	caudatin	caudatin					1.64205	0.598166	2.81623	0.01228	0.105342	16.2498	2.50399
KI.10min - KI.SED	Oxidized glutathione	Oxidized glutathione	Oxidized glutathione	Organic acids	Amino acids and peptides	Tripeptides	1.11254	0.548042	2.79729	0.0126853	0.106218	16.4073	2.49249
KI.10min - KI.SED	Creatinine	Creatinine	Creatinine	Organoheterocyclic compounds	Azoles	Imidazolines	-1.21789	0.555577	-2.8004	0.0126898	0.106218	16.2498	-2.49236
KI.10min - KI.SED	Moclobemide	Moclobemide	Moclobemide	Benzenoids	Benzenes	Other benzenes	1.49508	0.810791	2.7938	0.0128648	0.106695	16.2498	2.48749
KI.10min - KI.SED	Glu-Gln	Glu-Gln	Glu-Gln	Organic acids	Amino acids and peptides	Dipeptides	-1.19042	0.474427	-2.74886	0.0141185	0.113845	16.2498	-2.45423
KI.10min - KI.SED	Thiazolidine-4-carboxylic acid	Thiazolidine-4-carboxylic acid					-0.855859	-0.0351532	-2.7281	0.0147368	0.11727	16.2498	-2.43878
KI.10min - KI.SED	2-Aminophenol	2-Aminophenol	2-Aminophenol	Benzenoids	Phenols	Aminophenols	2.04925	0.635668	2.71401	0.015171	0.119257	16.2498	2.42827
KI.10min - KI.SED	(-)-n-benzoyl-2-hydroxy-2-phenylethylamine	(-)-n-benzoyl-2-hydroxy-2-phenylethylamine					1.52582	0.762724	2.71136	0.0152543	0.119393	16.2498	2.42629
KI.10min - KI.SED	Roquefortine A	Roquefortine A	Roquefortine A	Alkaloids	Tryptophan alkaloids	3-Alkylindoles	1.39735	0.795364	2.67278	0.0165138	0.126513	16.2498	2.39736
KI.10min - KI.SED	Myricetin	Myricetin	Myricetin	Polyketides	Flavonoids	Flavones and Flavonols	-1.03443	0.170379	-2.65217	0.0172275	0.130871	16.2498	-2.38182
KI.10min - KI.SED	Deoxycytidine	Deoxycytidine	Deoxycytidine	Nucleic acids	Pyrimidines	Pyrimidine deoxyribonucleosides	1.46718	0.869612	2.63441	0.0178658	0.134589	16.2498	2.36839
KI.10min - KI.SED	Magnolol	Magnolol	Magnolol	Benzenoids	Bisphenyls	Bisphenyls	0.722146	-0.116219	2.59491	0.0193673	0.143106	16.2498	2.33838
KI.10min - KI.SED	1-Aminocyclopropanecarboxylic acid	1-Aminocyclopropanecarboxylic acid	1-Aminocyclopropanecarboxylic acid	Organic acids	Amino acids and peptides	Amino acids	-1.07096	-0.141094	-2.56795	0.0204611	0.147975	16.2498	-2.31778
KI.10min - KI.SED	N-Acetylalanine	N-Acetylalanine	N-Acetylalanine	Organic acids	Amino acids and peptides	Amino acids	-0.914587	-0.148508	-2.54464	0.0214534	0.151515	16.2498	-2.29991
KI.10min - KI.SED	Calycanthine	Calycanthine					1.61994	0.566775	2.52935	0.0221293	0.152499	16.2498	2.28814
KI.10min - KI.SED	beta-Nicotinamide adenine dinucleotide	beta-Nicotinamide adenine dinucleotide	NA-D+	Nucleic acids	Nicotinamides	Nicotinamide dinucleotides	1.03454	0.216681	2.52881	0.0221534	0.152499	16.2498	2.28773
KI.10min - KI.SED	Glycyltyrosine	Glycyltyrosine	Gly-Tyr	Organic acids	Amino acids and peptides	Dipeptides	-1.47261	0.530159	-2.52816	0.0221829	0.152499	16.2498	-2.28722
KI.10min - KI.SED	m-Coumaric acid	m-Coumaric acid	trans-m-Coumaric acid	Organic acids	Phenylpropanoids	Coumaric acids	-0.63115	-0.114144	-2.52605	0.0222778	0.152499	16.2498	-2.2856
KI.10min - KI.SED	Glycyl-Valine	Glycyl-Valine	Gly-Val	Organic acids	Amino acids and peptides	Dipeptides	-1.0719	0.299123	-2.52441	0.022352	0.152499	16.2498	-2.28433
KI.10min - KI.SED	2,6-Dimethylaniline	2,6-Dimethylaniline	2,6-Dimethylaniline	Benzenoids	Benzenes	Other benzenes	0.875053	-0.163632	2.45955	0.0254797	0.16571	16.2498	2.23405
KI.10min - KI.SED	NPE_241.1335_10.3	NPE_241.1335_10.3					1.72479	0.826352	2.44029	0.026485	0.170409	16.2498	2.21903
KI.10min - KI.SED	Coptisine	Coptisine					1.92979	0.483529	2.43579	0.0267258	0.171348	16.2498	2.2155
KI.10min - KI.SED	triacanthine	triacanthine	Triacanthine	Nucleic acids	Purines	Other purines	1.69172	0.383238	2.4014	0.0286313	0.180998	16.2498	2.18853
KI.10min - KI.SED	Schizandrol A	Schizandrol A					-0.795077	0.248952	-2.39272	0.0290036	0.182712	16.4073	-2.18344
KI.10min - KI.SED	Methacrylamide	Methacrylamide					1.41536	0.602651	2.38868	0.0293681	0.183602	16.2498	2.17851
KI.10min - KI.SED	Allantoin	Allantoin	Allantoin	Organoheterocyclic compounds	Ureas	Ureides	-0.958906	-0.131151	-2.37368	0.0302596	0.187361	16.2498	-2.16668
KI.10min - KI.SED	AICAR	AICAR	AICAR	Nucleic acids	Imidazoles	Imidazole ribonucleosides and ribonucleotides	1.64085	0.628132	2.33659	0.0325747	0.197587	16.2498	2.13729
KI.10min - KI.SED	Pyrrolidine	Pyrrolidine	Pyrrolidine	Alkaloids	Ornithine alkaloids	Pyrrolidine alkaloids	2.17749	0.407897	2.32952	0.0330346	0.199089	16.2498	2.13166
KI.10min - KI.SED	Troglitazone	Troglitazone					0.876527	0.220425	2.27021	0.0371375	0.209827	16.2498	2.08425
KI.10min - KI.SED	Perfluorohexanoic acid	Perfluorohexanoic acid	Perfluorohexanoic acid	Organohalogen compounds	Alkyl fluorides	Perfluoroalkyl carboxylic acids	-0.800513	0.22538	-2.2646	0.0374965	0.210539	16.3078	-2.08032
KI.10min - KI.SED	(2R)-6-methylpiperidine-2-carboxylic acid	(2R)-6-methylpiperidine-2-carboxylic acid					1.24798	0.34345	2.26128	0.0377944	0.210902	16.2498	2.07708
KI.10min - KI.SED	Glycylleucine	Glycylleucine	Gly-Leu	Organic acids	Amino acids and peptides	Dipeptides	-0.962491	0.391697	-2.25332	0.0383895	0.212909	16.2498	-2.07067
KI.10min - KI.SED	Acetylglycine	Acetylglycine	N-Acetylglycine	Organic acids	Amino acids and peptides	Amino acids	1.06788	0.638214	2.23472	0.0398138	0.217441	16.2498	2.05568
KI.10min - KI.SED	N-Acetylneuraminate	N-Acetylneuraminate	N-Acetylneuraminic acid	Carbohydrates	Monosaccharides	Sugar acids	-0.912916	0.435368	-2.23291	0.0399283	0.217441	16.2788	-2.05449
KI.10min - KI.SED	Meranzin hydrate	Meranzin hydrate					-0.570053	0.0152947	-2.22699	0.0404208	0.219462	16.2498	-2.04942
KI.10min - KI.SED	Diethanolamine	Diethanolamine	Diethanolamine	Organic nitrogen compounds	Amines	1,2-aminoalcohols	1.13378	-0.0442207	2.21845	0.0411004	0.221819	16.2498	2.04252
KI.10min - KI.SED	Hippuric acid	Hippuric acid	Hippuric acid	Polyketides	Phenolic acids	Phenolic acids	1.79383	0.454044	2.20999	0.0417843	0.222427	16.2498	2.03566
KI.10min - KI.SED	Nicotinamide ribotide	Nicotinamide ribotide	Nicotinamide ribotide	Alkaloids	Nicotinic acid alkaloids	Pyridine alkaloids	0.84663	0.22376	2.20945	0.0418281	0.222427	16.2498	2.03523
KI.10min - KI.SED	Guanosine monophosphate	Guanosine monophosphate	GMP	Nucleic acids	Purines	Purine rNMP	-1.12305	0.198142	-2.19519	0.043006	0.22525	16.2498	-2.02365
KI.10min - KI.SED	Citramalic acid	Citramalic acid	Citramalic acid	Organic acids	Hydroxy acids	Beta hydroxy acids	0.919159	0.816769	2.19404	0.0431019	0.22525	16.2498	2.02272
KI.10min - KI.SED	Indole-3-methyl acetate	Indole-3-methyl acetate	Indole-3-methyl acetate	Alkaloids	Tryptophan alkaloids	Indoleacetic acids	-1.01712	0.00722979	-2.19399	0.0431065	0.22525	16.2498	-2.02268
KI.10min - KI.SED	Isoleucyl-Aspartate	Isoleucyl-Aspartate	Ile-Asp	Organic acids	Amino acids and peptides	Dipeptides	-1.12135	0.207117	-2.19065	0.0433873	0.226064	16.2498	-2.01996
KI.10min - KI.SED	L-Arginine	L-Arginine	Arginine	Organic acids	Amino acids and peptides	Amino acids	1.40016	0.304808	2.16463	0.0456331	0.233724	16.2498	1.99877
KI.10min - KI.SED	lysergol	lysergol					-1.25499	0.519445	-2.15627	0.0463775	0.236546	16.2498	-1.99194
KI.10min - KI.SED	sophocarpine	sophocarpine					-0.821561	0.147388	-2.15422	0.0465616	0.236546	16.2498	-1.99027
KI.10min - KI.SED	Adenosine	Adenosine	Adenosine	Nucleic acids	Purines	Purine ribonucleosides	0.717851	0.207125	2.09513	0.0520417	0.254301	16.3762	1.94279
KI.10min - KI.SED	SM(d18:1/18:0)	SM(d18:1/18:0)	SM 18:1;O2/18:0	Sphingolipids	Phosphosphingolipids	SM	1.56345	0.271632	2.08339	0.0533532	0.258613	16.2498	1.93205
KI.10min - KI.SED	Fumaric acid	Fumaric acid	Fumaric acid	Organic acids	TCA acids	TCA acids	1.04655	0.238809	2.08033	0.053666	0.259434	16.2498	1.92952
KI.10min - KI.SED	Lauryldiethanolamine	Lauryldiethanolamine	N-Lauryldiethanolamine	Organic nitrogen compounds	Amines	1,2-aminoalcohols	-0.362924	-0.0454142	-2.07447	0.0541105	0.259975	16.4073	-1.92595
KI.10min - KI.SED	4-Hydroxy-L-proline	4-Hydroxy-L-proline	cis-4-Hydroxyproline	Organic acids	Amino acids and peptides	Amino acids	1.24773	0.692359	2.07296	0.054427	0.259975	16.2498	1.92342
KI.10min - KI.SED	Xanthurenic acid	Xanthurenic acid	Xanthurenic acid	Alkaloids	Anthranilic acid alkaloids	Acridone alkaloids	1.84105	0.587388	2.06348	0.0554193	0.262299	16.2498	1.91557
KI.10min - KI.SED	Dihydrouracil	Dihydrouracil	Dihydrouracil	Nucleic acids	Pyrimidines	Other pyrimidines	1.44294	0.405516	2.05688	0.05612	0.264232	16.2498	1.9101
KI.10min - KI.SED	Methylmalonic acid	Methylmalonic acid	Methylmalonic acid	Fatty Acyls	Fatty acids	Dicarboxylic acids	0.72519	0.177606	2.04899	0.0569685	0.26753	16.2498	1.90355
KI.10min - KI.SED	Hydroxygardnutine	Hydroxygardnutine					-0.33561	-0.0792885	-2.03172	0.0587023	0.274247	16.4073	-1.89042
KI.10min - KI.SED	PROLINE (IORA)	PROLINE (IORA)					-0.733732	-0.20673	-2.01585	0.06066	0.280023	16.2498	-1.87597
KI.10min - KI.SED	Dimethylglycine	Dimethylglycine	Dimethylglycine	Organic acids	Amino acids and peptides	Amino acids	-0.313433	-0.138946	-2.01395	0.060713	0.280023	16.4073	-1.87558
KI.10min - KI.SED	Sebacic acid	Sebacic acid	Sebacic acid	Fatty Acyls	Fatty acids	Dicarboxylic acids	0.470729	-0.0778464	1.99978	0.0625277	0.284045	16.2498	1.86254
KI.10min - KI.SED	Thymine	Thymine	Thymine	Nucleic acids	Pyrimidines	Other pyrimidines	0.921438	0.316506	1.98011	0.064884	0.291093	16.2498	1.84606
KI.10min - KI.SED	Caffeate	Caffeate	Caffeic acid	Organic acids	Phenylpropanoids	Cinnamic acids	1.39206	0.708952	1.9684	0.0663247	0.295357	16.2498	1.83622
KI.10min - KI.SED	Phthalic anhydride	Phthalic anhydride					-0.727372	-0.0236572	-1.95884	0.0675217	0.299214	16.2498	-1.82819
KI.10min - KI.SED	Hetisine	Hetisine					-0.835019	0.530729	-1.95242	0.0683367	0.301348	16.2498	-1.82278
KI.10min - KI.SED	(R)-Salsolinol	(R)-Salsolinol	(R)-Salsolinol	Alkaloids	Tyrosine alkaloids	Isoquinoline alkaloids	1.23675	0.361666	1.93899	0.0700697	0.306756	16.2498	1.81146
KI.10min - KI.SED	Neobavaisoflavone	Neobavaisoflavone					-0.744767	-0.00930672	-1.93897	0.0700721	0.306756	16.2498	-1.81144
KI.10min - KI.SED	L-Ornithine monochlorohydrate/ornithine	L-Ornithine monochlorohydrate/ornithine					-0.826313	-0.246312	-1.93396	0.0707295	0.307378	16.2498	-1.80721
KI.10min - KI.SED	Lotusine	Lotusine					-0.318451	-0.0832092	-1.91777	0.0727175	0.313031	16.4073	-1.7946
KI.10min - KI.SED	S-Adenosylmethionine	S-Adenosylmethionine	S-Adenosylmethionine	Nucleic acids	Purines	Other purines	-0.720587	-0.564926	-1.91747	0.0729292	0.313197	16.2498	-1.79327
KI.10min - KI.SED	Cyclic AMP	Cyclic AMP	3',5' cyclic AMP	Nucleic acids	Purines	Purine rNMP	0.902592	0.402055	1.91337	0.073486	0.313928	16.2498	1.7898
KI.10min - KI.SED	Niacinamide	Niacinamide	Niacinamide	Alkaloids	Nicotinic acid alkaloids	Pyridine alkaloids	0.825413	0.252198	1.90369	0.0748147	0.314944	16.2498	1.7816
KI.10min - KI.SED	PC(16:0/18:1(9Z))	PC(16:0/18:1(9Z))	PC 16:0/18:1(9Z)	Glycerophospholipids	Glycerophosphocholines	PC	1.08804	0.190011	1.90267	0.074956	0.314944	16.2498	1.78073
KI.10min - KI.SED	Anthraquinone	Anthraquinone	Anthraquinone	Polyketides	Aromatic polyketides	Anthracenes and phenanthrenes	1.0729	0.532948	1.88886	0.0768926	0.317824	16.2498	1.76901
KI.10min - KI.SED	Equol	Equol	Equol	Polyketides	Flavonoids	Isoflavanoids	0.921101	0.473809	1.88685	0.0771786	0.317824	16.2498	1.7673
KI.10min - KI.SED	(2E)-3-(4-hydroxyphenyl)-1-phenylprop-2-en-1-one	(2E)-3-(4-hydroxyphenyl)-1-phenylprop-2-en-1-one					-0.361003	-0.0941111	-1.88515	0.0773884	0.317824	16.2788	-1.76604
KI.10min - KI.SED	Xanthine	Xanthine	Xanthine	Nucleic acids	Purines	Xanthines	-0.908798	0.510006	-1.88421	0.0775557	0.317824	16.2498	-1.76505
KI.10min - KI.SED	Ritalinic acid	Ritalinic acid	Ritalinic acid	Organic nitrogen compounds	Amines	Aralkylamines	0.761705	0.142536	1.88025	0.0781223	0.317824	16.2498	1.76169
KI.10min - KI.SED	Propionic acid	Propionic acid	Propionic acid	Fatty Acyls	Fatty acids	Saturated FA	-0.745454	0.158723	-1.87869	0.0783478	0.317824	16.2498	-1.76035
KI.10min - KI.SED	Cinnamoylglycine	Cinnamoylglycine	Cinnamoylglycine	Organic acids	Phenylpropanoids	Cinnamic acids	1.59812	0.571213	1.87155	0.0793834	0.318945	16.2498	1.75427
KI.10min - KI.SED	Sucrose	Sucrose	Sucrose	Carbohydrates	Disaccharides	Disaccharides	-2.11485	0.400605	-1.83189	0.0853616	0.331901	16.2498	-1.72039
KI.10min - KI.SED	dUMP	dUMP	dUMP	Nucleic acids	Pyrimidines	Pyrimidine dNMP	-0.416047	-0.0855806	-1.82441	0.0865329	0.334654	16.2498	-1.71398
KI.10min - KI.SED	N-Acetylornithine	N-Acetylornithine	N-Acetylornithine	Organic acids	Amino acids and peptides	Amino acids	-0.358805	-0.248634	-1.80351	0.0898137	0.342651	16.3078	-1.69638
KI.10min - KI.SED	Reserpic acid	Reserpic acid					1.12437	0.640745	1.80297	0.0899683	0.342651	16.2498	1.69556
KI.10min - KI.SED	DL-Glutamate	DL-Glutamate	Glutamic acid	Organic acids	Amino acids and peptides	Amino acids	-0.724382	0.0304749	-1.80109	0.0902748	0.34273	16.2498	-1.69395
KI.10min - KI.SED	Inosinic acid	Inosinic acid	IMP	Nucleic acids	Purines	Purine rNMP	-0.627044	0.160338	-1.79686	0.090968	0.34273	16.2498	-1.69031
KI.10min - KI.SED	7-Ethylcamptothecin	7-Ethylcamptothecin					1.02371	0.527806	1.79673	0.0909902	0.34273	16.2498	1.6902
KI.10min - KI.SED	2-(4-aminotetrahydro-2H-pyran-4-yl)acetic acid	2-(4-aminotetrahydro-2H-pyran-4-yl)acetic acid					-0.655714	0.178555	-1.78362	0.0931715	0.347042	16.2498	-1.6789
KI.10min - KI.SED	Melezitose	Melezitose	Melezitose	Carbohydrates	Oligosaccharides	Oligosaccharides	-0.528458	-0.0112594	-1.78179	0.0934787	0.347042	16.2498	-1.67733
KI.10min - KI.SED	N-Acetylmethionine	N-Acetylmethionine	N-Acetylmethionine	Organic acids	Amino acids and peptides	Amino acids	-0.734743	0.493468	-1.75333	0.0983859	0.356443	16.2498	-1.65273
KI.10min - KI.SED	Saccharin	Saccharin	Saccharin	Organoheterocyclic compounds	Benzothiazoles	Benzothiazoles	-0.583275	0.0346881	-1.73467	0.101724	0.361329	16.2498	-1.63655
KI.10min - KI.SED	S-Adenosylhomocysteine	S-Adenosylhomocysteine	S-Adenosylhomocysteine	Nucleic acids	Purines	Other purines	0.560421	0.464329	1.72643	0.103049	0.363806	16.4073	1.63025
KI.10min - KI.SED	Proline	Proline	Proline	Organic acids	Amino acids and peptides	Amino acids	0.98238	0.618172	1.71402	0.105533	0.36906	16.2498	1.6186
KI.10min - KI.SED	Bisphenol S	Bisphenol S	4,4'-Sulfonyldiphenol	Benzenoids	Benzenes	Benzenesulfonyl compounds	-0.60934	-0.15684	-1.70368	0.107486	0.371779	16.2498	-1.6096
KI.10min - KI.SED	1,7,7-trimethylbicyclo[2.2.1]hept-2-yl acetate	1,7,7-trimethylbicyclo[2.2.1]hept-2-yl acetate					-0.436359	-0.399671	-1.70337	0.107545	0.371779	16.2498	-1.60933
KI.10min - KI.SED	3,5,5-Trimethyl-2-cyclohexen-1-one	3,5,5-Trimethyl-2-cyclohexen-1-one					0.571978	0.0177083	1.69871	0.108435	0.373429	16.2498	1.60527
KI.10min - KI.SED	4-(2,5-Diethoxy-4-nitrophenyl)morpholine	4-(2,5-Diethoxy-4-nitrophenyl)morpholine					1.46333	0.487297	1.68805	0.110497	0.376941	16.2498	1.59596
KI.10min - KI.SED	Thiacloprid	Thiacloprid	Thiacloprid	Organoheterocyclic compounds	Halopyridines	Halopyridines	-0.609074	-0.130783	-1.68467	0.111158	0.377771	16.2498	-1.59301
KI.10min - KI.SED	2-Methylindole	2-Methylindole	2-Methylindole	Alkaloids	Tryptophan alkaloids	Simple indole alkaloids	0.797424	0.33015	1.67727	0.112618	0.380506	16.2498	1.58654
KI.10min - KI.SED	Choline	Choline	Choline	Organic nitrogen compounds	Cholines	Cholines	-0.831068	0.120756	-1.67635	0.1128	0.380506	16.2498	-1.58573
KI.10min - KI.SED	Nordihydroguaiaretate	Nordihydroguaiaretate					-0.249261	-0.0807732	-1.65694	0.116528	0.385865	16.4073	-1.56952
KI.10min - KI.SED	5-Aminovaleric acid betaine	5-Aminovaleric acid betaine	N,N,N-trimethyl-5-aminovalerate	Fatty Acyls	Fatty acids	Amino FA	-0.508444	-0.280959	-1.65368	0.117378	0.387839	16.2498	-1.56587
KI.10min - KI.SED	1,5-Naphthalenediamine	1,5-Naphthalenediamine	1,5-Naphthalenediamine	Benzenoids	Naphthalenes	Naphthalenes	0.783862	0.326723	1.63038	0.122249	0.396816	16.2498	1.5454
KI.10min - KI.SED	MMV688362	MMV688362					1.00159	0.673882	1.6235	0.123719	0.397893	16.2498	1.53935
KI.10min - KI.SED	Arginine	Arginine	Arginine	Organic acids	Amino acids and peptides	Amino acids	-0.605123	-0.287551	-1.62215	0.124011	0.397893	16.2498	-1.53815
KI.10min - KI.SED	Viridiflorine	Viridiflorine					0.852052	0.206614	1.62144	0.124164	0.397893	16.2498	1.53753
KI.10min - KI.SED	Codeine	Codeine	Codeine	Alkaloids	Tyrosine alkaloids	Morphinan alkaloids	1.01949	0.821239	1.62061	0.124341	0.397893	16.2498	1.5368
KI.10min - KI.SED	Methyl gallate	Methyl gallate					1.27961	0.434858	1.61814	0.124876	0.398897	16.2498	1.53463
KI.10min - KI.SED	Allysine	Allysine	Allysine	Organic acids	Amino acids and peptides	Amino acids	-0.62866	0.250018	-1.61513	0.12553	0.400279	16.2498	-1.53197
KI.10min - KI.SED	Gamma-Aminobutyric acid	Gamma-Aminobutyric acid	gamma-Aminobutyric acid	Fatty Acyls	Fatty acids	Amino FA	-0.964354	0.0746927	-1.61234	0.126138	0.401511	16.2498	-1.52951
KI.10min - KI.SED	L-Tryptophan	L-Tryptophan	Tryptophan	Organic acids	Amino acids and peptides	Amino acids	0.766442	0.336481	1.60863	0.12695	0.402331	16.2498	1.52624
KI.10min - KI.SED	Hypotaurine	Hypotaurine	Hypotaurine	Organic acids	Sulfinic acids	Sulfinic acids	-1.03079	0.0790051	-1.60707	0.127295	0.402358	16.2498	-1.52486
KI.10min - KI.SED	Indolelactic acid	Indolelactic acid	Indolelactic acid	Alkaloids	Tryptophan alkaloids	Indolecarboxylic acids	0.817394	0.228999	1.59473	0.130036	0.406868	16.2498	1.51396
KI.10min - KI.SED	Phosphorylcholine	Phosphorylcholine	Choline phosphate	Organic nitrogen compounds	Cholines	Cholines	-0.633489	0.0191834	-1.59315	0.13039	0.406868	16.2498	-1.51257
KI.10min - KI.SED	Salicylic acid	Salicylic acid	Salicylic acid	Polyketides	Phenolic acids	Phenolic acids	1.19469	0.455544	1.59297	0.130431	0.406868	16.2498	1.51241
KI.10min - KI.SED	(1R,5S)-3-(1-oxo-2-(pyridin-4-ylmethyl)-1,2-dihydroisoquinoline-4-carbonyl)-3,4,5,6-tetrahydro-1H-1,5-methanopyrido[1,2-a][1,5]diazocin-8(2H)-one	(1R,5S)-3-(1-oxo-2-(pyridin-4-ylmethyl)-1,2-dihydroisoquinoline-4-carbonyl)-3,4,5,6-tetrahydro-1H-1,5-methanopyrido[1,2-a][1,5]diazocin-8(2H)-one					0.865205	0.631084	1.59089	0.1309	0.406868	16.2498	1.51056
KI.10min - KI.SED	kinetin riboside	kinetin riboside					0.82265	0.74921	1.5795	0.133488	0.40837	16.2498	1.50049
KI.10min - KI.SED	Ecgonine	Ecgonine	Ecgonine	Alkaloids	Ornithine alkaloids	Tropane alkaloids	0.814331	0.0756495	1.57187	0.135247	0.411662	16.2498	1.49373
KI.10min - KI.SED	(S)-Homostachydrine	(S)-Homostachydrine	(S)-Homostachydrine	Organic acids	Amino acids and peptides	Amino acids	1.04866	0.499749	1.56593	0.13663	0.414365	16.2498	1.48846
KI.10min - KI.SED	N-Acetylputrescine	N-Acetylputrescine	N-Acetylputrescine	Alkaloids	Ornithine alkaloids	Polyamines	0.762934	0.196327	1.54669	0.14119	0.42404	16.2498	1.47137
KI.10min - KI.SED	1H-Indole-3-carboxaldehyde	1H-Indole-3-carboxaldehyde	1H-Indole-3-carboxaldehyde	Alkaloids	Tryptophan alkaloids	Simple indole alkaloids	0.756673	0.34875	1.53837	0.143202	0.428298	16.2498	1.46397
KI.10min - KI.SED	Triethylenemelamine	Triethylenemelamine					-0.764562	0.248505	-1.52561	0.146333	0.43372	16.2498	-1.45261
KI.10min - KI.SED	2-Aminonaphthalene	2-Aminonaphthalene	2-Aminonaphthalene	Benzenoids	Naphthalenes	Naphthalenes	0.756178	0.34014	1.52343	0.146875	0.434458	16.2498	1.45066
KI.10min - KI.SED	2-Hydroxybutyric acid	2-Hydroxybutyric acid	2-Hydroxybutyric acid	Fatty Acyls	Fatty acids	Hydroxy FA	0.900775	0.333593	1.51963	0.147821	0.434458	16.2498	1.44727
KI.10min - KI.SED	Hexaconazole	Hexaconazole					0.7031	0.353955	1.51921	0.147927	0.434458	16.2498	1.44689
KI.10min - KI.SED	Gomisin H	Gomisin H					0.850141	0.378694	1.51491	0.149004	0.435216	16.2498	1.44306
KI.10min - KI.SED	5-Hydroxyindoleacetic acid	5-Hydroxyindoleacetic acid	5-Hydroxyindoleacetic acid	Alkaloids	Tryptophan alkaloids	Indoleacetic acids	1.38129	0.396577	1.5125	0.149611	0.436285	16.2498	1.44091
KI.10min - KI.SED	Pestalotin	Pestalotin					-0.763736	0.26004	-1.50405	0.151756	0.439933	16.2498	-1.43336
KI.10min - KI.SED	Ecgonine-methyl-ester (EME)	Ecgonine-methyl-ester (EME)					0.98695	0.234162	1.50374	0.151835	0.439933	16.2498	1.43308
KI.10min - KI.SED	Hydroxytyrosol Acetate	Hydroxytyrosol Acetate					-0.34264	-0.0763988	-1.50097	0.152545	0.440896	16.2498	-1.4306
KI.10min - KI.SED	Aviprin	Aviprin					-1.43069	0.39164	-1.49859	0.153155	0.440932	16.2498	-1.42847
KI.10min - KI.SED	Dibutyl phthalate	Dibutyl phthalate	Dibutyl phthalate	Benzenoids	Benzenes	Phthalate esters	-0.768853	0.201455	-1.49035	0.155286	0.444962	16.2498	-1.42111
KI.10min - KI.SED	Creatine	Creatine	Creatine	Organic acids	Amino acids and peptides	Amino acids	-0.504122	0.0603697	-1.47907	0.158244	0.447739	16.2498	-1.411
KI.10min - KI.SED	Phosphoenolpyruvic acid	Phosphoenolpyruvic acid	Phosphoenolpyruvic acid	Organic acids	Short-chain acids	Short-chain acids	0.721882	0.435657	1.47355	0.159711	0.449779	16.2498	1.40604
KI.10min - KI.SED	N-Acetyl-L-aspartic acid	N-Acetyl-L-aspartic acid	N-Acetylaspartic acid	Organic acids	Amino acids and peptides	Amino acids	-1.25261	0.38971	-1.45275	0.165329	0.460578	16.2498	-1.38737
KI.10min - KI.SED	gamma-Glutamyltyrosine	gamma-Glutamyltyrosine	gamma-Glutamyltyrosine	Organic acids	Amino acids and peptides	Dipeptides	0.810233	0.687941	1.44795	0.166651	0.463028	16.2498	1.38305
KI.10min - KI.SED	L-Acetylcarnitine	L-Acetylcarnitine	CAR 2:0	Fatty Acyls	Fatty esters	Acyl carnitines	1.19653	0.41363	1.44663	0.167015	0.463028	16.2498	1.38186
KI.10min - KI.SED	3,4-dimethyl-9-phenyl-7H-furo[2,3-f]chromen-7-one	3,4-dimethyl-9-phenyl-7H-furo[2,3-f]chromen-7-one					-0.236624	-0.116102	-1.4449	0.167313	0.463028	16.4073	-1.38089
KI.10min - KI.SED	Triethanolamine	Triethanolamine	Triethanolamine	Organic nitrogen compounds	Amines	Tertiary amines	-0.411456	-0.112879	-1.44327	0.167944	0.463578	16.2498	-1.37884
KI.10min - KI.SED	8-Hydroxyquinoline	8-Hydroxyquinoline	Quinolin-8-ol	Organoheterocyclic compounds	Hydroxyquinolines	Hydroxyquinolines	1.35787	0.38831	1.43983	0.168902	0.464195	16.2498	1.37574
KI.10min - KI.SED	Benzyl glucopyranoside	Benzyl glucopyranoside					-0.372759	-0.0656426	-1.4358	0.170031	0.465496	16.2498	-1.3721
KI.10min - KI.SED	4-Chloroaniline	4-Chloroaniline	4-Chloroaniline	Benzenoids	Anilines	Anilines	-0.417905	-0.180129	-1.43347	0.170685	0.466161	16.2498	-1.37001
KI.10min - KI.SED	Indoleacetaldehyde	Indoleacetaldehyde	Indoleacetaldehyde	Alkaloids	Tryptophan alkaloids	Simple indole alkaloids	0.725837	0.328824	1.42881	0.172	0.466931	16.2498	1.36581
KI.10min - KI.SED	4-Piperidinecarboxamide	4-Piperidinecarboxamide	4-Piperidine carboxamide	Organoheterocyclic compounds	Piperidinecarboxylic acids	Piperidinecarboxamides	-0.454972	-0.168731	-1.42451	0.173221	0.46954	16.2498	-1.36193
KI.10min - KI.SED	trans-Ferulic acid	trans-Ferulic acid	trans-Ferulic acid	Organic acids	Phenylpropanoids	Cinnamic acids	1.01131	0.418269	1.41875	0.174868	0.472589	16.2498	1.35673
KI.10min - KI.SED	Benzyl butyl phthalate	Benzyl butyl phthalate	Benzyl butyl phthalate	Polyketides	Phenolic acids	Phenolic acids	-0.222745	-0.113707	-1.41682	0.175244	0.472896	16.4073	-1.35555
KI.10min - KI.SED	3-Indolebutyric acid	3-Indolebutyric acid	3-Indolebutyric acid	Alkaloids	Tryptophan alkaloids	3-Alkylindoles	1.03435	0.622227	1.40642	0.178436	0.477236	16.2498	1.34559
KI.10min - KI.SED	Uric acid	Uric acid	Uric acid	Nucleic acids	Purines	Xanthines	0.700089	0.275038	1.40311	0.179402	0.478405	16.2498	1.3426
KI.10min - KI.SED	Sorbitol	Sorbitol	Sorbitol	Carbohydrates	Monosaccharides	Sugar alcohols	0.631247	0.577618	1.39273	0.182465	0.485143	16.2498	1.3332
KI.10min - KI.SED	2-Phenylethyl acetate	2-Phenylethyl acetate					0.26936	-0.137789	1.38085	0.186024	0.490166	16.2498	1.32243
KI.10min - KI.SED	(S)-1-carbamoylpyrrolidine-2-carboxylic acid	(S)-1-carbamoylpyrrolidine-2-carboxylic acid					-0.540467	-0.138702	-1.37924	0.186509	0.490166	16.2498	-1.32098
KI.10min - KI.SED	3-Hydroxy-3',4'-Dimethoxyflavone	3-Hydroxy-3',4'-Dimethoxyflavone					0.596737	0.254028	1.3783	0.186794	0.490166	16.2498	1.32012
KI.10min - KI.SED	dCMP	dCMP	dCMP	Nucleic acids	Pyrimidines	Pyrimidine dNMP	0.701349	0.646329	1.36827	0.189849	0.496173	16.2498	1.31102
KI.10min - KI.SED	Spermidine	Spermidine	Spermidine	Alkaloids	Ornithine alkaloids	Polyamines	1.161	0.482161	1.3613	0.192	0.499475	16.2498	1.30469
KI.10min - KI.SED	10-methylacridone	10-methylacridone					0.645016	0.858859	1.34516	0.197046	0.507983	16.2498	1.29001
KI.10min - KI.SED	(alpha-D-mannosyl)7-beta-D-mannosyl-diacetylchitobiosyl-L-asparagine, isoform A (protein)	(alpha-D-mannosyl)7-beta-D-mannosyl-diacetylchitobiosyl-L-asparagine, isoform A (protein)					-0.469144	0.0662439	-1.34475	0.197176	0.507983	16.2498	-1.28964
KI.10min - KI.SED	2-methyl-4-(pyridin-2-yl)but-3-yn-2-ol	2-methyl-4-(pyridin-2-yl)but-3-yn-2-ol					0.683221	0.594701	1.34295	0.197747	0.507983	16.2498	1.288
KI.10min - KI.SED	L-Valine	L-Valine	Valine	Organic acids	Amino acids and peptides	Amino acids	0.674543	0.336382	1.34278	0.197799	0.507983	16.2498	1.28785
KI.10min - KI.SED	7-methanesulfinylheptanenitrile	7-methanesulfinylheptanenitrile					0.687932	0.290183	1.32898	0.202215	0.514936	16.2498	1.27527
KI.10min - KI.SED	Citrulline	Citrulline	Citrulline	Organic acids	Amino acids and peptides	Amino acids	-0.54603	-0.0880831	-1.3273	0.202757	0.51559	16.2498	-1.27374
KI.10min - KI.SED	Propionylcarnitine	Propionylcarnitine	CAR 3:0	Fatty Acyls	Fatty esters	Acyl carnitines	0.413432	0.0644729	1.31869	0.205558	0.51838	16.2498	1.26588
KI.10min - KI.SED	Maclurin	Maclurin	Maclurin	Benzenoids	Benzenes	Benzophenones	-0.319694	-0.0953256	-1.3143	0.206995	0.518907	16.2498	-1.26187
KI.10min - KI.SED	ADP-ribose	ADP-ribose	ADP-ribose	Nucleic acids	Purines	Purine rNDP	0.292559	-0.20994	1.3114	0.207951	0.518907	16.2498	1.25922
KI.10min - KI.SED	Luteolin	Luteolin	Luteolin	Polyketides	Flavonoids	Flavones and Flavonols	0.789938	0.619595	1.31107	0.208059	0.518907	16.2498	1.25892
KI.10min - KI.SED	Indole-3-carbinol	Indole-3-carbinol	Indole-3-carbinol	Alkaloids	Tryptophan alkaloids	Simple indole alkaloids	0.678623	0.279004	1.30873	0.208835	0.519765	16.2498	1.25678
KI.10min - KI.SED	4-Guanidinobutanoic acid	4-Guanidinobutanoic acid	4-Guanidinobutanoic acid	Organic acids	Amino acids and peptides	Amino acids	0.898559	0.241784	1.30594	0.209759	0.520116	16.2498	1.25423
KI.10min - KI.SED	Ureidopropionic acid	Ureidopropionic acid	Ureidopropionic acid	Organic acids	Organic carbonic acids	Ureas	0.728225	0.134714	1.30521	0.210002	0.520116	16.2498	1.25356
KI.10min - KI.SED	1-(2,3,4-trihydroxyphenyl)ethanone	1-(2,3,4-trihydroxyphenyl)ethanone					-0.678111	0.339197	-1.29742	0.212606	0.521901	16.2498	-1.24643
KI.10min - KI.SED	Phenylacetylglycine	Phenylacetylglycine	Phenylacetylglycine	Organic acids	Amino acids and peptides	Amino acids	0.920945	0.374014	1.29027	0.215016	0.522513	16.2498	1.23989
KI.10min - KI.SED	Propyl gallate	Propyl gallate					-0.347214	-0.437257	-1.28834	0.215672	0.522701	16.2498	-1.23812
KI.10min - KI.SED	Metamitron-desamino	Metamitron-desamino					-0.194149	-0.0736284	-1.28417	0.216921	0.524749	16.4073	-1.23476
KI.10min - KI.SED	Guaiacin	Guaiacin					0.633219	0.389723	1.2474	0.229931	0.543418	16.2498	1.20054
KI.10min - KI.SED	trans-Isoasarone	trans-Isoasarone					0.546892	0.553442	1.23512	0.234348	0.546262	16.2498	1.18923
KI.10min - KI.SED	haplamine	haplamine					-0.552288	0.52793	-1.22769	0.237051	0.548066	16.2498	-1.18239
KI.10min - KI.SED	3,4-Methylenedioxymethamphetamine	3,4-Methylenedioxymethamphetamine	3,4-Methylenedioxymethamphetamine	Organoheterocyclic compounds	Benzodioxoles	Benzodioxoles	-0.202431	-0.0735444	-1.22084	0.2394	0.551382	16.4073	-1.17649
KI.10min - KI.SED	Glycerophosphocholine	Glycerophosphocholine	sn-Glycero-3-phosphocholine	Organic acids	Organic phosphoric acids	Organic phosphoric acids	-0.740036	0.146728	-1.2178	0.240688	0.55294	16.2498	-1.17327
KI.10min - KI.SED	Butylparaben	Butylparaben	Butylparaben	Polyketides	Phenolic acids	Phenolic acids	-0.195239	-0.0866537	-1.21018	0.243355	0.555706	16.4073	-1.16664
KI.10min - KI.SED	2,6-diaminohexanoic acid	2,6-diaminohexanoic acid	Lysine	Organic acids	Amino acids and peptides	Amino acids	-0.396201	-0.164421	-1.20878	0.244043	0.555706	16.2498	-1.16494
KI.10min - KI.SED	L-beta-Homolysine	L-beta-Homolysine					-0.480929	-0.341286	-1.19734	0.248348	0.564088	16.2498	-1.15437
KI.10min - KI.SED	Carnosine	Carnosine	Carnosine	Organic acids	Amino acids and peptides	Dipeptides	0.565362	0.850155	1.19582	0.248924	0.564686	16.2498	1.15297
KI.10min - KI.SED	Valine betaine	Valine betaine					0.699193	0.164508	1.19155	0.250552	0.566248	16.2498	1.14901
KI.10min - KI.SED	Cytidine 5'-diphosphocholine	Cytidine 5'-diphosphocholine	CDP-choline	Nucleic acids	Pyrimidines	Pyrimidine rNDP	-0.64515	0.232766	-1.18686	0.252345	0.568169	16.2498	-1.14467
KI.10min - KI.SED	3-Hydroxymethylglutaric acid	3-Hydroxymethylglutaric acid	3-Hydroxymethylglutaric acid	Fatty Acyls	Fatty acids	Dicarboxylic acids	0.418469	0.0812785	1.1847	0.253174	0.568798	16.2498	1.14267
KI.10min - KI.SED	Iodocarb	Iodocarb					0.283196	-0.16059	1.18066	0.254731	0.571407	16.2498	1.13893
KI.10min - KI.SED	Licoflavanone	Licoflavanone					0.607242	0.637905	1.17075	0.258584	0.577332	16.2498	1.12974
KI.10min - KI.SED	[6]-Gingerol	[6]-Gingerol	Gingerol	Benzenoids	Phenols	Other phenols	-0.18091	-0.110304	-1.17017	0.25865	0.577332	16.4073	-1.12959
KI.10min - KI.SED	Cortisol	Cortisol	Cortisol	Sterol Lipids	Steroids	C21 Steroids	0.734116	0.421399	1.16869	0.259387	0.578263	16.2498	1.12784
KI.10min - KI.SED	NCGC00169993-02!2,5,8-trihydroxy-6-methoxy-2-methyl-3H-benzo[g]chromen-4-one [IIN-based on: CCMSLIB00000847293]	NCGC00169993-02!2,5,8-trihydroxy-6-methoxy-2-methyl-3H-benzo[g]chromen-4-one [IIN-based on: CCMSLIB00000847293]					-0.628649	0.277665	-1.16484	0.260899	0.578763	16.2498	-1.12427
KI.10min - KI.SED	Urocanic acid	Urocanic acid	Urocanic acid	Alkaloids	Histidine alkaloids	Imidazole alkaloids	0.840803	0.470467	1.15713	0.263945	0.581929	16.2498	1.11712
KI.10min - KI.SED	Acetyl tributyl citrate	Acetyl tributyl citrate	Retinoic acid	Prenol Lipids	Isoprenoids	Retinoids	-0.234228	-0.11773	-1.15286	0.265647	0.582169	16.2498	-1.11314
KI.10min - KI.SED	Inosine	Inosine	Inosine	Nucleic acids	Purines	Purine ribonucleosides	0.670563	0.527275	1.14917	0.26712	0.583277	16.2498	1.10972
KI.10min - KI.SED	gamma-Glutamylleucine	gamma-Glutamylleucine	gamma-Glutamylleucine	Organic acids	Amino acids and peptides	Dipeptides	0.537261	0.588156	1.14271	0.269717	0.583311	16.2498	1.10372
KI.10min - KI.SED	2-Methylpyrrolidine	2-Methylpyrrolidine	2-Methyl pyrrolidine	Organoheterocyclic compounds	Pyrrolidines	Pyrrolidines	0.427491	0.40914	1.13996	0.270671	0.584674	16.4073	1.10152
KI.10min - KI.SED	Guanine	Guanine	Guanine	Nucleic acids	Purines	Hypoxanthines	0.713643	0.723965	1.13873	0.271325	0.584691	16.2498	1.10002
KI.10min - KI.SED	Isokaempferide	Isokaempferide					0.628889	0.141256	1.12197	0.278183	0.595355	16.2498	1.08441
KI.10min - KI.SED	L-Isoleucine	L-Isoleucine	Isoleucine	Organic acids	Amino acids and peptides	Amino acids	0.433465	0.36943	1.1161	0.280459	0.597646	16.4073	1.07929
KI.10min - KI.SED	2-Chloro-4-phenylphenol	2-Chloro-4-phenylphenol					0.563973	0.553269	1.09799	0.288213	0.60733	16.2498	1.06205
KI.10min - KI.SED	3-Hexen-1-ol O-b-D-glucopyranoside	3-Hexen-1-ol O-b-D-glucopyranoside					0.75645	0.175719	1.0951	0.28944	0.607791	16.2498	1.05935
KI.10min - KI.SED	galbulin	galbulin					0.898676	0.306279	1.09396	0.289925	0.608103	16.2498	1.05829
KI.10min - KI.SED	2-Hydroxypyridine	2-Hydroxypyridine	2-Hydroxypyridine	Alkaloids	Nicotinic acid alkaloids	Pyridine alkaloids	0.522232	0.190909	1.08863	0.292202	0.610047	16.2498	1.0533
KI.10min - KI.SED	5-Amino-2-methylbenzenesulfonic acid	5-Amino-2-methylbenzenesulfonic acid					-0.451335	0.453505	-1.08745	0.292706	0.610394	16.2498	-1.0522
KI.10min - KI.SED	Hypaphorine	Hypaphorine	Lenticin	Alkaloids	Tryptophan alkaloids	Tryptamines	0.524789	0.261909	1.07897	0.296359	0.615881	16.2498	1.04427
KI.10min - KI.SED	N-Acetylarginine	N-Acetylarginine	N-Acetylarginine	Organic acids	Amino acids and peptides	Amino acids	0.583318	0.467637	1.07376	0.298617	0.617264	16.2498	1.0394
KI.10min - KI.SED	liriodenine	liriodenine	Liriodenine	Alkaloids	Tyrosine alkaloids	Aporphine alkaloids	0.48701	0.0694061	1.0735	0.298731	0.617264	16.2498	1.03916
KI.10min - KI.SED	N-Nitroso-pyrrolidine	N-Nitroso-pyrrolidine	N-Nitroso-pyrrolidine	Alkaloids	Ornithine alkaloids	Pyrrolidine alkaloids	-0.164143	-0.134909	-1.04394	0.311649	0.630976	16.4073	-1.01177
KI.10min - KI.SED	3R-hydroxy-butanoic acid	3R-hydroxy-butanoic acid	3R-Hydroxybutyric acid	Fatty Acyls	Fatty acids	Hydroxy FA	0.61703	0.0300968	1.04202	0.312659	0.632313	16.2498	1.00966
KI.10min - KI.SED	Ethyl caffeate	Ethyl caffeate					-0.167085	-0.0863904	-1.03899	0.313881	0.63268	16.4073	-1.00711
KI.10min - KI.SED	Cytidine	Cytidine	Cytidine	Nucleic acids	Pyrimidines	Pyrimidine ribonucleosides	0.397405	0.554499	1.03897	0.31389	0.63268	16.4073	1.00709
KI.10min - KI.SED	2',2'-Difluoro-2'-deoxyuridine	2',2'-Difluoro-2'-deoxyuridine					0.469629	0.867933	1.03461	0.316002	0.634316	16.2498	1.00271
KI.10min - KI.SED	Bergaptol	Bergaptol	Bergaptol	Polyketides	Flavonoids	Furanocoumarins	-0.469729	0.0531683	-1.02767	0.31916	0.637978	16.2498	-0.996185
KI.10min - KI.SED	L-Serine	L-Serine	Serine	Organic acids	Amino acids and peptides	Amino acids	-0.543908	-0.115757	-1.0213	0.322077	0.641249	16.2498	-0.990199
KI.10min - KI.SED	Koninginin E	Koninginin E					-0.226871	-0.0790859	-1.02055	0.322423	0.641249	16.2498	-0.989491
KI.10min - KI.SED	Guanosine	Guanosine	Guanosine	Nucleic acids	Purines	Purine ribonucleosides	0.661828	0.690795	1.02026	0.322556	0.641249	16.2498	0.98922
KI.10min - KI.SED	4-Hydroxybenzaldehyde	4-Hydroxybenzaldehyde	4-Hydroxybenzaldehyde	Polyketides	Phenolic acids	Phenolic acids	0.584091	0.449103	1.01549	0.324754	0.643106	16.2498	0.984735
KI.10min - KI.SED	L-gamma-glutamyl-L-leucine	L-gamma-glutamyl-L-leucine	gamma-Glutamylleucine	Organic acids	Amino acids and peptides	Dipeptides	-0.398528	0.263388	-1.00076	0.331611	0.64789	16.2498	-0.970873
KI.10min - KI.SED	Methyl beta-D-glucopyranoside	Methyl beta-D-glucopyranoside	Methyl glucose	Carbohydrates	Monosaccharides	Monosaccharides	0.628173	0.701894	0.993297	0.335127	0.650816	16.2498	0.963839
KI.10min - KI.SED	Piperidine	Piperidine	Piperidine	Alkaloids	Lysine alkaloids	Piperidine alkaloids	-0.446314	0.442496	-0.98704	0.338093	0.655872	16.2498	-0.95794
KI.10min - KI.SED	Leucine	Leucine	Leucine	Organic acids	Amino acids and peptides	Amino acids	-0.45996	0.410198	-0.9819	0.340544	0.65774	16.2498	-0.953092
KI.10min - KI.SED	Pantothenic acid	Pantothenic acid	Pantothenic acid	Organic acids	Amino acids and peptides	Amino acids	0.433518	0.124419	0.981832	0.340576	0.65774	16.2498	0.953028
KI.10min - KI.SED	Spermine	Spermine	Spermine	Alkaloids	Ornithine alkaloids	Polyamines	0.507187	0.211839	0.981205	0.340875	0.65774	16.2498	0.952437
KI.10min - KI.SED	Alpha Cyperone	Alpha Cyperone					0.513708	0.399206	0.978674	0.342088	0.658227	16.2498	0.950048
KI.10min - KI.SED	(-)-alpha-Narcotine	(-)-alpha-Narcotine					-0.438742	0.404423	-0.977639	0.342584	0.658227	16.2498	-0.949072
KI.10min - KI.SED	Piperazine	Piperazine	Piperazine	Organoheterocyclic compounds	Piperazines	Piperazines	-0.552978	0.32896	-0.975976	0.343383	0.658363	16.2498	-0.947502
KI.10min - KI.SED	3,4-Dihydroxymandelic acid	3,4-Dihydroxymandelic acid	3,4-Dihydroxymandelic acid	Organic acids	Phenylpropanoids	Cinnamic acids	-0.151095	-0.0958	-0.966261	0.347942	0.664988	16.4073	-0.938589
KI.10min - KI.SED	(+)-Columbianetin	(+)-Columbianetin					-0.179537	-0.0361174	-0.965453	0.348334	0.665034	16.4073	-0.937827
KI.10min - KI.SED	Isobutyryl-L-carnitine	Isobutyryl-L-carnitine	CAR 3:0;2Me	Fatty Acyls	Fatty esters	Acyl carnitines	0.482087	0.263122	0.962614	0.349848	0.665817	16.2498	0.934883
KI.10min - KI.SED	Glucose 6-phosphate	Glucose 6-phosphate	Glucose 6-phosphate	Carbohydrates	Monosaccharides	Monosaccharide phosphates	0.592765	0.612337	0.959852	0.351195	0.666275	16.2498	0.932274
KI.10min - KI.SED	3-(4-hydroxyphenyl)prop-2-enoic acid	3-(4-hydroxyphenyl)prop-2-enoic acid					0.508593	0.468392	0.948349	0.356843	0.669961	16.2498	0.921397
KI.10min - KI.SED	Atractylenolide II	Atractylenolide II					0.621058	0.585486	0.94267	0.359655	0.672446	16.2498	0.916023
KI.10min - KI.SED	L-Tyrosine	L-Tyrosine	Tyrosine	Organic acids	Amino acids and peptides	Amino acids	0.506851	0.436967	0.94052	0.360723	0.673747	16.2498	0.913988
KI.10min - KI.SED	Matrine	Matrine					-0.152923	-0.100838	-0.937538	0.362079	0.674885	16.4073	-0.911412
KI.10min - KI.SED	Paclobutrazole	Paclobutrazole					-0.392761	0.395361	-0.925712	0.36814	0.683037	16.2498	-0.899962
KI.10min - KI.SED	Anserine	Anserine	Anserine	Organic acids	Amino acids and peptides	Dipeptides	0.539912	0.652813	0.919529	0.371268	0.684391	16.2498	0.894101
KI.10min - KI.SED	Hypoxanthine	Hypoxanthine	Hypoxanthine	Nucleic acids	Purines	Hypoxanthines	0.510931	0.512327	0.916559	0.372777	0.686334	16.2498	0.891284
KI.10min - KI.SED	N6,N6,N6-Trimethyl-L-lysine	N6,N6,N6-Trimethyl-L-lysine	N-6-Trimethyllysine	Organic acids	Amino acids and peptides	Amino acids	-0.497417	-0.165332	-0.911547	0.375332	0.688934	16.2498	-0.88653
KI.10min - KI.SED	Ergothioneine	Ergothioneine	Ergothioneine	Organic acids	Amino acids and peptides	Amino acids	0.471598	0.423832	0.904008	0.379198	0.693216	16.2498	0.879374
KI.10min - KI.SED	Lumichrome	Lumichrome	Lumichrome	Organoheterocyclic compounds	Alloxazines and isoalloxazines	Flavins	0.500935	0.533773	0.901423	0.38053	0.69405	16.2498	0.87692
KI.10min - KI.SED	L-Prolyl-L-isoleucine	L-Prolyl-L-isoleucine	Pro-Ile	Organic acids	Amino acids and peptides	Dipeptides	0.686564	0.226521	0.898922	0.381821	0.69405	16.2498	0.874545
KI.10min - KI.SED	p-Octopamine	p-Octopamine	Octopamine	Alkaloids	Tyrosine alkaloids	Phenylethylamines	0.495162	0.451951	0.898256	0.382166	0.69405	16.2498	0.873912
KI.10min - KI.SED	3-(2-hydroxyphenyl)prop-2-enoic acid	3-(2-hydroxyphenyl)prop-2-enoic acid	trans-o-Coumaric acid	Organic acids	Phenylpropanoids	Coumaric acids	0.486565	0.453028	0.89487	0.38392	0.695519	16.2498	0.870696
KI.10min - KI.SED	Linoleic acid	Linoleic acid	Linoleic acid	Fatty Acyls	Fatty acids	Unsaturated FA	-0.167643	-0.108082	-0.881375	0.390943	0.705408	16.2788	-0.857909
KI.10min - KI.SED	2,3-dihydro-1H-carbazol-4(9H)-one	2,3-dihydro-1H-carbazol-4(9H)-one					0.459341	0.433422	0.876198	0.393691	0.707548	16.2498	0.852943
KI.10min - KI.SED	Cytidine 2',3'-cyclic phosphate	Cytidine 2',3'-cyclic phosphate	2',3' cyclic CMP	Nucleic acids	Pyrimidines	Pyrimidine rNMP	0.311278	0.138318	0.870671	0.396614	0.708754	16.2498	0.847683
KI.10min - KI.SED	Linalyl acetate	Linalyl acetate					-0.135419	-0.0983123	-0.870257	0.396714	0.708754	16.4073	-0.847504
KI.10min - KI.SED	Deoxyadenosine monophosphate	Deoxyadenosine monophosphate	dAMP	Nucleic acids	Purines	Purine dNMP	-0.341179	0.217547	-0.862737	0.400836	0.714705	16.2498	-0.840129
KI.10min - KI.SED	L-Lactic acid	L-Lactic acid	Lactic acid	Organic acids	Short-chain acids	Short-chain acids	-0.387682	0.36023	-0.844335	0.410741	0.723501	16.2498	-0.822591
KI.10min - KI.SED	Benzenesulfonamide	Benzenesulfonamide					-0.118496	-0.0865248	-0.837244	0.414485	0.725378	16.4073	-0.816027
KI.10min - KI.SED	1H-Indole-3-acetamide	1H-Indole-3-acetamide	1H-Indole-3-acetamide	Alkaloids	Tryptophan alkaloids	Tryptamines	0.230496	0.145898	0.832665	0.41699	0.726318	16.4073	0.811654
KI.10min - KI.SED	Osajin	Osajin	Osajin	Polyketides	Flavonoids	Isoflavonoids	0.377303	0.0401964	0.832067	0.417432	0.726388	16.2498	0.810885
KI.10min - KI.SED	NCGC00384489-01!2-phenylfuro[2,3-h]chromen-4-one [IIN-based: Match]	NCGC00384489-01!2-phenylfuro[2,3-h]chromen-4-one [IIN-based: Match]					0.544855	0.608227	0.826075	0.420725	0.728718	16.2498	0.805164
KI.10min - KI.SED	1-Phenylethanol	1-Phenylethanol	1-Phenylethanol	Benzenoids	Benzenes	Other benzenes	0.237182	0.0317106	0.823524	0.422133	0.729652	16.2498	0.802727
KI.10min - KI.SED	C12-LAS	C12-LAS					0.621046	0.021561	0.821047	0.423502	0.730075	16.2498	0.80036
KI.10min - KI.SED	Estrone	Estrone	Estrone	Sterol Lipids	Steroids	C18 Steroids	-0.190125	-0.0245615	-0.82026	0.423937	0.730075	16.2498	-0.799609
KI.10min - KI.SED	1-Methyladenosine	1-Methyladenosine	1-Methyladenosine	Nucleic acids	Purines	Purine ribonucleosides	0.431552	0.529869	0.82016	0.423993	0.730075	16.2498	0.799514
KI.10min - KI.SED	2-(Methylthio)benzothiazole	2-(Methylthio)benzothiazole					-0.15439	-0.109412	-0.809134	0.430106	0.737092	16.2788	-0.78901
KI.10min - KI.SED	Thiamine(1+) Diphosphate(1-)	Thiamine(1+) Diphosphate(1-)					0.789185	0.274489	0.802921	0.433608	0.740986	16.2498	0.783032
KI.10min - KI.SED	L-Lysine	L-Lysine	Lysine	Organic acids	Amino acids and peptides	Amino acids	-0.389229	0.380831	-0.78349	0.44461	0.755557	16.2498	-0.764432
KI.10min - KI.SED	7,8-dihydroxy-5,6-dimethoxy-2-phenyl-4H-chromen-4-one	7,8-dihydroxy-5,6-dimethoxy-2-phenyl-4H-chromen-4-one					-0.15519	-0.0906356	-0.783434	0.444642	0.755557	16.2498	-0.764379
KI.10min - KI.SED	Isovaleric acid	Isovaleric acid	Isovaleric acid	Fatty Acyls	Fatty acids	Branched FA	-0.123008	-0.100846	-0.769042	0.452797	0.760834	16.4073	-0.75076
KI.10min - KI.SED	5'-Methylthioadenosine	5'-Methylthioadenosine	5'-Methylthioadenosine	Nucleic acids	Purines	Purine ribonucleosides	0.2388	-0.059078	0.765875	0.454733	0.762668	16.2498	0.747549
KI.10min - KI.SED	Thymol	Thymol	Thymol	Prenol Lipids	Isoprenoids	C10 isoprenoids	0.228707	-0.143423	0.759034	0.458702	0.766481	16.2498	0.740987
KI.10min - KI.SED	Gentisic acid	Gentisic acid	Gentisic acid	Polyketides	Phenolic acids	Phenolic acids	-0.494909	0.211245	-0.748879	0.464633	0.769987	16.2498	-0.731239
KI.10min - KI.SED	germacrone	germacrone					-0.386639	0.239212	-0.746662	0.465934	0.771312	16.2498	-0.729111
KI.10min - KI.SED	N-Methylthreonine	N-Methylthreonine					-0.268018	-0.211148	-0.740058	0.469823	0.772596	16.2498	-0.722767
KI.10min - KI.SED	Argininosuccinic acid	Argininosuccinic acid	Argininosuccinic acid	Organic acids	Amino acids and peptides	Amino acids	-0.168166	-0.10052	-0.738869	0.470525	0.77267	16.2498	-0.721625
KI.10min - KI.SED	2-(3-oxobutyl)cyclopentane-1,3-dione	2-(3-oxobutyl)cyclopentane-1,3-dione					0.159521	-0.204303	0.737681	0.471227	0.77312	16.2498	0.720484
KI.10min - KI.SED	Tiapride	Tiapride	Tiapride	Benzenoids	Benzamides	Benzamides	0.353005	0.586537	0.729952	0.475812	0.776415	16.2498	0.713055
KI.10min - KI.SED	2-(4-oxoquinazolin-3(4H)-yl)ethyl isobutyrate	2-(4-oxoquinazolin-3(4H)-yl)ethyl isobutyrate					-0.555178	0.56356	-0.726722	0.477735	0.777149	16.2498	-0.70995
KI.10min - KI.SED	Trigonelline	Trigonelline	Trigonelline	Alkaloids	Nicotinic acid alkaloids	Pyridine alkaloids	0.376736	-0.0459757	0.715225	0.48462	0.781061	16.2498	0.698891
KI.10min - KI.SED	1-Hydroxy-Benzotriazol	1-Hydroxy-Benzotriazol					-0.235793	-0.119564	-0.705126	0.490717	0.785741	16.2498	-0.689169
KI.10min - KI.SED	3-Dehydroxycarnitine	3-Dehydroxycarnitine	3-Dehydroxycarnitine	Fatty Acyls	Fatty esters	Acyl carnitines	0.329425	-0.0236447	0.698443	0.494775	0.788153	16.2498	0.682733
KI.10min - KI.SED	N-Acetyl-Asp-Glu	N-Acetyl-Asp-Glu	N-Acetyl-Asp-Glu	Organic acids	Amino acids and peptides	Dipeptides	-0.571601	0.503014	-0.692763	0.49824	0.790192	16.2498	-0.677261
KI.10min - KI.SED	gamma-Dodecalactone	gamma-Dodecalactone	gamma-Dodecalactone	Fatty Acyls	Fatty esters	Fatty lactones	0.431136	0.058765	0.680577	0.505722	0.799252	16.2498	0.665514
KI.10min - KI.SED	Melibiose	Melibiose	Melibiose	Carbohydrates	Disaccharides	Disaccharides	0.300115	0.288688	0.673068	0.510364	0.802381	16.2498	0.658271
KI.10min - KI.SED	Isocurcumenol	Isocurcumenol					-0.113689	-0.0955005	-0.667967	0.513442	0.803136	16.4073	-0.653488
KI.10min - KI.SED	2-(hydroxymethyl)-4(3H)-quinazolinone	2-(hydroxymethyl)-4(3H)-quinazolinone					-0.186398	-0.0161918	-0.664248	0.515847	0.803136	16.2498	-0.64976
KI.10min - KI.SED	Cytidine monophosphate	Cytidine monophosphate	CMP	Nucleic acids	Pyrimidines	Pyrimidine rNMP	-0.283515	0.348574	-0.664204	0.515874	0.803136	16.2498	-0.649718
KI.10min - KI.SED	L-Hexanoylcarnitine	L-Hexanoylcarnitine	CAR 6:0	Fatty Acyls	Fatty esters	Acyl carnitines	-0.283201	0.0991632	-0.655002	0.521631	0.805616	16.2498	-0.640833
KI.10min - KI.SED	Di(2-methoxyethyl) phthalate	Di(2-methoxyethyl) phthalate					0.436376	0.396234	0.652621	0.523127	0.805633	16.2498	0.638533
KI.10min - KI.SED	Glyceric acid	Glyceric acid	Glyceric acid	Carbohydrates	Monosaccharides	Sugar acids	0.420357	0.502041	0.65033	0.524568	0.807165	16.2498	0.63632
KI.10min - KI.SED	Dodecanoylcarnitine	Dodecanoylcarnitine	CAR 12:0	Fatty Acyls	Fatty esters	Acyl carnitines	-0.288875	0.187811	-0.646324	0.527093	0.808669	16.2498	-0.63245
KI.10min - KI.SED	1-Methylnicotinamide	1-Methylnicotinamide	1-Methyl nicotinamide	Alkaloids	Nicotinic acid alkaloids	Pyridine alkaloids	0.108311	-0.102448	0.644471	0.528178	0.808669	16.4073	0.630789
KI.10min - KI.SED	Bisphenol A	Bisphenol A	Bisphenol A	Benzenoids	Benzenes	Bisphenols	-0.0996997	-0.0969752	-0.643345	0.52889	0.808997	16.4073	-0.629701
KI.10min - KI.SED	Theophylline	Theophylline	Theophylline	Nucleic acids	Purines	Xanthines	-0.106865	-0.0699923	-0.627687	0.538848	0.816226	16.4073	-0.614556
KI.10min - KI.SED	3-hydroxy-1,2-dimethylpyridin-4(1H)-one	3-hydroxy-1,2-dimethylpyridin-4(1H)-one					-0.409015	0.471761	-0.627325	0.539162	0.816226	16.2498	-0.614081
KI.10min - KI.SED	Betaine	Betaine	Betaine	Organic acids	Amino acids and peptides	Amino acids	0.269753	-0.222907	0.62517	0.54054	0.816226	16.2498	0.611997
KI.10min - KI.SED	Hexa-methoxymethyl-melamine	Hexa-methoxymethyl-melamine					-0.366786	0.54135	-0.623179	0.541815	0.817016	16.2498	-0.61007
KI.10min - KI.SED	Taurine	Taurine	Taurine	Organic acids	Sulfonic acids	Sulfonic acids	0.339743	0.359571	0.610916	0.549706	0.821379	16.2498	0.598201
KI.10min - KI.SED	Ethylparaben	Ethylparaben	Ethylparaben	Polyketides	Phenolic acids	Phenolic acids	-0.0939398	-0.106641	-0.594415	0.560343	0.829051	16.4073	-0.582332
KI.10min - KI.SED	5-(1,2-dithiolan-3-yl)pentanoic acid	5-(1,2-dithiolan-3-yl)pentanoic acid					0.139378	-0.0300848	0.592141	0.561905	0.829981	16.2498	0.580014
KI.10min - KI.SED	4-Methylpyrimidine	4-Methylpyrimidine	4-Methylpyrimidine	Nucleic acids	Pyrimidines	Other pyrimidines	0.309431	0.50994	0.581878	0.568634	0.832064	16.2498	0.570064
KI.10min - KI.SED	Piperlotine A	Piperlotine A					0.0992352	0.00436558	0.572153	0.574975	0.833468	16.4073	0.56074
KI.10min - KI.SED	Ophthalmic acid	Ophthalmic acid	Ophthalmic acid	Organic acids	Amino acids and peptides	Tripeptides	0.321894	0.236922	0.564822	0.579909	0.835804	16.2498	0.553517
KI.10min - KI.SED	Aniline	Aniline	Aniline	Benzenoids	Anilines	Anilines	-0.212976	-0.256368	-0.551204	0.588993	0.840284	16.2498	-0.540295
KI.10min - KI.SED	Serylleucine	Serylleucine	Ser-Leu	Organic acids	Amino acids and peptides	Dipeptides	-0.261454	0.182938	-0.547726	0.591325	0.842302	16.2498	-0.536917
KI.10min - KI.SED	M-toluic Acid	M-toluic Acid					-0.217475	0.137344	-0.543387	0.59424	0.843856	16.2498	-0.532702
KI.10min - KI.SED	N-Methylproline	N-Methylproline	N-Methyl-proline	Organic acids	Amino acids and peptides	Amino acids	-0.405481	0.251312	-0.542938	0.594542	0.843856	16.2498	-0.532265
KI.10min - KI.SED	Beta-Carboline	Beta-Carboline	beta-Carboline	Alkaloids	Tryptophan alkaloids	Carboline alkaloids	-0.355414	0.625843	-0.542822	0.59462	0.843856	16.2498	-0.532153
KI.10min - KI.SED	1,3-Benzenedicarboxylic acid	1,3-Benzenedicarboxylic acid					0.110607	-0.0645088	0.540801	0.595981	0.844462	16.2498	0.530189
KI.10min - KI.SED	Diazoxon	Diazoxon					-0.156015	-0.08607	-0.533546	0.600879	0.847942	16.2498	-0.523138
KI.10min - KI.SED	N,N-DIMETHYLARGININE	N,N-DIMETHYLARGININE	Dimethylarginine	Organic acids	Amino acids and peptides	Amino acids	-0.285264	0.205607	-0.531319	0.602385	0.847942	16.2498	-0.520973
KI.10min - KI.SED	Uridine 5'-diphosphate	Uridine 5'-diphosphate	UDP	Nucleic acids	Pyrimidines	Pyrimidine rNDP	0.30587	-0.0405928	0.530603	0.60287	0.847942	16.2498	0.520277
KI.10min - KI.SED	Cytosine	Cytosine	Cytosine	Nucleic acids	Pyrimidines	Pyrimidones	0.504584	0.527093	0.52774	0.604812	0.848332	16.2498	0.517494
KI.10min - KI.SED	Ala-Ile	Ala-Ile	Ala-Ile	Organic acids	Amino acids and peptides	Dipeptides	-0.262711	0.140221	-0.518943	0.610796	0.848968	16.2498	-0.508938
KI.10min - KI.SED	methyl 2-((4-methyl-2-oxo-2H-chromen-7-yl)oxy)propanoate	methyl 2-((4-methyl-2-oxo-2H-chromen-7-yl)oxy)propanoate					-0.12513	-0.0392504	-0.516038	0.612778	0.848968	16.2498	-0.506111
KI.10min - KI.SED	Methyl-2-hydroxyisobutyric acid	Methyl-2-hydroxyisobutyric acid					0.197041	-0.0270344	0.505014	0.620329	0.853699	16.2498	0.495384
KI.10min - KI.SED	Phenylacetaldehyde	Phenylacetaldehyde	Phenylacetaldehyde	Organic acids	Phenylpropanoids	Cinnamic acids	0.366211	0.371926	0.504162	0.620915	0.853699	16.2498	0.494554
KI.10min - KI.SED	Biuret	Biuret	Biuret	Organic acids	Organic carbonic acids	Ureas	0.236039	0.434212	0.499069	0.62442	0.855914	16.2498	0.489596
KI.10min - KI.SED	L-Threonine	L-Threonine	Threonine	Organic acids	Amino acids and peptides	Amino acids	-0.171609	-0.118857	-0.476151	0.640306	0.86723	16.2498	-0.467271
KI.10min - KI.SED	(S)-[8]-Gingerol	(S)-[8]-Gingerol					-0.0696028	-0.0994163	-0.463192	0.649311	0.878052	16.4073	-0.454719
KI.10min - KI.SED	Gardenin B	Gardenin B					-0.329215	0.538026	-0.459845	0.65172	0.880651	16.2498	-0.451373
KI.10min - KI.SED	Racemethionine	Racemethionine	Racemethionine	Organic acids	Amino acids and peptides	Amino acids	0.211365	0.454647	0.449418	0.659067	0.883739	16.2498	0.441202
KI.10min - KI.SED	L-Histidine	L-Histidine	Histidine	Organic acids	Amino acids and peptides	Amino acids	0.218189	0.574751	0.440092	0.665668	0.884019	16.2498	0.432101
KI.10min - KI.SED	Uridine	Uridine	Uridine	Nucleic acids	Pyrimidines	Pyrimidine ribonucleosides	0.226895	0.604826	0.439248	0.666267	0.884019	16.2498	0.431277
KI.10min - KI.SED	[8]-Shogaol	[8]-Shogaol					-0.0756286	-0.0914937	-0.435688	0.668741	0.884019	16.4073	-0.427877
KI.10min - KI.SED	Vanillin	Vanillin	Vanillin	Polyketides	Phenolic acids	Phenolic acids	-0.0651417	-0.098031	-0.429791	0.672939	0.888732	16.4073	-0.422117
KI.10min - KI.SED	D-2-Aminoadipic acid	D-2-Aminoadipic acid					-0.177093	0.0589453	-0.418585	0.681	0.893769	16.2498	-0.411099
KI.10min - KI.SED	L-Octanoylcarnitine	L-Octanoylcarnitine	CAR 8:0	Fatty Acyls	Fatty esters	Acyl carnitines	-0.204069	0.13916	-0.418388	0.681141	0.893769	16.2498	-0.410907
KI.10min - KI.SED	Aconitic acid	Aconitic acid	cis-Aconitic acid	Organic acids	TCA acids	TCA acids	0.285821	0.366701	0.41834	0.681175	0.893769	16.2498	0.41086
KI.10min - KI.SED	Pergolide	Pergolide	Pergolide	Organoheterocyclic compounds	Indoloquinolines	Indoloquinolines	-0.173947	0.0260203	-0.412547	0.68533	0.89702	16.2498	-0.405201
KI.10min - KI.SED	ETHYL 3-INDOLEACETATE (IORA)	ETHYL 3-INDOLEACETATE (IORA)	Ethyl 3-indoleacetate	Alkaloids	Tryptophan alkaloids	Indoleacetic acids	0.34115	0.435135	0.410594	0.686733	0.89702	16.2498	0.403292
KI.10min - KI.SED	Malic acid	Malic acid	Malic acid	Organic acids	TCA acids	TCA acids	0.192825	0.48419	0.406268	0.689846	0.898589	16.2498	0.399064
KI.10min - KI.SED	Adipic acid	Adipic acid	Adipic acid	Fatty Acyls	Fatty acids	Dicarboxylic acids	-0.0748392	-0.0523804	-0.40385	0.691538	0.899767	16.4073	-0.396769
KI.10min - KI.SED	O-Succinyl-L-homoserine	O-Succinyl-L-homoserine	o-Succinylhomoserine	Organic acids	Amino acids and peptides	Amino acids	-0.164826	0.217537	-0.399578	0.694671	0.900333	16.2498	-0.392525
KI.10min - KI.SED	4-Hydroxy-6-methyl-2-pyrone	4-Hydroxy-6-methyl-2-pyrone					-0.116001	-0.0118661	-0.396841	0.696648	0.900353	16.2498	-0.389849
KI.10min - KI.SED	Glycolate	Glycolate	Glycolic acid	Fatty Acyls	Fatty acids	Hydroxy FA	0.0820131	-0.0874763	0.390584	0.701178	0.903965	16.2498	0.383731
KI.10min - KI.SED	Diosmetin	Diosmetin	Diosmetin	Polyketides	Flavonoids	Flavones and Flavonols	0.135954	0.134922	0.383939	0.706001	0.907859	16.2498	0.377232
KI.10min - KI.SED	N,N-Dimethylformamide	N,N-Dimethylformamide	N,N-Dimethylformamide	Organic acids	Carboxylic acids	Other carboxylic acids	-0.157328	-0.170011	-0.369688	0.716389	0.909572	16.2498	-0.36329
KI.10min - KI.SED	4-Cyanobenzoic acid	4-Cyanobenzoic acid					0.135729	0.130757	0.36726	0.718164	0.910092	16.2498	0.360913
KI.10min - KI.SED	Umbelliferone	Umbelliferone	Umbelliferone	Polyketides	Flavonoids	Coumarins	0.103466	-0.0507676	0.356673	0.725926	0.913929	16.2498	0.35055
KI.10min - KI.SED	Speciofiline	Speciofiline					0.149286	0.272059	0.355641	0.726684	0.913929	16.2498	0.349539
KI.10min - KI.SED	Tectochrysin	Tectochrysin					0.146509	0.530698	0.355598	0.726707	0.913929	16.2788	0.349509
KI.10min - KI.SED	Methionine sulfoxide	Methionine sulfoxide	Methionine sulfoxide	Organic acids	Amino acids and peptides	Amino acids	0.09338	0.12997	0.354807	0.727253	0.913929	16.4073	0.348781
KI.10min - KI.SED	Cysteinylglycine	Cysteinylglycine	Cys-Gly	Organic acids	Amino acids and peptides	Dipeptides	0.151445	0.49283	0.354692	0.727382	0.913929	16.2498	0.348611
KI.10min - KI.SED	Alanyl-Valine	Alanyl-Valine	Ala-Val	Organic acids	Amino acids and peptides	Dipeptides	-0.158827	0.0994233	-0.341215	0.737314	0.918388	16.2498	-0.335413
KI.10min - KI.SED	Cyclo-prolylglycine	Cyclo-prolylglycine					-0.113954	-0.0383871	-0.312935	0.758311	0.927774	16.2498	-0.3077
KI.10min - KI.SED	3-Methylhistamine	3-Methylhistamine	3-Methylhistamine	Organic nitrogen compounds	Amines	Aralkylamines	0.0506102	-0.0973365	0.298311	0.769211	0.927774	16.4073	0.293408
KI.10min - KI.SED	Trimethylamine N-oxide	Trimethylamine N-oxide	Trimethylamine N-oxide	Organic nitrogen compounds	Amine oxides	Trisubstituted amine oxides	0.0479597	-0.296079	0.295787	0.771104	0.929437	16.4073	0.290931
KI.10min - KI.SED	securinine	securinine					-0.127262	0.896769	-0.282828	0.78088	0.938094	16.2498	-0.278173
KI.10min - KI.SED	Threoninyl-Leucine	Threoninyl-Leucine	Thr-Leu	Organic acids	Amino acids and peptides	Dipeptides	-0.135946	0.193452	-0.276897	0.785351	0.940437	16.2498	-0.272353
KI.10min - KI.SED	Alpha-Hydroxyisobutyric acid	Alpha-Hydroxyisobutyric acid	2-Hydroxyisobutyric acid	Fatty Acyls	Fatty acids	Hydroxy FA	0.147041	0.40798	0.273658	0.787796	0.940437	16.2498	0.269174
KI.10min - KI.SED	Beta-orcinol	Beta-orcinol					0.0468607	-0.10962	0.273424	0.787939	0.940437	16.4073	0.268988
KI.10min - KI.SED	5-Hydroxy-L-tryptophan	5-Hydroxy-L-tryptophan	5-Hydroxy-tryptophan	Organic acids	Amino acids and peptides	Amino acids	0.0481008	0.0405739	0.267096	0.792723	0.942445	16.4073	0.262776
KI.10min - KI.SED	N-Cyclohexyl-2-benzothiazol-amine	N-Cyclohexyl-2-benzothiazol-amine					-0.0485822	-0.140925	-0.264289	0.79485	0.942445	16.3973	-0.260018
KI.10min - KI.SED	Protocatechuic acid	Protocatechuic acid	Protocatechuic acid	Polyketides	Phenolic acids	Phenolic acids	-0.145808	0.187813	-0.263695	0.79533	0.942445	16.2498	-0.259396
KI.10min - KI.SED	Alanyl-Leucine	Alanyl-Leucine	Ala-Leu	Organic acids	Amino acids and peptides	Dipeptides	-0.137436	0.199359	-0.257072	0.80035	0.944539	16.2498	-0.252894
KI.10min - KI.SED	Glutathione (reduced)	Glutathione (reduced)	Glutathione	Organic acids	Amino acids and peptides	Tripeptides	0.107215	0.505436	0.255207	0.801765	0.945592	16.2498	0.251063
KI.10min - KI.SED	6-Hydroxysandoricin	6-Hydroxysandoricin					-0.164382	0.64573	-0.253208	0.803283	0.946671	16.2498	-0.249101
KI.10min - KI.SED	Pipecolic acid	Pipecolic acid	Pipecolic acid	Organic acids	Amino acids and peptides	Amino acids	0.180464	0.609628	0.243796	0.81044	0.950766	16.2498	0.239858
KI.10min - KI.SED	6-Chloro-N-(1-methylethyl)-1,3,5-triazine-2,4-diamine	6-Chloro-N-(1-methylethyl)-1,3,5-triazine-2,4-diamine	6-Chloro-N-(1-methylethyl)-1,3,5-triazine-2,4-diamine	Organoheterocyclic compounds	Aminotriazines	Aminotriazines	0.122051	0.585598	0.239943	0.813375	0.952045	16.2498	0.236075
KI.10min - KI.SED	Pyridine	Pyridine	Pyridine	Alkaloids	Nicotinic acid alkaloids	Pyridine alkaloids	-0.104607	0.579893	-0.238537	0.814447	0.952045	16.2498	-0.234693
KI.10min - KI.SED	Butyric acid	Butyric acid	Butyric acid	Fatty Acyls	Fatty acids	Saturated FA	0.135518	0.256623	0.234279	0.817695	0.953801	16.2498	0.230511
KI.10min - KI.SED	Hirsutine	Hirsutine					0.171995	0.65781	0.231826	0.819567	0.953862	16.2498	0.228101
KI.10min - KI.SED	1-Monostearin	1-Monostearin	MG 18:0/0:0/0:0	Glycerolipids	Monoradylglycerols	MG	0.0739976	-0.0216965	0.22908	0.821665	0.953862	16.2498	0.225404
KI.10min - KI.SED	Indole-3-carboxylic acid	Indole-3-carboxylic acid	Indole-3-carboxylic acid	Alkaloids	Tryptophan alkaloids	Indolecarboxylic acids	-0.105727	0.114289	-0.227757	0.822676	0.953862	16.2498	-0.224104
KI.10min - KI.SED	N-Acetylhistidine	N-Acetylhistidine	N-Acetylhistidine	Organic acids	Amino acids and peptides	Amino acids	0.111946	0.507722	0.224617	0.825077	0.95484	16.2498	0.22102
KI.10min - KI.SED	L-Methionine sulfone	L-Methionine sulfone	Methionine sulfone	Organic acids	Amino acids and peptides	Amino acids	0.0886104	0.389329	0.215594	0.831987	0.959163	16.2498	0.212154
KI.10min - KI.SED	Diethylene glycol monobutyl ether	Diethylene glycol monobutyl ether					-0.0312044	-0.116144	-0.21143	0.835156	0.959163	16.4073	-0.208094
KI.10min - KI.SED	Berberrubine	Berberrubine					-0.130952	0.280571	-0.209695	0.836512	0.959163	16.2498	-0.206357
KI.10min - KI.SED	Cinobufagin	Cinobufagin					0.0339084	0.000327517	0.207533	0.838147	0.959163	16.4073	0.204264
KI.10min - KI.SED	5-Methylcytosine	5-Methylcytosine	5-Methylcytosine	Nucleic acids	Pyrimidines	Pyrimidones	-0.113317	0.204011	-0.205076	0.84006	0.959163	16.2498	-0.201817
KI.10min - KI.SED	1-(pyrimidin-2-yl)pyrrolidine-2-carboxylic acid	1-(pyrimidin-2-yl)pyrrolidine-2-carboxylic acid					-0.106392	0.184961	-0.204726	0.840328	0.959163	16.2498	-0.201473
KI.10min - KI.SED	Uridine 5'-monophosphate	Uridine 5'-monophosphate	UMP	Nucleic acids	Pyrimidines	Pyrimidine rNMP	-0.0884622	0.488992	-0.202717	0.841873	0.959714	16.2498	-0.199499
KI.10min - KI.SED	Tributylphosphine oxide	Tributylphosphine oxide					-0.0362215	-0.141272	-0.198835	0.844835	0.961877	16.4073	-0.195713
KI.10min - KI.SED	Terbutryn	Terbutryn					0.114441	0.13593	0.196655	0.846536	0.962602	16.2498	0.19354
KI.10min - KI.SED	Tenacissoside G	Tenacissoside G					0.173694	0.519175	0.19365	0.84885	0.963556	16.2498	0.190586
KI.10min - KI.SED	alpha-Methylene-gamma-butyrolactone	alpha-Methylene-gamma-butyrolactone					-0.0536445	0.0185085	-0.191704	0.850349	0.963556	16.2498	-0.188673
KI.10min - KI.SED	N-Ethyl trans-2-cis-6-nonadienamide	N-Ethyl trans-2-cis-6-nonadienamide					0.0927702	0.0572302	0.191294	0.850665	0.963556	16.2498	0.18827
KI.10min - KI.SED	gamma-Glutamylcysteine	gamma-Glutamylcysteine	gamma-Glutamylcysteine	Organic acids	Amino acids and peptides	Dipeptides	-0.0770051	0.497953	-0.177891	0.861007	0.968646	16.2498	-0.175092
KI.10min - KI.SED	(4aS)-6,7-dihydroxy-1,1,4a-trimethyl-3,4,10,10a-tetrahydro-2H-phenanthren-9-one	(4aS)-6,7-dihydroxy-1,1,4a-trimethyl-3,4,10,10a-tetrahydro-2H-phenanthren-9-one					-0.0443268	-0.0859761	-0.176532	0.862057	0.968646	16.2498	-0.173756
KI.10min - KI.SED	Cysteamine	Cysteamine	Cysteamine	Organosulfur compounds	Organosulfur compounds	Alkylthiols	-0.0823781	0.60343	-0.171713	0.865783	0.96998	16.2498	-0.169017
KI.10min - KI.SED	3-Amino-9-ethylcarbazole	3-Amino-9-ethylcarbazole					-0.105911	0.731005	-0.16948	0.867511	0.96998	16.2498	-0.166821
KI.10min - KI.SED	NCGC00186665-03!2,3-dihydroxypropyl hexadecanoate	NCGC00186665-03!2,3-dihydroxypropyl hexadecanoate					0.0494194	-0.00055363	0.169061	0.867835	0.96998	16.2498	0.166408
KI.10min - KI.SED	L-Phenylalanine	L-Phenylalanine	Phenylalanine	Organic acids	Amino acids and peptides	Amino acids	0.085521	0.570917	0.168788	0.868046	0.96998	16.2498	0.166141
KI.10min - KI.SED	Cyclohexylamine	Cyclohexylamine	Cyclohexylamine	Organic nitrogen compounds	Cyclohexylamines	Cyclohexylamines	0.102467	0.0742117	0.165643	0.870481	0.9709	16.2498	0.163048
KI.10min - KI.SED	Ceratodictyol	Ceratodictyol					0.0451355	-0.000928357	0.153793	0.879666	0.973692	16.2498	0.151392
KI.10min - KI.SED	Methyl pyrazine 2-carboxylate	Methyl pyrazine 2-carboxylate					-0.0326408	-0.00369168	-0.153457	0.879909	0.973692	16.4073	-0.151084
KI.10min - KI.SED	7a-Hydroxy-cholestene-3-one	7a-Hydroxy-cholestene-3-one	7alpha-Hydroxy-4-cholesten-3-one	Sterol Lipids	Bile acids	C27 Bile acids	0.133085	0.263154	0.1453	0.886261	0.974112	16.2498	0.143037
KI.10min - KI.SED	LysoPC(0:0/18:0)	LysoPC(0:0/18:0)	LPC 0:0/18:0	Glycerophospholipids	Glycerophosphocholines	LPC	0.0641542	0.170894	0.142864	0.888154	0.974112	16.2498	0.14064
KI.10min - KI.SED	Adenosine_Diphosphate	Adenosine_Diphosphate	ADP	Nucleic acids	Purines	Purine rNDP	-0.0283255	0.0745951	-0.140213	0.890199	0.975264	16.4073	-0.138053
KI.10min - KI.SED	Tetradecanoylcarnitine	Tetradecanoylcarnitine	CAR 14:0	Fatty Acyls	Fatty esters	Acyl carnitines	-0.0640952	0.217856	-0.136165	0.893364	0.975691	16.2498	-0.134049
KI.10min - KI.SED	2-Hydroxycarbamazepine	2-Hydroxycarbamazepine					-0.0567081	0.0670637	-0.135513	0.893871	0.975691	16.2498	-0.133408
KI.10min - KI.SED	dGMP	dGMP	dGMP	Nucleic acids	Purines	Purine dNMP	-0.0485092	0.207086	-0.131677	0.896856	0.976003	16.2498	-0.129634
KI.10min - KI.SED	Uracil	Uracil	Uracil	Nucleic acids	Pyrimidines	Other pyrimidines	-0.0703282	0.601966	-0.129535	0.898525	0.976003	16.2498	-0.127525
KI.10min - KI.SED	7-Oxocholesterol	7-Oxocholesterol	7-Oxo-cholesterol	Sterol Lipids	Sterols	Oxysterols	0.114025	0.275761	0.122296	0.904165	0.976552	16.2498	0.120402
KI.10min - KI.SED	2-Hydroxyphenethylamine	2-Hydroxyphenethylamine	2-Hydroxyphenethylamine	Alkaloids	Tyrosine alkaloids	Phenylethylamines	0.0622191	0.584484	0.122231	0.904215	0.976552	16.2498	0.120338
KI.10min - KI.SED	Docosahexaenoic acid	Docosahexaenoic acid	Docosahexaenoic acid	Fatty Acyls	Fatty acids	Unsaturated FA	0.0540176	0.175769	0.120067	0.905902	0.976552	16.2498	0.118209
KI.10min - KI.SED	Pymetrozine-TP CGA371075	Pymetrozine-TP CGA371075					0.0166595	-0.0801859	0.115815	0.909205	0.976552	16.4073	0.114041
KI.10min - KI.SED	Cholesterol	Cholesterol	Cholesterol	Sterol Lipids	Sterols	Cholesterols	0.100801	0.188781	0.11479	0.910018	0.976552	16.2498	0.113016
KI.10min - KI.SED	L-Histidinol	L-Histidinol	L-Histidinol	Organic nitrogen compounds	Amines	Aralkylamines	-0.0534458	0.174715	-0.10831	0.915076	0.978256	16.2498	-0.106639
KI.10min - KI.SED	N6-Acetyl-L-lysine	N6-Acetyl-L-lysine	N6-Acetyllysine	Organic acids	Amino acids and peptides	Amino acids	0.0451101	0.283837	0.104909	0.917732	0.979811	16.2498	0.103291
KI.10min - KI.SED	D-Mannose 1-phosphate	D-Mannose 1-phosphate	Mannose 1-phosphate	Carbohydrates	Monosaccharides	Monosaccharide phosphates	0.025459	-0.00776674	0.101079	0.920725	0.979811	16.2498	0.0995209
KI.10min - KI.SED	LPC 16:0	LPC 16:0	LPC 16:0	Glycerophospholipids	Glycerophosphocholines	LPC	0.0476725	0.224205	0.100117	0.921476	0.979811	16.2498	0.0985743
KI.10min - KI.SED	Maltol	Maltol	Maltol	Organoheterocyclic compounds	Pyranones	Pyranones	-0.0339597	0.0414214	-0.0999702	0.921591	0.979811	16.2498	-0.0984299
KI.10min - KI.SED	Curdione	Curdione					-0.0169035	-0.123972	-0.096653	0.924173	0.979811	16.4073	-0.0951789
KI.10min - KI.SED	Cyprodinil-TP CGA 249287	Cyprodinil-TP CGA 249287					-0.0377073	0.0240775	-0.0963252	0.92444	0.979811	16.2498	-0.094842
KI.10min - KI.SED	Eicosapentaenoic acid	Eicosapentaenoic acid	Eicosapentaenoic acid	Fatty Acyls	Fatty acids	Unsaturated FA	0.0408136	-0.0314634	0.0926207	0.927337	0.981631	16.2498	0.0911956
KI.10min - KI.SED	Stearoylcarnitine	Stearoylcarnitine	CAR 18:0	Fatty Acyls	Fatty esters	Acyl carnitines	0.0434702	0.216321	0.0891456	0.930056	0.981722	16.2498	0.0877748
KI.10min - KI.SED	1-Palmitoyl-sn-glycero-3-phosphocholine	1-Palmitoyl-sn-glycero-3-phosphocholine	LPA 16:0/0:0	Glycerophospholipids	Glycerophosphates	LPA	0.0437915	0.26771	0.0889853	0.930181	0.981722	16.2498	0.087617
KI.10min - KI.SED	Dictamnine	Dictamnine	Dictamnine	Organoheterocyclic compounds	Furanoquinolines	Furanoquinolines	0.0382865	0.0944577	0.0875208	0.931327	0.98183	16.2498	0.0861754
KI.10min - KI.SED	LPC 18:2	LPC 18:2	LPC 18:2	Glycerophospholipids	Glycerophosphocholines	LPC	-0.038509	0.264113	-0.0826307	0.935154	0.983496	16.2498	-0.0813615
KI.10min - KI.SED	Palmitoylcarnitine	Palmitoylcarnitine	CAR 16:0	Fatty Acyls	Fatty esters	Acyl carnitines	0.040547	0.198268	0.0821359	0.935542	0.983496	16.2498	0.0808744
KI.10min - KI.SED	Oleoyl-L-Carnitine	Oleoyl-L-Carnitine	CAR 18:1	Fatty Acyls	Fatty esters	Acyl carnitines	0.0384293	0.213548	0.0809977	0.936433	0.983496	16.2498	0.0797539
KI.10min - KI.SED	S-Lactoylglutathione	S-Lactoylglutathione	S-Lactoylglutathione	Organic acids	Amino acids and peptides	Tripeptides	0.0478635	0.115896	0.0795621	0.937557	0.983496	16.2498	0.0783406
KI.10min - KI.SED	LPC 18:1	LPC 18:1	LPC 18:1	Glycerophospholipids	Glycerophosphocholines	LPC	0.0375687	0.237862	0.0780205	0.938764	0.983668	16.2498	0.0768229
KI.10min - KI.SED	(2-{[3-(3,4-dihydroxyphenyl)prop-2-enoyl]oxy}ethyl)trimethylazanium	(2-{[3-(3,4-dihydroxyphenyl)prop-2-enoyl]oxy}ethyl)trimethylazanium					0.0503949	0.55637	0.0754427	0.940784	0.983668	16.2498	0.0742851
KI.10min - KI.SED	1-Oleoyl-sn-glycero-3-phosphocholine	1-Oleoyl-sn-glycero-3-phosphocholine	LPC 18:1/0:0	Glycerophospholipids	Glycerophosphocholines	LPC	0.0360341	0.286094	0.0720431	0.943447	0.983729	16.2498	0.0709383
KI.10min - KI.SED	Cycloserine	Cycloserine					0.0363889	0.585128	0.0720051	0.943477	0.983729	16.2498	0.0709008
KI.10min - KI.SED	2-Acetylacteoside	2-Acetylacteoside					0.0198942	-0.00091446	0.0713247	0.94401	0.983729	16.2498	0.070231
KI.10min - KI.SED	Decanoylcarnitine	Decanoylcarnitine	CAR 10:0	Fatty Acyls	Fatty esters	Acyl carnitines	0.0293354	0.0449982	0.0637442	0.949951	0.987277	16.2498	0.0627677
KI.10min - KI.SED	Citicoline	Citicoline	CDP-choline	Nucleic acids	Pyrimidines	Pyrimidine rNDP	0.0226002	0.162888	0.0527269	0.958592	0.990971	16.2498	0.0519203
KI.10min - KI.SED	2-methylquinolin-8-ol	2-methylquinolin-8-ol					-0.0222078	-0.101317	-0.0466494	0.963361	0.990971	16.2498	-0.0459361
KI.10min - KI.SED	L-Kynurenine	L-Kynurenine	Kynurenine	Organic acids	Amino acids and peptides	Amino acids	0.016211	-0.0581363	0.0433325	0.965964	0.990971	16.2498	0.0426701
KI.10min - KI.SED	Fluometuron	Fluometuron					0.0254307	0.612827	0.0384006	0.969836	0.990971	16.2498	0.0378138
KI.10min - KI.SED	1-Methylhistidine	1-Methylhistidine	1-Methylhistidine	Organic acids	Amino acids and peptides	Amino acids	0.0185516	0.197742	0.0355529	0.972072	0.990971	16.2498	0.0350098
KI.10min - KI.SED	Pirimicarb-desamido	Pirimicarb-desamido					-0.0159188	0.150589	-0.0325821	0.974405	0.990971	16.2498	-0.0320845
KI.10min - KI.SED	Suberic acid	Suberic acid	Suberic acid	Fatty Acyls	Fatty acids	Dicarboxylic acids	-0.0173672	0.624502	-0.0258242	0.979712	0.991462	16.2498	-0.0254299
KI.10min - KI.SED	Enterodiol	Enterodiol	Enterodiol	Lignans	Dibenzylbutanediol lignans	Dibenzylbutanediol lignans	-0.00675616	-0.053714	-0.0250295	0.980336	0.991462	16.2498	-0.0246474
KI.10min - KI.SED	Adenosine monophosphate	Adenosine monophosphate	AMP	Nucleic acids	Purines	Purine rNMP	0.0121226	0.354506	0.0184146	0.985532	0.993777	16.2498	0.0181335
KI.10min - KI.SED	Ethyl butyrate	Ethyl butyrate	Ethyl butanoate	Fatty Acyls	Fatty esters	Short fatty esters	0.00249745	-0.0389206	0.0171966	0.986487	0.994186	16.4073	0.0169366
KI.10min - KI.SED	Tacrine	Tacrine					0.0101227	0.335181	0.0149656	0.988242	0.994264	16.2498	0.0147372
KI.10min - KI.SED	Glycyl-L-proline	Glycyl-L-proline	Gly-Pro	Organic acids	Amino acids and peptides	Dipeptides	-0.00516204	0.640606	-0.00989582	0.992225	0.994425	16.2498	-0.00974482
KI.10min - KI.SED	Citric acid	Citric acid	Citric acid	Organic acids	TCA acids	TCA acids	0.00549754	0.446084	0.00874178	0.993132	0.994782	16.2498	0.00860839
KI.10min - KI.SED	trans-Cinnamate	trans-Cinnamate	trans-Cinnamic acid	Organic acids	Phenylpropanoids	Cinnamic acids	0.00197811	0.525347	0.00375277	0.997051	0.997051	16.2498	0.00369551
KI.EXH - KI.SED	Beta-Glycerophosphoric acid	Beta-Glycerophosphoric acid	sn-Glycero-2-phosphate	Organic acids	Phosphate esters	Monoalkyl phosphates	2.87094	0.221011	8.73567	1.54089e-07	0.000278594	16.2498	5.2476
KI.EXH - KI.SED	Adenosine	Adenosine	Adenosine	Nucleic acids	Purines	Purine ribonucleosides	2.34282	0.207125	7.70864	7.69082e-07	0.000405232	16.3762	4.94305
KI.EXH - KI.SED	Erythrono-1,4-lactone	Erythrono-1,4-lactone	Erythrono-1,4-lactone	Organoheterocyclic compounds	Lactones	Gamma butyrolactones	2.31792	0.155656	7.51591	1.12066e-06	0.000405232	16.2498	4.86917
KI.EXH - KI.SED	Methylmalonic acid	Methylmalonic acid	Methylmalonic acid	Fatty Acyls	Fatty acids	Dicarboxylic acids	2.32109	0.177606	7.3934	1.38233e-06	0.000416542	16.2498	4.82754
KI.EXH - KI.SED	beta-Nicotinamide adenine dinucleotide	beta-Nicotinamide adenine dinucleotide	NA-D+	Nucleic acids	Nicotinamides	Nicotinamide dinucleotides	2.56848	0.216681	7.078	2.39473e-06	0.000541208	16.2498	4.71689
KI.EXH - KI.SED	Glucose 1-phosphate	Glucose 1-phosphate	Glucose 1-phosphate	Carbohydrates	Monosaccharides	Monosaccharide phosphates	-1.43047	-0.0741284	-6.47089	7.16348e-06	0.00127294	16.2498	-4.48877
KI.EXH - KI.SED	Adenosine 3',5'-diphosphate	Adenosine 3',5'-diphosphate	Adenosine 3',5'-diphosphate	Nucleic acids	Purines	Purine rNDP	2.43552	0.48408	6.16864	1.25947e-05	0.00145107	16.2498	4.36703
KI.EXH - KI.SED	Pyruvic acid	Pyruvic acid	Pyruvic acid	Organic acids	Short-chain acids	Short-chain acids	2.92446	0.565008	6.15235	1.29885e-05	0.00145107	16.2498	4.3603
KI.EXH - KI.SED	Niacinamide	Niacinamide	Niacinamide	Alkaloids	Nicotinic acid alkaloids	Pyridine alkaloids	2.34808	0.252198	6.10522	1.42005e-05	0.00145107	16.2498	4.34074
KI.EXH - KI.SED	Adenine	Adenine	Adenine	Nucleic acids	Purines	Aminopurines	2.19103	0.291106	6.03936	1.60939e-05	0.00145107	16.2498	4.31316
KI.EXH - KI.SED	5,8-dimethoxyquinoline-2-carbaldehyde	5,8-dimethoxyquinoline-2-carbaldehyde					-1.69112	0.240415	-6.00298	1.65613e-05	0.00145107	16.4073	-4.30683
KI.EXH - KI.SED	5'-Methylthioadenosine	5'-Methylthioadenosine	5'-Methylthioadenosine	Nucleic acids	Purines	Purine ribonucleosides	1.66364	-0.059078	6.01515	1.68543e-05	0.00145107	16.2498	4.30295
KI.EXH - KI.SED	Cyclic AMP	Cyclic AMP	3',5' cyclic AMP	Nucleic acids	Purines	Purine rNMP	2.32932	0.402055	5.56674	4.01937e-05	0.00279501	16.2498	4.10636
KI.EXH - KI.SED	dGMP	dGMP	dGMP	Nucleic acids	Purines	Purine dNMP	1.79997	0.207086	5.50827	4.51041e-05	0.00291244	16.2498	4.07965
KI.EXH - KI.SED	Trehalose	Trehalose	Trehalose	Carbohydrates	Disaccharides	Disaccharides	-1.40112	-0.0730358	-5.46959	4.86887e-05	0.00303549	16.2498	-4.06183
KI.EXH - KI.SED	Chlorzoxazone	Chlorzoxazone	Chlorzoxazone	Organoheterocyclic compounds	Benzoxazoles	Benzoxazolones	1.86129	0.659294	5.42408	5.15328e-05	0.00310571	16.4073	4.04856
KI.EXH - KI.SED	Dimethyl sulfoxide	Dimethyl sulfoxide	Dimethyl sulfoxide	Organosulfur compounds	Organosulfur compounds	Sulfoxides	-2.10582	0.104866	-5.3415	6.28079e-05	0.00366312	16.2498	-4.00201
KI.EXH - KI.SED	Nicotinamide ribotide	Nicotinamide ribotide	Nicotinamide ribotide	Alkaloids	Nicotinic acid alkaloids	Pyridine alkaloids	1.78164	0.22376	5.24171	7.66963e-05	0.00407844	16.2498	3.9545
KI.EXH - KI.SED	m-Coumaric acid	m-Coumaric acid	trans-m-Coumaric acid	Organic acids	Phenylpropanoids	Coumaric acids	-1.11546	-0.114144	-5.03301	0.00011692	0.00542031	16.2498	-3.85249
KI.EXH - KI.SED	METHYL 4-AMINOBUTYRATE	METHYL 4-AMINOBUTYRATE	Methyl 4-aminobutanoate	Organic acids	Carboxylic acids	Other carboxylic acids	-1.65461	0.198309	-4.98186	0.00012975	0.00560066	16.2498	-3.82693
KI.EXH - KI.SED	Sebacic acid	Sebacic acid	Sebacic acid	Fatty Acyls	Fatty acids	Dicarboxylic acids	1.02588	-0.0778464	4.91329	0.000149248	0.00604705	16.2498	3.79232
KI.EXH - KI.SED	Hirsuteine	Hirsuteine					-2.76303	0.44739	-4.83668	0.000174626	0.00679406	16.2498	-3.75315
KI.EXH - KI.SED	N-Acetylneuraminate	N-Acetylneuraminate	N-Acetylneuraminic acid	Carbohydrates	Monosaccharides	Sugar acids	-1.7408	0.435368	-4.80013	0.000187353	0.00691293	16.2788	-3.73549
KI.EXH - KI.SED	Schizandrol A	Schizandrol A					-1.39166	0.248952	-4.72151	0.000215906	0.00750689	16.4073	-3.69964
KI.EXH - KI.SED	S-Adenosylhomocysteine	S-Adenosylhomocysteine	S-Adenosylhomocysteine	Nucleic acids	Purines	Other purines	1.34088	0.464329	4.65679	0.000247022	0.00842672	16.4073	3.66533
KI.EXH - KI.SED	lysergol	lysergol					-2.37788	0.519445	-4.60592	0.00028125	0.00923853	16.2498	-3.63198
KI.EXH - KI.SED	Guanosine monophosphate	Guanosine monophosphate	GMP	Nucleic acids	Purines	Purine rNMP	-2.08639	0.198142	-4.5976	0.000286149	0.00923853	16.2498	-3.62753
KI.EXH - KI.SED	Epigallocatechin	Epigallocatechin	Epigallocatechin	Polyketides	Flavonoids	Flavans, Flavanols and Leucoanthocyanidins	1.4656	0.519643	4.56483	0.000299294	0.0093297	16.4073	3.61591
KI.EXH - KI.SED	Perfluorobutyric acid	Perfluorobutyric acid	Perfluorobutanoic acid	Organohalogen compounds	Alkyl fluorides	Perfluoroalkyl carboxylic acids	-1.75475	0.107383	-4.55192	0.00031466	0.00964247	16.2498	-3.60292
KI.EXH - KI.SED	NPE_269.1647_12.5	NPE_269.1647_12.5					-2.00193	0.3157	-4.40621	0.000426525	0.0122406	16.2498	-3.5231
KI.EXH - KI.SED	Glycyltyrosine	Glycyltyrosine	Gly-Tyr	Organic acids	Amino acids and peptides	Dipeptides	-2.25312	0.530159	-4.36079	0.000469108	0.0130484	16.2498	-3.4978
KI.EXH - KI.SED	Perfluorohexanoic acid	Perfluorohexanoic acid	Perfluorohexanoic acid	Organohalogen compounds	Alkyl fluorides	Perfluoroalkyl carboxylic acids	-1.30882	0.22538	-4.17415	0.00068985	0.0175669	16.3078	-3.39358
KI.EXH - KI.SED	Isosulochrin	Isosulochrin					1.35268	0.524065	4.13699	0.000737587	0.0182679	16.4073	3.37521
KI.EXH - KI.SED	Dimethylglycine	Dimethylglycine	Dimethylglycine	Organic acids	Amino acids and peptides	Amino acids	-0.567417	-0.138946	-4.11028	0.000780628	0.0190726	16.4073	-3.35957
KI.EXH - KI.SED	Majoroside F6	Majoroside F6					-1.44821	-0.0610371	-4.02069	0.000960901	0.0219912	16.2498	-3.30173
KI.EXH - KI.SED	Oxidized glutathione	Oxidized glutathione	Oxidized glutathione	Organic acids	Amino acids and peptides	Tripeptides	1.39806	0.548042	3.9629	0.00106808	0.0224307	16.4073	3.27195
KI.EXH - KI.SED	Proline	Proline	Proline	Organic acids	Amino acids and peptides	Amino acids	2.01638	0.618172	3.96617	0.00107858	0.0224307	16.2498	3.26918
KI.EXH - KI.SED	2-Hydroxybutyric acid	2-Hydroxybutyric acid	2-Hydroxybutyric acid	Fatty Acyls	Fatty acids	Hydroxy FA	2.08521	0.333593	3.96584	0.00107935	0.0224307	16.2498	3.26898
KI.EXH - KI.SED	Hetisine	Hetisine					-1.48988	0.530729	-3.92728	0.00117133	0.0238156	16.2498	-3.24577
KI.EXH - KI.SED	Pyroglutamic acid	Pyroglutamic acid	Pyroglutamic acid	Organic acids	Amino acids and peptides	Amino acids	-1.51307	-0.0413301	-3.90673	0.00122353	0.0243093	16.2498	-3.23334
KI.EXH - KI.SED	2-Methylindole	2-Methylindole	2-Methylindole	Alkaloids	Tryptophan alkaloids	Simple indole alkaloids	1.6203	0.33015	3.84214	0.00140342	0.0275803	16.2498	3.19395
KI.EXH - KI.SED	Glycylleucine	Glycylleucine	Gly-Leu	Organic acids	Amino acids and peptides	Dipeptides	-1.41897	0.391697	-3.74509	0.00172493	0.0321512	16.2498	-3.13391
KI.EXH - KI.SED	Licoflavanone	Licoflavanone					1.71599	0.637905	3.72973	0.0017822	0.0328798	16.2498	3.12431
KI.EXH - KI.SED	Moclobemide	Moclobemide	Moclobemide	Benzenoids	Benzenes	Other benzenes	1.74872	0.810791	3.68396	0.00196442	0.0354381	16.2498	3.09556
KI.EXH - KI.SED	L-Aspartic acid	L-Aspartic acid	Aspartic acid	Organic acids	Amino acids and peptides	Amino acids	-1.01652	-0.248899	-3.68033	0.00197967	0.0354381	16.2498	-3.09327
KI.EXH - KI.SED	Methacrylamide	Methacrylamide					1.92284	0.602651	3.65846	0.00207394	0.0364047	16.2498	3.07943
KI.EXH - KI.SED	Propionylcarnitine	Propionylcarnitine	CAR 3:0	Fatty Acyls	Fatty esters	Acyl carnitines	1.01533	0.0644729	3.65097	0.00210726	0.0366339	16.2498	3.07468
KI.EXH - KI.SED	4-Hydroxy-L-proline	4-Hydroxy-L-proline	cis-4-Hydroxyproline	Organic acids	Amino acids and peptides	Amino acids	1.9409	0.692359	3.63526	0.00217887	0.0375181	16.2498	3.0647
KI.EXH - KI.SED	Guaiacin	Guaiacin					1.61942	0.389723	3.59644	0.00236647	0.0396165	16.2498	3.03991
KI.EXH - KI.SED	Metamitron-desamino	Metamitron-desamino					-0.479902	-0.0736284	-3.57853	0.00242662	0.0398849	16.4073	-3.03234
KI.EXH - KI.SED	Thiazolidine-4-carboxylic acid	Thiazolidine-4-carboxylic acid					-0.994335	-0.0351532	-3.57317	0.00248655	0.0402541	16.2498	-3.02497
KI.EXH - KI.SED	gamma-Glutamylleucine	gamma-Glutamylleucine	gamma-Glutamylleucine	Organic acids	Amino acids and peptides	Dipeptides	1.48963	0.588156	3.57184	0.00249362	0.0402541	16.2498	3.02411
KI.EXH - KI.SED	(2R)-6-methylpiperidine-2-carboxylic acid	(2R)-6-methylpiperidine-2-carboxylic acid					1.7293	0.34345	3.5325	0.00271128	0.043	16.2498	2.99871
KI.EXH - KI.SED	N-ACETYLASPARAGINE (IORA)	N-ACETYLASPARAGINE (IORA)	N-Acetylasparagine	Organic acids	Amino acids and peptides	Amino acids	-1.27277	-0.261643	-3.52461	0.00275712	0.0430583	16.2498	-2.99359
KI.EXH - KI.SED	Deoxycytidine	Deoxycytidine	Deoxycytidine	Nucleic acids	Pyrimidines	Pyrimidine deoxyribonucleosides	1.73535	0.869612	3.51277	0.00282743	0.0430799	16.2498	2.9859
KI.EXH - KI.SED	(R)-Salsolinol	(R)-Salsolinol	(R)-Salsolinol	Alkaloids	Tyrosine alkaloids	Isoquinoline alkaloids	1.96819	0.361666	3.47877	0.00303941	0.0445228	16.2498	2.96372
KI.EXH - KI.SED	ADP-ribose	ADP-ribose	ADP-ribose	Nucleic acids	Purines	Purine rNDP	0.685798	-0.20994	3.46562	0.00312563	0.0452091	16.2498	2.9551
KI.EXH - KI.SED	Theophylline	Theophylline	Theophylline	Nucleic acids	Purines	Xanthines	-0.521457	-0.0699923	-3.45294	0.00317308	0.0455312	16.4073	-2.95045
KI.EXH - KI.SED	7-methanesulfinylheptanenitrile	7-methanesulfinylheptanenitrile					1.58556	0.290183	3.45318	0.00320938	0.0455618	16.2498	2.94694
KI.EXH - KI.SED	6-Dimethylaminopurine	6-Dimethylaminopurine	6-Dimethylaminopurine	Nucleic acids	Purines	Alkylaminopurines	2.01723	0.502982	3.4508	0.00322561	0.0455618	16.2498	2.94538
KI.EXH - KI.SED	Ophthalmic acid	Ophthalmic acid	Ophthalmic acid	Organic acids	Amino acids and peptides	Tripeptides	1.7344	0.236922	3.43093	0.00336472	0.0471583	16.2498	2.93229
KI.EXH - KI.SED	(-)-n-benzoyl-2-hydroxy-2-phenylethylamine	(-)-n-benzoyl-2-hydroxy-2-phenylethylamine					1.69129	0.762724	3.38816	0.00368475	0.0508552	16.2498	2.90396
KI.EXH - KI.SED	Tiapride	Tiapride	Tiapride	Benzenoids	Benzamides	Benzamides	1.44795	0.586537	3.37544	0.00378564	0.0510779	16.2498	2.89549
KI.EXH - KI.SED	L-Carnitine	L-Carnitine	Carnitine	Organic nitrogen compounds	Carnitines	Carnitines	-1.0147	-0.0844282	-3.33739	0.00410408	0.0541619	16.2498	-2.87005
KI.EXH - KI.SED	L-Homoserine	L-Homoserine	Homoserine	Organic acids	Amino acids and peptides	Amino acids	1.3422	0.780685	3.25129	0.00492577	0.062233	16.2498	2.81185
KI.EXH - KI.SED	N-Acetylmethionine	N-Acetylmethionine	N-Acetylmethionine	Organic acids	Amino acids and peptides	Amino acids	-1.20645	0.493468	-3.24564	0.00498506	0.062233	16.2498	-2.808
KI.EXH - KI.SED	gamma-Glutamylcysteine	gamma-Glutamylcysteine	gamma-Glutamylcysteine	Organic acids	Amino acids and peptides	Dipeptides	1.24458	0.497953	3.24131	0.00503097	0.062233	16.2498	2.80504
KI.EXH - KI.SED	Cytidine 2',3'-cyclic phosphate	Cytidine 2',3'-cyclic phosphate	2',3' cyclic CMP	Nucleic acids	Pyrimidines	Pyrimidine rNMP	1.02636	0.138318	3.23646	0.00508289	0.062233	16.2498	2.80173
KI.EXH - KI.SED	1,5-Naphthalenediamine	1,5-Naphthalenediamine	1,5-Naphthalenediamine	Benzenoids	Naphthalenes	Naphthalenes	1.37868	0.326723	3.23279	0.00512255	0.062233	16.2498	2.79922
KI.EXH - KI.SED	Glucose 6-phosphate	Glucose 6-phosphate	Glucose 6-phosphate	Carbohydrates	Monosaccharides	Monosaccharide phosphates	1.76395	0.612337	3.22011	0.00526183	0.0630025	16.2498	2.79055
KI.EXH - KI.SED	3-Hydroxy-3',4'-Dimethoxyflavone	3-Hydroxy-3',4'-Dimethoxyflavone					1.23479	0.254028	3.21525	0.00531617	0.0632344	16.2498	2.78722
KI.EXH - KI.SED	2-methyl-4-(pyridin-2-yl)but-3-yn-2-ol	2-methyl-4-(pyridin-2-yl)but-3-yn-2-ol					1.44205	0.594701	3.19552	0.00554272	0.0645268	16.2498	2.77367
KI.EXH - KI.SED	Indoleacetaldehyde	Indoleacetaldehyde	Indoleacetaldehyde	Alkaloids	Tryptophan alkaloids	Simple indole alkaloids	1.43949	0.328824	3.19454	0.00555422	0.0645268	16.2498	2.773
KI.EXH - KI.SED	Calycanthine	Calycanthine					1.81113	0.566775	3.18804	0.00563107	0.064847	16.2498	2.76852
KI.EXH - KI.SED	Xanthine	Xanthine	Xanthine	Nucleic acids	Purines	Xanthines	-1.36078	0.510006	-3.18062	0.00572008	0.0650435	16.2498	-2.76341
KI.EXH - KI.SED	(S)-Homostachydrine	(S)-Homostachydrine	(S)-Homostachydrine	Organic acids	Amino acids and peptides	Amino acids	1.86331	0.499749	3.13679	0.0062747	0.0691747	16.2498	2.73307
KI.EXH - KI.SED	kinetin riboside	kinetin riboside					1.44751	0.74921	3.13321	0.00632223	0.0692763	16.2498	2.73058
KI.EXH - KI.SED	Acetaminophen	Acetaminophen	Acetaminophen	Benzenoids	Phenols	Aminophenols	1.64766	0.501966	3.11873	0.00651834	0.070995	16.2498	2.7205
KI.EXH - KI.SED	1H-Indole-3-carboxaldehyde	1H-Indole-3-carboxaldehyde	1H-Indole-3-carboxaldehyde	Alkaloids	Tryptophan alkaloids	Simple indole alkaloids	1.35115	0.34875	3.09684	0.00682618	0.0732413	16.2498	2.70521
KI.EXH - KI.SED	Allantoin	Allantoin	Allantoin	Organoheterocyclic compounds	Ureas	Ureides	-1.10021	-0.131151	-3.07032	0.00721807	0.0767663	16.2498	-2.68661
KI.EXH - KI.SED	Propionic acid	Propionic acid	Propionic acid	Fatty Acyls	Fatty acids	Saturated FA	-1.07625	0.158723	-3.05781	0.0074107	0.0781265	16.2498	-2.6778
KI.EXH - KI.SED	L-Tryptophan	L-Tryptophan	Tryptophan	Organic acids	Amino acids and peptides	Amino acids	1.29074	0.336481	3.05408	0.00746903	0.0781265	16.2498	2.67517
KI.EXH - KI.SED	Matrine	Matrine					-0.441225	-0.100838	-3.04958	0.0074756	0.0781265	16.4073	-2.67488
KI.EXH - KI.SED	Roquefortine A	Roquefortine A	Roquefortine A	Alkaloids	Tryptophan alkaloids	3-Alkylindoles	1.40853	0.795364	3.03732	0.00773691	0.0799333	16.2498	2.66334
KI.EXH - KI.SED	AICAR	AICAR	AICAR	Nucleic acids	Imidazoles	Imidazole ribonucleosides and ribonucleotides	1.88894	0.628132	3.03248	0.00781594	0.0802279	16.2498	2.65992
KI.EXH - KI.SED	Glycyl-Valine	Glycyl-Valine	Gly-Val	Organic acids	Amino acids and peptides	Dipeptides	-1.14129	0.299123	-3.03016	0.00785417	0.0802279	16.2498	-2.65828
KI.EXH - KI.SED	Lotusine	Lotusine					-0.442137	-0.0832092	-3.00174	0.00826875	0.083055	16.4073	-2.64089
KI.EXH - KI.SED	2-Aminonaphthalene	2-Aminonaphthalene	2-Aminonaphthalene	Benzenoids	Naphthalenes	Naphthalenes	1.3182	0.34014	2.99394	0.00847459	0.0846523	16.2498	2.63255
KI.EXH - KI.SED	Caffeate	Caffeate	Caffeic acid	Organic acids	Phenylpropanoids	Cinnamic acids	1.87419	0.708952	2.98766	0.0085869	0.0851856	16.2498	2.62808
KI.EXH - KI.SED	Ecgonine	Ecgonine	Ecgonine	Alkaloids	Ornithine alkaloids	Tropane alkaloids	1.37166	0.0756495	2.98487	0.00863723	0.0851856	16.2498	2.62609
KI.EXH - KI.SED	M-toluic Acid	M-toluic Acid					1.05902	0.137344	2.9831	0.00866933	0.0851856	16.2498	2.62483
KI.EXH - KI.SED	10-methylacridone	10-methylacridone					1.26485	0.858859	2.97377	0.00884054	0.0852045	16.2498	2.61816
KI.EXH - KI.SED	Isoleucyl-Aspartate	Isoleucyl-Aspartate	Ile-Asp	Organic acids	Amino acids and peptides	Dipeptides	-1.34936	0.207117	-2.97182	0.00887667	0.0852045	16.2498	-2.61677
KI.EXH - KI.SED	Hydroxytyrosol Acetate	Hydroxytyrosol Acetate					-0.600419	-0.0763988	-2.96518	0.00900114	0.0852045	16.2498	-2.61201
KI.EXH - KI.SED	Codeine	Codeine	Codeine	Alkaloids	Tyrosine alkaloids	Morphinan alkaloids	1.65174	0.821239	2.96005	0.00909834	0.0853493	16.2498	2.60834
KI.EXH - KI.SED	Allysine	Allysine	Allysine	Organic acids	Amino acids and peptides	Amino acids	-1.02176	0.250018	-2.95939	0.00911085	0.0853493	16.2498	-2.60787
KI.EXH - KI.SED	Hexa-methoxymethyl-melamine	Hexa-methoxymethyl-melamine					-1.52621	0.54135	-2.92333	0.0098246	0.0906269	16.2498	-2.58194
KI.EXH - KI.SED	Indole-3-carbinol	Indole-3-carbinol	Indole-3-carbinol	Alkaloids	Tryptophan alkaloids	Simple indole alkaloids	1.33891	0.279004	2.91096	0.0100817	0.0925269	16.2498	2.57301
KI.EXH - KI.SED	Acetylglycine	Acetylglycine	N-Acetylglycine	Organic acids	Amino acids and peptides	Amino acids	1.2235	0.638214	2.88647	0.0106102	0.0951909	16.2498	2.55528
KI.EXH - KI.SED	trans-Isoasarone	trans-Isoasarone					1.12086	0.553442	2.85378	0.011358	0.100494	16.2498	2.53149
KI.EXH - KI.SED	Hydroxygardnutine	Hydroxygardnutine					-0.417415	-0.0792885	-2.8488	0.0113945	0.100494	16.4073	-2.53036
KI.EXH - KI.SED	Melezitose	Melezitose	Melezitose	Carbohydrates	Oligosaccharides	Oligosaccharides	-0.744403	-0.0112594	-2.82955	0.0119447	0.103827	16.2498	-2.51377
KI.EXH - KI.SED	Alpha-Hydroxyisobutyric acid	Alpha-Hydroxyisobutyric acid	2-Hydroxyisobutyric acid	Fatty Acyls	Fatty acids	Hydroxy FA	-1.34134	0.40798	-2.8143	0.0123291	0.105342	16.2498	-2.50258
KI.EXH - KI.SED	Phosphoenolpyruvic acid	Phosphoenolpyruvic acid	Phosphoenolpyruvic acid	Organic acids	Short-chain acids	Short-chain acids	1.2211	0.435657	2.81004	0.0124387	0.105583	16.2498	2.49945
KI.EXH - KI.SED	Methyl beta-D-glucopyranoside	Methyl beta-D-glucopyranoside	Methyl glucose	Carbohydrates	Monosaccharides	Monosaccharides	1.57434	0.701894	2.80648	0.0125308	0.105868	16.2498	2.49683
KI.EXH - KI.SED	Reserpic acid	Reserpic acid					1.5457	0.640745	2.79426	0.0128524	0.106695	16.2498	2.48783
KI.EXH - KI.SED	2,2-Dipyridyl	2,2-Dipyridyl					-1.05048	0.333485	-2.78446	0.013116	0.108282	16.2498	-2.4806
KI.EXH - KI.SED	sophocarpine	sophocarpine					-0.938453	0.147388	-2.77413	0.0133997	0.110121	16.2498	-2.47297
KI.EXH - KI.SED	securinine	securinine					1.09067	0.896769	2.73263	0.0145997	0.116797	16.2498	2.44216
KI.EXH - KI.SED	gamma-Glutamyltyrosine	gamma-Glutamyltyrosine	gamma-Glutamyltyrosine	Organic acids	Amino acids and peptides	Dipeptides	1.35326	0.687941	2.7264	0.0147885	0.11727	16.2498	2.43752
KI.EXH - KI.SED	L-Kynurenine	L-Kynurenine	Kynurenine	Organic acids	Amino acids and peptides	Amino acids	0.902821	-0.0581363	2.72062	0.0149658	0.118158	16.2498	2.43321
KI.EXH - KI.SED	Carnosine	Carnosine	Carnosine	Organic acids	Amino acids and peptides	Dipeptides	1.12846	0.850155	2.69086	0.0159116	0.123325	16.2498	2.41094
KI.EXH - KI.SED	Uric acid	Uric acid	Uric acid	Nucleic acids	Purines	Xanthines	1.19056	0.275038	2.69002	0.015939	0.123325	16.2498	2.41031
KI.EXH - KI.SED	Atractylenolide II	Atractylenolide II					1.57165	0.585486	2.68934	0.0159614	0.123325	16.2498	2.4098
KI.EXH - KI.SED	Gomisin H	Gomisin H					1.31892	0.378694	2.64959	0.0173187	0.131013	16.2498	2.37987
KI.EXH - KI.SED	L-Valine	L-Valine	Valine	Organic acids	Amino acids and peptides	Amino acids	1.17296	0.336382	2.63234	0.0179415	0.134599	16.2498	2.36682
KI.EXH - KI.SED	Histamine	Histamine	Histamine	Alkaloids	Histidine alkaloids	Imidazole alkaloids	-1.11498	-0.203852	-2.59274	0.0194534	0.143106	16.2498	-2.33673
KI.EXH - KI.SED	Cysteinylglycine	Cysteinylglycine	Cys-Gly	Organic acids	Amino acids and peptides	Dipeptides	0.981301	0.49283	2.59097	0.0195239	0.143106	16.2498	2.33537
KI.EXH - KI.SED	Tectochrysin	Tectochrysin					0.946468	0.530698	2.5898	0.0195504	0.143106	16.2788	2.33487
KI.EXH - KI.SED	haplamine	haplamine					-1.0297	0.52793	-2.58047	0.0199459	0.145412	16.2498	-2.32736
KI.EXH - KI.SED	NPE_241.1335_10.3	NPE_241.1335_10.3					1.60354	0.826352	2.5577	0.0208919	0.149891	16.2498	2.30993
KI.EXH - KI.SED	Glutathione (reduced)	Glutathione (reduced)	Glutathione	Organic acids	Amino acids and peptides	Tripeptides	0.951766	0.505436	2.55405	0.0210476	0.150411	16.2498	2.30713
KI.EXH - KI.SED	2',2'-Difluoro-2'-deoxyuridine	2',2'-Difluoro-2'-deoxyuridine					1.00943	0.867933	2.50705	0.0231512	0.156901	16.2498	2.27093
KI.EXH - KI.SED	Ecgonine-methyl-ester (EME)	Ecgonine-methyl-ester (EME)					1.45825	0.234162	2.50479	0.0232575	0.156901	16.2498	2.26918
KI.EXH - KI.SED	Adipic acid	Adipic acid	Adipic acid	Fatty Acyls	Fatty acids	Dicarboxylic acids	-0.409874	-0.0523804	-2.49348	0.0236777	0.158287	16.4073	-2.26232
KI.EXH - KI.SED	Anserine	Anserine	Anserine	Organic acids	Amino acids and peptides	Dipeptides	1.29033	0.652813	2.47746	0.0245766	0.162209	16.2498	2.24799
KI.EXH - KI.SED	Butyric acid	Butyric acid	Butyric acid	Fatty Acyls	Fatty acids	Saturated FA	-1.27085	0.256623	-2.47681	0.0246092	0.162209	16.2498	-2.24748
KI.EXH - KI.SED	1-(2,3,4-trihydroxyphenyl)ethanone	1-(2,3,4-trihydroxyphenyl)ethanone					-1.13628	0.339197	-2.45091	0.0259262	0.168009	16.2498	-2.22732
KI.EXH - KI.SED	Thymine	Thymine	Thymine	Nucleic acids	Pyrimidines	Other pyrimidines	1.00867	0.316506	2.44364	0.0263079	0.169874	16.2498	2.22164
KI.EXH - KI.SED	N-Nitroso-pyrrolidine	N-Nitroso-pyrrolidine	N-Nitroso-pyrrolidine	Alkaloids	Ornithine alkaloids	Pyrrolidine alkaloids	-0.338433	-0.134909	-2.42656	0.0271002	0.173135	16.4073	-2.21007
KI.EXH - KI.SED	Phosphate	Phosphate	Phosphoric acid	Unclassified	Unclassified	Unclassified	-0.787843	-0.104725	-2.41391	0.0279236	0.177767	16.2498	-2.19836
KI.EXH - KI.SED	(-)-alpha-Narcotine	(-)-alpha-Narcotine					-0.948767	0.404423	-2.38338	0.0296805	0.184407	16.2498	-2.17433
KI.EXH - KI.SED	MMV688362	MMV688362					1.28797	0.673882	2.35358	0.0314942	0.193679	16.2498	2.15077
KI.EXH - KI.SED	Troglitazone	Troglitazone					0.800551	0.220425	2.33751	0.0325159	0.197587	16.2498	2.13801
KI.EXH - KI.SED	Fumaric acid	Fumaric acid	Fumaric acid	Organic acids	TCA acids	TCA acids	1.04197	0.238809	2.33503	0.0326762	0.197587	16.2498	2.13604
KI.EXH - KI.SED	Triethanolamine	Triethanolamine	Triethanolamine	Organic nitrogen compounds	Amines	Tertiary amines	-0.588637	-0.112879	-2.32775	0.0331508	0.199125	16.2498	-2.13025
KI.EXH - KI.SED	Ureidopropionic acid	Ureidopropionic acid	Ureidopropionic acid	Organic acids	Organic carbonic acids	Ureas	1.14567	0.134714	2.31492	0.0340036	0.200262	16.2498	2.12003
KI.EXH - KI.SED	Isobutyryl-L-carnitine	Isobutyryl-L-carnitine	CAR 3:0;2Me	Fatty Acyls	Fatty esters	Acyl carnitines	1.0267	0.263122	2.31117	0.0342562	0.201088	16.2498	2.11704
KI.EXH - KI.SED	1-Aminocyclopropanecarboxylic acid	1-Aminocyclopropanecarboxylic acid	1-Aminocyclopropanecarboxylic acid	Organic acids	Amino acids and peptides	Amino acids	-0.850861	-0.141094	-2.30004	0.0350179	0.203577	16.2498	-2.10815
KI.EXH - KI.SED	Equol	Equol	Equol	Polyketides	Flavonoids	Isoflavanoids	0.991274	0.473809	2.28922	0.0357732	0.206639	16.2498	2.0995
KI.EXH - KI.SED	Gentiannine	Gentiannine					-0.762832	0.0970143	-2.27984	0.0364402	0.209155	16.2498	-2.09198
KI.EXH - KI.SED	Dibutyl phthalate	Dibutyl phthalate	Dibutyl phthalate	Benzenoids	Benzenes	Phthalate esters	-1.0423	0.201455	-2.27772	0.0365927	0.209366	16.2498	-2.09028
KI.EXH - KI.SED	Vanillin	Vanillin	Vanillin	Polyketides	Phenolic acids	Phenolic acids	-0.305582	-0.098031	-2.27295	0.0367972	0.209623	16.4073	-2.08801
KI.EXH - KI.SED	Viridiflorine	Viridiflorine					1.05929	0.206614	2.27255	0.036967	0.209623	16.2498	2.08613
KI.EXH - KI.SED	Cytidine monophosphate	Cytidine monophosphate	CMP	Nucleic acids	Pyrimidines	Pyrimidine rNMP	0.847522	0.348574	2.23841	0.0395276	0.217441	16.2498	2.05865
KI.EXH - KI.SED	germacrone	germacrone					1.02611	0.239212	2.23397	0.0398729	0.217441	16.2498	2.05506
KI.EXH - KI.SED	Propyl gallate	Propyl gallate					-0.531397	-0.437257	-2.22287	0.0407469	0.22057	16.2498	-2.0461
KI.EXH - KI.SED	1,7,7-trimethylbicyclo[2.2.1]hept-2-yl acetate	1,7,7-trimethylbicyclo[2.2.1]hept-2-yl acetate					-0.502528	-0.399671	-2.21151	0.0416604	0.222427	16.2498	-2.0369
KI.EXH - KI.SED	Nordihydroguaiaretate	Nordihydroguaiaretate					-0.294233	-0.0807732	-2.20499	0.0420454	0.222433	16.4073	-2.03307
KI.EXH - KI.SED	2,6-Dimethylaniline	2,6-Dimethylaniline	2,6-Dimethylaniline	Benzenoids	Benzenes	Other benzenes	0.696314	-0.163632	2.20643	0.0420752	0.222433	16.2498	2.03278
KI.EXH - KI.SED	Lumichrome	Lumichrome	Lumichrome	Organoheterocyclic compounds	Alloxazines and isoalloxazines	Flavins	1.05291	0.533773	2.136	0.0482287	0.241421	16.2498	1.97535
KI.EXH - KI.SED	Meranzin hydrate	Meranzin hydrate					-0.484728	0.0152947	-2.13483	0.0483375	0.241421	16.2498	-1.97439
KI.EXH - KI.SED	Myricetin	Myricetin	Myricetin	Polyketides	Flavonoids	Flavones and Flavonols	-0.730938	0.170379	-2.11273	0.0504372	0.249837	16.2498	-1.95624
KI.EXH - KI.SED	Gabapentin	Gabapentin	Gabapentin	Organic acids	Amino acids and peptides	Amino acids	-0.838342	0.228933	-2.10812	0.0508858	0.251371	16.2498	-1.95244
KI.EXH - KI.SED	Benzyl butyl phthalate	Benzyl butyl phthalate	Benzyl butyl phthalate	Polyketides	Phenolic acids	Phenolic acids	-0.293344	-0.113707	-2.10352	0.051179	0.25213	16.4073	-1.94998
KI.EXH - KI.SED	N-Methylproline	N-Methylproline	N-Methyl-proline	Organic acids	Amino acids and peptides	Amino acids	-1.38713	0.251312	-2.09392	0.0522892	0.254822	16.2498	-1.94075
KI.EXH - KI.SED	(2E)-3-(4-hydroxyphenyl)-1-phenylprop-2-en-1-one	(2E)-3-(4-hydroxyphenyl)-1-phenylprop-2-en-1-one					-0.351957	-0.0941111	-2.072	0.054497	0.259975	16.2788	-1.92287
KI.EXH - KI.SED	N-Acetylornithine	N-Acetylornithine	N-Acetylornithine	Organic acids	Amino acids and peptides	Amino acids	-0.365239	-0.248634	-2.06967	0.0547103	0.260306	16.3078	-1.92117
KI.EXH - KI.SED	Phthalic anhydride	Phthalic anhydride					-0.670083	-0.0236572	-2.03439	0.0585693	0.274247	16.2498	-1.89141
KI.EXH - KI.SED	L-gamma-glutamyl-L-leucine	L-gamma-glutamyl-L-leucine	gamma-Glutamylleucine	Organic acids	Amino acids and peptides	Dipeptides	-0.713052	0.263388	-2.01863	0.0603422	0.280023	16.2498	-1.87829
KI.EXH - KI.SED	Benzenesulfonamide	Benzenesulfonamide					-0.252454	-0.0865248	-2.01092	0.0610631	0.280208	16.4073	-1.87304
KI.EXH - KI.SED	gamma-Dodecalactone	gamma-Dodecalactone	gamma-Dodecalactone	Fatty Acyls	Fatty esters	Fatty lactones	1.12603	0.058765	2.00391	0.062043	0.283984	16.2498	1.86599
KI.EXH - KI.SED	Paclobutrazole	Paclobutrazole					-0.741527	0.395361	-1.97033	0.0660853	0.295357	16.2498	-1.83784
KI.EXH - KI.SED	Aniline	Aniline	Aniline	Benzenoids	Anilines	Anilines	0.673357	-0.256368	1.96467	0.0667888	0.296693	16.2498	1.83309
KI.EXH - KI.SED	(+)-Columbianetin	(+)-Columbianetin					-0.318592	-0.0361174	-1.93141	0.0708942	0.307378	16.4073	-1.80615
KI.EXH - KI.SED	Protocatechuic acid	Protocatechuic acid	Protocatechuic acid	Polyketides	Phenolic acids	Phenolic acids	-0.935489	0.187813	-1.90732	0.0743149	0.313928	16.2498	-1.78467
KI.EXH - KI.SED	5-Amino-2-methylbenzenesulfonic acid	5-Amino-2-methylbenzenesulfonic acid					-0.700148	0.453505	-1.90179	0.075078	0.314944	16.2498	-1.77999
KI.EXH - KI.SED	L-Isoleucine	L-Isoleucine	Isoleucine	Organic acids	Amino acids and peptides	Amino acids	0.651392	0.36943	1.89084	0.0764385	0.317824	16.4073	1.77174
KI.EXH - KI.SED	2-Methylpyrrolidine	2-Methylpyrrolidine	2-Methyl pyrrolidine	Organoheterocyclic compounds	Pyrrolidines	Pyrrolidines	0.626814	0.40914	1.88437	0.0773582	0.317824	16.4073	1.76622
KI.EXH - KI.SED	3,4-dimethyl-9-phenyl-7H-furo[2,3-f]chromen-7-one	3,4-dimethyl-9-phenyl-7H-furo[2,3-f]chromen-7-one					-0.273451	-0.116102	-1.88245	0.0776321	0.317824	16.4073	-1.76459
KI.EXH - KI.SED	6-Hydroxysandoricin	6-Hydroxysandoricin					-1.07818	0.64573	-1.87232	0.0792717	0.318945	16.2498	-1.75493
KI.EXH - KI.SED	Hypaphorine	Hypaphorine	Lenticin	Alkaloids	Tryptophan alkaloids	Tryptamines	0.8076	0.261909	1.8719	0.0793322	0.318945	16.2498	1.75457
KI.EXH - KI.SED	Spermine	Spermine	Spermine	Alkaloids	Ornithine alkaloids	Polyamines	0.858263	0.211839	1.87187	0.0793365	0.318945	16.2498	1.75455
KI.EXH - KI.SED	Benzyl glucopyranoside	Benzyl glucopyranoside					-0.4296	-0.0656426	-1.86549	0.0802725	0.320421	16.2498	-1.74911
KI.EXH - KI.SED	(2-{[3-(3,4-dihydroxyphenyl)prop-2-enoyl]oxy}ethyl)trimethylazanium	(2-{[3-(3,4-dihydroxyphenyl)prop-2-enoyl]oxy}ethyl)trimethylazanium					1.10437	0.55637	1.86385	0.0805145	0.320421	16.2498	1.74771
KI.EXH - KI.SED	NCGC00384489-01!2-phenylfuro[2,3-h]chromen-4-one [IIN-based: Match]	NCGC00384489-01!2-phenylfuro[2,3-h]chromen-4-one [IIN-based: Match]					1.07585	0.608227	1.83888	0.0842796	0.329821	16.2498	1.72638
KI.EXH - KI.SED	3-Dehydroxycarnitine	3-Dehydroxycarnitine	3-Dehydroxycarnitine	Fatty Acyls	Fatty esters	Acyl carnitines	0.764086	-0.0236447	1.82633	0.0862296	0.334556	16.2498	1.71563
KI.EXH - KI.SED	(1R,5S)-3-(1-oxo-2-(pyridin-4-ylmethyl)-1,2-dihydroisoquinoline-4-carbonyl)-3,4,5,6-tetrahydro-1H-1,5-methanopyrido[1,2-a][1,5]diazocin-8(2H)-one	(1R,5S)-3-(1-oxo-2-(pyridin-4-ylmethyl)-1,2-dihydroisoquinoline-4-carbonyl)-3,4,5,6-tetrahydro-1H-1,5-methanopyrido[1,2-a][1,5]diazocin-8(2H)-one					0.879392	0.631084	1.82291	0.086768	0.334654	16.2498	1.7127
KI.EXH - KI.SED	N-Ethyl trans-2-cis-6-nonadienamide	N-Ethyl trans-2-cis-6-nonadienamide					0.784053	0.0572302	1.82265	0.0868102	0.334654	16.2498	1.71247
KI.EXH - KI.SED	O-Succinyl-L-homoserine	O-Succinyl-L-homoserine	o-Succinylhomoserine	Organic acids	Amino acids and peptides	Amino acids	-0.662713	0.217537	-1.81119	0.0886369	0.340245	16.2498	-1.70263
KI.EXH - KI.SED	3,4-Methylenedioxymethamphetamine	3,4-Methylenedioxymethamphetamine	3,4-Methylenedioxymethamphetamine	Organoheterocyclic compounds	Benzodioxoles	Benzodioxoles	-0.263466	-0.0735444	-1.79131	0.0917066	0.343995	16.4073	-1.68646
KI.EXH - KI.SED	Thiacloprid	Thiacloprid	Thiacloprid	Organoheterocyclic compounds	Halopyridines	Halopyridines	-0.574305	-0.130783	-1.79082	0.0919674	0.344259	16.2498	-1.68511
KI.EXH - KI.SED	Hexaconazole	Hexaconazole					0.731528	0.353955	1.78194	0.093453	0.347042	16.2498	1.67746
KI.EXH - KI.SED	Diethanolamine	Diethanolamine	Diethanolamine	Organic nitrogen compounds	Amines	1,2-aminoalcohols	0.802417	-0.0442207	1.77004	0.0954785	0.350864	16.2498	1.66718
KI.EXH - KI.SED	Gentisic acid	Gentisic acid	Gentisic acid	Polyketides	Phenolic acids	Phenolic acids	-1.03346	0.211245	-1.76296	0.0967005	0.353394	16.2498	-1.66106
KI.EXH - KI.SED	N-Acetyl-L-aspartic acid	N-Acetyl-L-aspartic acid	N-Acetylaspartic acid	Organic acids	Amino acids and peptides	Amino acids	-1.34386	0.38971	-1.7571	0.0977234	0.355501	16.2498	-1.65599
KI.EXH - KI.SED	3,4-Dihydroxymandelic acid	3,4-Dihydroxymandelic acid	3,4-Dihydroxymandelic acid	Organic acids	Phenylpropanoids	Cinnamic acids	-0.242907	-0.0958	-1.75124	0.0985737	0.356443	16.4073	-1.65181
KI.EXH - KI.SED	Choline	Choline	Choline	Organic nitrogen compounds	Cholines	Cholines	-0.769082	0.120756	-1.7489	0.0991698	0.357285	16.2498	-1.64889
KI.EXH - KI.SED	Isovaleric acid	Isovaleric acid	Isovaleric acid	Fatty Acyls	Fatty acids	Branched FA	-0.247509	-0.100846	-1.7445	0.099773	0.357916	16.4073	-1.64596
KI.EXH - KI.SED	N6-Acetyl-L-lysine	N6-Acetyl-L-lysine	N6-Acetyllysine	Organic acids	Amino acids and peptides	Amino acids	0.662509	0.283837	1.73698	0.101305	0.36126	16.2498	1.63856
KI.EXH - KI.SED	4-Chloroaniline	4-Chloroaniline	4-Chloroaniline	Benzenoids	Anilines	Anilines	-0.447872	-0.180129	-1.73192	0.102224	0.361683	16.2498	-1.63417
KI.EXH - KI.SED	Indolelactic acid	Indolelactic acid	Indolelactic acid	Alkaloids	Tryptophan alkaloids	Indolecarboxylic acids	0.781434	0.228999	1.71874	0.104651	0.367395	16.2498	1.62271
KI.EXH - KI.SED	2-Aminophenol	2-Aminophenol	2-Aminophenol	Benzenoids	Phenols	Aminophenols	1.13813	0.635668	1.69932	0.108319	0.373429	16.2498	1.60579
KI.EXH - KI.SED	Linoleic acid	Linoleic acid	Linoleic acid	Fatty Acyls	Fatty acids	Unsaturated FA	-0.286168	-0.108082	-1.69613	0.108898	0.373599	16.2788	-1.60317
KI.EXH - KI.SED	4-Methylpyrimidine	4-Methylpyrimidine	4-Methylpyrimidine	Nucleic acids	Pyrimidines	Other pyrimidines	0.795005	0.50994	1.68539	0.111017	0.377771	16.2498	1.59364
KI.EXH - KI.SED	[6]-Gingerol	[6]-Gingerol	Gingerol	Benzenoids	Phenols	Other phenols	-0.22894	-0.110304	-1.66945	0.113995	0.383156	16.4073	-1.58049
KI.EXH - KI.SED	Phenylacetaldehyde	Phenylacetaldehyde	Phenylacetaldehyde	Organic acids	Phenylpropanoids	Cinnamic acids	1.07498	0.371926	1.6684	0.114387	0.383156	16.2498	1.57878
KI.EXH - KI.SED	Bisphenol S	Bisphenol S	4,4'-Sulfonyldiphenol	Benzenoids	Benzenes	Benzenesulfonyl compounds	-0.528991	-0.15684	-1.6674	0.114588	0.383156	16.2498	-1.5779
KI.EXH - KI.SED	caudatin	caudatin					0.852251	0.598166	1.64782	0.118587	0.388705	16.2498	1.56073
KI.EXH - KI.SED	2-methylquinolin-8-ol	2-methylquinolin-8-ol					0.695655	-0.101317	1.64739	0.118676	0.388705	16.2498	1.56036
KI.EXH - KI.SED	Beta-Carboline	Beta-Carboline	beta-Carboline	Alkaloids	Tryptophan alkaloids	Carboline alkaloids	-0.92353	0.625843	-1.59015	0.131066	0.406868	16.2498	-1.50991
KI.EXH - KI.SED	Citramalic acid	Citramalic acid	Citramalic acid	Organic acids	Hydroxy acids	Beta hydroxy acids	0.589147	0.816769	1.58541	0.132139	0.406997	16.2498	1.50572
KI.EXH - KI.SED	NCGC00169993-02!2,5,8-trihydroxy-6-methoxy-2-methyl-3H-benzo[g]chromen-4-one [IIN-based on: CCMSLIB00000847293]	NCGC00169993-02!2,5,8-trihydroxy-6-methoxy-2-methyl-3H-benzo[g]chromen-4-one [IIN-based on: CCMSLIB00000847293]					-0.757005	0.277665	-1.58133	0.13307	0.40837	16.2498	-1.5021
KI.EXH - KI.SED	methyl 2-((4-methyl-2-oxo-2H-chromen-7-yl)oxy)propanoate	methyl 2-((4-methyl-2-oxo-2H-chromen-7-yl)oxy)propanoate					-0.336635	-0.0392504	-1.5651	0.136823	0.414365	16.2498	-1.48773
KI.EXH - KI.SED	Sucrose	Sucrose	Sucrose	Carbohydrates	Disaccharides	Disaccharides	-1.59824	0.400605	-1.56072	0.137853	0.416787	16.2498	-1.48383
KI.EXH - KI.SED	Thiamine(1+) Diphosphate(1-)	Thiamine(1+) Diphosphate(1-)					1.3534	0.274489	1.55233	0.13984	0.421385	16.2498	1.47639
KI.EXH - KI.SED	3-Indolebutyric acid	3-Indolebutyric acid	3-Indolebutyric acid	Alkaloids	Tryptophan alkaloids	3-Alkylindoles	1.0022	0.622227	1.53625	0.143719	0.428298	16.2498	1.46208
KI.EXH - KI.SED	L-Serine	L-Serine	Serine	Organic acids	Amino acids and peptides	Amino acids	-0.722877	-0.115757	-1.53023	0.145194	0.431052	16.2498	-1.45672
KI.EXH - KI.SED	Pyridine	Pyridine	Pyridine	Alkaloids	Nicotinic acid alkaloids	Pyridine alkaloids	-0.591221	0.579893	-1.51987	0.147761	0.434458	16.2498	-1.44749
KI.EXH - KI.SED	Pyrrolidine	Pyrrolidine	Pyrrolidine	Alkaloids	Ornithine alkaloids	Pyrrolidine alkaloids	1.25895	0.407897	1.51838	0.148132	0.434458	16.2498	1.44616
KI.EXH - KI.SED	Butylparaben	Butylparaben	Butylparaben	Polyketides	Phenolic acids	Phenolic acids	-0.213171	-0.0866537	-1.48963	0.155294	0.444962	16.4073	-1.42108
KI.EXH - KI.SED	Ethyl caffeate	Ethyl caffeate					-0.212309	-0.0863904	-1.48835	0.155627	0.445212	16.4073	-1.41993
KI.EXH - KI.SED	N-Acetylputrescine	N-Acetylputrescine	N-Acetylputrescine	Alkaloids	Ornithine alkaloids	Polyamines	0.649156	0.196327	1.48364	0.15704	0.447133	16.2498	1.4151
KI.EXH - KI.SED	3-Hydroxymethylglutaric acid	3-Hydroxymethylglutaric acid	3-Hydroxymethylglutaric acid	Fatty Acyls	Fatty acids	Dicarboxylic acids	0.464245	0.0812785	1.48168	0.157556	0.447736	16.2498	1.41334
KI.EXH - KI.SED	Magnolol	Magnolol	Magnolol	Benzenoids	Bisphenyls	Bisphenyls	-0.365347	-0.116219	-1.48002	0.157995	0.447736	16.2498	-1.41185
KI.EXH - KI.SED	Ergothioneine	Ergothioneine	Ergothioneine	Organic acids	Amino acids and peptides	Amino acids	0.668659	0.423832	1.445	0.167465	0.463028	16.2498	1.3804
KI.EXH - KI.SED	2,3-dihydro-1H-carbazol-4(9H)-one	2,3-dihydro-1H-carbazol-4(9H)-one					0.665927	0.433422	1.43205	0.171086	0.46655	16.2498	1.36872
KI.EXH - KI.SED	Umbelliferone	Umbelliferone	Umbelliferone	Polyketides	Flavonoids	Coumarins	0.368112	-0.0507676	1.4306	0.171494	0.466727	16.2498	1.36742
KI.EXH - KI.SED	Acetyl tributyl citrate	Acetyl tributyl citrate	Retinoic acid	Prenol Lipids	Isoprenoids	Retinoids	-0.257711	-0.11773	-1.42999	0.171667	0.466727	16.2498	-1.36687
KI.EXH - KI.SED	Methyl gallate	Methyl gallate					0.992366	0.434858	1.41473	0.176023	0.474292	16.2498	1.3531
KI.EXH - KI.SED	DL-Glutamate	DL-Glutamate	Glutamic acid	Organic acids	Amino acids and peptides	Amino acids	-0.503123	0.0304749	-1.41028	0.177312	0.475638	16.2498	-1.34908
KI.EXH - KI.SED	Gardenin B	Gardenin B					-0.886294	0.538026	-1.39564	0.181603	0.483562	16.2498	-1.33584
KI.EXH - KI.SED	triacanthine	triacanthine	Triacanthine	Nucleic acids	Purines	Other purines	0.869024	0.383238	1.39069	0.183071	0.486039	16.2498	1.33136
KI.EXH - KI.SED	Ritalinic acid	Ritalinic acid	Ritalinic acid	Organic nitrogen compounds	Amines	Aralkylamines	0.497116	0.142536	1.38341	0.185252	0.489373	16.2498	1.32476
KI.EXH - KI.SED	L-Lactic acid	L-Lactic acid	Lactic acid	Organic acids	Short-chain acids	Short-chain acids	-0.561654	0.36023	-1.37902	0.186575	0.490166	16.2498	-1.32078
KI.EXH - KI.SED	L-Phenylalanine	L-Phenylalanine	Phenylalanine	Organic acids	Amino acids and peptides	Amino acids	0.614865	0.570917	1.36809	0.189907	0.496173	16.2498	1.31085
KI.EXH - KI.SED	(S)-[8]-Gingerol	(S)-[8]-Gingerol					-0.181928	-0.0994163	-1.36489	0.190715	0.497565	16.4073	-1.30847
KI.EXH - KI.SED	Citrulline	Citrulline	Citrulline	Organic acids	Amino acids and peptides	Amino acids	0.490725	-0.0880831	1.34479	0.197164	0.507983	16.2498	1.28967
KI.EXH - KI.SED	Ethylparaben	Ethylparaben	Ethylparaben	Polyketides	Phenolic acids	Phenolic acids	-0.188384	-0.106641	-1.34384	0.19729	0.507983	16.4073	-1.28931
KI.EXH - KI.SED	3-Methylhistamine	3-Methylhistamine	3-Methylhistamine	Organic nitrogen compounds	Amines	Aralkylamines	-0.201643	-0.0973365	-1.33991	0.198536	0.509154	16.4073	-1.28573
KI.EXH - KI.SED	Linalyl acetate	Linalyl acetate					-0.183417	-0.0983123	-1.32883	0.202088	0.514936	16.4073	-1.27563
KI.EXH - KI.SED	Adenosine_Diphosphate	Adenosine_Diphosphate	ADP	Nucleic acids	Purines	Purine rNDP	-0.237055	0.0745951	-1.32288	0.204016	0.517285	16.4073	-1.27019
KI.EXH - KI.SED	Spermidine	Spermidine	Spermidine	Alkaloids	Ornithine alkaloids	Polyamines	1.00019	0.482161	1.32211	0.20444	0.517285	16.2498	1.269
KI.EXH - KI.SED	L-Histidine	L-Histidine	Histidine	Organic acids	Amino acids and peptides	Amino acids	0.577866	0.574751	1.31402	0.207089	0.518907	16.2498	1.26161
KI.EXH - KI.SED	4-Hydroxybenzaldehyde	4-Hydroxybenzaldehyde	4-Hydroxybenzaldehyde	Polyketides	Phenolic acids	Phenolic acids	0.662128	0.449103	1.29778	0.212483	0.521901	16.2498	1.24677
KI.EXH - KI.SED	Pymetrozine-TP CGA371075	Pymetrozine-TP CGA371075					-0.165145	-0.0801859	-1.29429	0.213486	0.522513	16.4073	-1.24404
KI.EXH - KI.SED	Triethylenemelamine	Triethylenemelamine					-0.573653	0.248505	-1.29046	0.214951	0.522513	16.2498	-1.24007
KI.EXH - KI.SED	Anthraquinone	Anthraquinone	Anthraquinone	Polyketides	Aromatic polyketides	Anthracenes and phenanthrenes	0.649256	0.532948	1.2886	0.215581	0.522701	16.2498	1.23836
KI.EXH - KI.SED	L-Tyrosine	L-Tyrosine	Tyrosine	Organic acids	Amino acids and peptides	Amino acids	0.613447	0.436967	1.2833	0.217388	0.524749	16.2498	1.2335
KI.EXH - KI.SED	Cycloserine	Cycloserine					0.572918	0.585128	1.27806	0.219185	0.526276	16.2498	1.2287
KI.EXH - KI.SED	Gamma-Aminobutyric acid	Gamma-Aminobutyric acid	gamma-Aminobutyric acid	Fatty Acyls	Fatty acids	Amino FA	0.671298	0.0746927	1.26532	0.223602	0.533341	16.2498	1.21701
KI.EXH - KI.SED	p-Octopamine	p-Octopamine	Octopamine	Alkaloids	Tyrosine alkaloids	Phenylethylamines	0.606894	0.451951	1.24117	0.232164	0.544316	16.2498	1.1948
KI.EXH - KI.SED	trans-Cinnamate	trans-Cinnamate	trans-Cinnamic acid	Organic acids	Phenylpropanoids	Cinnamic acids	0.579986	0.525347	1.24046	0.232418	0.544316	16.2498	1.19415
KI.EXH - KI.SED	Cysteamine	Cysteamine	Cysteamine	Organosulfur compounds	Organosulfur compounds	Alkylthiols	-0.525563	0.60343	-1.23504	0.234377	0.546262	16.2498	-1.18916
KI.EXH - KI.SED	Lauryldiethanolamine	Lauryldiethanolamine	N-Lauryldiethanolamine	Organic nitrogen compounds	Amines	1,2-aminoalcohols	-0.191165	-0.0454142	-1.23186	0.235365	0.547562	16.4073	-1.18665
KI.EXH - KI.SED	Argininosuccinic acid	Argininosuccinic acid	Argininosuccinic acid	Organic acids	Amino acids and peptides	Amino acids	-0.248646	-0.10052	-1.23161	0.235621	0.547562	16.2498	-1.186
KI.EXH - KI.SED	Di(2-methoxyethyl) phthalate	Di(2-methoxyethyl) phthalate					-0.728478	0.396234	-1.22823	0.236853	0.548066	16.2498	-1.18289
KI.EXH - KI.SED	3-(2-hydroxyphenyl)prop-2-enoic acid	3-(2-hydroxyphenyl)prop-2-enoic acid	trans-o-Coumaric acid	Organic acids	Phenylpropanoids	Coumaric acids	0.592329	0.453028	1.22813	0.236889	0.548066	16.2498	1.1828
KI.EXH - KI.SED	2-Hydroxyphenethylamine	2-Hydroxyphenethylamine	2-Hydroxyphenethylamine	Alkaloids	Tyrosine alkaloids	Phenylethylamines	0.551572	0.584484	1.22158	0.239293	0.551382	16.2498	1.17675
KI.EXH - KI.SED	7,8-dihydroxy-5,6-dimethoxy-2-phenyl-4H-chromen-4-one	7,8-dihydroxy-5,6-dimethoxy-2-phenyl-4H-chromen-4-one					-0.213325	-0.0906356	-1.21407	0.242072	0.555414	16.2498	-1.16982
KI.EXH - KI.SED	Cyclohexylamine	Cyclohexylamine	Cyclohexylamine	Organic nitrogen compounds	Cyclohexylamines	Cyclohexylamines	0.654247	0.0742117	1.19233	0.250254	0.566248	16.2498	1.14973
KI.EXH - KI.SED	3-(4-hydroxyphenyl)prop-2-enoic acid	3-(4-hydroxyphenyl)prop-2-enoic acid					0.554449	0.468392	1.16553	0.260629	0.578763	16.2498	1.12491
KI.EXH - KI.SED	Aviprin	Aviprin					-0.985759	0.39164	-1.16405	0.261211	0.578763	16.2498	-1.12353
KI.EXH - KI.SED	2-Phenylethyl acetate	2-Phenylethyl acetate					0.200922	-0.137789	1.16119	0.262338	0.579839	16.2498	1.12088
KI.EXH - KI.SED	4-Hydroxy-6-methyl-2-pyrone	4-Hydroxy-6-methyl-2-pyrone					-0.300689	-0.0118661	-1.15968	0.262937	0.580453	16.2498	-1.11948
KI.EXH - KI.SED	Methyl-2-hydroxyisobutyric acid	Methyl-2-hydroxyisobutyric acid					0.399166	-0.0270344	1.15336	0.265446	0.582169	16.2498	1.11361
KI.EXH - KI.SED	2-(Methylthio)benzothiazole	2-(Methylthio)benzothiazole					-0.194805	-0.109412	-1.15098	0.266368	0.583044	16.2788	-1.11146
KI.EXH - KI.SED	N-Acetylalanine	N-Acetylalanine	N-Acetylalanine	Organic acids	Amino acids and peptides	Amino acids	-0.366378	-0.148508	-1.1492	0.267109	0.583277	16.2498	-1.10975
KI.EXH - KI.SED	Glyceric acid	Glyceric acid	Glyceric acid	Carbohydrates	Monosaccharides	Sugar acids	0.656982	0.502041	1.14586	0.268447	0.583311	16.2498	1.10665
KI.EXH - KI.SED	Uridine 5'-monophosphate	Uridine 5'-monophosphate	UMP	Nucleic acids	Pyrimidines	Pyrimidine rNMP	0.443111	0.488992	1.14474	0.268897	0.583311	16.2498	1.10561
KI.EXH - KI.SED	Iodocarb	Iodocarb					-0.243292	-0.16059	-1.14348	0.269405	0.583311	16.2498	-1.10443
KI.EXH - KI.SED	2-Hydroxypyridine	2-Hydroxypyridine	2-Hydroxypyridine	Alkaloids	Nicotinic acid alkaloids	Pyridine alkaloids	0.486289	0.190909	1.14281	0.269678	0.583311	16.2498	1.10381
KI.EXH - KI.SED	dCMP	dCMP	dCMP	Nucleic acids	Pyrimidines	Pyrimidine dNMP	0.510353	0.646329	1.12246	0.277977	0.595355	16.2498	1.08488
KI.EXH - KI.SED	4-Guanidinobutanoic acid	4-Guanidinobutanoic acid	4-Guanidinobutanoic acid	Organic acids	Amino acids and peptides	Amino acids	0.683626	0.241784	1.1201	0.278952	0.59545	16.2498	1.08268
KI.EXH - KI.SED	L-Hexanoylcarnitine	L-Hexanoylcarnitine	CAR 6:0	Fatty Acyls	Fatty esters	Acyl carnitines	-0.425704	0.0991632	-1.10999	0.283159	0.598773	16.2498	-1.07325
KI.EXH - KI.SED	Cortisol	Cortisol	Cortisol	Sterol Lipids	Steroids	C21 Steroids	-0.613291	0.421399	-1.10069	0.287068	0.605624	16.2498	-1.06458
KI.EXH - KI.SED	[8]-Shogaol	[8]-Shogaol					-0.168655	-0.0914937	-1.09535	0.289182	0.607791	16.4073	-1.05992
KI.EXH - KI.SED	6-Chloro-N-(1-methylethyl)-1,3,5-triazine-2,4-diamine	6-Chloro-N-(1-methylethyl)-1,3,5-triazine-2,4-diamine	6-Chloro-N-(1-methylethyl)-1,3,5-triazine-2,4-diamine	Organoheterocyclic compounds	Aminotriazines	Aminotriazines	0.492411	0.585598	1.09134	0.291042	0.608328	16.2498	1.05584
KI.EXH - KI.SED	Coptisine	Coptisine					0.755866	0.483529	1.07557	0.297831	0.617264	16.2498	1.0411
KI.EXH - KI.SED	Glycolate	Glycolate	Glycolic acid	Fatty Acyls	Fatty acids	Hydroxy FA	-0.200125	-0.0874763	-1.07448	0.298306	0.617264	16.2498	-1.04007
KI.EXH - KI.SED	Betaine	Betaine	Betaine	Organic acids	Amino acids and peptides	Amino acids	0.406567	-0.222907	1.06225	0.303654	0.622568	16.2498	1.02863
KI.EXH - KI.SED	Dihydrouracil	Dihydrouracil	Dihydrouracil	Nucleic acids	Pyrimidines	Other pyrimidines	0.657428	0.405516	1.05651	0.306192	0.625258	16.2498	1.02325
KI.EXH - KI.SED	Valine betaine	Valine betaine					0.549542	0.164508	1.05579	0.306508	0.625258	16.2498	1.02258
KI.EXH - KI.SED	L-Octanoylcarnitine	L-Octanoylcarnitine	CAR 8:0	Fatty Acyls	Fatty esters	Acyl carnitines	-0.449781	0.13916	-1.0396	0.313749	0.63268	16.2498	-1.00739
KI.EXH - KI.SED	Glycyl-L-proline	Glycyl-L-proline	Gly-Pro	Organic acids	Amino acids and peptides	Dipeptides	-0.478617	0.640606	-1.03439	0.316106	0.634316	16.2498	-1.00249
KI.EXH - KI.SED	Bisphenol A	Bisphenol A	Bisphenol A	Benzenoids	Benzenes	Bisphenols	-0.141759	-0.0969752	-1.03125	0.317387	0.635477	16.4073	-0.999842
KI.EXH - KI.SED	2-(4-oxoquinazolin-3(4H)-yl)ethyl isobutyrate	2-(4-oxoquinazolin-3(4H)-yl)ethyl isobutyrate					-0.683746	0.56356	-1.00901	0.32776	0.645524	16.2498	-0.978635
KI.EXH - KI.SED	Pipecolic acid	Pipecolic acid	Pipecolic acid	Organic acids	Amino acids and peptides	Amino acids	0.659734	0.609628	1.00477	0.329734	0.647217	16.2498	0.97465
KI.EXH - KI.SED	N-Acetylhistidine	N-Acetylhistidine	N-Acetylhistidine	Organic acids	Amino acids and peptides	Amino acids	0.444093	0.507722	1.00455	0.329838	0.647217	16.2498	0.974441
KI.EXH - KI.SED	Arginine	Arginine	Arginine	Organic acids	Amino acids and peptides	Amino acids	-0.331216	-0.287551	-1.00097	0.331514	0.64789	16.2498	-0.971069
KI.EXH - KI.SED	1-Hydroxy-Benzotriazol	1-Hydroxy-Benzotriazol					-0.296227	-0.119564	-0.998673	0.332593	0.648682	16.2498	-0.968904
KI.EXH - KI.SED	Tacrine	Tacrine					0.595986	0.335181	0.993345	0.335104	0.650816	16.2498	0.963884
KI.EXH - KI.SED	Cytidine 5'-diphosphocholine	Cytidine 5'-diphosphocholine	CDP-choline	Nucleic acids	Pyrimidines	Pyrimidine rNDP	-0.474468	0.232766	-0.984032	0.339525	0.65774	16.2498	-0.955104
KI.EXH - KI.SED	N-Acetylarginine	N-Acetylarginine	N-Acetylarginine	Organic acids	Amino acids and peptides	Amino acids	0.471559	0.467637	0.978592	0.342127	0.658227	16.2498	0.949971
KI.EXH - KI.SED	Ethyl butyrate	Ethyl butyrate	Ethyl butanoate	Fatty Acyls	Fatty esters	Short fatty esters	-0.125306	-0.0389206	-0.972704	0.344824	0.660425	16.4073	-0.944677
KI.EXH - KI.SED	1-(pyrimidin-2-yl)pyrrolidine-2-carboxylic acid	1-(pyrimidin-2-yl)pyrrolidine-2-carboxylic acid					0.439837	0.184961	0.954159	0.353983	0.666775	16.2498	0.926892
KI.EXH - KI.SED	Inosine	Inosine	Inosine	Nucleic acids	Purines	Purine ribonucleosides	0.493748	0.527275	0.953923	0.354099	0.666775	16.2498	0.926668
KI.EXH - KI.SED	Beta-orcinol	Beta-orcinol					-0.144881	-0.10962	-0.953024	0.354408	0.666775	16.4073	-0.926072
KI.EXH - KI.SED	liriodenine	liriodenine	Liriodenine	Alkaloids	Tyrosine alkaloids	Aporphine alkaloids	0.380662	0.0694061	0.945948	0.35803	0.670796	16.2498	0.919125
KI.EXH - KI.SED	3-hydroxy-1,2-dimethylpyridin-4(1H)-one	3-hydroxy-1,2-dimethylpyridin-4(1H)-one					-0.534586	0.471761	-0.924346	0.36883	0.683242	16.2498	-0.898667
KI.EXH - KI.SED	1-Methylnicotinamide	1-Methylnicotinamide	1-Methyl nicotinamide	Alkaloids	Nicotinic acid alkaloids	Pyridine alkaloids	-0.137569	-0.102448	-0.922808	0.369479	0.683744	16.4073	-0.897449
KI.EXH - KI.SED	Serylleucine	Serylleucine	Ser-Leu	Organic acids	Amino acids and peptides	Dipeptides	-0.389281	0.182938	-0.919381	0.371343	0.684391	16.2498	-0.893961
KI.EXH - KI.SED	Methionine sulfoxide	Methionine sulfoxide	Methionine sulfoxide	Organic acids	Amino acids and peptides	Amino acids	0.213479	0.12997	0.914445	0.373727	0.687383	16.4073	0.889515
KI.EXH - KI.SED	Hippuric acid	Hippuric acid	Hippuric acid	Polyketides	Phenolic acids	Phenolic acids	0.653871	0.454044	0.908163	0.377064	0.691121	16.2498	0.883318
KI.EXH - KI.SED	Indole-3-methyl acetate	Indole-3-methyl acetate	Indole-3-methyl acetate	Alkaloids	Tryptophan alkaloids	Indoleacetic acids	-0.373226	0.00722979	-0.907604	0.377351	0.691121	16.2498	-0.882788
KI.EXH - KI.SED	Inosinic acid	Inosinic acid	IMP	Nucleic acids	Purines	Purine rNMP	-0.277587	0.160338	-0.896768	0.382936	0.694432	16.2498	-0.872499
KI.EXH - KI.SED	Piperazine	Piperazine	Piperazine	Organoheterocyclic compounds	Piperazines	Piperazines	-0.444893	0.32896	-0.885219	0.38895	0.703221	16.2498	-0.861523
KI.EXH - KI.SED	Thymol	Thymol	Thymol	Prenol Lipids	Isoprenoids	C10 isoprenoids	0.235932	-0.143423	0.882738	0.39025	0.704867	16.2498	0.859164
KI.EXH - KI.SED	Pantothenic acid	Pantothenic acid	Pantothenic acid	Organic acids	Amino acids and peptides	Amino acids	0.34257	0.124419	0.874666	0.3945	0.708233	16.2498	0.851486
KI.EXH - KI.SED	Suberic acid	Suberic acid	Suberic acid	Fatty Acyls	Fatty acids	Dicarboxylic acids	0.519653	0.624502	0.871112	0.396381	0.708754	16.2498	0.848103
KI.EXH - KI.SED	N6,N6,N6-Trimethyl-L-lysine	N6,N6,N6-Trimethyl-L-lysine	N-6-Trimethyllysine	Organic acids	Amino acids and peptides	Amino acids	-0.420965	-0.165332	-0.869697	0.397131	0.708798	16.2498	-0.846757
KI.EXH - KI.SED	Dodecanoylcarnitine	Dodecanoylcarnitine	CAR 12:0	Fatty Acyls	Fatty esters	Acyl carnitines	-0.340526	0.187811	-0.858922	0.402876	0.717512	16.2498	-0.836495
KI.EXH - KI.SED	3R-hydroxy-butanoic acid	3R-hydroxy-butanoic acid	3R-Hydroxybutyric acid	Fatty Acyls	Fatty acids	Hydroxy FA	0.45083	0.0300968	0.858311	0.403204	0.717512	16.2498	0.835913
KI.EXH - KI.SED	Guanosine	Guanosine	Guanosine	Nucleic acids	Purines	Purine ribonucleosides	0.485548	0.690795	0.843842	0.411008	0.723501	16.2498	0.82212
KI.EXH - KI.SED	1-Methyladenine	1-Methyladenine	1-Methyladenine	Nucleic acids	Purines	Aminopurines	0.303	-0.18608	0.84013	0.413026	0.724298	16.2498	0.81858
KI.EXH - KI.SED	Ala-Ile	Ala-Ile	Ala-Ile	Organic acids	Amino acids and peptides	Dipeptides	-0.374888	0.140221	-0.834844	0.415911	0.725837	16.2498	-0.813536
KI.EXH - KI.SED	Speciofiline	Speciofiline					-0.290496	0.272059	-0.780179	0.446502	0.757487	16.2498	-0.76126
KI.EXH - KI.SED	Creatinine	Creatinine	Creatinine	Organoheterocyclic compounds	Azoles	Imidazolines	-0.29419	0.555577	-0.76261	0.456624	0.764422	16.2498	-0.744417
KI.EXH - KI.SED	1-Methylhistidine	1-Methylhistidine	1-Methylhistidine	Organic acids	Amino acids and peptides	Amino acids	0.348003	0.197742	0.751865	0.462884	0.768899	16.2498	0.734106
KI.EXH - KI.SED	N-Methylthreonine	N-Methylthreonine					0.2414	-0.211148	0.751453	0.463125	0.768899	16.2498	0.73371
KI.EXH - KI.SED	Curdione	Curdione					0.114719	-0.123972	0.7395	0.470053	0.772596	16.4073	0.722393
KI.EXH - KI.SED	Diazoxon	Diazoxon					-0.190332	-0.08607	-0.733805	0.473523	0.775972	16.2498	-0.716759
KI.EXH - KI.SED	2-(4-aminotetrahydro-2H-pyran-4-yl)acetic acid	2-(4-aminotetrahydro-2H-pyran-4-yl)acetic acid					0.236849	0.178555	0.72631	0.477981	0.777149	16.2498	0.709554
KI.EXH - KI.SED	Piperlotine A	Piperlotine A					-0.111249	0.00436558	-0.723115	0.479792	0.777994	16.4073	-0.706638
KI.EXH - KI.SED	5-Aminovaleric acid betaine	5-Aminovaleric acid betaine	N,N,N-trimethyl-5-aminovalerate	Fatty Acyls	Fatty acids	Amino FA	-0.195781	-0.280959	-0.717862	0.483036	0.781061	16.2498	-0.701428
KI.EXH - KI.SED	Melibiose	Melibiose	Melibiose	Carbohydrates	Disaccharides	Disaccharides	-0.283135	0.288688	-0.71586	0.484239	0.781061	16.2498	-0.699501
KI.EXH - KI.SED	Uracil	Uracil	Uracil	Nucleic acids	Pyrimidines	Other pyrimidines	-0.34258	0.601966	-0.711348	0.486955	0.783985	16.2498	-0.695159
KI.EXH - KI.SED	4-(2,5-Diethoxy-4-nitrophenyl)morpholine	4-(2,5-Diethoxy-4-nitrophenyl)morpholine					0.543604	0.487297	0.70695	0.489612	0.785741	16.2498	0.690926
KI.EXH - KI.SED	Pirimicarb-desamido	Pirimicarb-desamido					0.295544	0.150589	0.681954	0.504873	0.798609	16.2498	0.666842
KI.EXH - KI.SED	(S)-1-carbamoylpyrrolidine-2-carboxylic acid	(S)-1-carbamoylpyrrolidine-2-carboxylic acid					0.235848	-0.138702	0.678528	0.506986	0.799505	16.2498	0.663538
KI.EXH - KI.SED	Cyprodinil-TP CGA 249287	Cyprodinil-TP CGA 249287					0.231715	0.0240775	0.667317	0.513935	0.803136	16.2498	0.652723
KI.EXH - KI.SED	Isocurcumenol	Isocurcumenol					-0.100537	-0.0955005	-0.665931	0.51471	0.803136	16.4073	-0.651522
KI.EXH - KI.SED	galbulin	galbulin					0.485218	0.306279	0.665883	0.514828	0.803136	16.2498	0.651338
KI.EXH - KI.SED	Cytosine	Cytosine	Cytosine	Nucleic acids	Pyrimidines	Pyrimidones	0.562906	0.527093	0.663723	0.516175	0.803136	16.2498	0.649253
KI.EXH - KI.SED	Hypotaurine	Hypotaurine	Hypotaurine	Organic acids	Sulfinic acids	Sulfinic acids	-0.372812	0.0790051	-0.655266	0.521466	0.805616	16.2498	-0.641088
KI.EXH - KI.SED	Sorbitol	Sorbitol	Sorbitol	Carbohydrates	Monosaccharides	Sugar alcohols	0.260327	0.577618	0.647515	0.526341	0.808518	16.2498	0.633601
KI.EXH - KI.SED	5-Hydroxyindoleacetic acid	5-Hydroxyindoleacetic acid	5-Hydroxyindoleacetic acid	Alkaloids	Tryptophan alkaloids	Indoleacetic acids	0.522117	0.396577	0.644526	0.528229	0.808669	16.2498	0.630712
KI.EXH - KI.SED	1,3-Benzenedicarboxylic acid	1,3-Benzenedicarboxylic acid					-0.116241	-0.0645088	-0.640734	0.530628	0.810284	16.2498	-0.627047
KI.EXH - KI.SED	Threoninyl-Leucine	Threoninyl-Leucine	Thr-Leu	Organic acids	Amino acids and peptides	Dipeptides	-0.277321	0.193452	-0.636793	0.533129	0.810734	16.2498	-0.623237
KI.EXH - KI.SED	Methyl pyrazine 2-carboxylate	Methyl pyrazine 2-carboxylate					0.11989	-0.00369168	0.635435	0.533908	0.811181	16.4073	0.622052
KI.EXH - KI.SED	L-Histidinol	L-Histidinol	L-Histidinol	Organic nitrogen compounds	Amines	Aralkylamines	0.276719	0.174715	0.632205	0.536048	0.813066	16.2498	0.618801
KI.EXH - KI.SED	Hypoxanthine	Hypoxanthine	Hypoxanthine	Nucleic acids	Purines	Hypoxanthines	0.309848	0.512327	0.626628	0.539607	0.816226	16.2498	0.613407
KI.EXH - KI.SED	Enterodiol	Enterodiol	Enterodiol	Lignans	Dibenzylbutanediol lignans	Dibenzylbutanediol lignans	0.149574	-0.053714	0.624702	0.54084	0.816226	16.2498	0.611543
KI.EXH - KI.SED	N,N-DIMETHYLARGININE	N,N-DIMETHYLARGININE	Dimethylarginine	Organic acids	Amino acids and peptides	Amino acids	-0.295643	0.205607	-0.620784	0.543352	0.817542	16.2498	-0.607752
KI.EXH - KI.SED	Piperidine	Piperidine	Piperidine	Alkaloids	Lysine alkaloids	Piperidine alkaloids	-0.245195	0.442496	-0.611321	0.549444	0.821379	16.2498	-0.598593
KI.EXH - KI.SED	Maltol	Maltol	Maltol	Organoheterocyclic compounds	Pyranones	Pyranones	-0.180229	0.0414214	-0.598129	0.557999	0.828004	16.2498	-0.585816
KI.EXH - KI.SED	L-Prolyl-L-isoleucine	L-Prolyl-L-isoleucine	Pro-Ile	Organic acids	Amino acids and peptides	Dipeptides	-0.400228	0.226521	-0.590761	0.562808	0.829981	16.2498	-0.578676
KI.EXH - KI.SED	Cinnamoylglycine	Cinnamoylglycine	Cinnamoylglycine	Organic acids	Phenylpropanoids	Cinnamic acids	0.445891	0.571213	0.588687	0.564165	0.830628	16.2498	0.576666
KI.EXH - KI.SED	Tributylphosphine oxide	Tributylphosphine oxide					0.0946853	-0.141272	0.585965	0.565873	0.831316	16.4073	0.57414
KI.EXH - KI.SED	3-Amino-9-ethylcarbazole	3-Amino-9-ethylcarbazole					0.32213	0.731005	0.581132	0.569125	0.832064	16.2498	0.56934
KI.EXH - KI.SED	Cinobufagin	Cinobufagin					-0.0840627	0.000327517	-0.580027	0.569777	0.832064	16.4073	-0.56838
KI.EXH - KI.SED	Neobavaisoflavone	Neobavaisoflavone					-0.197603	-0.00930672	-0.579973	0.569888	0.832064	16.2498	-0.568216
KI.EXH - KI.SED	L-beta-Homolysine	L-beta-Homolysine					-0.206466	-0.341286	-0.579494	0.570203	0.832064	16.2498	-0.567752
KI.EXH - KI.SED	C12-LAS	C12-LAS					-0.385093	0.021561	-0.573948	0.573862	0.833468	16.2498	-0.562373
KI.EXH - KI.SED	L-Lysine	L-Lysine	Lysine	Organic acids	Amino acids and peptides	Amino acids	-0.251783	0.380831	-0.571371	0.575567	0.833468	16.2498	-0.559872
KI.EXH - KI.SED	Alanyl-Leucine	Alanyl-Leucine	Ala-Leu	Organic acids	Amino acids and peptides	Dipeptides	-0.269817	0.199359	-0.568968	0.577158	0.833468	16.2498	-0.55754
KI.EXH - KI.SED	Guanine	Guanine	Guanine	Nucleic acids	Purines	Hypoxanthines	0.315071	0.723965	0.566777	0.578611	0.8349	16.2498	0.555414
KI.EXH - KI.SED	Estrone	Estrone	Estrone	Sterol Lipids	Steroids	C18 Steroids	-0.116017	-0.0245615	-0.564285	0.580266	0.835804	16.2498	-0.552996
KI.EXH - KI.SED	8-Hydroxyquinoline	8-Hydroxyquinoline	Quinolin-8-ol	Organoheterocyclic compounds	Hydroxyquinolines	Hydroxyquinolines	0.466	0.38831	0.557063	0.585076	0.838467	16.2498	0.545985
KI.EXH - KI.SED	Malic acid	Malic acid	Malic acid	Organic acids	TCA acids	TCA acids	-0.233898	0.48419	-0.555571	0.586073	0.83897	16.2498	-0.544536
KI.EXH - KI.SED	4-Piperidinecarboxamide	4-Piperidinecarboxamide	4-Piperidine carboxamide	Organoheterocyclic compounds	Piperidinecarboxylic acids	Piperidinecarboxamides	-0.154402	-0.168731	-0.545001	0.593155	0.843764	16.2498	-0.53427
KI.EXH - KI.SED	3-Hydroxyanthranilic acid	3-Hydroxyanthranilic acid	3-Hydroxyanthranilic acid	Benzenoids	Benzenes	Hydroxybenzoic acids	0.321922	0.261539	0.535104	0.599825	0.847758	16.2498	0.524652
KI.EXH - KI.SED	Leucine	Leucine	Leucine	Organic acids	Amino acids and peptides	Amino acids	-0.218277	0.410198	-0.525313	0.60646	0.848968	16.2498	-0.515133
KI.EXH - KI.SED	2,6-diaminohexanoic acid	2,6-diaminohexanoic acid	Lysine	Organic acids	Amino acids and peptides	Amino acids	-0.151437	-0.164421	-0.520868	0.609484	0.848968	16.2498	-0.51081
KI.EXH - KI.SED	L-Ornithine monochlorohydrate/ornithine	L-Ornithine monochlorohydrate/ornithine					0.193286	-0.246312	0.509994	0.616912	0.852084	16.2498	0.500231
KI.EXH - KI.SED	Isokaempferide	Isokaempferide					-0.251287	0.141256	-0.505404	0.620061	0.853699	16.2498	-0.495763
KI.EXH - KI.SED	Tetradecanoylcarnitine	Tetradecanoylcarnitine	CAR 14:0	Fatty Acyls	Fatty esters	Acyl carnitines	-0.207551	0.217856	-0.49708	0.625791	0.856344	16.2498	-0.48766
KI.EXH - KI.SED	Diethylene glycol monobutyl ether	Diethylene glycol monobutyl ether					-0.0650567	-0.116144	-0.496942	0.625823	0.856344	16.4073	-0.487615
KI.EXH - KI.SED	Uridine 5'-diphosphate	Uridine 5'-diphosphate	UDP	Nucleic acids	Pyrimidines	Pyrimidine rNDP	0.249449	-0.0405928	0.487841	0.632179	0.861618	16.2498	0.478662
KI.EXH - KI.SED	(4aS)-6,7-dihydroxy-1,1,4a-trimethyl-3,4,10,10a-tetrahydro-2H-phenanthren-9-one	(4aS)-6,7-dihydroxy-1,1,4a-trimethyl-3,4,10,10a-tetrahydro-2H-phenanthren-9-one					-0.108588	-0.0859761	-0.487532	0.632393	0.861618	16.2498	-0.478361
KI.EXH - KI.SED	2-(hydroxymethyl)-4(3H)-quinazolinone	2-(hydroxymethyl)-4(3H)-quinazolinone					-0.114083	-0.0161918	-0.458326	0.652788	0.881435	16.2498	-0.449892
KI.EXH - KI.SED	1-Methyladenosine	1-Methyladenosine	1-Methyladenosine	Nucleic acids	Purines	Purine ribonucleosides	-0.21296	0.529869	-0.456275	0.654231	0.881679	16.2498	-0.447892
KI.EXH - KI.SED	Osajin	Osajin	Osajin	Polyketides	Flavonoids	Isoflavonoids	0.181223	0.0401964	0.450552	0.658266	0.883739	16.2498	0.442309
KI.EXH - KI.SED	Diosmetin	Diosmetin	Diosmetin	Polyketides	Flavonoids	Flavones and Flavonols	0.140831	0.134922	0.448363	0.659812	0.883739	16.2498	0.440173
KI.EXH - KI.SED	2-Acetylacteoside	2-Acetylacteoside					-0.110045	-0.00091446	-0.444781	0.662345	0.884019	16.2498	-0.436678
KI.EXH - KI.SED	1H-Indole-3-acetamide	1H-Indole-3-acetamide	1H-Indole-3-acetamide	Alkaloids	Tryptophan alkaloids	Tryptamines	0.108582	0.145898	0.442209	0.664111	0.884019	16.4073	0.434244
KI.EXH - KI.SED	Alanyl-Valine	Alanyl-Valine	Ala-Val	Organic acids	Amino acids and peptides	Dipeptides	-0.180226	0.0994233	-0.4365	0.668218	0.884019	16.2498	-0.428595
KI.EXH - KI.SED	Glycerophosphocholine	Glycerophosphocholine	sn-Glycero-3-phosphocholine	Organic acids	Organic phosphoric acids	Organic phosphoric acids	-0.23051	0.146728	-0.427639	0.674527	0.888881	16.2498	-0.419943
KI.EXH - KI.SED	N-Cyclohexyl-2-benzothiazol-amine	N-Cyclohexyl-2-benzothiazol-amine					-0.0694398	-0.140925	-0.425867	0.675742	0.889186	16.3973	-0.41828
KI.EXH - KI.SED	Koninginin E	Koninginin E					-0.0785667	-0.0790859	-0.398434	0.695497	0.900353	16.2498	-0.391406
KI.EXH - KI.SED	Alpha Cyperone	Alpha Cyperone					0.181033	0.399206	0.388815	0.70246	0.903965	16.2498	0.382002
KI.EXH - KI.SED	Eicosapentaenoic acid	Eicosapentaenoic acid	Eicosapentaenoic acid	Fatty Acyls	Fatty acids	Unsaturated FA	-0.149421	-0.0314634	-0.382276	0.70721	0.90865	16.2498	-0.375606
KI.EXH - KI.SED	Salicylic acid	Salicylic acid	Salicylic acid	Polyketides	Phenolic acids	Phenolic acids	0.244847	0.455544	0.368052	0.717585	0.910092	16.2498	0.361689
KI.EXH - KI.SED	Xanthurenic acid	Xanthurenic acid	Xanthurenic acid	Alkaloids	Anthranilic acid alkaloids	Acridone alkaloids	0.282155	0.587388	0.356522	0.726037	0.913929	16.2498	0.350402
KI.EXH - KI.SED	Trigonelline	Trigonelline	Trigonelline	Alkaloids	Nicotinic acid alkaloids	Pyridine alkaloids	0.166066	-0.0459757	0.355427	0.726842	0.913929	16.2498	0.34933
KI.EXH - KI.SED	6-methoxy-4-methyl-2H-chromen-2-one	6-methoxy-4-methyl-2H-chromen-2-one					0.056216	-0.0340267	0.353917	0.727908	0.913929	16.4073	0.34791
KI.EXH - KI.SED	2-Hydroxycarbamazepine	2-Hydroxycarbamazepine					-0.13097	0.0670637	-0.352836	0.728747	0.914347	16.2498	-0.346793
KI.EXH - KI.SED	LPC 18:2	LPC 18:2	LPC 18:2	Glycerophospholipids	Glycerophosphocholines	LPC	-0.142462	0.264113	-0.34462	0.7348	0.918015	16.2498	-0.338748
KI.EXH - KI.SED	Fluometuron	Fluometuron					-0.202292	0.612827	-0.344367	0.734986	0.918015	16.2498	-0.3385
KI.EXH - KI.SED	D-Mannose 1-phosphate	D-Mannose 1-phosphate	Mannose 1-phosphate	Carbohydrates	Monosaccharides	Monosaccharide phosphates	-0.076712	-0.00776674	-0.343357	0.735732	0.918015	16.2498	-0.337511
KI.EXH - KI.SED	Docosahexaenoic acid	Docosahexaenoic acid	Docosahexaenoic acid	Fatty Acyls	Fatty acids	Unsaturated FA	-0.133061	0.175769	-0.33343	0.743073	0.92082	16.2498	-0.327787
KI.EXH - KI.SED	Berberrubine	Berberrubine					-0.181861	0.280571	-0.328305	0.746874	0.924121	16.2498	-0.322764
KI.EXH - KI.SED	2-Chloro-4-phenylphenol	2-Chloro-4-phenylphenol					0.148831	0.553269	0.326661	0.748094	0.924121	16.2498	0.321154
KI.EXH - KI.SED	Decanoylcarnitine	Decanoylcarnitine	CAR 10:0	Fatty Acyls	Fatty esters	Acyl carnitines	0.133122	0.0449982	0.326108	0.748505	0.924121	16.2498	0.320612
KI.EXH - KI.SED	5-Hydroxy-L-tryptophan	5-Hydroxy-L-tryptophan	5-Hydroxy-tryptophan	Organic acids	Amino acids and peptides	Amino acids	-0.0518025	0.0405739	-0.324287	0.749818	0.924742	16.4073	-0.318879
KI.EXH - KI.SED	Urocanic acid	Urocanic acid	Urocanic acid	Alkaloids	Histidine alkaloids	Imidazole alkaloids	0.207338	0.470467	0.321685	0.751792	0.925696	16.2498	0.316277
KI.EXH - KI.SED	3-Hexen-1-ol O-b-D-glucopyranoside	3-Hexen-1-ol O-b-D-glucopyranoside					0.196406	0.175719	0.320546	0.75264	0.925696	16.2498	0.315161
KI.EXH - KI.SED	Ceratodictyol	Ceratodictyol					-0.0792498	-0.000928357	-0.304426	0.764668	0.927774	16.2498	-0.299357
KI.EXH - KI.SED	NCGC00186665-03!2,3-dihydroxypropyl hexadecanoate	NCGC00186665-03!2,3-dihydroxypropyl hexadecanoate					-0.0786735	-0.00055363	-0.303415	0.765424	0.927774	16.2498	-0.298366
KI.EXH - KI.SED	Pergolide	Pergolide	Pergolide	Organoheterocyclic compounds	Indoloquinolines	Indoloquinolines	-0.112919	0.0260203	-0.301918	0.766544	0.927774	16.2498	-0.296898
KI.EXH - KI.SED	Maclurin	Maclurin	Maclurin	Benzenoids	Benzenes	Benzophenones	-0.0650615	-0.0953256	-0.301543	0.766825	0.927774	16.2498	-0.29653
KI.EXH - KI.SED	Luteolin	Luteolin	Luteolin	Polyketides	Flavonoids	Flavones and Flavonols	0.15982	0.619595	0.29904	0.7687	0.927774	16.2498	0.294075
KI.EXH - KI.SED	L-Arginine	L-Arginine	Arginine	Organic acids	Amino acids and peptides	Amino acids	0.167984	0.304808	0.292779	0.773397	0.93096	16.2498	0.287935
KI.EXH - KI.SED	Pestalotin	Pestalotin					0.12851	0.26004	0.28531	0.779011	0.936471	16.2498	0.280608
KI.EXH - KI.SED	Taurine	Taurine	Taurine	Organic acids	Sulfonic acids	Sulfonic acids	-0.136229	0.359571	-0.276161	0.785906	0.940437	16.2498	-0.271631
KI.EXH - KI.SED	1-Monostearin	1-Monostearin	MG 18:0/0:0/0:0	Glycerolipids	Monoradylglycerols	MG	-0.0772775	-0.0216965	-0.269703	0.790783	0.941855	16.2498	-0.265293
KI.EXH - KI.SED	Aconitic acid	Aconitic acid	cis-Aconitic acid	Organic acids	TCA acids	TCA acids	0.161631	0.366701	0.2667	0.793055	0.942445	16.2498	0.262346
KI.EXH - KI.SED	Cyclo-prolylglycine	Cyclo-prolylglycine					0.081599	-0.0383871	0.252623	0.803727	0.946671	16.2498	0.248526
KI.EXH - KI.SED	Cytidine	Cytidine	Cytidine	Nucleic acids	Pyrimidines	Pyrimidine ribonucleosides	0.0842514	0.554499	0.248318	0.80697	0.94835	16.4073	0.244337
KI.EXH - KI.SED	2-(3-oxobutyl)cyclopentane-1,3-dione	2-(3-oxobutyl)cyclopentane-1,3-dione					-0.0452768	-0.204303	-0.236042	0.816349	0.953462	16.2498	-0.232243
KI.EXH - KI.SED	5-Methylcytosine	5-Methylcytosine	5-Methylcytosine	Nucleic acids	Pyrimidines	Pyrimidones	0.108307	0.204011	0.220973	0.827866	0.95641	16.2498	0.217439
KI.EXH - KI.SED	(alpha-D-mannosyl)7-beta-D-mannosyl-diacetylchitobiosyl-L-asparagine, isoform A (protein)	(alpha-D-mannosyl)7-beta-D-mannosyl-diacetylchitobiosyl-L-asparagine, isoform A (protein)					0.0674657	0.0662439	0.218013	0.830133	0.958417	16.2498	0.214531
KI.EXH - KI.SED	L-Methionine sulfone	L-Methionine sulfone	Methionine sulfone	Organic acids	Amino acids and peptides	Amino acids	0.0756859	0.389329	0.207601	0.83812	0.959163	16.2498	0.204299
KI.EXH - KI.SED	Indole-3-carboxylic acid	Indole-3-carboxylic acid	Indole-3-carboxylic acid	Alkaloids	Tryptophan alkaloids	Indolecarboxylic acids	-0.0844558	0.114289	-0.205107	0.840036	0.959163	16.2498	-0.201847
KI.EXH - KI.SED	Citric acid	Citric acid	Citric acid	Organic acids	TCA acids	TCA acids	-0.107589	0.446084	-0.192869	0.849452	0.963556	16.2498	-0.189818
KI.EXH - KI.SED	Dictamnine	Dictamnine	Dictamnine	Organoheterocyclic compounds	Furanoquinolines	Furanoquinolines	-0.073617	0.0944577	-0.189717	0.85188	0.963556	16.2498	-0.18672
KI.EXH - KI.SED	Terbutryn	Terbutryn					-0.096516	0.13593	-0.186975	0.853994	0.964411	16.2498	-0.184024
KI.EXH - KI.SED	LPC 18:1	LPC 18:1	LPC 18:1	Glycerophospholipids	Glycerophosphocholines	LPC	-0.0754104	0.237862	-0.176554	0.862041	0.968646	16.2498	-0.173777
KI.EXH - KI.SED	Tenacissoside G	Tenacissoside G					-0.139928	0.519175	-0.175873	0.862567	0.968646	16.2498	-0.173108
KI.EXH - KI.SED	1-Oleoyl-sn-glycero-3-phosphocholine	1-Oleoyl-sn-glycero-3-phosphocholine	LPC 18:1/0:0	Glycerophospholipids	Glycerophosphocholines	LPC	-0.0757783	0.286094	-0.1708	0.86649	0.96998	16.2498	-0.168119
KI.EXH - KI.SED	Oleoyl-L-Carnitine	Oleoyl-L-Carnitine	CAR 18:1	Fatty Acyls	Fatty esters	Acyl carnitines	-0.0702925	0.213548	-0.167025	0.869411	0.970771	16.2498	-0.164407
KI.EXH - KI.SED	Racemethionine	Racemethionine	Racemethionine	Organic acids	Amino acids and peptides	Amino acids	-0.0694543	0.454647	-0.166487	0.869828	0.970771	16.2498	-0.163877
KI.EXH - KI.SED	Palmitoylcarnitine	Palmitoylcarnitine	CAR 16:0	Fatty Acyls	Fatty esters	Acyl carnitines	-0.0698123	0.198268	-0.15943	0.875295	0.971821	16.2498	-0.156937
KI.EXH - KI.SED	LPC 16:0	LPC 16:0	LPC 16:0	Glycerophospholipids	Glycerophosphocholines	LPC	-0.0672386	0.224205	-0.159192	0.875479	0.971821	16.2498	-0.156703
KI.EXH - KI.SED	Glu-Gln	Glu-Gln	Glu-Gln	Organic acids	Amino acids and peptides	Dipeptides	0.0602085	0.474427	0.156738	0.877382	0.972688	16.2498	0.154289
KI.EXH - KI.SED	1-Palmitoyl-sn-glycero-3-phosphocholine	1-Palmitoyl-sn-glycero-3-phosphocholine	LPA 16:0/0:0	Glycerophospholipids	Glycerophosphates	LPA	-0.0683742	0.26771	-0.156633	0.877463	0.972688	16.2498	-0.154186
KI.EXH - KI.SED	Stearoylcarnitine	Stearoylcarnitine	CAR 18:0	Fatty Acyls	Fatty esters	Acyl carnitines	-0.0663446	0.216321	-0.153383	0.879985	0.973692	16.2498	-0.150988
KI.EXH - KI.SED	LysoPC(0:0/18:0)	LysoPC(0:0/18:0)	LPC 0:0/18:0	Glycerophospholipids	Glycerophosphocholines	LPC	-0.0603217	0.170894	-0.151438	0.881495	0.974112	16.2498	-0.149075
KI.EXH - KI.SED	Biuret	Biuret	Biuret	Organic acids	Organic carbonic acids	Ureas	-0.0625742	0.434212	-0.149154	0.883267	0.974112	16.2498	-0.146828
KI.EXH - KI.SED	dUMP	dUMP	dUMP	Nucleic acids	Pyrimidines	Pyrimidine dNMP	-0.0300755	-0.0855806	-0.148681	0.883635	0.974112	16.2498	-0.146363
KI.EXH - KI.SED	S-Lactoylglutathione	S-Lactoylglutathione	S-Lactoylglutathione	Organic acids	Amino acids and peptides	Tripeptides	-0.0786648	0.115896	-0.147416	0.884617	0.974112	16.2498	-0.145119
KI.EXH - KI.SED	SM(d18:1/18:0)	SM(d18:1/18:0)	SM 18:1;O2/18:0	Sphingolipids	Phosphosphingolipids	SM	-0.0959494	0.271632	-0.144143	0.88716	0.974112	16.2498	-0.141898
KI.EXH - KI.SED	Bergaptol	Bergaptol	Bergaptol	Polyketides	Flavonoids	Furanocoumarins	-0.0579248	0.0531683	-0.142868	0.888151	0.974112	16.2498	-0.140644
KI.EXH - KI.SED	L-Acetylcarnitine	L-Acetylcarnitine	CAR 2:0	Fatty Acyls	Fatty esters	Acyl carnitines	-0.104539	0.41363	-0.142488	0.888446	0.974112	16.2498	-0.14027
KI.EXH - KI.SED	Citicoline	Citicoline	CDP-choline	Nucleic acids	Pyrimidines	Pyrimidine rNDP	0.0529538	0.162888	0.139278	0.890942	0.975264	16.2498	0.137112
KI.EXH - KI.SED	7-Ethylcamptothecin	7-Ethylcamptothecin					-0.0662484	0.527806	-0.131082	0.897319	0.976003	16.2498	-0.129048
KI.EXH - KI.SED	4-Cyanobenzoic acid	4-Cyanobenzoic acid					-0.042709	0.130757	-0.130281	0.897943	0.976003	16.2498	-0.12826
KI.EXH - KI.SED	PC(16:0/18:1(9Z))	PC(16:0/18:1(9Z))	PC 16:0/18:1(9Z)	Glycerophospholipids	Glycerophosphocholines	PC	-0.0594674	0.190011	-0.117236	0.908109	0.976552	16.2498	-0.115423
KI.EXH - KI.SED	Phenylacetylglycine	Phenylacetylglycine	Phenylacetylglycine	Organic acids	Amino acids and peptides	Amino acids	0.0727717	0.374014	0.11494	0.909901	0.976552	16.2498	0.113164
KI.EXH - KI.SED	N,N-Dimethylformamide	N,N-Dimethylformamide	N,N-Dimethylformamide	Organic acids	Carboxylic acids	Other carboxylic acids	0.042268	-0.170011	0.111971	0.912218	0.977647	16.2498	0.110241
KI.EXH - KI.SED	Cholesterol	Cholesterol	Cholesterol	Sterol Lipids	Sterols	Cholesterols	-0.0763726	0.188781	-0.098048	0.923093	0.979811	16.2498	-0.0965379
KI.EXH - KI.SED	Saccharin	Saccharin	Saccharin	Organoheterocyclic compounds	Benzothiazoles	Benzothiazoles	-0.0291496	0.0346881	-0.0977327	0.92334	0.979811	16.2498	-0.0962275
KI.EXH - KI.SED	7-Oxocholesterol	7-Oxocholesterol	7-Oxo-cholesterol	Sterol Lipids	Sterols	Oxysterols	-0.0803388	0.275761	-0.0971406	0.923803	0.979811	16.2498	-0.0956446
KI.EXH - KI.SED	5-(1,2-dithiolan-3-yl)pentanoic acid	5-(1,2-dithiolan-3-yl)pentanoic acid					0.0191215	-0.0300848	0.0915836	0.928148	0.981722	16.2498	0.0901747
KI.EXH - KI.SED	7a-Hydroxy-cholestene-3-one	7a-Hydroxy-cholestene-3-one	7alpha-Hydroxy-4-cholesten-3-one	Sterol Lipids	Bile acids	C27 Bile acids	-0.0737878	0.263154	-0.0908206	0.928745	0.981722	16.2498	-0.0894236
KI.EXH - KI.SED	1-Phenylethanol	1-Phenylethanol	1-Phenylethanol	Benzenoids	Benzenes	Other benzenes	0.02257	0.0317106	0.0883462	0.930681	0.981722	16.2498	0.0869879
KI.EXH - KI.SED	Trimethylamine N-oxide	Trimethylamine N-oxide	Trimethylamine N-oxide	Organic nitrogen compounds	Amine oxides	Trisubstituted amine oxides	-0.0120652	-0.296079	-0.0838884	0.93416	0.983496	16.4073	-0.0826119
KI.EXH - KI.SED	Adenosine monophosphate	Adenosine monophosphate	AMP	Nucleic acids	Purines	Purine rNMP	0.046463	0.354506	0.0795676	0.937553	0.983496	16.2498	0.078346
KI.EXH - KI.SED	L-Threonine	L-Threonine	Threonine	Organic acids	Amino acids and peptides	Amino acids	0.0245318	-0.118857	0.0767358	0.939771	0.983668	16.2498	0.0755582
KI.EXH - KI.SED	3,5,5-Trimethyl-2-cyclohexen-1-one	3,5,5-Trimethyl-2-cyclohexen-1-one					-0.0204698	0.0177083	-0.0685359	0.946195	0.985438	16.2498	-0.0674854
KI.EXH - KI.SED	Phosphorylcholine	Phosphorylcholine	Choline phosphate	Organic nitrogen compounds	Cholines	Cholines	0.0223323	0.0191834	0.0633161	0.950287	0.987277	16.2498	0.0623463
KI.EXH - KI.SED	Uridine	Uridine	Uridine	Nucleic acids	Pyrimidines	Pyrimidine ribonucleosides	-0.0287752	0.604826	-0.0628012	0.950691	0.987277	16.2498	-0.0618392
KI.EXH - KI.SED	D-2-Aminoadipic acid	D-2-Aminoadipic acid					-0.0155279	0.0589453	-0.0413768	0.9675	0.990971	16.2498	-0.0407445
KI.EXH - KI.SED	N-Acetyl-Asp-Glu	N-Acetyl-Asp-Glu	N-Acetyl-Asp-Glu	Organic acids	Amino acids and peptides	Dipeptides	-0.0300065	0.503014	-0.0409987	0.967796	0.990971	16.2498	-0.0403722
KI.EXH - KI.SED	ETHYL 3-INDOLEACETATE (IORA)	ETHYL 3-INDOLEACETATE (IORA)	Ethyl 3-indoleacetate	Alkaloids	Tryptophan alkaloids	Indoleacetic acids	-0.0297632	0.435135	-0.0403842	0.968279	0.990971	16.2498	-0.039767
KI.EXH - KI.SED	S-Adenosylmethionine	S-Adenosylmethionine	S-Adenosylmethionine	Nucleic acids	Purines	Other purines	0.0133228	-0.564926	0.039967	0.968606	0.990971	16.2498	0.0393562
KI.EXH - KI.SED	PROLINE (IORA)	PROLINE (IORA)					-0.011476	-0.20673	-0.0355448	0.972078	0.990971	16.2498	-0.0350018
KI.EXH - KI.SED	alpha-Methylene-gamma-butyrolactone	alpha-Methylene-gamma-butyrolactone					-0.00873453	0.0185085	-0.0351891	0.972358	0.990971	16.2498	-0.0346516
KI.EXH - KI.SED	Hirsutine	Hirsutine					0.0217777	0.65781	0.033092	0.974004	0.990971	16.2498	0.0325865
KI.EXH - KI.SED	trans-Ferulic acid	trans-Ferulic acid	trans-Ferulic acid	Organic acids	Phenylpropanoids	Cinnamic acids	-0.00980099	0.418269	-0.0155008	0.987821	0.994264	16.2498	-0.0152642
KI.EXH - KI.SED	Deoxyadenosine monophosphate	Deoxyadenosine monophosphate	dAMP	Nucleic acids	Purines	Purine dNMP	0.00435864	0.217547	0.0124254	0.990237	0.994264	16.2498	0.0122358
KI.EXH - KI.SED	Creatine	Creatine	Creatine	Organic acids	Amino acids and peptides	Amino acids	0.00120899	0.0603697	0.0039989	0.996858	0.997051	16.2498	0.00393788
WT.10min - WT.SED	Hydroxygardnutine	Hydroxygardnutine					0.835967	-0.0792885	5.08805	0.000101542	0.00496184	16.4073	3.88688
WT.10min - WT.SED	L-gamma-glutamyl-L-leucine	L-gamma-glutamyl-L-leucine	gamma-Glutamylleucine	Organic acids	Amino acids and peptides	Dipeptides	-1.97979	0.263388	-4.99831	0.000125474	0.00560066	16.2498	-3.83518
WT.10min - WT.SED	Threoninyl-Leucine	Threoninyl-Leucine	Thr-Leu	Organic acids	Amino acids and peptides	Dipeptides	-2.35922	0.193452	-4.83116	0.000176615	0.00679406	16.2498	-3.75031
WT.10min - WT.SED	Lotusine	Lotusine					0.754895	-0.0832092	4.57057	0.000295721	0.0093297	16.4073	3.61902
WT.10min - WT.SED	Alanyl-Leucine	Alanyl-Leucine	Ala-Leu	Organic acids	Amino acids and peptides	Dipeptides	-2.31923	0.199359	-4.36145	0.000468463	0.0130484	16.2498	-3.49817
WT.10min - WT.SED	Serylleucine	Serylleucine	Ser-Leu	Organic acids	Amino acids and peptides	Dipeptides	-2.04197	0.182938	-4.3008	0.000532066	0.0145754	16.2498	-3.46407
WT.10min - WT.SED	Alanyl-Valine	Alanyl-Valine	Ala-Val	Organic acids	Amino acids and peptides	Dipeptides	-1.89347	0.0994233	-4.08971	0.000830322	0.0200163	16.2498	-3.34248
WT.10min - WT.SED	Dibutyl phthalate	Dibutyl phthalate	Dibutyl phthalate	Benzenoids	Benzenes	Phthalate esters	-2.03866	0.201455	-3.97304	0.001063	0.0224307	16.2498	-3.2733
WT.10min - WT.SED	Isobutyryl-L-carnitine	Isobutyryl-L-carnitine	CAR 3:0;2Me	Fatty Acyls	Fatty esters	Acyl carnitines	1.88841	0.263122	3.79101	0.0015645	0.0300917	16.2498	3.16245
WT.10min - WT.SED	Ala-Ile	Ala-Ile	Ala-Ile	Organic acids	Amino acids and peptides	Dipeptides	-1.89619	0.140221	-3.76578	0.00165068	0.0314151	16.2498	-3.1468
WT.10min - WT.SED	Isoleucyl-Aspartate	Isoleucyl-Aspartate	Ile-Asp	Organic acids	Amino acids and peptides	Dipeptides	-1.84835	0.207117	-3.63033	0.00220186	0.0375563	16.2498	-3.06156
WT.10min - WT.SED	sophocarpine	sophocarpine					-1.24726	0.147388	-3.28806	0.0045566	0.0584279	16.2498	-2.83681
WT.10min - WT.SED	2-Hydroxycarbamazepine	2-Hydroxycarbamazepine					-1.28842	0.0670637	-3.09545	0.00684611	0.0732413	16.2498	-2.70424
WT.10min - WT.SED	Sebacic acid	Sebacic acid	Sebacic acid	Fatty Acyls	Fatty acids	Dicarboxylic acids	0.708258	-0.0778464	3.02507	0.00793862	0.080635	16.2498	2.65467
WT.10min - WT.SED	1-Aminocyclopropanecarboxylic acid	1-Aminocyclopropanecarboxylic acid	1-Aminocyclopropanecarboxylic acid	Organic acids	Amino acids and peptides	Amino acids	-1.20152	-0.141094	-2.89653	0.0103901	0.0939263	16.2498	-2.56257
WT.10min - WT.SED	M-toluic Acid	M-toluic Acid					-1.12968	0.137344	-2.83784	0.0117409	0.103046	16.2498	-2.51984
WT.10min - WT.SED	Glycylleucine	Glycylleucine	Gly-Leu	Organic acids	Amino acids and peptides	Dipeptides	-1.17657	0.391697	-2.76934	0.013533	0.110714	16.2498	-2.46943
WT.10min - WT.SED	N-Acetylmethionine	N-Acetylmethionine	N-Acetylmethionine	Organic acids	Amino acids and peptides	Amino acids	-1.10928	0.493468	-2.66135	0.0169058	0.128969	16.2498	-2.38875
WT.10min - WT.SED	3-hydroxy-1,2-dimethylpyridin-4(1H)-one	3-hydroxy-1,2-dimethylpyridin-4(1H)-one					1.69584	0.471761	2.615	0.0185892	0.138881	16.2498	2.35367
WT.10min - WT.SED	DL-Glutamate	DL-Glutamate	Glutamic acid	Organic acids	Amino acids and peptides	Amino acids	-1.02794	0.0304749	-2.5696	0.0203925	0.147975	16.2498	-2.31905
WT.10min - WT.SED	Lumichrome	Lumichrome	Lumichrome	Organoheterocyclic compounds	Alloxazines and isoalloxazines	Flavins	-1.40924	0.533773	-2.54955	0.0212407	0.151194	16.2498	-2.30368
WT.10min - WT.SED	6-methoxy-4-methyl-2H-chromen-2-one	6-methoxy-4-methyl-2H-chromen-2-one					0.449751	-0.0340267	2.52512	0.0222055	0.152499	16.4073	2.28683
WT.10min - WT.SED	Berberrubine	Berberrubine					-1.55212	0.280571	-2.49881	0.0235404	0.15822	16.2498	-2.26455
WT.10min - WT.SED	Viridiflorine	Viridiflorine					1.30405	0.206614	2.49493	0.0237255	0.158287	16.2498	2.26155
WT.10min - WT.SED	Coptisine	Coptisine					1.88248	0.483529	2.38886	0.0293572	0.183602	16.2498	2.17866
WT.10min - WT.SED	Glyceric acid	Glyceric acid	Glyceric acid	Carbohydrates	Monosaccharides	Sugar acids	-1.50129	0.502041	-2.33514	0.032669	0.197587	16.2498	-2.13613
WT.10min - WT.SED	Indole-3-carboxylic acid	Indole-3-carboxylic acid	Indole-3-carboxylic acid	Alkaloids	Tryptophan alkaloids	Indolecarboxylic acids	-1.07255	0.114289	-2.32294	0.0334681	0.199704	16.2498	-2.12642
WT.10min - WT.SED	4-Piperidinecarboxamide	4-Piperidinecarboxamide	4-Piperidine carboxamide	Organoheterocyclic compounds	Piperidinecarboxylic acids	Piperidinecarboxamides	-0.721858	-0.168731	-2.27229	0.0369855	0.209623	16.2498	-2.08592
WT.10min - WT.SED	Gomisin H	Gomisin H					1.2635	0.378694	2.26363	0.0376209	0.210584	16.2498	2.07896
WT.10min - WT.SED	3R-hydroxy-butanoic acid	3R-hydroxy-butanoic acid	3R-Hydroxybutyric acid	Fatty Acyls	Fatty acids	Hydroxy FA	1.318	0.0300968	2.23777	0.0395771	0.217441	16.2498	2.05814
WT.10min - WT.SED	Alpha-Hydroxyisobutyric acid	Alpha-Hydroxyisobutyric acid	2-Hydroxyisobutyric acid	Fatty Acyls	Fatty acids	Hydroxy FA	1.18212	0.40798	2.21188	0.0416302	0.222427	16.2498	2.0372
WT.10min - WT.SED	caudatin	caudatin					1.27818	0.598166	2.20396	0.0422782	0.222854	16.2498	2.03077
WT.10min - WT.SED	L-Hexanoylcarnitine	L-Hexanoylcarnitine	CAR 6:0	Fatty Acyls	Fatty esters	Acyl carnitines	0.933075	0.0991632	2.16969	0.0451887	0.232946	16.2498	2.00289
WT.10min - WT.SED	D-2-Aminoadipic acid	D-2-Aminoadipic acid					-0.894916	0.0589453	-2.12665	0.0491051	0.244578	16.2498	-1.96768
WT.10min - WT.SED	Gentisic acid	Gentisic acid	Gentisic acid	Polyketides	Phenolic acids	Phenolic acids	1.39331	0.211245	2.11965	0.0497705	0.247212	16.2498	1.96193
WT.10min - WT.SED	Biuret	Biuret	Biuret	Organic acids	Organic carbonic acids	Ureas	-0.989193	0.434212	-2.10276	0.0514112	0.252586	16.2498	-1.94803
WT.10min - WT.SED	2,6-diaminohexanoic acid	2,6-diaminohexanoic acid	Lysine	Organic acids	Amino acids and peptides	Amino acids	-0.683992	-0.164421	-2.09804	0.0518781	0.254189	16.2498	-1.94414
WT.10min - WT.SED	Malic acid	Malic acid	Malic acid	Organic acids	TCA acids	TCA acids	-0.983708	0.48419	-2.08376	0.0533162	0.258613	16.2498	-1.93235
WT.10min - WT.SED	Bergaptol	Bergaptol	Bergaptol	Polyketides	Flavonoids	Furanocoumarins	-0.91913	0.0531683	-2.02169	0.0599945	0.279562	16.2498	-1.88083
WT.10min - WT.SED	Beta-Carboline	Beta-Carboline	beta-Carboline	Alkaloids	Tryptophan alkaloids	Carboline alkaloids	1.31409	0.625843	2.01781	0.0604358	0.280023	16.2498	1.8776
WT.10min - WT.SED	Chlorzoxazone	Chlorzoxazone	Chlorzoxazone	Organoheterocyclic compounds	Benzoxazoles	Benzoxazolones	0.769165	0.659294	1.99895	0.0624599	0.284045	16.4073	1.86302
WT.10min - WT.SED	Myricetin	Myricetin	Myricetin	Polyketides	Flavonoids	Flavones and Flavonols	-0.770672	0.170379	-1.98656	0.0641028	0.289745	16.2498	-1.85146
WT.10min - WT.SED	Racemethionine	Racemethionine	Racemethionine	Organic acids	Amino acids and peptides	Amino acids	-0.926369	0.454647	-1.98031	0.0648596	0.291093	16.2498	-1.84622
WT.10min - WT.SED	Guaiacin	Guaiacin					0.983976	0.389723	1.9488	0.0687999	0.302653	16.2498	1.81973
WT.10min - WT.SED	Adenosine monophosphate	Adenosine monophosphate	AMP	Nucleic acids	Purines	Purine rNMP	-1.26289	0.354506	-1.9287	0.071425	0.308939	16.2498	-1.80277
WT.10min - WT.SED	NCGC00169993-02!2,5,8-trihydroxy-6-methoxy-2-methyl-3H-benzo[g]chromen-4-one [IIN-based on: CCMSLIB00000847293]	NCGC00169993-02!2,5,8-trihydroxy-6-methoxy-2-methyl-3H-benzo[g]chromen-4-one [IIN-based on: CCMSLIB00000847293]					1.03432	0.277665	1.92684	0.0716718	0.309266	16.2498	1.8012
WT.10min - WT.SED	Equol	Equol	Equol	Polyketides	Flavonoids	Isoflavanoids	0.928086	0.473809	1.91139	0.0737557	0.313928	16.2498	1.78813
WT.10min - WT.SED	Arginine	Arginine	Arginine	Organic acids	Amino acids and peptides	Amino acids	-0.707741	-0.287551	-1.90745	0.0742967	0.313928	16.2498	-1.78478
WT.10min - WT.SED	MMV688362	MMV688362					1.15825	0.673882	1.88753	0.0770814	0.317824	16.2498	1.76788
WT.10min - WT.SED	Argininosuccinic acid	Argininosuccinic acid	Argininosuccinic acid	Organic acids	Amino acids and peptides	Amino acids	-0.426922	-0.10052	-1.88585	0.0773203	0.317824	16.2498	-1.76645
WT.10min - WT.SED	Reserpic acid	Reserpic acid					1.1561	0.640745	1.86383	0.0805168	0.320421	16.2498	1.7477
WT.10min - WT.SED	L-Carnitine	L-Carnitine	Carnitine	Organic nitrogen compounds	Carnitines	Carnitines	-0.633435	-0.0844282	-1.85798	0.0813853	0.321979	16.2498	-1.7427
WT.10min - WT.SED	Ophthalmic acid	Ophthalmic acid	Ophthalmic acid	Organic acids	Amino acids and peptides	Tripeptides	1.05117	0.236922	1.85441	0.0819199	0.323387	16.2498	1.73965
WT.10min - WT.SED	3-Hydroxyanthranilic acid	3-Hydroxyanthranilic acid	3-Hydroxyanthranilic acid	Benzenoids	Benzenes	Hydroxybenzoic acids	-1.24913	0.261539	-1.85168	0.0823309	0.324301	16.2498	-1.73732
WT.10min - WT.SED	L-Octanoylcarnitine	L-Octanoylcarnitine	CAR 8:0	Fatty Acyls	Fatty esters	Acyl carnitines	0.897132	0.13916	1.84922	0.0827011	0.325051	16.2498	1.73522
WT.10min - WT.SED	Methyl-2-hydroxyisobutyric acid	Methyl-2-hydroxyisobutyric acid					0.712722	-0.0270344	1.83654	0.0846407	0.330519	16.2498	1.72437
WT.10min - WT.SED	Gardenin B	Gardenin B					-1.28365	0.538026	-1.80264	0.0900217	0.342651	16.2498	-1.69528
WT.10min - WT.SED	Piperidine	Piperidine	Piperidine	Alkaloids	Lysine alkaloids	Piperidine alkaloids	-0.809351	0.442496	-1.79955	0.090527	0.34273	16.2498	-1.69262
WT.10min - WT.SED	Leucine	Leucine	Leucine	Organic acids	Amino acids and peptides	Amino acids	-0.828776	0.410198	-1.77876	0.0939916	0.348231	16.2498	-1.67471
WT.10min - WT.SED	LPC 18:2	LPC 18:2	LPC 18:2	Glycerophospholipids	Glycerophosphocholines	LPC	-0.822355	0.264113	-1.77407	0.0947883	0.349696	16.2498	-1.67066
WT.10min - WT.SED	2,3-dihydro-1H-carbazol-4(9H)-one	2,3-dihydro-1H-carbazol-4(9H)-one					-0.924518	0.433422	-1.77302	0.0949672	0.349696	16.2498	-1.66976
WT.10min - WT.SED	Urocanic acid	Urocanic acid	Urocanic acid	Alkaloids	Histidine alkaloids	Imidazole alkaloids	1.26386	0.470467	1.74872	0.0992018	0.357285	16.2498	1.64874
WT.10min - WT.SED	Ergothioneine	Ergothioneine	Ergothioneine	Organic acids	Amino acids and peptides	Amino acids	-0.903702	0.423832	-1.74164	0.100466	0.358978	16.2498	-1.6426
WT.10min - WT.SED	L-Threonine	L-Threonine	Threonine	Organic acids	Amino acids and peptides	Amino acids	-0.621018	-0.118857	-1.73237	0.102142	0.361683	16.2498	-1.63456
WT.10min - WT.SED	3-Amino-9-ethylcarbazole	3-Amino-9-ethylcarbazole					-1.0731	0.731005	-1.72645	0.103226	0.363806	16.2498	-1.62941
WT.10min - WT.SED	Maltol	Maltol	Maltol	Organoheterocyclic compounds	Pyranones	Pyranones	-0.57984	0.0414214	-1.71612	0.10514	0.368398	16.2498	-1.62043
WT.10min - WT.SED	(S)-Homostachydrine	(S)-Homostachydrine	(S)-Homostachydrine	Organic acids	Amino acids and peptides	Amino acids	1.13788	0.499749	1.7083	0.106609	0.371386	16.2498	1.61362
WT.10min - WT.SED	Gabapentin	Gabapentin	Gabapentin	Organic acids	Amino acids and peptides	Amino acids	-0.756479	0.228933	-1.69644	0.108873	0.373599	16.2498	-1.60328
WT.10min - WT.SED	4-(2,5-Diethoxy-4-nitrophenyl)morpholine	4-(2,5-Diethoxy-4-nitrophenyl)morpholine					1.46028	0.487297	1.6936	0.10942	0.374679	16.2498	1.60081
WT.10min - WT.SED	Pergolide	Pergolide	Pergolide	Organoheterocyclic compounds	Indoloquinolines	Indoloquinolines	-0.699791	0.0260203	-1.66862	0.114343	0.383156	16.2498	-1.57897
WT.10min - WT.SED	Thymine	Thymine	Thymine	Nucleic acids	Pyrimidines	Other pyrimidines	0.770121	0.316506	1.66385	0.115305	0.383817	16.2498	1.57479
WT.10min - WT.SED	1-Phenylethanol	1-Phenylethanol	1-Phenylethanol	Benzenoids	Benzenes	Other benzenes	0.476384	0.0317106	1.66296	0.115485	0.383817	16.2498	1.57401
WT.10min - WT.SED	liriodenine	liriodenine	Liriodenine	Alkaloids	Tyrosine alkaloids	Aporphine alkaloids	-0.748564	0.0694061	-1.65892	0.116307	0.38584	16.2498	-1.57047
WT.10min - WT.SED	Fumaric acid	Fumaric acid	Fumaric acid	Organic acids	TCA acids	TCA acids	-0.826513	0.238809	-1.65179	0.117768	0.387839	16.2498	-1.56421
WT.10min - WT.SED	6-Hydroxysandoricin	6-Hydroxysandoricin					1.06494	0.64573	1.64923	0.118295	0.388705	16.2498	1.56197
WT.10min - WT.SED	Phosphoenolpyruvic acid	Phosphoenolpyruvic acid	Phosphoenolpyruvic acid	Organic acids	Short-chain acids	Short-chain acids	0.791449	0.435657	1.62425	0.123559	0.397893	16.2498	1.54
WT.10min - WT.SED	2-Hydroxypyridine	2-Hydroxypyridine	2-Hydroxypyridine	Alkaloids	Nicotinic acid alkaloids	Pyridine alkaloids	-0.763025	0.190909	-1.59914	0.129051	0.406701	16.2498	-1.51786
WT.10min - WT.SED	4-Cyanobenzoic acid	4-Cyanobenzoic acid					-0.583914	0.130757	-1.58848	0.131444	0.406868	16.2498	-1.50843
WT.10min - WT.SED	Moclobemide	Moclobemide	Moclobemide	Benzenoids	Benzenes	Other benzenes	0.844503	0.810791	1.58659	0.131872	0.406868	16.2498	1.50676
WT.10min - WT.SED	Pyridine	Pyridine	Pyridine	Alkaloids	Nicotinic acid alkaloids	Pyridine alkaloids	-0.689225	0.579893	-1.58011	0.133349	0.40837	16.2498	-1.50102
WT.10min - WT.SED	N-Acetylornithine	N-Acetylornithine	N-Acetylornithine	Organic acids	Amino acids and peptides	Amino acids	-0.311625	-0.248634	-1.57479	0.134503	0.410779	16.3078	-1.49658
WT.10min - WT.SED	Butyric acid	Butyric acid	Butyric acid	Fatty Acyls	Fatty acids	Saturated FA	-0.90338	0.256623	-1.57014	0.135649	0.412191	16.2498	-1.49219
WT.10min - WT.SED	Cinnamoylglycine	Cinnamoylglycine	Cinnamoylglycine	Organic acids	Phenylpropanoids	Cinnamic acids	1.321	0.571213	1.55535	0.139123	0.419923	16.2498	1.47907
WT.10min - WT.SED	Dihydrouracil	Dihydrouracil	Dihydrouracil	Nucleic acids	Pyrimidines	Other pyrimidines	1.07376	0.405516	1.53886	0.143084	0.428298	16.2498	1.4644
WT.10min - WT.SED	trans-Isoasarone	trans-Isoasarone					0.675985	0.553442	1.53488	0.144052	0.428365	16.2498	1.46087
WT.10min - WT.SED	Tiapride	Tiapride	Tiapride	Benzenoids	Benzamides	Benzamides	0.731165	0.586537	1.52006	0.147714	0.434458	16.2498	1.44765
WT.10min - WT.SED	N-Acetylputrescine	N-Acetylputrescine	N-Acetylputrescine	Alkaloids	Ornithine alkaloids	Polyamines	-0.740091	0.196327	-1.50846	0.150633	0.438559	16.2498	-1.4373
WT.10min - WT.SED	Uric acid	Uric acid	Uric acid	Nucleic acids	Purines	Xanthines	0.747331	0.275038	1.50586	0.151294	0.439775	16.2498	1.43497
WT.10min - WT.SED	Benzyl glucopyranoside	Benzyl glucopyranoside					-0.387088	-0.0656426	-1.49902	0.153045	0.440932	16.2498	-1.42886
WT.10min - WT.SED	methyl 2-((4-methyl-2-oxo-2H-chromen-7-yl)oxy)propanoate	methyl 2-((4-methyl-2-oxo-2H-chromen-7-yl)oxy)propanoate					-0.360089	-0.0392504	-1.493	0.154598	0.444376	16.2498	-1.42348
WT.10min - WT.SED	Proline	Proline	Proline	Organic acids	Amino acids and peptides	Amino acids	0.841332	0.618172	1.47582	0.159105	0.449473	16.2498	1.40809
WT.10min - WT.SED	Neobavaisoflavone	Neobavaisoflavone					-0.563028	-0.00930672	-1.47371	0.159666	0.449779	16.2498	-1.40619
WT.10min - WT.SED	(R)-Salsolinol	(R)-Salsolinol	(R)-Salsolinol	Alkaloids	Tyrosine alkaloids	Isoquinoline alkaloids	0.932555	0.361666	1.46995	0.160673	0.450382	16.2498	1.40281
WT.10min - WT.SED	2-Hydroxybutyric acid	2-Hydroxybutyric acid	2-Hydroxybutyric acid	Fatty Acyls	Fatty acids	Hydroxy FA	0.859976	0.333593	1.45861	0.16373	0.457532	16.2498	1.39264
WT.10min - WT.SED	2-methyl-4-(pyridin-2-yl)but-3-yn-2-ol	2-methyl-4-(pyridin-2-yl)but-3-yn-2-ol					0.73116	0.594701	1.44492	0.167489	0.463028	16.2498	1.38032
WT.10min - WT.SED	2-(4-oxoquinazolin-3(4H)-yl)ethyl isobutyrate	2-(4-oxoquinazolin-3(4H)-yl)ethyl isobutyrate					-1.09543	0.56356	-1.44163	0.168402	0.464132	16.2498	-1.37736
WT.10min - WT.SED	1-Methyladenine	1-Methyladenine	1-Methyladenine	Nucleic acids	Purines	Aminopurines	0.580438	-0.18608	1.43525	0.170184	0.465496	16.2498	1.37161
WT.10min - WT.SED	Cysteamine	Cysteamine	Cysteamine	Organosulfur compounds	Organosulfur compounds	Alkylthiols	-0.673356	0.60343	-1.41113	0.177064	0.475638	16.2498	-1.34985
WT.10min - WT.SED	p-Octopamine	p-Octopamine	Octopamine	Alkaloids	Tyrosine alkaloids	Phenylethylamines	-0.771926	0.451951	-1.40786	0.178014	0.476814	16.2498	-1.34689
WT.10min - WT.SED	N,N-Dimethylformamide	N,N-Dimethylformamide	N,N-Dimethylformamide	Organic acids	Carboxylic acids	Other carboxylic acids	-0.585679	-0.170011	-1.38363	0.185184	0.489373	16.2498	-1.32496
WT.10min - WT.SED	S-Adenosylmethionine	S-Adenosylmethionine	S-Adenosylmethionine	Nucleic acids	Purines	Other purines	-0.516988	-0.564926	-1.3831	0.185343	0.489373	16.2498	-1.32448
WT.10min - WT.SED	Gentiannine	Gentiannine					-0.506844	0.0970143	-1.35088	0.195244	0.507187	16.2498	-1.29522
WT.10min - WT.SED	Niacinamide	Niacinamide	Niacinamide	Alkaloids	Nicotinic acid alkaloids	Pyridine alkaloids	0.579557	0.252198	1.34386	0.197459	0.507983	16.2498	1.28883
WT.10min - WT.SED	L-Tyrosine	L-Tyrosine	Tyrosine	Organic acids	Amino acids and peptides	Amino acids	-0.716037	0.436967	-1.33584	0.20001	0.512207	16.2498	-1.28152
WT.10min - WT.SED	Citramalic acid	Citramalic acid	Citramalic acid	Organic acids	Hydroxy acids	Beta hydroxy acids	0.556247	0.816769	1.33492	0.200306	0.51224	16.2498	1.28068
WT.10min - WT.SED	3-(4-hydroxyphenyl)prop-2-enoic acid	3-(4-hydroxyphenyl)prop-2-enoic acid					-0.710552	0.468392	-1.33207	0.201221	0.513852	16.2498	-1.27808
WT.10min - WT.SED	Pantothenic acid	Pantothenic acid	Pantothenic acid	Organic acids	Amino acids and peptides	Amino acids	-0.580467	0.124419	-1.32172	0.204568	0.517285	16.2498	-1.26864
WT.10min - WT.SED	Methyl gallate	Methyl gallate					1.03118	0.434858	1.31101	0.208079	0.518907	16.2498	1.25886
WT.10min - WT.SED	7-Ethylcamptothecin	7-Ethylcamptothecin					-0.741146	0.527806	-1.3078	0.209143	0.519765	16.2498	-1.25593
WT.10min - WT.SED	Hydroxytyrosol Acetate	Hydroxytyrosol Acetate					-0.295708	-0.0763988	-1.30235	0.210954	0.521757	16.2498	-1.25095
WT.10min - WT.SED	Methionine sulfoxide	Methionine sulfoxide	Methionine sulfoxide	Organic acids	Amino acids and peptides	Amino acids	-0.339712	0.12997	-1.29772	0.212331	0.521901	16.4073	-1.24718
WT.10min - WT.SED	3-(2-hydroxyphenyl)prop-2-enoic acid	3-(2-hydroxyphenyl)prop-2-enoic acid	trans-o-Coumaric acid	Organic acids	Phenylpropanoids	Coumaric acids	-0.699885	0.453028	-1.29413	0.213712	0.522513	16.2498	-1.24342
WT.10min - WT.SED	gamma-Glutamyltyrosine	gamma-Glutamyltyrosine	gamma-Glutamyltyrosine	Organic acids	Amino acids and peptides	Dipeptides	-0.719047	0.687941	-1.29191	0.214461	0.522513	16.2498	-1.24139
WT.10min - WT.SED	L-Kynurenine	L-Kynurenine	Kynurenine	Organic acids	Amino acids and peptides	Amino acids	0.477682	-0.0581363	1.28373	0.21724	0.524749	16.2498	1.2339
WT.10min - WT.SED	(2R)-6-methylpiperidine-2-carboxylic acid	(2R)-6-methylpiperidine-2-carboxylic acid					0.700598	0.34345	1.27629	0.219794	0.526341	16.2498	1.22708
WT.10min - WT.SED	PROLINE (IORA)	PROLINE (IORA)					0.461165	-0.20673	1.27383	0.220644	0.527677	16.2498	1.22482
WT.10min - WT.SED	1H-Indole-3-acetamide	1H-Indole-3-acetamide	1H-Indole-3-acetamide	Alkaloids	Tryptophan alkaloids	Tryptamines	0.350004	0.145898	1.2712	0.221386	0.528752	16.4073	1.22285
WT.10min - WT.SED	Fluometuron	Fluometuron					-0.831527	0.612827	-1.26237	0.224631	0.53509	16.2498	-1.21431
WT.10min - WT.SED	Salicylic acid	Salicylic acid	Salicylic acid	Polyketides	Phenolic acids	Phenolic acids	0.939398	0.455544	1.25931	0.225707	0.536945	16.2498	1.21149
WT.10min - WT.SED	(2-{[3-(3,4-dihydroxyphenyl)prop-2-enoyl]oxy}ethyl)trimethylazanium	(2-{[3-(3,4-dihydroxyphenyl)prop-2-enoyl]oxy}ethyl)trimethylazanium					0.830385	0.55637	1.24981	0.229072	0.542808	16.2498	1.20275
WT.10min - WT.SED	L-Isoleucine	L-Isoleucine	Isoleucine	Organic acids	Amino acids and peptides	Amino acids	-0.479178	0.36943	-1.24045	0.232256	0.544316	16.4073	-1.19457
WT.10min - WT.SED	2-Methylpyrrolidine	2-Methylpyrrolidine	2-Methyl pyrrolidine	Organoheterocyclic compounds	Pyrrolidines	Pyrrolidines	-0.462633	0.40914	-1.24031	0.232304	0.544316	16.4073	-1.19444
WT.10min - WT.SED	L-Homoserine	L-Homoserine	Homoserine	Organic acids	Amino acids and peptides	Amino acids	0.571621	0.780685	1.23485	0.234445	0.546262	16.2498	1.18899
WT.10min - WT.SED	4-Hydroxybenzaldehyde	4-Hydroxybenzaldehyde	4-Hydroxybenzaldehyde	Polyketides	Phenolic acids	Phenolic acids	-0.706438	0.449103	-1.23481	0.234458	0.546262	16.2498	-1.18895
WT.10min - WT.SED	5,8-dimethoxyquinoline-2-carbaldehyde	5,8-dimethoxyquinoline-2-carbaldehyde					-0.3847	0.240415	-1.21782	0.240517	0.55294	16.4073	-1.17369
WT.10min - WT.SED	Codeine	Codeine	Codeine	Alkaloids	Tyrosine alkaloids	Morphinan alkaloids	0.758107	0.821239	1.21159	0.242993	0.555706	16.2498	1.16754
WT.10min - WT.SED	Hexaconazole	Hexaconazole					0.55687	0.353955	1.20972	0.243692	0.555706	16.2498	1.16581
WT.10min - WT.SED	(+)-Columbianetin	(+)-Columbianetin					-0.220622	-0.0361174	-1.19277	0.249924	0.566243	16.4073	-1.15053
WT.10min - WT.SED	Citric acid	Citric acid	Citric acid	Organic acids	TCA acids	TCA acids	-0.742819	0.446084	-1.18754	0.252086	0.568169	16.2498	-1.1453
WT.10min - WT.SED	Indole-3-methyl acetate	Indole-3-methyl acetate	Indole-3-methyl acetate	Alkaloids	Tryptophan alkaloids	Indoleacetic acids	-0.546185	0.00722979	-1.18449	0.253254	0.568798	16.2498	-1.14248
WT.10min - WT.SED	Calycanthine	Calycanthine					-0.750357	0.566775	-1.17791	0.255797	0.572377	16.2498	-1.13638
WT.10min - WT.SED	Carnosine	Carnosine	Carnosine	Organic acids	Amino acids and peptides	Dipeptides	0.548543	0.850155	1.1665	0.260248	0.578763	16.2498	1.1258
WT.10min - WT.SED	Glucose 1-phosphate	Glucose 1-phosphate	Glucose 1-phosphate	Carbohydrates	Monosaccharides	Monosaccharide phosphates	-0.28907	-0.0741284	-1.16616	0.260382	0.578763	16.2498	-1.12549
WT.10min - WT.SED	L-Ornithine monochlorohydrate/ornithine	L-Ornithine monochlorohydrate/ornithine					0.49143	-0.246312	1.15637	0.26425	0.581929	16.2498	1.1164
WT.10min - WT.SED	Pipecolic acid	Pipecolic acid	Pipecolic acid	Organic acids	Amino acids and peptides	Amino acids	0.849487	0.609628	1.15379	0.265277	0.582169	16.2498	1.11401
WT.10min - WT.SED	Aconitic acid	Aconitic acid	cis-Aconitic acid	Organic acids	TCA acids	TCA acids	-0.776633	0.366701	-1.14283	0.269667	0.583311	16.2498	-1.10383
WT.10min - WT.SED	2',2'-Difluoro-2'-deoxyuridine	2',2'-Difluoro-2'-deoxyuridine					0.514273	0.867933	1.13907	0.271189	0.584691	16.2498	1.10033
WT.10min - WT.SED	10-methylacridone	10-methylacridone					0.542206	0.858859	1.13684	0.272091	0.585645	16.2498	1.09826
WT.10min - WT.SED	Hippuric acid	Hippuric acid	Hippuric acid	Polyketides	Phenolic acids	Phenolic acids	0.914683	0.454044	1.13295	0.273676	0.588355	16.2498	1.09464
WT.10min - WT.SED	Betaine	Betaine	Betaine	Organic acids	Amino acids and peptides	Amino acids	-0.485529	-0.222907	-1.1313	0.274348	0.589099	16.2498	-1.0931
WT.10min - WT.SED	Perfluorohexanoic acid	Perfluorohexanoic acid	Perfluorohexanoic acid	Organohalogen compounds	Alkyl fluorides	Perfluoroalkyl carboxylic acids	-0.394094	0.22538	-1.12087	0.278579	0.595355	16.3078	-1.08352
WT.10min - WT.SED	N-Acetylneuraminate	N-Acetylneuraminate	N-Acetylneuraminic acid	Carbohydrates	Monosaccharides	Sugar acids	-0.452843	0.435368	-1.11358	0.281634	0.597646	16.2788	-1.07666
WT.10min - WT.SED	Glycyl-Valine	Glycyl-Valine	Gly-Val	Organic acids	Amino acids and peptides	Dipeptides	-0.469399	0.299123	-1.11143	0.282559	0.598518	16.2498	-1.07459
WT.10min - WT.SED	2-Aminophenol	2-Aminophenol	2-Aminophenol	Benzenoids	Phenols	Aminophenols	0.834436	0.635668	1.11107	0.282707	0.598518	16.2498	1.07426
WT.10min - WT.SED	5'-Methylthioadenosine	5'-Methylthioadenosine	5'-Methylthioadenosine	Nucleic acids	Purines	Purine ribonucleosides	-0.34258	-0.059078	-1.10463	0.285408	0.602824	16.2498	-1.06825
WT.10min - WT.SED	L-Lysine	L-Lysine	Lysine	Organic acids	Amino acids and peptides	Amino acids	-0.539578	0.380831	-1.09198	0.290769	0.608328	16.2498	-1.05644
WT.10min - WT.SED	Hetisine	Hetisine					-0.461857	0.530729	-1.08571	0.29345	0.611242	16.2498	-1.05058
WT.10min - WT.SED	Cortisol	Cortisol	Cortisol	Sterol Lipids	Steroids	C21 Steroids	0.671587	0.421399	1.07491	0.298119	0.617264	16.2498	1.04048
WT.10min - WT.SED	Glucose 6-phosphate	Glucose 6-phosphate	Glucose 6-phosphate	Carbohydrates	Monosaccharides	Monosaccharide phosphates	0.657492	0.612337	1.07039	0.300084	0.618645	16.2498	1.03625
WT.10min - WT.SED	securinine	securinine					-0.475959	0.896769	-1.06347	0.30312	0.622568	16.2498	-1.02977
WT.10min - WT.SED	N,N-DIMETHYLARGININE	N,N-DIMETHYLARGININE	Dimethylarginine	Organic acids	Amino acids and peptides	Amino acids	-0.567606	0.205607	-1.06289	0.303374	0.622568	16.2498	-1.02923
WT.10min - WT.SED	Deoxycytidine	Deoxycytidine	Deoxycytidine	Nucleic acids	Pyrimidines	Pyrimidine deoxyribonucleosides	0.584551	0.869612	1.05525	0.30675	0.625258	16.2498	1.02207
WT.10min - WT.SED	O-Succinyl-L-homoserine	O-Succinyl-L-homoserine	o-Succinylhomoserine	Organic acids	Amino acids and peptides	Amino acids	0.432393	0.217537	1.05387	0.307363	0.625803	16.2498	1.02077
WT.10min - WT.SED	4-Guanidinobutanoic acid	4-Guanidinobutanoic acid	4-Guanidinobutanoic acid	Organic acids	Amino acids and peptides	Amino acids	0.708178	0.241784	1.03478	0.315925	0.634316	16.2498	1.00287
WT.10min - WT.SED	7,8-dihydroxy-5,6-dimethoxy-2-phenyl-4H-chromen-4-one	7,8-dihydroxy-5,6-dimethoxy-2-phenyl-4H-chromen-4-one					-0.203621	-0.0906356	-1.03346	0.316525	0.634454	16.2498	-1.00162
WT.10min - WT.SED	2-Chloro-4-phenylphenol	2-Chloro-4-phenylphenol					0.524825	0.553269	1.02727	0.319342	0.637978	16.2498	0.995811
WT.10min - WT.SED	Deoxyadenosine monophosphate	Deoxyadenosine monophosphate	dAMP	Nucleic acids	Purines	Purine dNMP	-0.401026	0.217547	-1.01953	0.322891	0.641249	16.2498	-0.988535
WT.10min - WT.SED	2,6-Dimethylaniline	2,6-Dimethylaniline	2,6-Dimethylaniline	Benzenoids	Benzenes	Other benzenes	0.360636	-0.163632	1.01911	0.323084	0.641249	16.2498	0.988141
WT.10min - WT.SED	Citicoline	Citicoline	CDP-choline	Nucleic acids	Pyrimidines	Pyrimidine rNDP	-0.434131	0.162888	-1.01829	0.323461	0.641249	16.2498	-0.987371
WT.10min - WT.SED	Osajin	Osajin	Osajin	Polyketides	Flavonoids	Isoflavonoids	0.459275	0.0401964	1.01829	0.323462	0.641249	16.2498	0.987369
WT.10min - WT.SED	NPE_241.1335_10.3	NPE_241.1335_10.3					0.709515	0.826352	1.00925	0.327647	0.645524	16.2498	0.978865
WT.10min - WT.SED	3-Hexen-1-ol O-b-D-glucopyranoside	3-Hexen-1-ol O-b-D-glucopyranoside					0.691384	0.175719	1.00629	0.329026	0.647217	16.2498	0.976078
WT.10min - WT.SED	Triethylenemelamine	Triethylenemelamine					-0.495748	0.248505	-0.994546	0.334537	0.650816	16.2498	-0.965015
WT.10min - WT.SED	N6,N6,N6-Trimethyl-L-lysine	N6,N6,N6-Trimethyl-L-lysine	N-6-Trimethyllysine	Organic acids	Amino acids and peptides	Amino acids	0.530788	-0.165332	0.97794	0.34244	0.658227	16.2498	0.949355
WT.10min - WT.SED	Pestalotin	Pestalotin					-0.486578	0.26004	-0.963391	0.34947	0.665817	16.2498	-0.935617
WT.10min - WT.SED	Luteolin	Luteolin	Luteolin	Polyketides	Flavonoids	Flavones and Flavonols	0.577191	0.619595	0.963131	0.349597	0.665817	16.2498	0.935372
WT.10min - WT.SED	2-Methylindole	2-Methylindole	2-Methylindole	Alkaloids	Tryptophan alkaloids	Simple indole alkaloids	0.452944	0.33015	0.957832	0.352182	0.666749	16.2498	0.930365
WT.10min - WT.SED	LPC 16:0	LPC 16:0	LPC 16:0	Glycerophospholipids	Glycerophosphocholines	LPC	-0.4525	0.224205	-0.95541	0.353369	0.666775	16.2498	-0.928074
WT.10min - WT.SED	Hypoxanthine	Hypoxanthine	Hypoxanthine	Nucleic acids	Purines	Hypoxanthines	-0.529449	0.512327	-0.954892	0.353623	0.666775	16.2498	-0.927585
WT.10min - WT.SED	Troglitazone	Troglitazone					0.366587	0.220425	0.954572	0.35378	0.666775	16.2498	0.927282
WT.10min - WT.SED	Nicotinamide ribotide	Nicotinamide ribotide	Nicotinamide ribotide	Alkaloids	Nicotinic acid alkaloids	Pyridine alkaloids	0.362483	0.22376	0.951064	0.355504	0.668141	16.2498	0.923965
WT.10min - WT.SED	N-Methylthreonine	N-Methylthreonine					-0.340759	-0.211148	-0.945978	0.358015	0.670796	16.2498	-0.919154
WT.10min - WT.SED	Thiamine(1+) Diphosphate(1-)	Thiamine(1+) Diphosphate(1-)					-0.918495	0.274489	-0.939512	0.361224	0.673988	16.2498	-0.913034
WT.10min - WT.SED	Methyl pyrazine 2-carboxylate	Methyl pyrazine 2-carboxylate					0.198072	-0.00369168	0.936228	0.362733	0.675408	16.4073	0.91017
WT.10min - WT.SED	Ecgonine-methyl-ester (EME)	Ecgonine-methyl-ester (EME)					0.609368	0.234162	0.933445	0.364254	0.676846	16.2498	0.907289
WT.10min - WT.SED	Sorbitol	Sorbitol	Sorbitol	Carbohydrates	Monosaccharides	Sugar alcohols	0.417147	0.577618	0.925314	0.368341	0.683037	16.2498	0.899585
WT.10min - WT.SED	N-Ethyl trans-2-cis-6-nonadienamide	N-Ethyl trans-2-cis-6-nonadienamide					0.444645	0.0572302	0.921804	0.370115	0.684221	16.2498	0.896258
WT.10min - WT.SED	Acetaminophen	Acetaminophen	Acetaminophen	Benzenoids	Phenols	Aminophenols	0.544998	0.501966	0.919971	0.371044	0.684391	16.2498	0.89452
WT.10min - WT.SED	(1R,5S)-3-(1-oxo-2-(pyridin-4-ylmethyl)-1,2-dihydroisoquinoline-4-carbonyl)-3,4,5,6-tetrahydro-1H-1,5-methanopyrido[1,2-a][1,5]diazocin-8(2H)-one	(1R,5S)-3-(1-oxo-2-(pyridin-4-ylmethyl)-1,2-dihydroisoquinoline-4-carbonyl)-3,4,5,6-tetrahydro-1H-1,5-methanopyrido[1,2-a][1,5]diazocin-8(2H)-one					0.490621	0.631084	0.906981	0.37767	0.691121	16.2498	0.882197
WT.10min - WT.SED	Melibiose	Melibiose	Melibiose	Carbohydrates	Disaccharides	Disaccharides	0.398481	0.288688	0.898485	0.382047	0.69405	16.2498	0.87413
WT.10min - WT.SED	Diosmetin	Diosmetin	Diosmetin	Polyketides	Flavonoids	Flavones and Flavonols	-0.316253	0.134922	-0.897916	0.382342	0.69405	16.2498	-0.873589
WT.10min - WT.SED	Gamma-Aminobutyric acid	Gamma-Aminobutyric acid	gamma-Aminobutyric acid	Fatty Acyls	Fatty acids	Amino FA	0.523883	0.0746927	0.880615	0.391365	0.705408	16.2498	0.857144
WT.10min - WT.SED	6-Chloro-N-(1-methylethyl)-1,3,5-triazine-2,4-diamine	6-Chloro-N-(1-methylethyl)-1,3,5-triazine-2,4-diamine	6-Chloro-N-(1-methylethyl)-1,3,5-triazine-2,4-diamine	Organoheterocyclic compounds	Aminotriazines	Aminotriazines	-0.445198	0.585598	-0.87994	0.39172	0.705408	16.2498	-0.856503
WT.10min - WT.SED	LysoPC(0:0/18:0)	LysoPC(0:0/18:0)	LPC 0:0/18:0	Glycerophospholipids	Glycerophosphocholines	LPC	-0.380901	0.170894	-0.852787	0.406172	0.721375	16.2498	-0.830649
WT.10min - WT.SED	1,5-Naphthalenediamine	1,5-Naphthalenediamine	1,5-Naphthalenediamine	Benzenoids	Naphthalenes	Naphthalenes	0.406072	0.326723	0.84915	0.408134	0.723501	16.2498	0.827182
WT.10min - WT.SED	5-Amino-2-methylbenzenesulfonic acid	5-Amino-2-methylbenzenesulfonic acid					-0.349999	0.453505	-0.84783	0.408847	0.723501	16.2498	-0.825924
WT.10min - WT.SED	Spermidine	Spermidine	Spermidine	Alkaloids	Ornithine alkaloids	Polyamines	0.718487	0.482161	0.846976	0.40931	0.723501	16.2498	0.825109
WT.10min - WT.SED	Spermine	Spermine	Spermine	Alkaloids	Ornithine alkaloids	Polyamines	0.43465	0.211839	0.845404	0.410161	0.723501	16.2498	0.82361
WT.10min - WT.SED	(-)-n-benzoyl-2-hydroxy-2-phenylethylamine	(-)-n-benzoyl-2-hydroxy-2-phenylethylamine					0.472548	0.762724	0.844231	0.410797	0.723501	16.2498	0.822491
WT.10min - WT.SED	3,4-Methylenedioxymethamphetamine	3,4-Methylenedioxymethamphetamine	3,4-Methylenedioxymethamphetamine	Organoheterocyclic compounds	Benzodioxoles	Benzodioxoles	-0.138967	-0.0735444	-0.842609	0.411562	0.723501	16.4073	-0.821147
WT.10min - WT.SED	L-Aspartic acid	L-Aspartic acid	Aspartic acid	Organic acids	Amino acids and peptides	Amino acids	-0.260751	-0.248899	-0.841914	0.412056	0.723501	16.2498	-0.820281
WT.10min - WT.SED	Methyl beta-D-glucopyranoside	Methyl beta-D-glucopyranoside	Methyl glucose	Carbohydrates	Monosaccharides	Monosaccharides	0.529451	0.701894	0.841701	0.412172	0.723501	16.2498	0.820078
WT.10min - WT.SED	Hirsutine	Hirsutine					0.619027	0.65781	0.838858	0.41372	0.724811	16.2498	0.817366
WT.10min - WT.SED	Schizandrol A	Schizandrol A					-0.276257	0.248952	-0.835849	0.415247	0.725378	16.4073	-0.814695
WT.10min - WT.SED	Propyl gallate	Propyl gallate					-0.223533	-0.437257	-0.833884	0.416437	0.726053	16.2498	-0.812619
WT.10min - WT.SED	2,2-Dipyridyl	2,2-Dipyridyl					-0.350563	0.333485	-0.828683	0.41929	0.728718	16.2498	-0.807654
WT.10min - WT.SED	Uracil	Uracil	Uracil	Nucleic acids	Pyrimidines	Other pyrimidines	-0.446345	0.601966	-0.82653	0.420475	0.728718	16.2498	-0.805598
WT.10min - WT.SED	2-Phenylethyl acetate	2-Phenylethyl acetate					0.160192	-0.137789	0.825628	0.420972	0.728718	16.2498	0.804737
WT.10min - WT.SED	Adenosine 3',5'-diphosphate	Adenosine 3',5'-diphosphate	Adenosine 3',5'-diphosphate	Nucleic acids	Purines	Purine rNDP	0.363168	0.48408	0.820303	0.423914	0.730075	16.2498	0.79965
WT.10min - WT.SED	3,5,5-Trimethyl-2-cyclohexen-1-one	3,5,5-Trimethyl-2-cyclohexen-1-one					0.271144	0.0177083	0.809604	0.429864	0.737092	16.2498	0.789424
WT.10min - WT.SED	Phenylacetaldehyde	Phenylacetaldehyde	Phenylacetaldehyde	Organic acids	Phenylpropanoids	Cinnamic acids	-0.582629	0.371926	-0.806422	0.431644	0.738328	16.2498	-0.786382
WT.10min - WT.SED	1,7,7-trimethylbicyclo[2.2.1]hept-2-yl acetate	1,7,7-trimethylbicyclo[2.2.1]hept-2-yl acetate					0.204128	-0.399671	0.801124	0.434618	0.74201	16.2498	0.781314
WT.10min - WT.SED	Propionic acid	Propionic acid	Propionic acid	Fatty Acyls	Fatty acids	Saturated FA	-0.311464	0.158723	-0.789175	0.441373	0.752832	16.2498	-0.769877
WT.10min - WT.SED	Diazoxon	Diazoxon					-0.22915	-0.08607	-0.787876	0.442111	0.752863	16.2498	-0.768633
WT.10min - WT.SED	L-Lactic acid	L-Lactic acid	Lactic acid	Organic acids	Short-chain acids	Short-chain acids	-0.355359	0.36023	-0.778105	0.447689	0.757487	16.2498	-0.759273
WT.10min - WT.SED	3,4-dimethyl-9-phenyl-7H-furo[2,3-f]chromen-7-one	3,4-dimethyl-9-phenyl-7H-furo[2,3-f]chromen-7-one					-0.126661	-0.116102	-0.777601	0.447872	0.757487	16.4073	-0.758967
WT.10min - WT.SED	Uridine	Uridine	Uridine	Nucleic acids	Pyrimidines	Pyrimidine ribonucleosides	-0.398647	0.604826	-0.775901	0.448953	0.757897	16.2498	-0.757161
WT.10min - WT.SED	beta-Nicotinamide adenine dinucleotide	beta-Nicotinamide adenine dinucleotide	NA-D+	Nucleic acids	Nicotinamides	Nicotinamide dinucleotides	0.315224	0.216681	0.77468	0.449655	0.758373	16.2498	0.755991
WT.10min - WT.SED	Benzyl butyl phthalate	Benzyl butyl phthalate	Benzyl butyl phthalate	Polyketides	Phenolic acids	Phenolic acids	-0.120876	-0.113707	-0.773001	0.450515	0.75872	16.4073	-0.754556
WT.10min - WT.SED	Speciofiline	Speciofiline					0.322686	0.272059	0.772863	0.4507	0.75872	16.2498	0.754249
WT.10min - WT.SED	1-Palmitoyl-sn-glycero-3-phosphocholine	1-Palmitoyl-sn-glycero-3-phosphocholine	LPA 16:0/0:0	Glycerophospholipids	Glycerophosphates	LPA	-0.377857	0.26771	-0.771948	0.451226	0.7589	16.2498	-0.753372
WT.10min - WT.SED	Indole-3-carbinol	Indole-3-carbinol	Indole-3-carbinol	Alkaloids	Tryptophan alkaloids	Simple indole alkaloids	0.394279	0.279004	0.764462	0.45555	0.763332	16.2498	0.746194
WT.10min - WT.SED	Methacrylamide	Methacrylamide					0.445164	0.602651	0.755344	0.460852	0.768653	16.2498	0.737445
WT.10min - WT.SED	4-Hydroxy-6-methyl-2-pyrone	4-Hydroxy-6-methyl-2-pyrone					-0.219042	-0.0118661	-0.753383	0.461997	0.768899	16.2498	-0.735563
WT.10min - WT.SED	Adipic acid	Adipic acid	Adipic acid	Fatty Acyls	Fatty acids	Dicarboxylic acids	0.138827	-0.0523804	0.753177	0.462015	0.768899	16.4073	0.735533
WT.10min - WT.SED	METHYL 4-AMINOBUTYRATE	METHYL 4-AMINOBUTYRATE	Methyl 4-aminobutanoate	Organic acids	Carboxylic acids	Other carboxylic acids	-0.280209	0.198309	-0.752394	0.462575	0.768899	16.2498	-0.734614
WT.10min - WT.SED	Hypaphorine	Hypaphorine	Lenticin	Alkaloids	Tryptophan alkaloids	Tryptamines	0.362844	0.261909	0.750024	0.463962	0.769581	16.2498	0.732339
WT.10min - WT.SED	Cytidine 5'-diphosphocholine	Cytidine 5'-diphosphocholine	CDP-choline	Nucleic acids	Pyrimidines	Pyrimidine rNDP	-0.396469	0.232766	-0.733298	0.473824	0.775972	16.2498	-0.716271
WT.10min - WT.SED	gamma-Glutamylleucine	gamma-Glutamylleucine	gamma-Glutamylleucine	Organic acids	Amino acids and peptides	Dipeptides	-0.34197	0.588156	-0.731257	0.475036	0.776415	16.2498	-0.71431
WT.10min - WT.SED	m-Coumaric acid	m-Coumaric acid	trans-m-Coumaric acid	Organic acids	Phenylpropanoids	Coumaric acids	-0.18156	-0.114144	-0.730571	0.475444	0.776415	16.2498	-0.71365
WT.10min - WT.SED	N-ACETYLASPARAGINE (IORA)	N-ACETYLASPARAGINE (IORA)	N-Acetylasparagine	Organic acids	Amino acids and peptides	Amino acids	-0.295762	-0.261643	-0.730421	0.475533	0.776415	16.2498	-0.713506
WT.10min - WT.SED	LPC 18:1	LPC 18:1	LPC 18:1	Glycerophospholipids	Glycerophosphocholines	LPC	-0.349049	0.237862	-0.728786	0.476506	0.776846	16.2498	-0.711934
WT.10min - WT.SED	Cyclic AMP	Cyclic AMP	3',5' cyclic AMP	Nucleic acids	Purines	Purine rNMP	-0.341395	0.402055	-0.727607	0.477208	0.777149	16.2498	-0.710801
WT.10min - WT.SED	Ceratodictyol	Ceratodictyol					-0.211724	-0.000928357	-0.725305	0.478581	0.777356	16.2498	-0.708587
WT.10min - WT.SED	L-Histidine	L-Histidine	Histidine	Organic acids	Amino acids and peptides	Amino acids	0.357347	0.574751	0.724656	0.478968	0.777356	16.2498	0.707963
WT.10min - WT.SED	Taurine	Taurine	Taurine	Organic acids	Sulfonic acids	Sulfonic acids	0.399057	0.359571	0.721437	0.480893	0.779082	16.2498	0.704867
WT.10min - WT.SED	Dictamnine	Dictamnine	Dictamnine	Organoheterocyclic compounds	Furanoquinolines	Furanoquinolines	-0.313245	0.0944577	-0.719916	0.481804	0.779859	16.2498	-0.703403
WT.10min - WT.SED	1-Monostearin	1-Monostearin	MG 18:0/0:0/0:0	Glycerolipids	Monoradylglycerols	MG	-0.229749	-0.0216965	-0.715081	0.484707	0.781061	16.2498	-0.698752
WT.10min - WT.SED	Pyroglutamic acid	Pyroglutamic acid	Pyroglutamic acid	Organic acids	Amino acids and peptides	Amino acids	-0.307654	-0.0413301	-0.70841	0.488729	0.785741	16.2498	-0.692332
WT.10min - WT.SED	NCGC00186665-03!2,3-dihydroxypropyl hexadecanoate	NCGC00186665-03!2,3-dihydroxypropyl hexadecanoate					-0.205349	-0.00055363	-0.706267	0.490025	0.785741	16.2498	-0.690269
WT.10min - WT.SED	Inosine	Inosine	Inosine	Nucleic acids	Purines	Purine ribonucleosides	-0.409066	0.527275	-0.704806	0.49091	0.785741	16.2498	-0.688862
WT.10min - WT.SED	ADP-ribose	ADP-ribose	ADP-ribose	Nucleic acids	Purines	Purine rNDP	-0.156264	-0.20994	-0.704223	0.491264	0.785741	16.2498	-0.6883
WT.10min - WT.SED	Tacrine	Tacrine					-0.473494	0.335181	-0.703796	0.491523	0.785741	16.2498	-0.687889
WT.10min - WT.SED	L-Tryptophan	L-Tryptophan	Tryptophan	Organic acids	Amino acids and peptides	Amino acids	0.329189	0.336481	0.694631	0.497099	0.789304	16.2498	0.679061
WT.10min - WT.SED	4-Hydroxy-L-proline	4-Hydroxy-L-proline	cis-4-Hydroxyproline	Organic acids	Amino acids and peptides	Amino acids	0.415723	0.692359	0.694394	0.497244	0.789304	16.2498	0.678832
WT.10min - WT.SED	2-Aminonaphthalene	2-Aminonaphthalene	2-Aminonaphthalene	Benzenoids	Naphthalenes	Naphthalenes	0.334817	0.34014	0.678168	0.507208	0.799505	16.2498	0.663191
WT.10min - WT.SED	trans-Ferulic acid	trans-Ferulic acid	trans-Ferulic acid	Organic acids	Phenylpropanoids	Cinnamic acids	-0.47809	0.418269	-0.674314	0.509592	0.802381	16.2498	-0.659474
WT.10min - WT.SED	N-Methylproline	N-Methylproline	N-Methyl-proline	Organic acids	Amino acids and peptides	Amino acids	-0.500369	0.251312	-0.6736	0.510034	0.802381	16.2498	-0.658785
WT.10min - WT.SED	trans-Cinnamate	trans-Cinnamate	trans-Cinnamic acid	Organic acids	Phenylpropanoids	Cinnamic acids	-0.351359	0.525347	-0.67017	0.512162	0.803136	16.2498	-0.655475
WT.10min - WT.SED	Tributylphosphine oxide	Tributylphosphine oxide					0.121353	-0.141272	0.669744	0.512337	0.803136	16.4073	0.655203
WT.10min - WT.SED	Perfluorobutyric acid	Perfluorobutyric acid	Perfluorobutanoic acid	Organohalogen compounds	Alkyl fluorides	Perfluoroalkyl carboxylic acids	-0.288861	0.107383	-0.668246	0.513357	0.803136	16.2498	-0.653619
WT.10min - WT.SED	Tetradecanoylcarnitine	Tetradecanoylcarnitine	CAR 14:0	Fatty Acyls	Fatty esters	Acyl carnitines	-0.311366	0.217856	-0.665031	0.515359	0.803136	16.2498	-0.650516
WT.10min - WT.SED	1H-Indole-3-carboxaldehyde	1H-Indole-3-carboxaldehyde	1H-Indole-3-carboxaldehyde	Alkaloids	Tryptophan alkaloids	Simple indole alkaloids	0.324	0.34875	0.662262	0.517087	0.803172	16.2498	0.647843
WT.10min - WT.SED	Trehalose	Trehalose	Trehalose	Carbohydrates	Disaccharides	Disaccharides	-0.189985	-0.0730358	-0.661401	0.517624	0.803317	16.2498	-0.647012
WT.10min - WT.SED	ETHYL 3-INDOLEACETATE (IORA)	ETHYL 3-INDOLEACETATE (IORA)	Ethyl 3-indoleacetate	Alkaloids	Tryptophan alkaloids	Indoleacetic acids	0.541846	0.435135	0.655655	0.521222	0.805616	16.2498	0.641463
WT.10min - WT.SED	Acetylglycine	Acetylglycine	N-Acetylglycine	Organic acids	Amino acids and peptides	Amino acids	0.311211	0.638214	0.654767	0.521779	0.805616	16.2498	0.640606
WT.10min - WT.SED	3-Hydroxymethylglutaric acid	3-Hydroxymethylglutaric acid	3-Hydroxymethylglutaric acid	Fatty Acyls	Fatty acids	Dicarboxylic acids	0.227532	0.0812785	0.64762	0.526276	0.808518	16.2498	0.633701
WT.10min - WT.SED	Sucrose	Sucrose	Sucrose	Carbohydrates	Disaccharides	Disaccharides	-0.740581	0.400605	-0.644945	0.527964	0.808669	16.2498	-0.631117
WT.10min - WT.SED	Bisphenol A	Bisphenol A	Bisphenol A	Benzenoids	Benzenes	Bisphenols	-0.0985154	-0.0969752	-0.639125	0.531564	0.810343	16.4073	-0.625621
WT.10min - WT.SED	Linoleic acid	Linoleic acid	Linoleic acid	Fatty Acyls	Fatty acids	Unsaturated FA	-0.117546	-0.108082	-0.621319	0.542993	0.817542	16.2788	-0.608293
WT.10min - WT.SED	1-Hydroxy-Benzotriazol	1-Hydroxy-Benzotriazol					-0.20639	-0.119564	-0.620521	0.543521	0.817542	16.2498	-0.607498
WT.10min - WT.SED	Cyclo-prolylglycine	Cyclo-prolylglycine					-0.223814	-0.0383871	-0.617935	0.545182	0.819359	16.2498	-0.604996
WT.10min - WT.SED	L-Phenylalanine	L-Phenylalanine	Phenylalanine	Organic acids	Amino acids and peptides	Amino acids	-0.31037	0.570917	-0.615858	0.546518	0.820293	16.2498	-0.602985
WT.10min - WT.SED	Maclurin	Maclurin	Maclurin	Benzenoids	Benzenes	Benzophenones	-0.148711	-0.0953256	-0.614662	0.547289	0.820293	16.2498	-0.601827
WT.10min - WT.SED	Allysine	Allysine	Allysine	Organic acids	Amino acids and peptides	Amino acids	-0.237768	0.250018	-0.614151	0.547618	0.820293	16.2498	-0.601333
WT.10min - WT.SED	Decanoylcarnitine	Decanoylcarnitine	CAR 10:0	Fatty Acyls	Fatty esters	Acyl carnitines	0.273831	0.0449982	0.598224	0.557938	0.828004	16.2498	0.585908
WT.10min - WT.SED	Phenylacetylglycine	Phenylacetylglycine	Phenylacetylglycine	Organic acids	Amino acids and peptides	Amino acids	-0.42435	0.374014	-0.597726	0.558261	0.828004	16.2498	-0.585426
WT.10min - WT.SED	Beta-orcinol	Beta-orcinol					-0.101499	-0.10962	-0.595419	0.559688	0.829051	16.4073	-0.583306
WT.10min - WT.SED	Ethylparaben	Ethylparaben	Ethylparaben	Polyketides	Phenolic acids	Phenolic acids	-0.0934891	-0.106641	-0.594748	0.560125	0.829051	16.4073	-0.582655
WT.10min - WT.SED	gamma-Dodecalactone	gamma-Dodecalactone	gamma-Dodecalactone	Fatty Acyls	Fatty esters	Fatty lactones	0.372966	0.058765	0.591921	0.562049	0.829981	16.2498	0.5798
WT.10min - WT.SED	5-(1,2-dithiolan-3-yl)pentanoic acid	5-(1,2-dithiolan-3-yl)pentanoic acid					-0.138342	-0.0300848	-0.590906	0.562713	0.829981	16.2498	-0.578816
WT.10min - WT.SED	Indoleacetaldehyde	Indoleacetaldehyde	Indoleacetaldehyde	Alkaloids	Tryptophan alkaloids	Simple indole alkaloids	0.297505	0.328824	0.588792	0.564097	0.830628	16.2498	0.576767
WT.10min - WT.SED	Citrulline	Citrulline	Citrulline	Organic acids	Amino acids and peptides	Amino acids	-0.239727	-0.0880831	-0.58587	0.566012	0.831316	16.2498	-0.573934
WT.10min - WT.SED	Koninginin E	Koninginin E					-0.128901	-0.0790859	-0.582967	0.567919	0.832064	16.2498	-0.57112
WT.10min - WT.SED	Paclobutrazole	Paclobutrazole					-0.245874	0.395361	-0.582629	0.568141	0.832064	16.2498	-0.570792
WT.10min - WT.SED	Allantoin	Allantoin	Allantoin	Organoheterocyclic compounds	Ureas	Ureides	0.23375	-0.131151	0.581742	0.568724	0.832064	16.2498	0.569932
WT.10min - WT.SED	3-Dehydroxycarnitine	3-Dehydroxycarnitine	3-Dehydroxycarnitine	Fatty Acyls	Fatty esters	Acyl carnitines	0.270917	-0.0236447	0.577487	0.571526	0.832854	16.2498	0.565806
WT.10min - WT.SED	2-Hydroxyphenethylamine	2-Hydroxyphenethylamine	2-Hydroxyphenethylamine	Alkaloids	Tyrosine alkaloids	Phenylethylamines	-0.292277	0.584484	-0.577275	0.571666	0.832854	16.2498	-0.565599
WT.10min - WT.SED	Guanosine monophosphate	Guanosine monophosphate	GMP	Nucleic acids	Purines	Purine rNMP	-0.289936	0.198142	-0.569778	0.576621	0.833468	16.2498	-0.558327
WT.10min - WT.SED	Uridine 5'-monophosphate	Uridine 5'-monophosphate	UMP	Nucleic acids	Pyrimidines	Pyrimidine rNMP	-0.247049	0.488992	-0.569178	0.577019	0.833468	16.2498	-0.557745
WT.10min - WT.SED	Enterodiol	Enterodiol	Enterodiol	Lignans	Dibenzylbutanediol lignans	Dibenzylbutanediol lignans	0.152761	-0.053714	0.568981	0.577149	0.833468	16.2498	0.557554
WT.10min - WT.SED	Tenacissoside G	Tenacissoside G					-0.502323	0.519175	-0.563051	0.581087	0.835804	16.2498	-0.551798
WT.10min - WT.SED	Glu-Gln	Glu-Gln	Glu-Gln	Organic acids	Amino acids and peptides	Dipeptides	-0.240816	0.474427	-0.559076	0.583733	0.837611	16.2498	-0.54794
WT.10min - WT.SED	Cycloserine	Cycloserine					-0.279877	0.585128	-0.556792	0.585257	0.838467	16.2498	-0.545722
WT.10min - WT.SED	Aniline	Aniline	Aniline	Benzenoids	Anilines	Anilines	0.212626	-0.256368	0.55326	0.587617	0.839188	16.2498	0.542292
WT.10min - WT.SED	3-Hydroxy-3',4'-Dimethoxyflavone	3-Hydroxy-3',4'-Dimethoxyflavone					0.235654	0.254028	0.547225	0.591661	0.842302	16.2498	0.53643
WT.10min - WT.SED	NPE_269.1647_12.5	NPE_269.1647_12.5					-0.273946	0.3157	-0.537712	0.598063	0.846086	16.2498	-0.527188
WT.10min - WT.SED	Dodecanoylcarnitine	Dodecanoylcarnitine	CAR 12:0	Fatty Acyls	Fatty esters	Acyl carnitines	-0.235495	0.187811	-0.529728	0.603463	0.847942	16.2498	-0.519427
WT.10min - WT.SED	N-Acetylalanine	N-Acetylalanine	N-Acetylalanine	Organic acids	Amino acids and peptides	Amino acids	-0.188664	-0.148508	-0.527744	0.604809	0.848332	16.2498	-0.517497
WT.10min - WT.SED	Adenosine	Adenosine	Adenosine	Nucleic acids	Purines	Purine ribonucleosides	-0.177298	0.207125	-0.520249	0.609852	0.848968	16.3762	-0.510284
WT.10min - WT.SED	N-Acetylhistidine	N-Acetylhistidine	N-Acetylhistidine	Organic acids	Amino acids and peptides	Amino acids	0.257131	0.507722	0.518706	0.610958	0.848968	16.2498	0.508707
WT.10min - WT.SED	dUMP	dUMP	dUMP	Nucleic acids	Pyrimidines	Pyrimidine dNMP	0.117218	-0.0855806	0.516779	0.612272	0.848968	16.2498	0.506833
WT.10min - WT.SED	Glycerophosphocholine	Glycerophosphocholine	sn-Glycero-3-phosphocholine	Organic acids	Organic phosphoric acids	Organic phosphoric acids	-0.311942	0.146728	-0.516094	0.61274	0.848968	16.2498	-0.506167
WT.10min - WT.SED	1-Oleoyl-sn-glycero-3-phosphocholine	1-Oleoyl-sn-glycero-3-phosphocholine	LPC 18:1/0:0	Glycerophospholipids	Glycerophosphocholines	LPC	-0.25601	0.286094	-0.514598	0.613762	0.849029	16.2498	-0.504711
WT.10min - WT.SED	L-Arginine	L-Arginine	Arginine	Organic acids	Amino acids and peptides	Amino acids	0.329985	0.304808	0.5129	0.614923	0.849985	16.2498	0.503059
WT.10min - WT.SED	Linalyl acetate	Linalyl acetate					-0.0781136	-0.0983123	-0.504693	0.620485	0.853699	16.4073	-0.495163
WT.10min - WT.SED	Docosahexaenoic acid	Docosahexaenoic acid	Docosahexaenoic acid	Fatty Acyls	Fatty acids	Unsaturated FA	-0.225823	0.175769	-0.50465	0.620579	0.853699	16.2498	-0.49503
WT.10min - WT.SED	Ecgonine	Ecgonine	Ecgonine	Alkaloids	Ornithine alkaloids	Tropane alkaloids	0.25587	0.0756495	0.496553	0.626154	0.856344	16.2498	0.487147
WT.10min - WT.SED	Hypotaurine	Hypotaurine	Hypotaurine	Organic acids	Sulfinic acids	Sulfinic acids	0.316284	0.0790051	0.495762	0.6267	0.856443	16.2498	0.486376
WT.10min - WT.SED	Theophylline	Theophylline	Theophylline	Nucleic acids	Purines	Xanthines	-0.0834418	-0.0699923	-0.492745	0.628722	0.858557	16.4073	-0.483527
WT.10min - WT.SED	Trimethylamine N-oxide	Trimethylamine N-oxide	Trimethylamine N-oxide	Organic nitrogen compounds	Amine oxides	Trisubstituted amine oxides	0.0780205	-0.296079	0.483775	0.634939	0.864435	16.4073	0.474786
WT.10min - WT.SED	Licoflavanone	Licoflavanone					-0.247917	0.637905	-0.48055	0.637242	0.866748	16.2498	-0.471558
WT.10min - WT.SED	Xanthurenic acid	Xanthurenic acid	Xanthurenic acid	Alkaloids	Anthranilic acid alkaloids	Acridone alkaloids	0.426002	0.587388	0.48004	0.637597	0.866748	16.2498	0.471062
WT.10min - WT.SED	NCGC00384489-01!2-phenylfuro[2,3-h]chromen-4-one [IIN-based: Match]	NCGC00384489-01!2-phenylfuro[2,3-h]chromen-4-one [IIN-based: Match]					0.312976	0.608227	0.47707	0.639665	0.86723	16.2498	0.468167
WT.10min - WT.SED	Isocurcumenol	Isocurcumenol					-0.0773077	-0.0955005	-0.456661	0.653903	0.881679	16.4073	-0.448347
WT.10min - WT.SED	Methylmalonic acid	Methylmalonic acid	Methylmalonic acid	Fatty Acyls	Fatty acids	Dicarboxylic acids	-0.160522	0.177606	-0.45599	0.654432	0.881679	16.2498	-0.447614
WT.10min - WT.SED	Pyruvic acid	Pyruvic acid	Pyruvic acid	Organic acids	Short-chain acids	Short-chain acids	-0.240001	0.565008	-0.450273	0.658463	0.883739	16.2498	-0.442036
WT.10min - WT.SED	Oleoyl-L-Carnitine	Oleoyl-L-Carnitine	CAR 18:1	Fatty Acyls	Fatty esters	Acyl carnitines	-0.211772	0.213548	-0.448757	0.659534	0.883739	16.2498	-0.440557
WT.10min - WT.SED	Ethyl caffeate	Ethyl caffeate					-0.0714717	-0.0863904	-0.446826	0.660842	0.883739	16.4073	-0.438751
WT.10min - WT.SED	S-Adenosylhomocysteine	S-Adenosylhomocysteine	S-Adenosylhomocysteine	Nucleic acids	Purines	Other purines	-0.144266	0.464329	-0.446817	0.660849	0.883739	16.4073	-0.438741
WT.10min - WT.SED	Bisphenol S	Bisphenol S	4,4'-Sulfonyldiphenol	Benzenoids	Benzenes	Benzenesulfonyl compounds	-0.158031	-0.15684	-0.444226	0.662739	0.884019	16.2498	-0.436135
WT.10min - WT.SED	Erythrono-1,4-lactone	Erythrono-1,4-lactone	Erythrono-1,4-lactone	Organoheterocyclic compounds	Lactones	Gamma butyrolactones	0.15267	0.155656	0.441473	0.664688	0.884019	16.2498	0.433449
WT.10min - WT.SED	Ureidopropionic acid	Ureidopropionic acid	Ureidopropionic acid	Organic acids	Organic carbonic acids	Ureas	0.243498	0.134714	0.438774	0.666603	0.884019	16.2498	0.430815
WT.10min - WT.SED	Isokaempferide	Isokaempferide					0.243375	0.141256	0.436529	0.668198	0.884019	16.2498	0.428623
WT.10min - WT.SED	(S)-1-carbamoylpyrrolidine-2-carboxylic acid	(S)-1-carbamoylpyrrolidine-2-carboxylic acid					-0.169985	-0.138702	-0.436128	0.668482	0.884019	16.2498	-0.428232
WT.10min - WT.SED	Palmitoylcarnitine	Palmitoylcarnitine	CAR 16:0	Fatty Acyls	Fatty esters	Acyl carnitines	-0.213979	0.198268	-0.435791	0.668722	0.884019	16.2498	-0.427902
WT.10min - WT.SED	AICAR	AICAR	AICAR	Nucleic acids	Imidazoles	Imidazole ribonucleosides and ribonucleotides	0.299124	0.628132	0.428251	0.674091	0.888881	16.2498	0.42054
WT.10min - WT.SED	Melezitose	Melezitose	Melezitose	Carbohydrates	Oligosaccharides	Oligosaccharides	-0.12618	-0.0112594	-0.42773	0.674463	0.888881	16.2498	-0.420031
WT.10min - WT.SED	Guanosine	Guanosine	Guanosine	Nucleic acids	Purines	Purine ribonucleosides	-0.275148	0.690795	-0.426446	0.675378	0.889186	16.2498	-0.418778
WT.10min - WT.SED	Hexa-methoxymethyl-melamine	Hexa-methoxymethyl-melamine					0.244883	0.54135	0.418302	0.681202	0.893769	16.2498	0.410823
WT.10min - WT.SED	Metamitron-desamino	Metamitron-desamino					-0.0623619	-0.0736284	-0.414705	0.68373	0.895785	16.4073	-0.407379
WT.10min - WT.SED	1,3-Benzenedicarboxylic acid	1,3-Benzenedicarboxylic acid					-0.0837651	-0.0645088	-0.411765	0.685892	0.89702	16.2498	-0.404436
WT.10min - WT.SED	Stearoylcarnitine	Stearoylcarnitine	CAR 18:0	Fatty Acyls	Fatty esters	Acyl carnitines	-0.198863	0.216321	-0.41001	0.687153	0.89702	16.2498	-0.402721
WT.10min - WT.SED	Glycolate	Glycolate	Glycolic acid	Fatty Acyls	Fatty acids	Hydroxy FA	0.0853735	-0.0874763	0.408777	0.68804	0.89753	16.2498	0.401516
WT.10min - WT.SED	Estrone	Estrone	Estrone	Sterol Lipids	Steroids	C18 Steroids	-0.0940217	-0.0245615	-0.407824	0.688726	0.897777	16.2498	-0.400585
WT.10min - WT.SED	3,4-Dihydroxymandelic acid	3,4-Dihydroxymandelic acid	3,4-Dihydroxymandelic acid	Organic acids	Phenylpropanoids	Cinnamic acids	-0.0627326	-0.0958	-0.403338	0.691907	0.899767	16.4073	-0.396268
WT.10min - WT.SED	5-Hydroxy-L-tryptophan	5-Hydroxy-L-tryptophan	5-Hydroxy-tryptophan	Organic acids	Amino acids and peptides	Amino acids	0.0717047	0.0405739	0.400308	0.694094	0.900333	16.4073	0.393306
WT.10min - WT.SED	4-Methylpyrimidine	4-Methylpyrimidine	4-Methylpyrimidine	Nucleic acids	Pyrimidines	Other pyrimidines	0.210159	0.50994	0.397326	0.696297	0.900353	16.2498	0.390324
WT.10min - WT.SED	5-Hydroxyindoleacetic acid	5-Hydroxyindoleacetic acid	5-Hydroxyindoleacetic acid	Alkaloids	Tryptophan alkaloids	Indoleacetic acids	0.360438	0.396577	0.396799	0.696678	0.900353	16.2498	0.389808
WT.10min - WT.SED	Eicosapentaenoic acid	Eicosapentaenoic acid	Eicosapentaenoic acid	Fatty Acyls	Fatty acids	Unsaturated FA	-0.173329	-0.0314634	-0.395463	0.697645	0.900958	16.2498	-0.388502
WT.10min - WT.SED	Pyrrolidine	Pyrrolidine	Pyrrolidine	Alkaloids	Ornithine alkaloids	Pyrrolidine alkaloids	0.362647	0.407897	0.390056	0.701561	0.903965	16.2498	0.383215
WT.10min - WT.SED	Cytidine	Cytidine	Cytidine	Nucleic acids	Pyrimidines	Pyrimidine ribonucleosides	0.148259	0.554499	0.38969	0.701778	0.903965	16.4073	0.382922
WT.10min - WT.SED	Guanine	Guanine	Guanine	Nucleic acids	Purines	Hypoxanthines	-0.237793	0.723965	-0.38148	0.707789	0.90865	16.2498	-0.374827
WT.10min - WT.SED	triacanthine	triacanthine	Triacanthine	Nucleic acids	Purines	Other purines	0.266013	0.383238	0.379639	0.709129	0.90865	16.2498	0.373026
WT.10min - WT.SED	Atractylenolide II	Atractylenolide II					0.246341	0.585486	0.37592	0.711839	0.908922	16.2498	0.369388
WT.10min - WT.SED	Saccharin	Saccharin	Saccharin	Organoheterocyclic compounds	Benzothiazoles	Benzothiazoles	0.125083	0.0346881	0.374003	0.713237	0.908922	16.2498	0.367512
WT.10min - WT.SED	Butylparaben	Butylparaben	Butylparaben	Polyketides	Phenolic acids	Phenolic acids	-0.0599936	-0.0866537	-0.373871	0.713288	0.908922	16.4073	-0.367444
WT.10min - WT.SED	Protocatechuic acid	Protocatechuic acid	Protocatechuic acid	Polyketides	Phenolic acids	Phenolic acids	0.205225	0.187813	0.37315	0.71386	0.908922	16.2498	0.366677
WT.10min - WT.SED	Caffeate	Caffeate	Caffeic acid	Organic acids	Phenylpropanoids	Cinnamic acids	0.262225	0.708952	0.372787	0.714125	0.908922	16.2498	0.366322
WT.10min - WT.SED	(-)-alpha-Narcotine	(-)-alpha-Narcotine					0.165183	0.404423	0.370056	0.716119	0.909572	16.2498	0.36365
WT.10min - WT.SED	Propionylcarnitine	Propionylcarnitine	CAR 3:0	Fatty Acyls	Fatty esters	Acyl carnitines	0.112585	0.0644729	0.361036	0.722723	0.913929	16.2498	0.354822
WT.10min - WT.SED	Histamine	Histamine	Histamine	Alkaloids	Histidine alkaloids	Imidazole alkaloids	-0.17353	-0.203852	-0.359862	0.723585	0.913929	16.2498	-0.353672
WT.10min - WT.SED	Tectochrysin	Tectochrysin					-0.14574	0.530698	-0.355636	0.72668	0.913929	16.2788	-0.349546
WT.10min - WT.SED	4-Chloroaniline	4-Chloroaniline	4-Chloroaniline	Benzenoids	Anilines	Anilines	-0.101272	-0.180129	-0.349245	0.73139	0.917027	16.2498	-0.343277
WT.10min - WT.SED	7-methanesulfinylheptanenitrile	7-methanesulfinylheptanenitrile					0.177027	0.290183	0.34383	0.735383	0.918015	16.2498	0.337974
WT.10min - WT.SED	Majoroside F6	Majoroside F6					-0.138816	-0.0610371	-0.343697	0.735481	0.918015	16.2498	-0.337843
WT.10min - WT.SED	Trigonelline	Trigonelline	Trigonelline	Alkaloids	Nicotinic acid alkaloids	Pyridine alkaloids	0.178947	-0.0459757	0.341556	0.737062	0.918388	16.2498	0.335746
WT.10min - WT.SED	2-(4-aminotetrahydro-2H-pyran-4-yl)acetic acid	2-(4-aminotetrahydro-2H-pyran-4-yl)acetic acid					0.124391	0.178555	0.34018	0.738079	0.918408	16.2498	0.334399
WT.10min - WT.SED	1-Methyladenosine	1-Methyladenosine	1-Methyladenosine	Nucleic acids	Purines	Purine ribonucleosides	-0.175691	0.529869	-0.335696	0.741395	0.92082	16.2498	-0.330006
WT.10min - WT.SED	Dimethyl sulfoxide	Dimethyl sulfoxide	Dimethyl sulfoxide	Organosulfur compounds	Organosulfur compounds	Sulfoxides	-0.14776	0.104866	-0.334245	0.74247	0.92082	16.2498	-0.328585
WT.10min - WT.SED	Piperlotine A	Piperlotine A					0.0575549	0.00436558	0.333626	0.742888	0.92082	16.4073	0.328032
WT.10min - WT.SED	Adenine	Adenine	Adenine	Nucleic acids	Purines	Aminopurines	0.132759	0.291106	0.326344	0.74833	0.924121	16.2498	0.320843
WT.10min - WT.SED	N-Acetyl-Asp-Glu	N-Acetyl-Asp-Glu	N-Acetyl-Asp-Glu	Organic acids	Amino acids and peptides	Dipeptides	0.265091	0.503014	0.323012	0.750806	0.925328	16.2498	0.317577
WT.10min - WT.SED	Lauryldiethanolamine	Lauryldiethanolamine	N-Lauryldiethanolamine	Organic nitrogen compounds	Amines	1,2-aminoalcohols	-0.0558033	-0.0454142	-0.320688	0.752495	0.925696	16.4073	-0.315351
WT.10min - WT.SED	L-Valine	L-Valine	Valine	Organic acids	Amino acids and peptides	Amino acids	-0.158004	0.336382	-0.316224	0.755858	0.927774	16.2498	-0.310925
WT.10min - WT.SED	Phthalic anhydride	Phthalic anhydride					-0.116748	-0.0236572	-0.3161	0.755951	0.927774	16.2498	-0.310803
WT.10min - WT.SED	Benzenesulfonamide	Benzenesulfonamide					-0.0444882	-0.0865248	-0.316028	0.755966	0.927774	16.4073	-0.310782
WT.10min - WT.SED	alpha-Methylene-gamma-butyrolactone	alpha-Methylene-gamma-butyrolactone					-0.0875557	0.0185085	-0.314573	0.757089	0.927774	16.2498	-0.309306
WT.10min - WT.SED	Adenosine_Diphosphate	Adenosine_Diphosphate	ADP	Nucleic acids	Purines	Purine rNDP	-0.0626974	0.0745951	-0.312026	0.758951	0.927774	16.4073	-0.306859
WT.10min - WT.SED	Anthraquinone	Anthraquinone	Anthraquinone	Polyketides	Aromatic polyketides	Anthracenes and phenanthrenes	0.176016	0.532948	0.311548	0.759346	0.927774	16.2498	0.30634
WT.10min - WT.SED	L-beta-Homolysine	L-beta-Homolysine					-0.123961	-0.341286	-0.310281	0.760291	0.927774	16.2498	-0.305099
WT.10min - WT.SED	2-Acetylacteoside	2-Acetylacteoside					0.0860432	-0.00091446	0.310144	0.760394	0.927774	16.2498	0.304964
WT.10min - WT.SED	gamma-Glutamylcysteine	gamma-Glutamylcysteine	gamma-Glutamylcysteine	Organic acids	Amino acids and peptides	Dipeptides	-0.132125	0.497953	-0.306867	0.762842	0.927774	16.2498	-0.301751
WT.10min - WT.SED	Glycyl-L-proline	Glycyl-L-proline	Gly-Pro	Organic acids	Amino acids and peptides	Dipeptides	-0.158758	0.640606	-0.305984	0.763502	0.927774	16.2498	-0.300885
WT.10min - WT.SED	Oxidized glutathione	Oxidized glutathione	Oxidized glutathione	Organic acids	Amino acids and peptides	Tripeptides	-0.120766	0.548042	-0.305283	0.76399	0.927774	16.4073	-0.300246
WT.10min - WT.SED	Nordihydroguaiaretate	Nordihydroguaiaretate					-0.0456228	-0.0807732	-0.304906	0.764272	0.927774	16.4073	-0.299876
WT.10min - WT.SED	Cyclohexylamine	Cyclohexylamine	Cyclohexylamine	Organic nitrogen compounds	Cyclohexylamines	Cyclohexylamines	0.186201	0.0742117	0.302624	0.766016	0.927774	16.2498	0.29759
WT.10min - WT.SED	8-Hydroxyquinoline	8-Hydroxyquinoline	Quinolin-8-ol	Organoheterocyclic compounds	Hydroxyquinolines	Hydroxyquinolines	0.283617	0.38831	0.302357	0.766216	0.927774	16.2498	0.297328
WT.10min - WT.SED	galbulin	galbulin					-0.246704	0.306279	-0.30193	0.766536	0.927774	16.2498	-0.296909
WT.10min - WT.SED	2-(hydroxymethyl)-4(3H)-quinazolinone	2-(hydroxymethyl)-4(3H)-quinazolinone					-0.0838981	-0.0161918	-0.300589	0.767539	0.927774	16.2498	-0.295595
WT.10min - WT.SED	Phosphorylcholine	Phosphorylcholine	Choline phosphate	Organic nitrogen compounds	Cholines	Cholines	-0.118007	0.0191834	-0.298372	0.769201	0.927774	16.2498	-0.293421
WT.10min - WT.SED	[6]-Gingerol	[6]-Gingerol	Gingerol	Benzenoids	Phenols	Other phenols	-0.0450994	-0.110304	-0.293285	0.772982	0.93096	16.4073	-0.288477
WT.10min - WT.SED	(S)-[8]-Gingerol	(S)-[8]-Gingerol					-0.0416549	-0.0994163	-0.278697	0.783959	0.940437	16.4073	-0.274163
WT.10min - WT.SED	N-Cyclohexyl-2-benzothiazol-amine	N-Cyclohexyl-2-benzothiazol-amine					-0.050648	-0.140925	-0.27701	0.785234	0.940437	16.3973	-0.272505
WT.10min - WT.SED	2-methylquinolin-8-ol	2-methylquinolin-8-ol					-0.130525	-0.101317	-0.275655	0.786288	0.940437	16.2498	-0.271134
WT.10min - WT.SED	haplamine	haplamine					-0.122568	0.52793	-0.273927	0.787592	0.940437	16.2498	-0.269438
WT.10min - WT.SED	Valine betaine	Valine betaine					-0.159305	0.164508	-0.272946	0.788333	0.940437	16.2498	-0.268475
WT.10min - WT.SED	Cinobufagin	Cinobufagin					-0.044303	0.000327517	-0.272613	0.788552	0.940437	16.4073	-0.268191
WT.10min - WT.SED	N-Acetylarginine	N-Acetylarginine	N-Acetylarginine	Organic acids	Amino acids and peptides	Amino acids	-0.144795	0.467637	-0.267971	0.792093	0.942445	16.2498	-0.263593
WT.10min - WT.SED	Thiacloprid	Thiacloprid	Thiacloprid	Organoheterocyclic compounds	Halopyridines	Halopyridines	-0.0950327	-0.130783	-0.264272	0.794893	0.942445	16.2498	-0.259962
WT.10min - WT.SED	L-Acetylcarnitine	L-Acetylcarnitine	CAR 2:0	Fatty Acyls	Fatty esters	Acyl carnitines	0.216809	0.41363	0.263538	0.795448	0.942445	16.2498	0.259242
WT.10min - WT.SED	N6-Acetyl-L-lysine	N6-Acetyl-L-lysine	N6-Acetyllysine	Organic acids	Amino acids and peptides	Amino acids	0.111616	0.283837	0.260976	0.79739	0.943508	16.2498	0.256727
WT.10min - WT.SED	Ethyl butyrate	Ethyl butyrate	Ethyl butanoate	Fatty Acyls	Fatty esters	Short fatty esters	-0.0374778	-0.0389206	-0.259448	0.798517	0.943607	16.4073	-0.255267
WT.10min - WT.SED	Dimethylglycine	Dimethylglycine	Dimethylglycine	Organic acids	Amino acids and peptides	Amino acids	0.0398957	-0.138946	0.257729	0.799821	0.944531	16.4073	0.253579
WT.10min - WT.SED	Diethylene glycol monobutyl ether	Diethylene glycol monobutyl ether					-0.0357106	-0.116144	-0.243265	0.810815	0.950766	16.4073	-0.239374
WT.10min - WT.SED	lysergol	lysergol					-0.135855	0.519445	-0.234677	0.817391	0.953801	16.2498	-0.230902
WT.10min - WT.SED	germacrone	germacrone					0.120117	0.239212	0.233215	0.818507	0.953862	16.2498	0.229465
WT.10min - WT.SED	Acetyl tributyl citrate	Acetyl tributyl citrate	Retinoic acid	Prenol Lipids	Isoprenoids	Retinoids	-0.0466963	-0.11773	-0.231074	0.820142	0.953862	16.2498	-0.227363
WT.10min - WT.SED	Alpha Cyperone	Alpha Cyperone					0.118674	0.399206	0.227304	0.823022	0.953862	16.2498	0.22366
WT.10min - WT.SED	PC(16:0/18:1(9Z))	PC(16:0/18:1(9Z))	PC 16:0/18:1(9Z)	Glycerophospholipids	Glycerophosphocholines	PC	-0.127664	0.190011	-0.224451	0.825204	0.95484	16.2498	-0.220857
WT.10min - WT.SED	1-Methylnicotinamide	1-Methylnicotinamide	1-Methyl nicotinamide	Alkaloids	Nicotinic acid alkaloids	Pyridine alkaloids	0.0358654	-0.102448	0.214554	0.832759	0.959163	16.4073	0.211165
WT.10min - WT.SED	7a-Hydroxy-cholestene-3-one	7a-Hydroxy-cholestene-3-one	7alpha-Hydroxy-4-cholesten-3-one	Sterol Lipids	Bile acids	C27 Bile acids	0.192321	0.263154	0.211103	0.835431	0.959163	16.2498	0.207741
WT.10min - WT.SED	Magnolol	Magnolol	Magnolol	Benzenoids	Bisphenyls	Bisphenyls	-0.0580679	-0.116219	-0.209781	0.836446	0.959163	16.2498	-0.206441
WT.10min - WT.SED	Aviprin	Aviprin					0.197682	0.39164	0.208179	0.837676	0.959163	16.2498	0.204867
WT.10min - WT.SED	Isosulochrin	Isosulochrin					-0.0758759	0.524065	-0.206947	0.838597	0.959163	16.4073	-0.203688
WT.10min - WT.SED	L-Serine	L-Serine	Serine	Organic acids	Amino acids and peptides	Amino acids	0.108788	-0.115757	0.205372	0.839832	0.959163	16.2498	0.202108
WT.10min - WT.SED	Triethanolamine	Triethanolamine	Triethanolamine	Organic nitrogen compounds	Amines	Tertiary amines	-0.0576754	-0.112879	-0.203399	0.841349	0.959714	16.2498	-0.200169
WT.10min - WT.SED	Curdione	Curdione					0.0347048	-0.123972	0.199507	0.844317	0.961877	16.4073	0.196374
WT.10min - WT.SED	3-Methylhistamine	3-Methylhistamine	3-Methylhistamine	Organic nitrogen compounds	Amines	Aralkylamines	0.0327898	-0.0973365	0.194313	0.848316	0.963556	16.4073	0.191267
WT.10min - WT.SED	Roquefortine A	Roquefortine A	Roquefortine A	Alkaloids	Tryptophan alkaloids	3-Alkylindoles	-0.10013	0.795364	-0.192555	0.849693	0.963556	16.2498	-0.18951
WT.10min - WT.SED	Epigallocatechin	Epigallocatechin	Epigallocatechin	Polyketides	Flavonoids	Flavans, Flavanols and Leucoanthocyanidins	-0.0654113	0.519643	-0.18169	0.858052	0.96736	16.4073	-0.178854
WT.10min - WT.SED	Creatinine	Creatinine	Creatinine	Organoheterocyclic compounds	Azoles	Imidazolines	0.0785164	0.555577	0.181511	0.858211	0.96736	16.2498	0.178652
WT.10min - WT.SED	dCMP	dCMP	dCMP	Nucleic acids	Pyrimidines	Pyrimidine dNMP	-0.0918576	0.646329	-0.180171	0.859246	0.967923	16.2498	-0.177334
WT.10min - WT.SED	Piperazine	Piperazine	Piperazine	Organoheterocyclic compounds	Piperazines	Piperazines	-0.100034	0.32896	-0.177505	0.861305	0.968646	16.2498	-0.174713
WT.10min - WT.SED	(alpha-D-mannosyl)7-beta-D-mannosyl-diacetylchitobiosyl-L-asparagine, isoform A (protein)	(alpha-D-mannosyl)7-beta-D-mannosyl-diacetylchitobiosyl-L-asparagine, isoform A (protein)					0.0607492	0.0662439	0.175069	0.863189	0.968743	16.2498	0.172317
WT.10min - WT.SED	7-Oxocholesterol	7-Oxocholesterol	7-Oxo-cholesterol	Sterol Lipids	Sterols	Oxysterols	0.160235	0.275761	0.172783	0.864956	0.96998	16.2498	0.170069
WT.10min - WT.SED	Creatine	Creatine	Creatine	Organic acids	Amino acids and peptides	Amino acids	0.0558927	0.0603697	0.16487	0.87108	0.97097	16.2498	0.162287
WT.10min - WT.SED	Pirimicarb-desamido	Pirimicarb-desamido					-0.0785698	0.150589	-0.16168	0.873551	0.971821	16.2498	-0.15915
WT.10min - WT.SED	Thymol	Thymol	Thymol	Prenol Lipids	Isoprenoids	C10 isoprenoids	0.0481825	-0.143423	0.160769	0.874257	0.971821	16.2498	0.158254
WT.10min - WT.SED	Di(2-methoxyethyl) phthalate	Di(2-methoxyethyl) phthalate					-0.105765	0.396234	-0.159028	0.875607	0.971821	16.2498	-0.156541
WT.10min - WT.SED	Cholesterol	Cholesterol	Cholesterol	Sterol Lipids	Sterols	Cholesterols	0.131065	0.188781	0.150057	0.882566	0.974112	16.2498	0.147717
WT.10min - WT.SED	Cytidine monophosphate	Cytidine monophosphate	CMP	Nucleic acids	Pyrimidines	Pyrimidine rNMP	0.0635138	0.348574	0.149598	0.882923	0.974112	16.2498	0.147265
WT.10min - WT.SED	L-Histidinol	L-Histidinol	L-Histidinol	Organic nitrogen compounds	Amines	Aralkylamines	-0.0722026	0.174715	-0.147109	0.884855	0.974112	16.2498	-0.144817
WT.10min - WT.SED	(2E)-3-(4-hydroxyphenyl)-1-phenylprop-2-en-1-one	(2E)-3-(4-hydroxyphenyl)-1-phenylprop-2-en-1-one					-0.0279241	-0.0941111	-0.146604	0.885244	0.974112	16.2788	-0.144324
WT.10min - WT.SED	5-Aminovaleric acid betaine	5-Aminovaleric acid betaine	N,N,N-trimethyl-5-aminovalerate	Fatty Acyls	Fatty acids	Amino FA	-0.0439143	-0.280959	-0.143597	0.887584	0.974112	16.2498	-0.141362
WT.10min - WT.SED	Umbelliferone	Umbelliferone	Umbelliferone	Polyketides	Flavonoids	Coumarins	0.0398524	-0.0507676	0.138121	0.891842	0.975469	16.2498	0.135974
WT.10min - WT.SED	SM(d18:1/18:0)	SM(d18:1/18:0)	SM 18:1;O2/18:0	Sphingolipids	Phosphosphingolipids	SM	-0.102257	0.271632	-0.136997	0.892716	0.975691	16.2498	-0.134868
WT.10min - WT.SED	Indolelactic acid	Indolelactic acid	Indolelactic acid	Alkaloids	Tryptophan alkaloids	Indolecarboxylic acids	-0.0672802	0.228999	-0.13197	0.896628	0.976003	16.2498	-0.129922
WT.10min - WT.SED	Diethanolamine	Diethanolamine	Diethanolamine	Organic nitrogen compounds	Amines	1,2-aminoalcohols	-0.0654804	-0.0442207	-0.128814	0.899086	0.976003	16.2498	-0.126816
WT.10min - WT.SED	S-Lactoylglutathione	S-Lactoylglutathione	S-Lactoylglutathione	Organic acids	Amino acids and peptides	Tripeptides	0.0765758	0.115896	0.127975	0.899739	0.976003	16.2498	0.125991
WT.10min - WT.SED	Glutathione (reduced)	Glutathione (reduced)	Glutathione	Organic acids	Amino acids and peptides	Tripeptides	-0.0533963	0.505436	-0.127784	0.899888	0.976003	16.2498	-0.125803
WT.10min - WT.SED	Anserine	Anserine	Anserine	Organic acids	Amino acids and peptides	Dipeptides	0.0720836	0.652813	0.123427	0.903283	0.976552	16.2498	0.121516
WT.10min - WT.SED	Cysteinylglycine	Cysteinylglycine	Cys-Gly	Organic acids	Amino acids and peptides	Dipeptides	-0.0522294	0.49283	-0.122982	0.903629	0.976552	16.2498	-0.121078
WT.10min - WT.SED	Hirsuteine	Hirsuteine					0.074238	0.44739	0.115893	0.909158	0.976552	16.2498	0.114101
WT.10min - WT.SED	Meranzin hydrate	Meranzin hydrate					-0.0292034	0.0152947	-0.114701	0.910088	0.976552	16.2498	-0.112928
WT.10min - WT.SED	Cyprodinil-TP CGA 249287	Cyprodinil-TP CGA 249287					0.0446461	0.0240775	0.114665	0.910116	0.976552	16.2498	0.112892
WT.10min - WT.SED	Ritalinic acid	Ritalinic acid	Ritalinic acid	Organic nitrogen compounds	Amines	Aralkylamines	-0.0459022	0.142536	-0.113919	0.910698	0.976597	16.2498	-0.112158
WT.10min - WT.SED	dGMP	dGMP	dGMP	Nucleic acids	Purines	Purine dNMP	0.0404795	0.207086	0.110472	0.913388	0.978256	16.2498	0.108766
WT.10min - WT.SED	Choline	Choline	Choline	Organic nitrogen compounds	Cholines	Cholines	0.0539197	0.120756	0.109347	0.914266	0.978256	16.2498	0.107659
WT.10min - WT.SED	Cytidine 2',3'-cyclic phosphate	Cytidine 2',3'-cyclic phosphate	2',3' cyclic CMP	Nucleic acids	Pyrimidines	Pyrimidine rNMP	-0.0385394	0.138318	-0.108378	0.915022	0.978256	16.2498	-0.106706
WT.10min - WT.SED	Phosphate	Phosphate	Phosphoric acid	Unclassified	Unclassified	Unclassified	-0.0360285	-0.104725	-0.0984457	0.922783	0.979811	16.2498	-0.0969293
WT.10min - WT.SED	2-(Methylthio)benzothiazole	2-(Methylthio)benzothiazole					-0.0186022	-0.109412	-0.0980166	0.923116	0.979811	16.2788	-0.0965096
WT.10min - WT.SED	Suberic acid	Suberic acid	Suberic acid	Fatty Acyls	Fatty acids	Dicarboxylic acids	-0.0642731	0.624502	-0.0960856	0.924628	0.979811	16.2498	-0.0946062
WT.10min - WT.SED	Terbutryn	Terbutryn					-0.0552848	0.13593	-0.0955123	0.925076	0.979811	16.2498	-0.0940419
WT.10min - WT.SED	2-(3-oxobutyl)cyclopentane-1,3-dione	2-(3-oxobutyl)cyclopentane-1,3-dione					0.0190083	-0.204303	0.0883743	0.930659	0.981722	16.2498	0.0870155
WT.10min - WT.SED	1-(2,3,4-trihydroxyphenyl)ethanone	1-(2,3,4-trihydroxyphenyl)ethanone					-0.0383182	0.339197	-0.0737081	0.942142	0.983668	16.2498	-0.0725774
WT.10min - WT.SED	N-Acetyl-L-aspartic acid	N-Acetyl-L-aspartic acid	N-Acetylaspartic acid	Organic acids	Amino acids and peptides	Amino acids	0.0630197	0.38971	0.0734829	0.942319	0.983668	16.2498	0.0723558
WT.10min - WT.SED	D-Mannose 1-phosphate	D-Mannose 1-phosphate	Mannose 1-phosphate	Carbohydrates	Monosaccharides	Monosaccharide phosphates	0.0146824	-0.00776674	0.0586066	0.95398	0.989556	16.2498	0.0577094
WT.10min - WT.SED	Xanthine	Xanthine	Xanthine	Nucleic acids	Purines	Xanthines	0.0259997	0.510006	0.0541952	0.95744	0.990971	16.2498	0.0533659
WT.10min - WT.SED	Isovaleric acid	Isovaleric acid	Isovaleric acid	Fatty Acyls	Fatty acids	Branched FA	-0.00856011	-0.100846	-0.0538057	0.95774	0.990971	16.4073	-0.0529902
WT.10min - WT.SED	5-Methylcytosine	5-Methylcytosine	5-Methylcytosine	Nucleic acids	Pyrimidines	Pyrimidones	-0.0275632	0.204011	-0.050151	0.960613	0.990971	16.2498	-0.0493839
WT.10min - WT.SED	L-Methionine sulfone	L-Methionine sulfone	Methionine sulfone	Organic acids	Amino acids and peptides	Amino acids	-0.019853	0.389329	-0.0485635	0.961859	0.990971	16.2498	-0.0478208
WT.10min - WT.SED	N-Nitroso-pyrrolidine	N-Nitroso-pyrrolidine	N-Nitroso-pyrrolidine	Alkaloids	Ornithine alkaloids	Pyrrolidine alkaloids	-0.00704141	-0.134909	-0.0450243	0.964631	0.990971	16.4073	-0.0443425
WT.10min - WT.SED	(4aS)-6,7-dihydroxy-1,1,4a-trimethyl-3,4,10,10a-tetrahydro-2H-phenanthren-9-one	(4aS)-6,7-dihydroxy-1,1,4a-trimethyl-3,4,10,10a-tetrahydro-2H-phenanthren-9-one					-0.0111375	-0.0859761	-0.0445941	0.964974	0.990971	16.2498	-0.0439124
WT.10min - WT.SED	Thiazolidine-4-carboxylic acid	Thiazolidine-4-carboxylic acid					-0.0137184	-0.0351532	-0.0439637	0.965469	0.990971	16.2498	-0.0432916
WT.10min - WT.SED	Iodocarb	Iodocarb					0.00977426	-0.16059	0.0409689	0.96782	0.990971	16.2498	0.0403427
WT.10min - WT.SED	3-Indolebutyric acid	3-Indolebutyric acid	3-Indolebutyric acid	Alkaloids	Tryptophan alkaloids	3-Alkylindoles	-0.0288257	0.622227	-0.0394055	0.969047	0.990971	16.2498	-0.0388034
WT.10min - WT.SED	Inosinic acid	Inosinic acid	IMP	Nucleic acids	Purines	Purine rNMP	0.0110395	0.160338	0.0318053	0.975015	0.990971	16.2498	0.0313196
WT.10min - WT.SED	Matrine	Matrine					-0.0050971	-0.100838	-0.0314175	0.975316	0.990971	16.4073	-0.0309422
WT.10min - WT.SED	[8]-Shogaol	[8]-Shogaol					-0.00525432	-0.0914937	-0.0304325	0.976089	0.990971	16.4073	-0.0299722
WT.10min - WT.SED	L-Prolyl-L-isoleucine	L-Prolyl-L-isoleucine	Pro-Ile	Organic acids	Amino acids and peptides	Dipeptides	-0.0219856	0.226521	-0.0289409	0.977264	0.990971	16.2498	-0.0284989
WT.10min - WT.SED	1-(pyrimidin-2-yl)pyrrolidine-2-carboxylic acid	1-(pyrimidin-2-yl)pyrrolidine-2-carboxylic acid					0.0149456	0.184961	0.0289142	0.977285	0.990971	16.2498	0.0284727
WT.10min - WT.SED	C12-LAS	C12-LAS					0.021628	0.021561	0.028747	0.977417	0.990971	16.2498	0.028308
WT.10min - WT.SED	Uridine 5'-diphosphate	Uridine 5'-diphosphate	UDP	Nucleic acids	Pyrimidines	Pyrimidine rNDP	-0.0161907	-0.0405928	-0.0282377	0.977816	0.990971	16.2498	-0.0278065
WT.10min - WT.SED	6-Dimethylaminopurine	6-Dimethylaminopurine	6-Dimethylaminopurine	Nucleic acids	Purines	Alkylaminopurines	0.0137806	0.502982	0.0210234	0.983483	0.993373	16.2498	0.0207025
WT.10min - WT.SED	kinetin riboside	kinetin riboside					-0.00804973	0.74921	-0.0155388	0.987792	0.994264	16.2498	-0.0153017
WT.10min - WT.SED	1-Methylhistidine	1-Methylhistidine	1-Methylhistidine	Organic acids	Amino acids and peptides	Amino acids	-0.00729419	0.197742	-0.0140541	0.988958	0.994264	16.2498	-0.0138396
WT.10min - WT.SED	Vanillin	Vanillin	Vanillin	Polyketides	Phenolic acids	Phenolic acids	0.00188082	-0.098031	0.0124761	0.990196	0.994264	16.4073	0.0122875
WT.10min - WT.SED	Beta-Glycerophosphoric acid	Beta-Glycerophosphoric acid	sn-Glycero-2-phosphate	Organic acids	Phosphate esters	Monoalkyl phosphates	-0.00449611	0.221011	-0.0122005	0.990414	0.994264	16.2498	-0.0120143
WT.10min - WT.SED	Cytosine	Cytosine	Cytosine	Nucleic acids	Pyrimidines	Pyrimidones	0.0106716	0.527093	0.0112214	0.991183	0.994425	16.2498	0.0110502
WT.10min - WT.SED	Glycyltyrosine	Glycyltyrosine	Gly-Tyr	Organic acids	Amino acids and peptides	Dipeptides	-0.00596393	0.530159	-0.0102939	0.991912	0.994425	16.2498	-0.0101369
WT.10min - WT.SED	Pymetrozine-TP CGA371075	Pymetrozine-TP CGA371075					-0.000791374	-0.0801859	-0.00553115	0.995653	0.996756	16.4073	-0.00544756
WT.EXH - WT.SED	L-gamma-glutamyl-L-leucine	L-gamma-glutamyl-L-leucine	gamma-Glutamylleucine	Organic acids	Amino acids and peptides	Dipeptides	-2.94306	0.263388	-7.81454	6.77503e-07	0.000405232	16.2498	-4.9677
WT.EXH - WT.SED	Troglitazone	Troglitazone					2.74531	0.220425	7.51835	1.11601e-06	0.000405232	16.2498	4.87
WT.EXH - WT.SED	Threoninyl-Leucine	Threoninyl-Leucine	Thr-Leu	Organic acids	Amino acids and peptides	Dipeptides	-3.29392	0.193452	-7.09409	2.3278e-06	0.000541208	16.2498	-4.72266
WT.EXH - WT.SED	Serylleucine	Serylleucine	Ser-Leu	Organic acids	Amino acids and peptides	Dipeptides	-3.0423	0.182938	-6.7391	4.38731e-06	0.000881361	16.2498	-4.59214
WT.EXH - WT.SED	Alanyl-Leucine	Alanyl-Leucine	Ala-Leu	Organic acids	Amino acids and peptides	Dipeptides	-3.25041	0.199359	-6.42871	7.74463e-06	0.00127294	16.2498	-4.47212
WT.EXH - WT.SED	Alanyl-Valine	Alanyl-Valine	Ala-Val	Organic acids	Amino acids and peptides	Dipeptides	-2.7527	0.0994233	-6.25306	1.07448e-05	0.00145107	16.2498	-4.40161
WT.EXH - WT.SED	5,8-dimethoxyquinoline-2-carbaldehyde	5,8-dimethoxyquinoline-2-carbaldehyde					-1.81853	0.240415	-6.05453	1.50014e-05	0.00145107	16.4073	-4.32867
WT.EXH - WT.SED	Theophylline	Theophylline	Theophylline	Nucleic acids	Purines	Xanthines	-0.970414	-0.0699923	-6.02691	1.58173e-05	0.00145107	16.4073	-4.31699
WT.EXH - WT.SED	Ala-Ile	Ala-Ile	Ala-Ile	Organic acids	Amino acids and peptides	Dipeptides	-2.892	0.140221	-6.04046	1.60603e-05	0.00145107	16.2498	-4.31362
WT.EXH - WT.SED	Dibutyl phthalate	Dibutyl phthalate	Dibutyl phthalate	Benzenoids	Benzenes	Phthalate esters	-2.8953	0.201455	-5.93432	1.96741e-05	0.00161685	16.2498	-4.26856
WT.EXH - WT.SED	sophocarpine	sophocarpine					-2.11516	0.147388	-5.86443	2.25054e-05	0.00169541	16.2498	-4.23846
WT.EXH - WT.SED	Isoleucyl-Aspartate	Isoleucyl-Aspartate	Ile-Asp	Organic acids	Amino acids and peptides	Dipeptides	-2.7062	0.207117	-5.59014	3.83866e-05	0.00277612	16.2498	-4.11698
WT.EXH - WT.SED	Glucose 1-phosphate	Glucose 1-phosphate	Glucose 1-phosphate	Carbohydrates	Monosaccharides	Monosaccharide phosphates	-1.29934	-0.0741284	-5.51286	4.46965e-05	0.00291244	16.2498	-4.08176
WT.EXH - WT.SED	Cytidine	Cytidine	Cytidine	Nucleic acids	Pyrimidines	Pyrimidine ribonucleosides	1.90052	0.554499	5.25378	7.2549e-05	0.00407844	16.4073	3.96777
WT.EXH - WT.SED	L-Hexanoylcarnitine	L-Hexanoylcarnitine	CAR 6:0	Fatty Acyls	Fatty esters	Acyl carnitines	2.1456	0.0991632	5.24721	7.58551e-05	0.00407844	16.2498	3.95713
WT.EXH - WT.SED	2-Hydroxycarbamazepine	2-Hydroxycarbamazepine					-2.03544	0.0670637	-5.1431	9.35453e-05	0.00469805	16.2498	-3.90675
WT.EXH - WT.SED	Sorbitol	Sorbitol	Sorbitol	Carbohydrates	Monosaccharides	Sugar alcohols	2.13489	0.577618	4.98052	0.000130104	0.00560066	16.2498	3.82626
WT.EXH - WT.SED	L-Octanoylcarnitine	L-Octanoylcarnitine	CAR 8:0	Fatty Acyls	Fatty esters	Acyl carnitines	2.28096	0.13916	4.94481	0.000139937	0.00588386	16.2498	3.80828
WT.EXH - WT.SED	Schizandrol A	Schizandrol A					-1.53859	0.248952	-4.89597	0.000150507	0.00604705	16.4073	-3.79023
WT.EXH - WT.SED	Berberrubine	Berberrubine					-2.8403	0.280571	-4.80918	0.00018478	0.00691293	16.2498	-3.73896
WT.EXH - WT.SED	Perfluorohexanoic acid	Perfluorohexanoic acid	Perfluorohexanoic acid	Organohalogen compounds	Alkyl fluorides	Perfluoroalkyl carboxylic acids	-1.58461	0.22538	-4.73997	0.00021112	0.0074844	16.3078	-3.70533
WT.EXH - WT.SED	Acetylglycine	Acetylglycine	N-Acetylglycine	Organic acids	Amino acids and peptides	Amino acids	2.04589	0.638214	4.52702	0.000331405	0.00998635	16.2498	3.58943
WT.EXH - WT.SED	Glyceric acid	Glyceric acid	Glyceric acid	Carbohydrates	Monosaccharides	Sugar acids	-2.74027	0.502041	-4.4827	0.000363497	0.0107738	16.2498	-3.56526
WT.EXH - WT.SED	L-Carnitine	L-Carnitine	Carnitine	Organic nitrogen compounds	Carnitines	Carnitines	-1.38267	-0.0844282	-4.26536	0.000573238	0.0154689	16.2498	-3.44397
WT.EXH - WT.SED	Melezitose	Melezitose	Melezitose	Carbohydrates	Oligosaccharides	Oligosaccharides	-1.19072	-0.0112594	-4.24511	0.000598193	0.0156744	16.2498	-3.43243
WT.EXH - WT.SED	Phosphoenolpyruvic acid	Phosphoenolpyruvic acid	Phosphoenolpyruvic acid	Organic acids	Short-chain acids	Short-chain acids	1.92906	0.435657	4.16365	0.000710244	0.017835	16.2498	3.38559
WT.EXH - WT.SED	2-Chloro-4-phenylphenol	2-Chloro-4-phenylphenol					1.97797	0.553269	4.07183	0.000862319	0.0205141	16.2498	3.33198
WT.EXH - WT.SED	Hydroxygardnutine	Hydroxygardnutine					0.62858	-0.0792885	4.02366	0.000938461	0.0219912	16.4073	3.30835
WT.EXH - WT.SED	N-Acetylmethionine	N-Acetylmethionine	N-Acetylmethionine	Organic acids	Amino acids and peptides	Amino acids	-1.58749	0.493468	-4.00562	0.000992069	0.0223469	16.2498	-3.29277
WT.EXH - WT.SED	L-Methionine sulfone	L-Methionine sulfone	Methionine sulfone	Organic acids	Amino acids and peptides	Amino acids	1.55307	0.389329	3.99553	0.00101352	0.0223469	16.2498	3.28675
WT.EXH - WT.SED	S-Adenosylhomocysteine	S-Adenosylhomocysteine	S-Adenosylhomocysteine	Nucleic acids	Purines	Other purines	1.21838	0.464329	3.96868	0.00105501	0.0224307	16.4073	3.27543
WT.EXH - WT.SED	Propionic acid	Propionic acid	Propionic acid	Fatty Acyls	Fatty acids	Saturated FA	-1.47361	0.158723	-3.92688	0.00117234	0.0238156	16.2498	-3.24553
WT.EXH - WT.SED	Glycylleucine	Glycylleucine	Gly-Leu	Organic acids	Amino acids and peptides	Dipeptides	-1.57889	0.391697	-3.90849	0.00121899	0.0243093	16.2498	-3.2344
WT.EXH - WT.SED	Decanoylcarnitine	Decanoylcarnitine	CAR 10:0	Fatty Acyls	Fatty esters	Acyl carnitines	1.59407	0.0449982	3.66258	0.00205587	0.0364047	16.2498	3.08204
WT.EXH - WT.SED	ETHYL 3-INDOLEACETATE (IORA)	ETHYL 3-INDOLEACETATE (IORA)	Ethyl 3-indoleacetate	Alkaloids	Tryptophan alkaloids	Indoleacetic acids	2.83504	0.435135	3.60793	0.00230931	0.0390209	16.2498	3.04727
WT.EXH - WT.SED	Uric acid	Uric acid	Uric acid	Nucleic acids	Purines	Xanthines	1.67872	0.275038	3.55754	0.00257066	0.0411305	16.2498	3.0149
WT.EXH - WT.SED	L-Lactic acid	L-Lactic acid	Lactic acid	Organic acids	Short-chain acids	Short-chain acids	-1.52837	0.36023	-3.51965	0.00278641	0.0430583	16.2498	-2.99037
WT.EXH - WT.SED	5-Amino-2-methylbenzenesulfonic acid	5-Amino-2-methylbenzenesulfonic acid					-1.3783	0.453505	-3.51144	0.00283546	0.0430799	16.2498	-2.98504
WT.EXH - WT.SED	caudatin	caudatin					1.92946	0.598166	3.49903	0.00291129	0.0435603	16.2498	2.97695
WT.EXH - WT.SED	Lotusine	Lotusine					0.547852	-0.0832092	3.48856	0.00294073	0.0435807	16.4073	2.97387
WT.EXH - WT.SED	Maltol	Maltol	Maltol	Organoheterocyclic compounds	Pyranones	Pyranones	-1.1169	0.0414214	-3.47659	0.00305356	0.0445228	16.2498	-2.96229
WT.EXH - WT.SED	Trehalose	Trehalose	Trehalose	Carbohydrates	Disaccharides	Disaccharides	-0.930292	-0.0730358	-3.40616	0.00354656	0.0493245	16.2498	-2.91591
WT.EXH - WT.SED	4-Hydroxy-6-methyl-2-pyrone	4-Hydroxy-6-methyl-2-pyrone					-0.935175	-0.0118661	-3.38283	0.00372674	0.0509285	16.2498	-2.90041
WT.EXH - WT.SED	Viridiflorine	Viridiflorine					1.67995	0.206614	3.38035	0.0037464	0.0509285	16.2498	2.89876
WT.EXH - WT.SED	Nicotinamide ribotide	Nicotinamide ribotide	Nicotinamide ribotide	Alkaloids	Nicotinic acid alkaloids	Pyridine alkaloids	1.2191	0.22376	3.36403	0.00387849	0.0519431	16.2498	2.88788
WT.EXH - WT.SED	Chlorzoxazone	Chlorzoxazone	Chlorzoxazone	Organoheterocyclic compounds	Benzoxazoles	Benzoxazolones	1.20502	0.659294	3.29362	0.00445616	0.0579621	16.4073	2.84392
WT.EXH - WT.SED	Isobutyryl-L-carnitine	Isobutyryl-L-carnitine	CAR 3:0;2Me	Fatty Acyls	Fatty esters	Acyl carnitines	1.53913	0.263122	3.24962	0.00494322	0.062233	16.2498	2.81071
WT.EXH - WT.SED	L-Lysine	L-Lysine	Lysine	Organic acids	Amino acids and peptides	Amino acids	-1.52204	0.380831	-3.23956	0.00504967	0.062233	16.2498	-2.80385
WT.EXH - WT.SED	Dodecanoylcarnitine	Dodecanoylcarnitine	CAR 12:0	Fatty Acyls	Fatty esters	Acyl carnitines	1.34627	0.187811	3.18495	0.00566795	0.0648585	16.2498	2.7664
WT.EXH - WT.SED	Allysine	Allysine	Allysine	Organic acids	Amino acids and peptides	Amino acids	-1.16309	0.250018	-3.15963	0.00597941	0.0671477	16.2498	-2.74891
WT.EXH - WT.SED	Choline	Choline	Choline	Organic nitrogen compounds	Cholines	Cholines	1.47449	0.120756	3.14487	0.00616867	0.0687074	16.2498	2.73868
WT.EXH - WT.SED	NPE_269.1647_12.5	NPE_269.1647_12.5					-1.50182	0.3157	-3.10028	0.00677677	0.0732413	16.2498	-2.70762
WT.EXH - WT.SED	Niacinamide	Niacinamide	Niacinamide	Alkaloids	Nicotinic acid alkaloids	Pyridine alkaloids	1.24579	0.252198	3.0381	0.00772421	0.0799333	16.2498	2.66389
WT.EXH - WT.SED	Citric acid	Citric acid	Citric acid	Organic acids	TCA acids	TCA acids	-1.76898	0.446084	-2.97431	0.00883065	0.0852045	16.2498	-2.61854
WT.EXH - WT.SED	Propyl gallate	Propyl gallate					-0.757096	-0.437257	-2.97039	0.00890339	0.0852045	16.2498	-2.61574
WT.EXH - WT.SED	Moclobemide	Moclobemide	Moclobemide	Benzenoids	Benzenes	Other benzenes	1.50168	0.810791	2.96714	0.00896423	0.0852045	16.2498	2.61342
WT.EXH - WT.SED	Dictamnine	Dictamnine	Dictamnine	Organoheterocyclic compounds	Furanoquinolines	Furanoquinolines	-1.19371	0.0944577	-2.88534	0.0106353	0.0951909	16.2498	-2.55446
WT.EXH - WT.SED	L-Threonine	L-Threonine	Threonine	Organic acids	Amino acids and peptides	Amino acids	-0.977987	-0.118857	-2.86926	0.0109978	0.0979513	16.2498	-2.54277
WT.EXH - WT.SED	Cortisol	Cortisol	Cortisol	Sterol Lipids	Steroids	C21 Steroids	1.68278	0.421399	2.83266	0.0118678	0.103657	16.2498	2.51605
WT.EXH - WT.SED	Glycyl-L-proline	Glycyl-L-proline	Gly-Pro	Organic acids	Amino acids and peptides	Dipeptides	-1.38794	0.640606	-2.8134	0.0123521	0.105342	16.2498	-2.50192
WT.EXH - WT.SED	Tiapride	Tiapride	Tiapride	Benzenoids	Benzamides	Benzamides	1.25727	0.586537	2.74898	0.0141149	0.113845	16.2498	2.45433
WT.EXH - WT.SED	Aconitic acid	Aconitic acid	cis-Aconitic acid	Organic acids	TCA acids	TCA acids	-1.77614	0.366701	-2.74881	0.01412	0.113845	16.2498	-2.4542
WT.EXH - WT.SED	N-Acetylornithine	N-Acetylornithine	N-Acetylornithine	Organic acids	Amino acids and peptides	Amino acids	-0.516669	-0.248634	-2.74602	0.0141676	0.113845	16.3078	-2.45299
WT.EXH - WT.SED	Sebacic acid	Sebacic acid	Sebacic acid	Fatty Acyls	Fatty acids	Dicarboxylic acids	0.598022	-0.0778464	2.68633	0.0160604	0.123563	16.2498	2.40754
WT.EXH - WT.SED	Glycyl-Valine	Glycyl-Valine	Gly-Val	Organic acids	Amino acids and peptides	Dipeptides	-1.04039	0.299123	-2.59079	0.0195307	0.143106	16.2498	-2.33524
WT.EXH - WT.SED	Arginine	Arginine	Arginine	Organic acids	Amino acids and peptides	Amino acids	-0.904259	-0.287551	-2.56313	0.0206626	0.148837	16.2498	-2.31409
WT.EXH - WT.SED	Cholesterol	Cholesterol	Cholesterol	Sterol Lipids	Sterols	Cholesterols	2.11348	0.188781	2.54487	0.0214433	0.151515	16.2498	2.30009
WT.EXH - WT.SED	L-Kynurenine	L-Kynurenine	Kynurenine	Organic acids	Amino acids and peptides	Amino acids	0.899621	-0.0581363	2.54269	0.0215386	0.151525	16.2498	2.29841
WT.EXH - WT.SED	N,N-Dimethylformamide	N,N-Dimethylformamide	N,N-Dimethylformamide	Organic acids	Carboxylic acids	Other carboxylic acids	-1.02156	-0.170011	-2.53818	0.0217366	0.152325	16.2498	-2.29494
WT.EXH - WT.SED	Methionine sulfoxide	Methionine sulfoxide	Methionine sulfoxide	Organic acids	Amino acids and peptides	Amino acids	-0.627791	0.12997	-2.52223	0.0223363	0.152499	16.4073	-2.2846
WT.EXH - WT.SED	Indole-3-carboxylic acid	Indole-3-carboxylic acid	Indole-3-carboxylic acid	Alkaloids	Tryptophan alkaloids	Indolecarboxylic acids	-1.09983	0.114289	-2.50521	0.0232379	0.156901	16.2498	-2.2695
WT.EXH - WT.SED	Gomisin H	Gomisin H					1.31862	0.378694	2.48454	0.0242284	0.161048	16.2498	2.25349
WT.EXH - WT.SED	Glucose 6-phosphate	Glucose 6-phosphate	Glucose 6-phosphate	Carbohydrates	Monosaccharides	Monosaccharide phosphates	1.44583	0.612337	2.47554	0.0246723	0.162209	16.2498	2.24649
WT.EXH - WT.SED	7-Oxocholesterol	7-Oxocholesterol	7-Oxo-cholesterol	Sterol Lipids	Sterols	Oxysterols	2.17532	0.275761	2.46698	0.0251011	0.16443	16.2498	2.23984
WT.EXH - WT.SED	7a-Hydroxy-cholestene-3-one	7a-Hydroxy-cholestene-3-one	7alpha-Hydroxy-4-cholesten-3-one	Sterol Lipids	Bile acids	C27 Bile acids	2.13336	0.263154	2.46281	0.0253127	0.165218	16.2498	2.2366
WT.EXH - WT.SED	trans-Isoasarone	trans-Isoasarone					1.00925	0.553442	2.41011	0.0281368	0.178496	16.2498	2.19537
WT.EXH - WT.SED	(1R,5S)-3-(1-oxo-2-(pyridin-4-ylmethyl)-1,2-dihydroisoquinoline-4-carbonyl)-3,4,5,6-tetrahydro-1H-1,5-methanopyrido[1,2-a][1,5]diazocin-8(2H)-one	(1R,5S)-3-(1-oxo-2-(pyridin-4-ylmethyl)-1,2-dihydroisoquinoline-4-carbonyl)-3,4,5,6-tetrahydro-1H-1,5-methanopyrido[1,2-a][1,5]diazocin-8(2H)-one					1.22788	0.631084	2.38729	0.0294494	0.183602	16.2498	2.17742
WT.EXH - WT.SED	S-Adenosylmethionine	S-Adenosylmethionine	S-Adenosylmethionine	Nucleic acids	Purines	Other purines	-0.842481	-0.564926	-2.37047	0.030454	0.187921	16.2498	-2.16413
WT.EXH - WT.SED	3,4-Methylenedioxymethamphetamine	3,4-Methylenedioxymethamphetamine	3,4-Methylenedioxymethamphetamine	Organoheterocyclic compounds	Benzodioxoles	Benzodioxoles	-0.366104	-0.0735444	-2.33463	0.0325674	0.197587	16.4073	-2.13738
WT.EXH - WT.SED	Cytidine monophosphate	Cytidine monophosphate	CMP	Nucleic acids	Pyrimidines	Pyrimidine rNMP	0.938422	0.348574	2.32463	0.033356	0.199694	16.2498	2.12777
WT.EXH - WT.SED	2-Hydroxybutyric acid	2-Hydroxybutyric acid	2-Hydroxybutyric acid	Fatty Acyls	Fatty acids	Hydroxy FA	1.30103	0.333593	2.32082	0.0336086	0.199883	16.2498	2.12474
WT.EXH - WT.SED	NCGC00169993-02!2,5,8-trihydroxy-6-methoxy-2-methyl-3H-benzo[g]chromen-4-one [IIN-based on: CCMSLIB00000847293]	NCGC00169993-02!2,5,8-trihydroxy-6-methoxy-2-methyl-3H-benzo[g]chromen-4-one [IIN-based on: CCMSLIB00000847293]					1.18179	0.277665	2.31543	0.0339692	0.200262	16.2498	2.12044
WT.EXH - WT.SED	Ophthalmic acid	Ophthalmic acid	Ophthalmic acid	Organic acids	Amino acids and peptides	Tripeptides	1.24768	0.236922	2.3149	0.0340046	0.200262	16.2498	2.12002
WT.EXH - WT.SED	L-Tryptophan	L-Tryptophan	Tryptophan	Organic acids	Amino acids and peptides	Amino acids	1.03829	0.336481	2.30423	0.0347296	0.203207	16.2498	2.1115
WT.EXH - WT.SED	2-Methylindole	2-Methylindole	2-Methylindole	Alkaloids	Tryptophan alkaloids	Simple indole alkaloids	1.03487	0.33015	2.30159	0.0349107	0.203577	16.2498	2.10939
WT.EXH - WT.SED	Equol	Equol	Equol	Polyketides	Flavonoids	Isoflavanoids	1.0597	0.473809	2.29533	0.0353451	0.20482	16.2498	2.10438
WT.EXH - WT.SED	gamma-Glutamylleucine	gamma-Glutamylleucine	gamma-Glutamylleucine	Organic acids	Amino acids and peptides	Dipeptides	1.01711	0.588156	2.28744	0.0358991	0.206706	16.2498	2.09807
WT.EXH - WT.SED	MMV688362	MMV688362					1.32314	0.673882	2.26776	0.0373164	0.210181	16.2498	2.08229
WT.EXH - WT.SED	Dimethylglycine	Dimethylglycine	Dimethylglycine	Organic acids	Amino acids and peptides	Amino acids	-0.332079	-0.138946	-2.2562	0.0380306	0.211567	16.4073	-2.07453
WT.EXH - WT.SED	1,5-Naphthalenediamine	1,5-Naphthalenediamine	1,5-Naphthalenediamine	Benzenoids	Naphthalenes	Naphthalenes	1.01572	0.326723	2.23385	0.0398819	0.217441	16.2498	2.05497
WT.EXH - WT.SED	Saccharin	Saccharin	Saccharin	Organoheterocyclic compounds	Benzothiazoles	Benzothiazoles	0.703431	0.0346881	2.21206	0.0416159	0.222427	16.2498	2.03734
WT.EXH - WT.SED	Adipic acid	Adipic acid	Adipic acid	Fatty Acyls	Fatty acids	Dicarboxylic acids	-0.381722	-0.0523804	-2.17806	0.0443106	0.230212	16.4073	-2.01114
WT.EXH - WT.SED	Thymine	Thymine	Thymine	Nucleic acids	Pyrimidines	Other pyrimidines	0.955298	0.316506	2.17066	0.0451032	0.232946	16.2498	2.00369
WT.EXH - WT.SED	3R-hydroxy-butanoic acid	3R-hydroxy-butanoic acid	3R-Hydroxybutyric acid	Fatty Acyls	Fatty acids	Hydroxy FA	1.21484	0.0300968	2.16929	0.0452234	0.232946	16.2498	2.00257
WT.EXH - WT.SED	liriodenine	liriodenine	Liriodenine	Alkaloids	Tyrosine alkaloids	Aporphine alkaloids	-0.929525	0.0694061	-2.16648	0.0454699	0.23355	16.2498	-2.00028
WT.EXH - WT.SED	2-Acetylacteoside	2-Acetylacteoside					-0.567911	-0.00091446	-2.15291	0.0466798	0.236546	16.2498	-1.98919
WT.EXH - WT.SED	1H-Indole-3-carboxaldehyde	1H-Indole-3-carboxaldehyde	1H-Indole-3-carboxaldehyde	Alkaloids	Tryptophan alkaloids	Simple indole alkaloids	1.00117	0.34875	2.15225	0.0467396	0.236546	16.2498	1.98865
WT.EXH - WT.SED	N-Acetylneuraminate	N-Acetylneuraminate	N-Acetylneuraminic acid	Carbohydrates	Monosaccharides	Sugar acids	-0.831643	0.435368	-2.15084	0.0468383	0.236546	16.2788	-1.98776
WT.EXH - WT.SED	Hexaconazole	Hexaconazole					0.940914	0.353955	2.14971	0.0469691	0.236546	16.2498	1.98658
WT.EXH - WT.SED	N6,N6,N6-Trimethyl-L-lysine	N6,N6,N6-Trimethyl-L-lysine	N-6-Trimethyllysine	Organic acids	Amino acids and peptides	Amino acids	1.10407	-0.165332	2.13937	0.0479164	0.240647	16.2498	1.97811
WT.EXH - WT.SED	D-2-Aminoadipic acid	D-2-Aminoadipic acid					-0.830801	0.0589453	-2.07639	0.0540713	0.259975	16.2498	-1.92627
WT.EXH - WT.SED	1-(2,3,4-trihydroxyphenyl)ethanone	1-(2,3,4-trihydroxyphenyl)ethanone					-1.02538	0.339197	-2.0744	0.0542775	0.259975	16.2498	-1.92462
WT.EXH - WT.SED	L-Isoleucine	L-Isoleucine	Isoleucine	Organic acids	Amino acids and peptides	Amino acids	0.757393	0.36943	2.06206	0.055408	0.262299	16.4073	1.91566
WT.EXH - WT.SED	2-Aminonaphthalene	2-Aminonaphthalene	2-Aminonaphthalene	Benzenoids	Naphthalenes	Naphthalenes	0.965977	0.34014	2.05777	0.0560257	0.264232	16.2498	1.91084
WT.EXH - WT.SED	Biuret	Biuret	Biuret	Organic acids	Organic carbonic acids	Ureas	-0.900628	0.434212	-2.01351	0.0609294	0.280208	16.2498	-1.87401
WT.EXH - WT.SED	Malic acid	Malic acid	Malic acid	Organic acids	TCA acids	TCA acids	-0.898513	0.48419	-2.00172	0.0622991	0.284045	16.2498	-1.86416
WT.EXH - WT.SED	Fluometuron	Fluometuron					-1.24749	0.612827	-1.99181	0.0634725	0.287615	16.2498	-1.85587
WT.EXH - WT.SED	Myricetin	Myricetin	Myricetin	Polyketides	Flavonoids	Flavones and Flavonols	-0.730571	0.170379	-1.98058	0.0648262	0.291093	16.2498	-1.84646
WT.EXH - WT.SED	M-toluic Acid	M-toluic Acid					-0.745162	0.137344	-1.96871	0.0662858	0.295357	16.2498	-1.83649
WT.EXH - WT.SED	D-Mannose 1-phosphate	D-Mannose 1-phosphate	Mannose 1-phosphate	Carbohydrates	Monosaccharides	Monosaccharide phosphates	-0.46537	-0.00776674	-1.95366	0.0681789	0.301348	16.2498	-1.82382
WT.EXH - WT.SED	Taurine	Taurine	Taurine	Organic acids	Sulfonic acids	Sulfonic acids	1.01856	0.359571	1.93664	0.0703772	0.307348	16.2498	1.80948
WT.EXH - WT.SED	3,4-dimethyl-9-phenyl-7H-furo[2,3-f]chromen-7-one	3,4-dimethyl-9-phenyl-7H-furo[2,3-f]chromen-7-one					-0.299408	-0.116102	-1.93319	0.0706589	0.307378	16.4073	-1.80766
WT.EXH - WT.SED	2-Methylpyrrolidine	2-Methylpyrrolidine	2-Methyl pyrrolidine	Organoheterocyclic compounds	Pyrrolidines	Pyrrolidines	0.677187	0.40914	1.90943	0.0738522	0.313928	16.4073	1.78753
WT.EXH - WT.SED	Citramalic acid	Citramalic acid	Citramalic acid	Organic acids	Hydroxy acids	Beta hydroxy acids	0.756281	0.816769	1.90884	0.074106	0.313928	16.2498	1.78596
WT.EXH - WT.SED	Indoleacetaldehyde	Indoleacetaldehyde	Indoleacetaldehyde	Alkaloids	Tryptophan alkaloids	Simple indole alkaloids	0.916989	0.328824	1.90867	0.0741292	0.313928	16.2498	1.78582
WT.EXH - WT.SED	NPE_241.1335_10.3	NPE_241.1335_10.3					1.26407	0.826352	1.89107	0.0765803	0.317824	16.2498	1.77088
WT.EXH - WT.SED	Tenacissoside G	Tenacissoside G					1.59479	0.519175	1.88004	0.0781529	0.317824	16.2498	1.76151
WT.EXH - WT.SED	LPC 18:2	LPC 18:2	LPC 18:2	Glycerophospholipids	Glycerophosphocholines	LPC	-0.82794	0.264113	-1.87849	0.0783762	0.317824	16.2498	-1.76019
WT.EXH - WT.SED	Tetradecanoylcarnitine	Tetradecanoylcarnitine	CAR 14:0	Fatty Acyls	Fatty esters	Acyl carnitines	0.836179	0.217856	1.87832	0.0784013	0.317824	16.2498	1.76004
WT.EXH - WT.SED	2-(4-aminotetrahydro-2H-pyran-4-yl)acetic acid	2-(4-aminotetrahydro-2H-pyran-4-yl)acetic acid					-0.647829	0.178555	-1.86328	0.0805982	0.320421	16.2498	-1.74723
WT.EXH - WT.SED	Racemethionine	Racemethionine	Racemethionine	Organic acids	Amino acids and peptides	Amino acids	-0.828646	0.454647	-1.86302	0.080637	0.320421	16.2498	-1.747
WT.EXH - WT.SED	2-Hydroxypyridine	2-Hydroxypyridine	2-Hydroxypyridine	Alkaloids	Nicotinic acid alkaloids	Pyridine alkaloids	-0.844267	0.190909	-1.86091	0.0809491	0.320956	16.2498	-1.74521
WT.EXH - WT.SED	7,8-dihydroxy-5,6-dimethoxy-2-phenyl-4H-chromen-4-one	7,8-dihydroxy-5,6-dimethoxy-2-phenyl-4H-chromen-4-one					-0.345716	-0.0906356	-1.8454	0.0832821	0.326625	16.2498	-1.73195
WT.EXH - WT.SED	Reserpic acid	Reserpic acid					1.08137	0.640745	1.83352	0.0851078	0.331627	16.2498	1.72179
WT.EXH - WT.SED	Cysteamine	Cysteamine	Cysteamine	Organosulfur compounds	Organosulfur compounds	Alkylthiols	-0.82468	0.60343	-1.81764	0.087604	0.336996	16.2498	-1.70817
WT.EXH - WT.SED	6-Hydroxysandoricin	6-Hydroxysandoricin					1.11021	0.64573	1.80827	0.0891079	0.341329	16.2498	1.70012
WT.EXH - WT.SED	Creatinine	Creatinine	Creatinine	Organoheterocyclic compounds	Azoles	Imidazolines	-0.739706	0.555577	-1.79846	0.0907051	0.34273	16.2498	-1.69169
WT.EXH - WT.SED	Ethylparaben	Ethylparaben	Ethylparaben	Polyketides	Phenolic acids	Phenolic acids	-0.267974	-0.106641	-1.79293	0.0914383	0.343701	16.4073	-1.68786
WT.EXH - WT.SED	dGMP	dGMP	dGMP	Nucleic acids	Purines	Purine dNMP	0.621169	0.207086	1.7829	0.0932916	0.347042	16.2498	1.67828
WT.EXH - WT.SED	Linalyl acetate	Linalyl acetate					-0.261302	-0.0983123	-1.77559	0.0943493	0.348842	16.4073	-1.67289
WT.EXH - WT.SED	L-Homoserine	L-Homoserine	Homoserine	Organic acids	Amino acids and peptides	Amino acids	0.775682	0.780685	1.76234	0.0968092	0.353394	16.2498	1.66052
WT.EXH - WT.SED	Speciofiline	Speciofiline					0.699342	0.272059	1.76162	0.0969341	0.353394	16.2498	1.6599
WT.EXH - WT.SED	Guaiacin	Guaiacin					0.845686	0.389723	1.76153	0.0969488	0.353394	16.2498	1.65983
WT.EXH - WT.SED	Uridine	Uridine	Uridine	Nucleic acids	Pyrimidines	Pyrimidine ribonucleosides	0.856813	0.604826	1.75389	0.0982869	0.356443	16.2498	1.65322
WT.EXH - WT.SED	Deoxyadenosine monophosphate	Deoxyadenosine monophosphate	dAMP	Nucleic acids	Purines	Purine dNMP	0.653009	0.217547	1.74601	0.0996837	0.357916	16.2498	1.64639
WT.EXH - WT.SED	Majoroside F6	Majoroside F6					-0.668906	-0.0610371	-1.74181	0.100434	0.358978	16.2498	-1.64275
WT.EXH - WT.SED	Fumaric acid	Fumaric acid	Fumaric acid	Organic acids	TCA acids	TCA acids	-0.825783	0.238809	-1.73568	0.101541	0.361329	16.2498	-1.63743
WT.EXH - WT.SED	Maclurin	Maclurin	Maclurin	Benzenoids	Benzenes	Benzophenones	-0.396643	-0.0953256	-1.72422	0.103636	0.364542	16.2498	-1.62747
WT.EXH - WT.SED	3-hydroxy-1,2-dimethylpyridin-4(1H)-one	3-hydroxy-1,2-dimethylpyridin-4(1H)-one					1.05345	0.471761	1.70843	0.106585	0.371386	16.2498	1.61374
WT.EXH - WT.SED	Pyridine	Pyridine	Pyridine	Alkaloids	Nicotinic acid alkaloids	Pyridine alkaloids	-0.707349	0.579893	-1.70552	0.107135	0.371779	16.2498	-1.6112
WT.EXH - WT.SED	Gardenin B	Gardenin B					-1.15462	0.538026	-1.7053	0.107177	0.371779	16.2498	-1.61101
WT.EXH - WT.SED	Indole-3-carbinol	Indole-3-carbinol	Indole-3-carbinol	Alkaloids	Tryptophan alkaloids	Simple indole alkaloids	0.82988	0.279004	1.69226	0.109679	0.374859	16.2498	1.59964
WT.EXH - WT.SED	Benzenesulfonamide	Benzenesulfonamide					-0.224257	-0.0865248	-1.67543	0.112801	0.380506	16.4073	-1.58573
WT.EXH - WT.SED	4-Piperidinecarboxamide	4-Piperidinecarboxamide	4-Piperidine carboxamide	Organoheterocyclic compounds	Piperidinecarboxylic acids	Piperidinecarboxamides	-0.506345	-0.168731	-1.67632	0.112805	0.380506	16.2498	-1.58571
WT.EXH - WT.SED	Pyroglutamic acid	Pyroglutamic acid	Pyroglutamic acid	Organic acids	Amino acids and peptides	Amino acids	-0.688396	-0.0413301	-1.66709	0.11465	0.383156	16.2498	-1.57763
WT.EXH - WT.SED	7-Ethylcamptothecin	7-Ethylcamptothecin					-0.897098	0.527806	-1.66485	0.115103	0.383817	16.2498	-1.57567
WT.EXH - WT.SED	Sucrose	Sucrose	Sucrose	Carbohydrates	Disaccharides	Disaccharides	-1.8041	0.400605	-1.65238	0.117646	0.387839	16.2498	-1.56473
WT.EXH - WT.SED	1-Aminocyclopropanecarboxylic acid	1-Aminocyclopropanecarboxylic acid	1-Aminocyclopropanecarboxylic acid	Organic acids	Amino acids and peptides	Amino acids	-0.647977	-0.141094	-1.64287	0.119617	0.391079	16.2498	-1.55639
WT.EXH - WT.SED	Hetisine	Hetisine					-0.661628	0.530729	-1.63577	0.121108	0.395239	16.2498	-1.55014
WT.EXH - WT.SED	beta-Nicotinamide adenine dinucleotide	beta-Nicotinamide adenine dinucleotide	NA-D+	Nucleic acids	Nicotinamides	Nicotinamide dinucleotides	0.631659	0.216681	1.63262	0.121774	0.396696	16.2498	1.54737
WT.EXH - WT.SED	Methyl-2-hydroxyisobutyric acid	Methyl-2-hydroxyisobutyric acid					0.601726	-0.0270344	1.63071	0.122178	0.396816	16.2498	1.54569
WT.EXH - WT.SED	Diazoxon	Diazoxon					-0.449622	-0.08607	-1.62586	0.123213	0.397893	16.2498	-1.54143
WT.EXH - WT.SED	S-Lactoylglutathione	S-Lactoylglutathione	S-Lactoylglutathione	Organic acids	Amino acids and peptides	Tripeptides	-0.923878	0.115896	-1.62386	0.123644	0.397893	16.2498	-1.53966
WT.EXH - WT.SED	Meranzin hydrate	Meranzin hydrate					-0.392745	0.0152947	-1.62235	0.123968	0.397893	16.2498	-1.53833
WT.EXH - WT.SED	Diethylene glycol monobutyl ether	Diethylene glycol monobutyl ether					-0.224782	-0.116144	-1.61044	0.126372	0.401547	16.4073	-1.52857
WT.EXH - WT.SED	Valine betaine	Valine betaine					-0.892427	0.164508	-1.60812	0.127063	0.402331	16.2498	-1.52578
WT.EXH - WT.SED	Pantothenic acid	Pantothenic acid	Pantothenic acid	Organic acids	Amino acids and peptides	Amino acids	-0.667639	0.124419	-1.59883	0.129119	0.406701	16.2498	-1.51759
WT.EXH - WT.SED	Ethyl caffeate	Ethyl caffeate					-0.242701	-0.0863904	-1.59579	0.129616	0.406868	16.4073	-1.51562
WT.EXH - WT.SED	2',2'-Difluoro-2'-deoxyuridine	2',2'-Difluoro-2'-deoxyuridine					0.684913	0.867933	1.59548	0.129868	0.406868	16.2498	1.51462
WT.EXH - WT.SED	O-Succinyl-L-homoserine	O-Succinyl-L-homoserine	o-Succinylhomoserine	Organic acids	Amino acids and peptides	Amino acids	-0.620816	0.217537	-1.59136	0.130793	0.406868	16.2498	-1.51098
WT.EXH - WT.SED	Carnosine	Carnosine	Carnosine	Organic acids	Amino acids and peptides	Dipeptides	0.710439	0.850155	1.58891	0.131346	0.406868	16.2498	1.50882
WT.EXH - WT.SED	Deoxycytidine	Deoxycytidine	Deoxycytidine	Nucleic acids	Pyrimidines	Pyrimidine deoxyribonucleosides	0.835935	0.869612	1.5871	0.131757	0.406868	16.2498	1.50721
WT.EXH - WT.SED	L-Valine	L-Valine	Valine	Organic acids	Amino acids and peptides	Amino acids	0.751998	0.336382	1.58287	0.132718	0.408086	16.2498	1.50347
WT.EXH - WT.SED	Adenosine_Diphosphate	Adenosine_Diphosphate	ADP	Nucleic acids	Purines	Purine rNDP	-0.300185	0.0745951	-1.57119	0.135221	0.411662	16.4073	-1.49383
WT.EXH - WT.SED	10-methylacridone	10-methylacridone					0.703508	0.858859	1.55133	0.140079	0.421403	16.2498	1.4755
WT.EXH - WT.SED	Isocurcumenol	Isocurcumenol					-0.247402	-0.0955005	-1.537	0.143353	0.428298	16.4073	-1.46342
WT.EXH - WT.SED	gamma-Glutamylcysteine	gamma-Glutamylcysteine	gamma-Glutamylcysteine	Organic acids	Amino acids and peptides	Dipeptides	0.628798	0.497953	1.53595	0.143792	0.428298	16.2498	1.46181
WT.EXH - WT.SED	Iodocarb	Iodocarb					-0.34432	-0.16059	-1.51786	0.148264	0.434458	16.2498	-1.44569
WT.EXH - WT.SED	Butyric acid	Butyric acid	Butyric acid	Fatty Acyls	Fatty acids	Saturated FA	-0.829123	0.256623	-1.5156	0.14883	0.435216	16.2498	-1.44368
WT.EXH - WT.SED	2,6-diaminohexanoic acid	2,6-diaminohexanoic acid	Lysine	Organic acids	Amino acids and peptides	Amino acids	-0.465139	-0.164421	-1.50053	0.152655	0.440896	16.2498	-1.43022
WT.EXH - WT.SED	2-methylquinolin-8-ol	2-methylquinolin-8-ol					-0.669218	-0.101317	-1.48641	0.156315	0.446474	16.2498	-1.41757
WT.EXH - WT.SED	Benzyl butyl phthalate	Benzyl butyl phthalate	Benzyl butyl phthalate	Polyketides	Phenolic acids	Phenolic acids	-0.220538	-0.113707	-1.48327	0.156957	0.447133	16.4073	-1.41538
WT.EXH - WT.SED	Xanthine	Xanthine	Xanthine	Nucleic acids	Purines	Xanthines	0.675202	0.510006	1.48022	0.157942	0.447736	16.2498	1.41203
WT.EXH - WT.SED	Bisphenol A	Bisphenol A	Bisphenol A	Benzenoids	Benzenes	Bisphenols	-0.215613	-0.0969752	-1.47115	0.160171	0.450372	16.4073	-1.4045
WT.EXH - WT.SED	Proline	Proline	Proline	Organic acids	Amino acids and peptides	Amino acids	0.796997	0.618172	1.47036	0.160562	0.450382	16.2498	1.40318
WT.EXH - WT.SED	7-methanesulfinylheptanenitrile	7-methanesulfinylheptanenitrile					0.717497	0.290183	1.46563	0.161832	0.45293	16.2498	1.39894
WT.EXH - WT.SED	Melibiose	Melibiose	Melibiose	Carbohydrates	Disaccharides	Disaccharides	-0.614392	0.288688	-1.45696	0.16418	0.458081	16.2498	-1.39115
WT.EXH - WT.SED	3-Methylhistamine	3-Methylhistamine	3-Methylhistamine	Organic nitrogen compounds	Amines	Aralkylamines	0.230896	-0.0973365	1.43906	0.168938	0.464195	16.4073	1.37562
WT.EXH - WT.SED	Lauryldiethanolamine	Lauryldiethanolamine	N-Lauryldiethanolamine	Organic nitrogen compounds	Amines	1,2-aminoalcohols	-0.23757	-0.0454142	-1.43587	0.169832	0.465496	16.4073	-1.37274
WT.EXH - WT.SED	5-(1,2-dithiolan-3-yl)pentanoic acid	5-(1,2-dithiolan-3-yl)pentanoic acid					-0.31649	-0.0300848	-1.42175	0.174009	0.470971	16.2498	-1.35943
WT.EXH - WT.SED	Aniline	Aniline	Aniline	Benzenoids	Anilines	Anilines	0.516359	-0.256368	1.41307	0.176504	0.474879	16.2498	1.3516
WT.EXH - WT.SED	3,4-Dihydroxymandelic acid	3,4-Dihydroxymandelic acid	3,4-Dihydroxymandelic acid	Organic acids	Phenylpropanoids	Cinnamic acids	-0.207484	-0.0958	-1.40301	0.179255	0.478405	16.4073	-1.34305
WT.EXH - WT.SED	Uracil	Uracil	Uracil	Nucleic acids	Pyrimidines	Other pyrimidines	0.710066	0.601966	1.38288	0.18541	0.489373	16.2498	1.32428
WT.EXH - WT.SED	(-)-n-benzoyl-2-hydroxy-2-phenylethylamine	(-)-n-benzoyl-2-hydroxy-2-phenylethylamine					0.731346	0.762724	1.37416	0.18805	0.492745	16.2498	1.31637
WT.EXH - WT.SED	Beta-orcinol	Beta-orcinol					-0.220921	-0.10962	-1.363	0.191296	0.498362	16.4073	-1.30675
WT.EXH - WT.SED	L-Prolyl-L-isoleucine	L-Prolyl-L-isoleucine	Pro-Ile	Organic acids	Amino acids and peptides	Dipeptides	0.974579	0.226521	1.34924	0.195761	0.507798	16.2498	1.29372
WT.EXH - WT.SED	Trigonelline	Trigonelline	Trigonelline	Alkaloids	Nicotinic acid alkaloids	Pyridine alkaloids	-0.660248	-0.0459757	-1.32539	0.203376	0.516437	16.2498	-1.27199
WT.EXH - WT.SED	AICAR	AICAR	AICAR	Nucleic acids	Imidazoles	Imidazole ribonucleosides and ribonucleotides	0.875746	0.628132	1.31864	0.205574	0.51838	16.2498	1.26583
WT.EXH - WT.SED	Tributylphosphine oxide	Tributylphosphine oxide					-0.226622	-0.141272	-1.3154	0.206461	0.518907	16.4073	-1.26336
WT.EXH - WT.SED	1-Methyladenosine	1-Methyladenosine	1-Methyladenosine	Nucleic acids	Purines	Purine ribonucleosides	0.653723	0.529869	1.31368	0.207199	0.518907	16.2498	1.26131
WT.EXH - WT.SED	alpha-Methylene-gamma-butyrolactone	alpha-Methylene-gamma-butyrolactone					-0.347593	0.0185085	-1.31343	0.207282	0.518907	16.2498	-1.26107
WT.EXH - WT.SED	2-(3-oxobutyl)cyclopentane-1,3-dione	2-(3-oxobutyl)cyclopentane-1,3-dione					-0.267372	-0.204303	-1.30736	0.209286	0.519765	16.2498	-1.25553
WT.EXH - WT.SED	4-Cyanobenzoic acid	4-Cyanobenzoic acid					-0.454732	0.130757	-1.30103	0.211396	0.521901	16.2498	-1.24974
WT.EXH - WT.SED	[6]-Gingerol	[6]-Gingerol	Gingerol	Benzenoids	Phenols	Other phenols	-0.190037	-0.110304	-1.29974	0.211656	0.521901	16.4073	-1.24902
WT.EXH - WT.SED	2-(4-oxoquinazolin-3(4H)-yl)ethyl isobutyrate	2-(4-oxoquinazolin-3(4H)-yl)ethyl isobutyrate					-0.937074	0.56356	-1.297	0.212744	0.521901	16.2498	-1.24606
WT.EXH - WT.SED	N-Cyclohexyl-2-benzothiazol-amine	N-Cyclohexyl-2-benzothiazol-amine					-0.224511	-0.140925	-1.29143	0.214464	0.522513	16.3973	-1.24138
WT.EXH - WT.SED	Cycloserine	Cycloserine					0.617442	0.585128	1.29188	0.214472	0.522513	16.2498	1.24136
WT.EXH - WT.SED	(-)-alpha-Narcotine	(-)-alpha-Narcotine					-0.543943	0.404423	-1.2816	0.217968	0.525033	16.2498	-1.23195
WT.EXH - WT.SED	2-Aminophenol	2-Aminophenol	2-Aminophenol	Benzenoids	Phenols	Aminophenols	0.91493	0.635668	1.28126	0.218086	0.525033	16.2498	1.23163
WT.EXH - WT.SED	Methyl beta-D-glucopyranoside	Methyl beta-D-glucopyranoside	Methyl glucose	Carbohydrates	Monosaccharides	Monosaccharides	0.764723	0.701894	1.2786	0.218998	0.526276	16.2498	1.2292
WT.EXH - WT.SED	Gamma-Aminobutyric acid	Gamma-Aminobutyric acid	gamma-Aminobutyric acid	Fatty Acyls	Fatty acids	Amino FA	-0.722091	0.0746927	-1.27657	0.219699	0.526341	16.2498	-1.22733
WT.EXH - WT.SED	L-Phenylalanine	L-Phenylalanine	Phenylalanine	Organic acids	Amino acids and peptides	Amino acids	0.602942	0.570917	1.25828	0.226072	0.537106	16.2498	1.21054
WT.EXH - WT.SED	Codeine	Codeine	Codeine	Alkaloids	Tyrosine alkaloids	Morphinan alkaloids	0.744493	0.821239	1.25137	0.228515	0.542199	16.2498	1.20419
WT.EXH - WT.SED	1-Methylnicotinamide	1-Methylnicotinamide	1-Methyl nicotinamide	Alkaloids	Nicotinic acid alkaloids	Pyridine alkaloids	0.198275	-0.102448	1.24747	0.229739	0.543418	16.4073	1.20103
WT.EXH - WT.SED	Adenosine 3',5'-diphosphate	Adenosine 3',5'-diphosphate	Adenosine 3',5'-diphosphate	Nucleic acids	Purines	Purine rNDP	0.524149	0.48408	1.24514	0.230736	0.544316	16.2498	1.19847
WT.EXH - WT.SED	(2E)-3-(4-hydroxyphenyl)-1-phenylprop-2-en-1-one	(2E)-3-(4-hydroxyphenyl)-1-phenylprop-2-en-1-one					-0.224954	-0.0941111	-1.24211	0.231794	0.544316	16.2788	-1.19575
WT.EXH - WT.SED	Estrone	Estrone	Estrone	Sterol Lipids	Steroids	C18 Steroids	-0.272112	-0.0245615	-1.24134	0.2321	0.544316	16.2498	-1.19497
WT.EXH - WT.SED	Butylparaben	Butylparaben	Butylparaben	Polyketides	Phenolic acids	Phenolic acids	-0.18749	-0.0866537	-1.22884	0.236467	0.548066	16.4073	-1.18386
WT.EXH - WT.SED	Guanine	Guanine	Guanine	Nucleic acids	Purines	Hypoxanthines	0.723864	0.723965	1.22132	0.23939	0.551382	16.2498	1.17651
WT.EXH - WT.SED	Nordihydroguaiaretate	Nordihydroguaiaretate					-0.172002	-0.0807732	-1.20897	0.243807	0.555706	16.4073	-1.16552
WT.EXH - WT.SED	Enterodiol	Enterodiol	Enterodiol	Lignans	Dibenzylbutanediol lignans	Dibenzylbutanediol lignans	0.308734	-0.053714	1.2094	0.243813	0.555706	16.2498	1.16551
WT.EXH - WT.SED	Anthraquinone	Anthraquinone	Anthraquinone	Polyketides	Aromatic polyketides	Anthracenes and phenanthrenes	0.648799	0.532948	1.20776	0.244424	0.555873	16.2498	1.164
WT.EXH - WT.SED	trans-Cinnamate	trans-Cinnamate	trans-Cinnamic acid	Organic acids	Phenylpropanoids	Cinnamic acids	0.593282	0.525347	1.19013	0.251094	0.566763	16.2498	1.1477
WT.EXH - WT.SED	N-Acetylputrescine	N-Acetylputrescine	N-Acetylputrescine	Alkaloids	Ornithine alkaloids	Polyamines	-0.549815	0.196327	-1.17859	0.255531	0.572377	16.2498	-1.13702
WT.EXH - WT.SED	Guanosine	Guanosine	Guanosine	Nucleic acids	Purines	Purine ribonucleosides	0.713372	0.690795	1.16282	0.261695	0.579124	16.2498	1.12239
WT.EXH - WT.SED	m-Coumaric acid	m-Coumaric acid	trans-m-Coumaric acid	Organic acids	Phenylpropanoids	Coumaric acids	-0.272695	-0.114144	-1.15403	0.265179	0.582169	16.2498	-1.11423
WT.EXH - WT.SED	Allantoin	Allantoin	Allantoin	Organoheterocyclic compounds	Ureas	Ureides	0.438494	-0.131151	1.14774	0.267695	0.583311	16.2498	1.10839
WT.EXH - WT.SED	2-Hydroxyphenethylamine	2-Hydroxyphenethylamine	2-Hydroxyphenethylamine	Alkaloids	Tyrosine alkaloids	Phenylethylamines	0.551091	0.584484	1.14475	0.268895	0.583311	16.2498	1.10561
WT.EXH - WT.SED	Methacrylamide	Methacrylamide					0.628578	0.602651	1.12171	0.278286	0.595355	16.2498	1.08418
WT.EXH - WT.SED	4-Hydroxy-L-proline	4-Hydroxy-L-proline	cis-4-Hydroxyproline	Organic acids	Amino acids and peptides	Amino acids	0.634988	0.692359	1.11549	0.280865	0.597646	16.2498	1.07838
WT.EXH - WT.SED	Betaine	Betaine	Betaine	Organic acids	Amino acids and peptides	Amino acids	-0.454852	-0.222907	-1.11464	0.281221	0.597646	16.2498	-1.07758
WT.EXH - WT.SED	Citrulline	Citrulline	Citrulline	Organic acids	Amino acids and peptides	Amino acids	-0.43335	-0.0880831	-1.11384	0.281553	0.597646	16.2498	-1.07684
WT.EXH - WT.SED	2-(Methylthio)benzothiazole	2-(Methylthio)benzothiazole					-0.197714	-0.109412	-1.09565	0.289179	0.607791	16.2788	-1.05992
WT.EXH - WT.SED	N-Acetyl-Asp-Glu	N-Acetyl-Asp-Glu	N-Acetyl-Asp-Glu	Organic acids	Amino acids and peptides	Dipeptides	0.851702	0.503014	1.09147	0.290987	0.608328	16.2498	1.05596
WT.EXH - WT.SED	Cyclo-prolylglycine	Cyclo-prolylglycine					-0.372963	-0.0383871	-1.08298	0.294625	0.612984	16.2498	-1.04803
WT.EXH - WT.SED	Oxidized glutathione	Oxidized glutathione	Oxidized glutathione	Organic acids	Amino acids and peptides	Tripeptides	0.403224	0.548042	1.07202	0.299228	0.617585	16.4073	1.03809
WT.EXH - WT.SED	Piperazine	Piperazine	Piperazine	Organoheterocyclic compounds	Piperazines	Piperazines	-0.569876	0.32896	-1.06351	0.303099	0.622568	16.2498	-1.02981
WT.EXH - WT.SED	p-Octopamine	p-Octopamine	Octopamine	Alkaloids	Tyrosine alkaloids	Phenylethylamines	-0.553377	0.451951	-1.06146	0.304001	0.622568	16.2498	-1.02789
WT.EXH - WT.SED	Gentiannine	Gentiannine					0.378629	0.0970143	1.06135	0.304053	0.622568	16.2498	1.02778
WT.EXH - WT.SED	Cinobufagin	Cinobufagin					-0.163114	0.000327517	-1.05561	0.306445	0.625258	16.4073	-1.02271
WT.EXH - WT.SED	Pergolide	Pergolide	Pergolide	Organoheterocyclic compounds	Indoloquinolines	Indoloquinolines	-0.418543	0.0260203	-1.04961	0.309257	0.628381	16.2498	-1.01678
WT.EXH - WT.SED	2-(hydroxymethyl)-4(3H)-quinazolinone	2-(hydroxymethyl)-4(3H)-quinazolinone					0.278513	-0.0161918	1.04946	0.309325	0.628381	16.2498	1.01664
WT.EXH - WT.SED	(S)-1-carbamoylpyrrolidine-2-carboxylic acid	(S)-1-carbamoylpyrrolidine-2-carboxylic acid					-0.388547	-0.138702	-1.04845	0.309778	0.628595	16.2498	-1.01569
WT.EXH - WT.SED	Paclobutrazole	Paclobutrazole					-0.419052	0.395361	-1.04435	0.311611	0.630976	16.2498	-1.01185
WT.EXH - WT.SED	6-methoxy-4-methyl-2H-chromen-2-one	6-methoxy-4-methyl-2H-chromen-2-one					-0.175294	-0.0340267	-1.03508	0.315646	0.634316	16.4073	-1.00345
WT.EXH - WT.SED	Calycanthine	Calycanthine					0.614015	0.566775	1.01373	0.32557	0.644015	16.2498	0.983077
WT.EXH - WT.SED	N6-Acetyl-L-lysine	N6-Acetyl-L-lysine	N6-Acetyllysine	Organic acids	Amino acids and peptides	Amino acids	0.41159	0.283837	1.01213	0.326309	0.644773	16.2498	0.981575
WT.EXH - WT.SED	Cytidine 2',3'-cyclic phosphate	Cytidine 2',3'-cyclic phosphate	2',3' cyclic CMP	Nucleic acids	Pyrimidines	Pyrimidine rNMP	0.341565	0.138318	1.01021	0.327203	0.645524	16.2498	0.979764
WT.EXH - WT.SED	Indole-3-methyl acetate	Indole-3-methyl acetate	Indole-3-methyl acetate	Alkaloids	Tryptophan alkaloids	Indoleacetic acids	-0.440232	0.00722979	-1.00409	0.330052	0.647217	16.2498	-0.974009
WT.EXH - WT.SED	L-Serine	L-Serine	Serine	Organic acids	Amino acids and peptides	Amino acids	-0.504028	-0.115757	-1.00072	0.331631	0.64789	16.2498	-0.970834
WT.EXH - WT.SED	4-Hydroxybenzaldehyde	4-Hydroxybenzaldehyde	4-Hydroxybenzaldehyde	Polyketides	Phenolic acids	Phenolic acids	-0.544132	0.449103	-1.0003	0.331829	0.64789	16.2498	-0.970437
WT.EXH - WT.SED	Osajin	Osajin	Osajin	Polyketides	Flavonoids	Isoflavonoids	0.427306	0.0401964	0.99641	0.333658	0.650058	16.2498	0.966772
WT.EXH - WT.SED	Palmitoylcarnitine	Palmitoylcarnitine	CAR 16:0	Fatty Acyls	Fatty esters	Acyl carnitines	0.458287	0.198268	0.98162	0.340677	0.65774	16.2498	0.952828
WT.EXH - WT.SED	Phosphorylcholine	Phosphorylcholine	Choline phosphate	Organic nitrogen compounds	Cholines	Cholines	0.36704	0.0191834	0.976027	0.343358	0.658363	16.2498	0.94755
WT.EXH - WT.SED	germacrone	germacrone					0.475445	0.239212	0.970846	0.345855	0.661699	16.2498	0.942659
WT.EXH - WT.SED	Roquefortine A	Roquefortine A	Roquefortine A	Alkaloids	Tryptophan alkaloids	3-Alkylindoles	0.475098	0.795364	0.960891	0.350688	0.666275	16.2498	0.933256
WT.EXH - WT.SED	Umbelliferone	Umbelliferone	Umbelliferone	Polyketides	Flavonoids	Coumarins	-0.263389	-0.0507676	-0.96007	0.351089	0.666275	16.2498	-0.93248
WT.EXH - WT.SED	3-(2-hydroxyphenyl)prop-2-enoic acid	3-(2-hydroxyphenyl)prop-2-enoic acid	trans-o-Coumaric acid	Organic acids	Phenylpropanoids	Coumaric acids	-0.492808	0.453028	-0.958358	0.351925	0.666749	16.2498	-0.930861
WT.EXH - WT.SED	3-(4-hydroxyphenyl)prop-2-enoic acid	3-(4-hydroxyphenyl)prop-2-enoic acid					-0.479384	0.468392	-0.945175	0.358413	0.670818	16.2498	-0.918394
WT.EXH - WT.SED	8-Hydroxyquinoline	8-Hydroxyquinoline	Quinolin-8-ol	Organoheterocyclic compounds	Hydroxyquinolines	Hydroxyquinolines	-0.833833	0.38831	-0.9349	0.363526	0.676189	16.2498	-0.908667
WT.EXH - WT.SED	LPC 16:0	LPC 16:0	LPC 16:0	Glycerophospholipids	Glycerophosphocholines	LPC	-0.411482	0.224205	-0.913737	0.374214	0.68758	16.2498	-0.888608
WT.EXH - WT.SED	Hirsutine	Hirsutine					0.631708	0.65781	0.900314	0.381102	0.69405	16.2498	0.875867
WT.EXH - WT.SED	3-Hydroxy-3',4'-Dimethoxyflavone	3-Hydroxy-3',4'-Dimethoxyflavone					0.367811	0.254028	0.898288	0.382149	0.69405	16.2498	0.873943
WT.EXH - WT.SED	L-Tyrosine	L-Tyrosine	Tyrosine	Organic acids	Amino acids and peptides	Amino acids	-0.4535	0.436967	-0.889807	0.386554	0.699589	16.2498	-0.865884
WT.EXH - WT.SED	1,3-Benzenedicarboxylic acid	1,3-Benzenedicarboxylic acid					-0.169843	-0.0645088	-0.87808	0.392699	0.706467	16.2498	-0.854733
WT.EXH - WT.SED	Isokaempferide	Isokaempferide					-0.463309	0.141256	-0.873993	0.394856	0.708233	16.2498	-0.850845
WT.EXH - WT.SED	Histamine	Histamine	Histamine	Alkaloids	Histidine alkaloids	Imidazole alkaloids	-0.400014	-0.203852	-0.872441	0.395677	0.708754	16.2498	-0.849368
WT.EXH - WT.SED	6-Chloro-N-(1-methylethyl)-1,3,5-triazine-2,4-diamine	6-Chloro-N-(1-methylethyl)-1,3,5-triazine-2,4-diamine	6-Chloro-N-(1-methylethyl)-1,3,5-triazine-2,4-diamine	Organoheterocyclic compounds	Aminotriazines	Aminotriazines	0.410744	0.585598	0.853829	0.405611	0.721086	16.2498	0.831642
WT.EXH - WT.SED	1-Hydroxy-Benzotriazol	1-Hydroxy-Benzotriazol					-0.26674	-0.119564	-0.843443	0.411225	0.723501	16.2498	-0.821739
WT.EXH - WT.SED	L-Histidine	L-Histidine	Histidine	Organic acids	Amino acids and peptides	Amino acids	0.394746	0.574751	0.841896	0.412066	0.723501	16.2498	0.820264
WT.EXH - WT.SED	Citicoline	Citicoline	CDP-choline	Nucleic acids	Pyrimidines	Pyrimidine rNDP	-0.338951	0.162888	-0.836158	0.415193	0.725378	16.2498	-0.814789
WT.EXH - WT.SED	Ecgonine	Ecgonine	Ecgonine	Alkaloids	Ornithine alkaloids	Tropane alkaloids	0.405098	0.0756495	0.826811	0.42032	0.728718	16.2498	0.805866
WT.EXH - WT.SED	Bergaptol	Bergaptol	Bergaptol	Polyketides	Flavonoids	Furanocoumarins	-0.35673	0.0531683	-0.825233	0.421189	0.728718	16.2498	-0.80436
WT.EXH - WT.SED	kinetin riboside	kinetin riboside					0.403306	0.74921	0.818785	0.424755	0.730692	16.2498	0.798199
WT.EXH - WT.SED	Adenosine monophosphate	Adenosine monophosphate	AMP	Nucleic acids	Purines	Purine rNMP	-0.509207	0.354506	-0.817883	0.425255	0.730856	16.2498	-0.797338
WT.EXH - WT.SED	Neobavaisoflavone	Neobavaisoflavone					-0.294996	-0.00930672	-0.812079	0.428483	0.735705	16.2498	-0.79179
WT.EXH - WT.SED	LysoPC(0:0/18:0)	LysoPC(0:0/18:0)	LPC 0:0/18:0	Glycerophospholipids	Glycerophosphocholines	LPC	-0.34261	0.170894	-0.806729	0.431472	0.738328	16.2498	-0.786675
WT.EXH - WT.SED	Curdione	Curdione					-0.130249	-0.123972	-0.787489	0.442224	0.752863	16.4073	-0.768443
WT.EXH - WT.SED	Acetyl tributyl citrate	Acetyl tributyl citrate	Retinoic acid	Prenol Lipids	Isoprenoids	Retinoids	-0.149602	-0.11773	-0.778582	0.447416	0.757487	16.2498	-0.75973
WT.EXH - WT.SED	N-Acetylarginine	N-Acetylarginine	N-Acetylarginine	Organic acids	Amino acids and peptides	Amino acids	-0.399841	0.467637	-0.778252	0.447605	0.757487	16.2498	-0.759414
WT.EXH - WT.SED	Lumichrome	Lumichrome	Lumichrome	Organoheterocyclic compounds	Alloxazines and isoalloxazines	Flavins	-0.408245	0.533773	-0.776782	0.448448	0.757751	16.2498	-0.758005
WT.EXH - WT.SED	5-Hydroxyindoleacetic acid	5-Hydroxyindoleacetic acid	5-Hydroxyindoleacetic acid	Alkaloids	Tryptophan alkaloids	Indoleacetic acids	-0.663088	0.396577	-0.767735	0.453657	0.761571	16.2498	-0.749332
WT.EXH - WT.SED	2,6-Dimethylaniline	2,6-Dimethylaniline	2,6-Dimethylaniline	Benzenoids	Benzenes	Other benzenes	0.255651	-0.163632	0.759801	0.458256	0.766445	16.2498	0.741722
WT.EXH - WT.SED	(S)-[8]-Gingerol	(S)-[8]-Gingerol					-0.107647	-0.0994163	-0.757472	0.459508	0.76712	16.4073	-0.739656
WT.EXH - WT.SED	Gabapentin	Gabapentin	Gabapentin	Organic acids	Amino acids and peptides	Amino acids	-0.316326	0.228933	-0.746064	0.466286	0.771312	16.2498	-0.728536
WT.EXH - WT.SED	1,7,7-trimethylbicyclo[2.2.1]hept-2-yl acetate	1,7,7-trimethylbicyclo[2.2.1]hept-2-yl acetate					0.180501	-0.399671	0.745036	0.46689	0.771337	16.2498	0.727549
WT.EXH - WT.SED	Uridine 5'-monophosphate	Uridine 5'-monophosphate	UMP	Nucleic acids	Pyrimidines	Pyrimidine rNMP	0.306989	0.488992	0.743851	0.467587	0.771337	16.2498	0.72641
WT.EXH - WT.SED	N-Acetylhistidine	N-Acetylhistidine	N-Acetylhistidine	Organic acids	Amino acids and peptides	Amino acids	0.350586	0.507722	0.743808	0.467613	0.771337	16.2498	0.726369
WT.EXH - WT.SED	Epigallocatechin	Epigallocatechin	Epigallocatechin	Polyketides	Flavonoids	Flavans, Flavanols and Leucoanthocyanidins	0.254327	0.519643	0.742967	0.468007	0.771337	16.4073	0.725726
WT.EXH - WT.SED	Metamitron-desamino	Metamitron-desamino					-0.106117	-0.0736284	-0.742168	0.468478	0.77141	16.4073	-0.724957
WT.EXH - WT.SED	1-Methyladenine	1-Methyladenine	1-Methyladenine	Nucleic acids	Purines	Aminopurines	-0.275358	-0.18608	-0.716093	0.484099	0.781061	16.2498	-0.699726
WT.EXH - WT.SED	3-Hexen-1-ol O-b-D-glucopyranoside	3-Hexen-1-ol O-b-D-glucopyranoside					0.459868	0.175719	0.703943	0.491434	0.785741	16.2498	0.68803
WT.EXH - WT.SED	Cyclic AMP	Cyclic AMP	3',5' cyclic AMP	Nucleic acids	Purines	Purine rNMP	-0.313262	0.402055	-0.702177	0.492505	0.786282	16.2498	-0.68633
WT.EXH - WT.SED	Linoleic acid	Linoleic acid	Linoleic acid	Fatty Acyls	Fatty acids	Unsaturated FA	-0.126239	-0.108082	-0.701776	0.492731	0.786282	16.2788	-0.685972
WT.EXH - WT.SED	LPC 18:1	LPC 18:1	LPC 18:1	Glycerophospholipids	Glycerophosphocholines	LPC	-0.318338	0.237862	-0.699039	0.494412	0.788153	16.2498	-0.683308
WT.EXH - WT.SED	Ethyl butyrate	Ethyl butyrate	Ethyl butanoate	Fatty Acyls	Fatty esters	Short fatty esters	-0.0957625	-0.0389206	-0.697222	0.495425	0.788289	16.4073	-0.681705
WT.EXH - WT.SED	Alpha Cyperone	Alpha Cyperone					-0.345939	0.399206	-0.696871	0.495733	0.788289	16.2498	-0.681219
WT.EXH - WT.SED	Xanthurenic acid	Xanthurenic acid	Xanthurenic acid	Alkaloids	Anthranilic acid alkaloids	Acridone alkaloids	-0.582308	0.587388	-0.69011	0.499864	0.792071	16.2498	-0.674704
WT.EXH - WT.SED	Licoflavanone	Licoflavanone					-0.337218	0.637905	-0.687452	0.501493	0.793958	16.2498	-0.672142
WT.EXH - WT.SED	1H-Indole-3-acetamide	1H-Indole-3-acetamide	1H-Indole-3-acetamide	Alkaloids	Tryptophan alkaloids	Tryptamines	0.177605	0.145898	0.678412	0.506967	0.799505	16.4073	0.663567
WT.EXH - WT.SED	lysergol	lysergol					-0.36989	0.519445	-0.671995	0.511029	0.802728	16.2498	-0.657236
WT.EXH - WT.SED	L-Arginine	L-Arginine	Arginine	Organic acids	Amino acids and peptides	Amino acids	0.405285	0.304808	0.662519	0.516926	0.803172	16.2498	0.648091
WT.EXH - WT.SED	Leucine	Leucine	Leucine	Organic acids	Amino acids and peptides	Amino acids	0.292177	0.410198	0.659515	0.518803	0.804457	16.2498	0.645191
WT.EXH - WT.SED	N-Methylthreonine	N-Methylthreonine					-0.224715	-0.211148	-0.656091	0.520948	0.805616	16.2498	-0.641884
WT.EXH - WT.SED	[8]-Shogaol	[8]-Shogaol					-0.107182	-0.0914937	-0.652891	0.52287	0.805633	16.4073	-0.638927
WT.EXH - WT.SED	Thymol	Thymol	Thymol	Prenol Lipids	Isoprenoids	C10 isoprenoids	-0.185988	-0.143423	-0.652678	0.523091	0.805633	16.2498	-0.638588
WT.EXH - WT.SED	Argininosuccinic acid	Argininosuccinic acid	Argininosuccinic acid	Organic acids	Amino acids and peptides	Amino acids	0.138216	-0.10052	0.642121	0.52975	0.809626	16.2498	0.628388
WT.EXH - WT.SED	Terbutryn	Terbutryn					0.352182	0.13593	0.639911	0.53115	0.810343	16.2498	0.626251
WT.EXH - WT.SED	galbulin	galbulin					-0.495452	0.306279	-0.63772	0.53254	0.810734	16.2498	-0.624134
WT.EXH - WT.SED	Guanosine monophosphate	Guanosine monophosphate	GMP	Nucleic acids	Purines	Purine rNMP	0.308074	0.198142	0.636735	0.533165	0.810734	16.2498	0.623182
WT.EXH - WT.SED	Atractylenolide II	Atractylenolide II					-0.394915	0.585486	-0.633814	0.535023	0.812192	16.2498	-0.620357
WT.EXH - WT.SED	Glycerophosphocholine	Glycerophosphocholine	sn-Glycero-3-phosphocholine	Organic acids	Organic phosphoric acids	Organic phosphoric acids	0.359272	0.146728	0.62514	0.540559	0.816226	16.2498	0.611968
WT.EXH - WT.SED	DL-Glutamate	DL-Glutamate	Glutamic acid	Organic acids	Amino acids and peptides	Amino acids	-0.234067	0.0304749	-0.615372	0.546831	0.820293	16.2498	-0.602515
WT.EXH - WT.SED	1-Oleoyl-sn-glycero-3-phosphocholine	1-Oleoyl-sn-glycero-3-phosphocholine	LPC 18:1/0:0	Glycerophospholipids	Glycerophosphocholines	LPC	-0.289845	0.286094	-0.612741	0.548528	0.820975	16.2498	-0.599968
WT.EXH - WT.SED	Bisphenol S	Bisphenol S	4,4'-Sulfonyldiphenol	Benzenoids	Benzenes	Benzenesulfonyl compounds	-0.205278	-0.15684	-0.606878	0.552318	0.8246	16.2498	-0.594291
WT.EXH - WT.SED	Indolelactic acid	Indolelactic acid	Indolelactic acid	Alkaloids	Tryptophan alkaloids	Indolecarboxylic acids	-0.293389	0.228999	-0.605244	0.553376	0.825084	16.2498	-0.592708
WT.EXH - WT.SED	5'-Methylthioadenosine	5'-Methylthioadenosine	5'-Methylthioadenosine	Nucleic acids	Purines	Purine ribonucleosides	0.178199	-0.059078	0.604311	0.553982	0.825084	16.2498	0.591804
WT.EXH - WT.SED	1-Palmitoyl-sn-glycero-3-phosphocholine	1-Palmitoyl-sn-glycero-3-phosphocholine	LPA 16:0/0:0	Glycerophospholipids	Glycerophosphates	LPA	-0.281234	0.26771	-0.604266	0.554011	0.825084	16.2498	-0.591761
WT.EXH - WT.SED	Hypaphorine	Hypaphorine	Lenticin	Alkaloids	Tryptophan alkaloids	Tryptamines	-0.277041	0.261909	-0.602281	0.555299	0.826322	16.2498	-0.589838
WT.EXH - WT.SED	Suberic acid	Suberic acid	Suberic acid	Fatty Acyls	Fatty acids	Dicarboxylic acids	0.382338	0.624502	0.60114	0.55604	0.826744	16.2498	0.588733
WT.EXH - WT.SED	Inosine	Inosine	Inosine	Nucleic acids	Purines	Purine ribonucleosides	0.323651	0.527275	0.586479	0.565613	0.831316	16.2498	0.574525
WT.EXH - WT.SED	2-Phenylethyl acetate	2-Phenylethyl acetate					-0.106197	-0.137789	-0.575644	0.572742	0.833468	16.2498	-0.564018
WT.EXH - WT.SED	Ergothioneine	Ergothioneine	Ergothioneine	Organic acids	Amino acids and peptides	Amino acids	-0.283538	0.423832	-0.574702	0.573364	0.833468	16.2498	-0.563104
WT.EXH - WT.SED	METHYL 4-AMINOBUTYRATE	METHYL 4-AMINOBUTYRATE	Methyl 4-aminobutanoate	Organic acids	Carboxylic acids	Other carboxylic acids	-0.202846	0.198309	-0.572835	0.574598	0.833468	16.2498	-0.561293
WT.EXH - WT.SED	NCGC00384489-01!2-phenylfuro[2,3-h]chromen-4-one [IIN-based: Match]	NCGC00384489-01!2-phenylfuro[2,3-h]chromen-4-one [IIN-based: Match]					0.355392	0.608227	0.56974	0.576646	0.833468	16.2498	0.55829
WT.EXH - WT.SED	Cinnamoylglycine	Cinnamoylglycine	Cinnamoylglycine	Organic acids	Phenylpropanoids	Cinnamic acids	-0.454735	0.571213	-0.563095	0.581057	0.835804	16.2498	-0.551841
WT.EXH - WT.SED	Pipecolic acid	Pipecolic acid	Pipecolic acid	Organic acids	Amino acids and peptides	Amino acids	0.392637	0.609628	0.560866	0.582541	0.837229	16.2498	0.549677
WT.EXH - WT.SED	Koninginin E	Koninginin E					-0.117557	-0.0790859	-0.559158	0.583679	0.837611	16.2498	-0.548019
WT.EXH - WT.SED	4-Methylpyrimidine	4-Methylpyrimidine	4-Methylpyrimidine	Nucleic acids	Pyrimidines	Other pyrimidines	0.278578	0.50994	0.553918	0.587177	0.839188	16.2498	0.542931
WT.EXH - WT.SED	2,3-dihydro-1H-carbazol-4(9H)-one	2,3-dihydro-1H-carbazol-4(9H)-one					-0.274492	0.433422	-0.55364	0.587363	0.839188	16.2498	-0.542661
WT.EXH - WT.SED	Luteolin	Luteolin	Luteolin	Polyketides	Flavonoids	Flavones and Flavonols	0.313812	0.619595	0.550725	0.589314	0.840284	16.2498	0.53983
WT.EXH - WT.SED	6-Dimethylaminopurine	6-Dimethylaminopurine	6-Dimethylaminopurine	Nucleic acids	Purines	Alkylaminopurines	0.337645	0.502982	0.541742	0.595347	0.844226	16.2498	0.531103
WT.EXH - WT.SED	Piperidine	Piperidine	Piperidine	Alkaloids	Lysine alkaloids	Piperidine alkaloids	0.230354	0.442496	0.538668	0.597419	0.845836	16.2498	0.528116
WT.EXH - WT.SED	Pyrrolidine	Pyrrolidine	Pyrrolidine	Alkaloids	Ornithine alkaloids	Pyrrolidine alkaloids	0.472571	0.407897	0.534575	0.600182	0.847758	16.2498	0.524138
WT.EXH - WT.SED	3-Hydroxyanthranilic acid	3-Hydroxyanthranilic acid	3-Hydroxyanthranilic acid	Benzenoids	Benzenes	Hydroxybenzoic acids	-0.340596	0.261539	-0.531001	0.602601	0.847942	16.2498	-0.520664
WT.EXH - WT.SED	trans-Ferulic acid	trans-Ferulic acid	trans-Ferulic acid	Organic acids	Phenylpropanoids	Cinnamic acids	-0.357174	0.418269	-0.529824	0.603399	0.847942	16.2498	-0.519519
WT.EXH - WT.SED	Aviprin	Aviprin					0.478107	0.39164	0.529533	0.603596	0.847942	16.2498	0.519237
WT.EXH - WT.SED	Diosmetin	Diosmetin	Diosmetin	Polyketides	Flavonoids	Flavones and Flavonols	-0.176044	0.134922	-0.525679	0.606211	0.848968	16.2498	-0.515489
WT.EXH - WT.SED	Hippuric acid	Hippuric acid	Hippuric acid	Polyketides	Phenolic acids	Phenolic acids	-0.402444	0.454044	-0.524257	0.607178	0.848968	16.2498	-0.514106
WT.EXH - WT.SED	(+)-Columbianetin	(+)-Columbianetin					-0.0920194	-0.0361174	-0.523224	0.607813	0.848968	16.4073	-0.513197
WT.EXH - WT.SED	Erythrono-1,4-lactone	Erythrono-1,4-lactone	Erythrono-1,4-lactone	Organoheterocyclic compounds	Lactones	Gamma butyrolactones	0.1718	0.155656	0.522483	0.608384	0.848968	16.2498	0.512381
WT.EXH - WT.SED	4-Chloroaniline	4-Chloroaniline	4-Chloroaniline	Benzenoids	Anilines	Anilines	-0.143807	-0.180129	-0.521582	0.608998	0.848968	16.2498	-0.511505
WT.EXH - WT.SED	Cyprodinil-TP CGA 249287	Cyprodinil-TP CGA 249287					-0.192498	0.0240775	-0.519962	0.610101	0.848968	16.2498	-0.509929
WT.EXH - WT.SED	Cytidine 5'-diphosphocholine	Cytidine 5'-diphosphocholine	CDP-choline	Nucleic acids	Pyrimidines	Pyrimidine rNDP	-0.26553	0.232766	-0.516515	0.612452	0.848968	16.2498	-0.506576
WT.EXH - WT.SED	Beta-Carboline	Beta-Carboline	beta-Carboline	Alkaloids	Tryptophan alkaloids	Carboline alkaloids	0.319832	0.625843	0.516507	0.612458	0.848968	16.2498	0.506568
WT.EXH - WT.SED	(4aS)-6,7-dihydroxy-1,1,4a-trimethyl-3,4,10,10a-tetrahydro-2H-phenanthren-9-one	(4aS)-6,7-dihydroxy-1,1,4a-trimethyl-3,4,10,10a-tetrahydro-2H-phenanthren-9-one					-0.122268	-0.0859761	-0.514877	0.613571	0.849029	16.2498	-0.504982
WT.EXH - WT.SED	Docosahexaenoic acid	Docosahexaenoic acid	Docosahexaenoic acid	Fatty Acyls	Fatty acids	Unsaturated FA	-0.215211	0.175769	-0.505807	0.619784	0.853699	16.2498	-0.496156
WT.EXH - WT.SED	Phthalic anhydride	Phthalic anhydride					-0.176059	-0.0236572	-0.501339	0.622856	0.854795	16.2498	-0.491806
WT.EXH - WT.SED	4-(2,5-Diethoxy-4-nitrophenyl)morpholine	4-(2,5-Diethoxy-4-nitrophenyl)morpholine					-0.410838	0.487297	-0.501123	0.623005	0.854795	16.2498	-0.491596
WT.EXH - WT.SED	Tacrine	Tacrine					-0.320446	0.335181	-0.50094	0.623131	0.854795	16.2498	-0.491418
WT.EXH - WT.SED	Hypotaurine	Hypotaurine	Hypotaurine	Organic acids	Sulfinic acids	Sulfinic acids	-0.297038	0.0790051	-0.489675	0.630908	0.860892	16.2498	-0.480449
WT.EXH - WT.SED	Hirsuteine	Hirsuteine					0.29156	0.44739	0.478692	0.638535	0.86723	16.2498	0.469748
WT.EXH - WT.SED	Trimethylamine N-oxide	Trimethylamine N-oxide	Trimethylamine N-oxide	Organic nitrogen compounds	Amine oxides	Trisubstituted amine oxides	-0.0731447	-0.296079	-0.476998	0.639655	0.86723	16.4073	-0.468181
WT.EXH - WT.SED	Triethanolamine	Triethanolamine	Triethanolamine	Organic nitrogen compounds	Amines	Tertiary amines	-0.12836	-0.112879	-0.476088	0.640349	0.86723	16.2498	-0.46721
WT.EXH - WT.SED	Thiacloprid	Thiacloprid	Thiacloprid	Organoheterocyclic compounds	Halopyridines	Halopyridines	-0.160902	-0.130783	-0.470584	0.644192	0.871781	16.2498	-0.461845
WT.EXH - WT.SED	Phenylacetylglycine	Phenylacetylglycine	Phenylacetylglycine	Organic acids	Amino acids and peptides	Amino acids	-0.306573	0.374014	-0.454163	0.655719	0.882755	16.2498	-0.445832
WT.EXH - WT.SED	Phenylacetaldehyde	Phenylacetaldehyde	Phenylacetaldehyde	Organic acids	Phenylpropanoids	Cinnamic acids	-0.309033	0.371926	-0.449857	0.658756	0.883739	16.2498	-0.441631
WT.EXH - WT.SED	Isovaleric acid	Isovaleric acid	Isovaleric acid	Fatty Acyls	Fatty acids	Branched FA	-0.0676985	-0.100846	-0.447535	0.660341	0.883739	16.4073	-0.439442
WT.EXH - WT.SED	Benzyl glucopyranoside	Benzyl glucopyranoside					0.108314	-0.0656426	0.441142	0.664923	0.884019	16.2498	0.433126
WT.EXH - WT.SED	Ecgonine-methyl-ester (EME)	Ecgonine-methyl-ester (EME)					0.272084	0.234162	0.438339	0.666912	0.884019	16.2498	0.43039
WT.EXH - WT.SED	Spermidine	Spermidine	Spermidine	Alkaloids	Ornithine alkaloids	Polyamines	0.352307	0.482161	0.436791	0.668012	0.884019	16.2498	0.428878
WT.EXH - WT.SED	Di(2-methoxyethyl) phthalate	Di(2-methoxyethyl) phthalate					-0.275438	0.396234	-0.435566	0.668882	0.884019	16.2498	-0.427683
WT.EXH - WT.SED	N-Acetylalanine	N-Acetylalanine	N-Acetylalanine	Organic acids	Amino acids and peptides	Amino acids	-0.141666	-0.148508	-0.416771	0.682299	0.894559	16.2498	-0.409327
WT.EXH - WT.SED	Propionylcarnitine	Propionylcarnitine	CAR 3:0	Fatty Acyls	Fatty esters	Acyl carnitines	0.121787	0.0644729	0.410744	0.686626	0.89702	16.2498	0.403438
WT.EXH - WT.SED	Vanillin	Vanillin	Vanillin	Polyketides	Phenolic acids	Phenolic acids	-0.0576869	-0.098031	-0.402445	0.692551	0.899767	16.4073	-0.395395
WT.EXH - WT.SED	3-Indolebutyric acid	3-Indolebutyric acid	3-Indolebutyric acid	Alkaloids	Tryptophan alkaloids	3-Alkylindoles	0.279783	0.622227	0.402251	0.692741	0.899767	16.2498	0.395138
WT.EXH - WT.SED	gamma-Dodecalactone	gamma-Dodecalactone	gamma-Dodecalactone	Fatty Acyls	Fatty esters	Fatty lactones	-0.239455	0.058765	-0.399686	0.694593	0.900333	16.2498	-0.39263
WT.EXH - WT.SED	N-Ethyl trans-2-cis-6-nonadienamide	N-Ethyl trans-2-cis-6-nonadienamide					-0.17832	0.0572302	-0.388798	0.702473	0.903965	16.2498	-0.381984
WT.EXH - WT.SED	dCMP	dCMP	dCMP	Nucleic acids	Pyrimidines	Pyrimidine dNMP	0.184546	0.646329	0.380693	0.708362	0.90865	16.2498	0.374057
WT.EXH - WT.SED	L-beta-Homolysine	L-beta-Homolysine					-0.144253	-0.341286	-0.379747	0.70905	0.90865	16.2498	-0.373132
WT.EXH - WT.SED	Dimethyl sulfoxide	Dimethyl sulfoxide	Dimethyl sulfoxide	Organosulfur compounds	Organosulfur compounds	Sulfoxides	-0.157694	0.104866	-0.375166	0.712389	0.908922	16.2498	-0.36865
WT.EXH - WT.SED	Coptisine	Coptisine					0.280912	0.483529	0.374913	0.712573	0.908922	16.2498	0.368403
WT.EXH - WT.SED	3-Amino-9-ethylcarbazole	3-Amino-9-ethylcarbazole					-0.221571	0.731005	-0.374907	0.712578	0.908922	16.2498	-0.368396
WT.EXH - WT.SED	L-Acetylcarnitine	L-Acetylcarnitine	CAR 2:0	Fatty Acyls	Fatty esters	Acyl carnitines	-0.291875	0.41363	-0.373132	0.713873	0.908922	16.2498	-0.36666
WT.EXH - WT.SED	Glycyltyrosine	Glycyltyrosine	Gly-Tyr	Organic acids	Amino acids and peptides	Dipeptides	0.205044	0.530159	0.372217	0.714541	0.908922	16.2498	0.365764
WT.EXH - WT.SED	Ureidopropionic acid	Ureidopropionic acid	Ureidopropionic acid	Organic acids	Organic carbonic acids	Ureas	0.196166	0.134714	0.371765	0.714871	0.908922	16.2498	0.365322
WT.EXH - WT.SED	N-Nitroso-pyrrolidine	N-Nitroso-pyrrolidine	N-Nitroso-pyrrolidine	Alkaloids	Ornithine alkaloids	Pyrrolidine alkaloids	-0.0545736	-0.134909	-0.367002	0.718308	0.910092	16.4073	-0.360721
WT.EXH - WT.SED	PC(16:0/18:1(9Z))	PC(16:0/18:1(9Z))	PC 16:0/18:1(9Z)	Glycerophospholipids	Glycerophosphocholines	PC	-0.197256	0.190011	-0.364739	0.720009	0.911609	16.2498	-0.358446
WT.EXH - WT.SED	Isosulochrin	Isosulochrin					0.123596	0.524065	0.354537	0.727453	0.913929	16.4073	0.348516
WT.EXH - WT.SED	Stearoylcarnitine	Stearoylcarnitine	CAR 18:0	Fatty Acyls	Fatty esters	Acyl carnitines	0.160337	0.216321	0.347674	0.732548	0.917842	16.2498	0.341738
WT.EXH - WT.SED	Methyl pyrazine 2-carboxylate	Methyl pyrazine 2-carboxylate					-0.0692933	-0.00369168	-0.344468	0.73487	0.918015	16.4073	-0.338654
WT.EXH - WT.SED	N-Methylproline	N-Methylproline	N-Methyl-proline	Organic acids	Amino acids and peptides	Amino acids	-0.240769	0.251312	-0.340888	0.737555	0.918388	16.2498	-0.335093
WT.EXH - WT.SED	Hypoxanthine	Hypoxanthine	Hypoxanthine	Nucleic acids	Purines	Hypoxanthines	0.178193	0.512327	0.338003	0.739688	0.919777	16.2498	0.332266
WT.EXH - WT.SED	C12-LAS	C12-LAS					-0.238719	0.021561	-0.333704	0.74287	0.92082	16.2498	-0.328055
WT.EXH - WT.SED	N,N-DIMETHYLARGININE	N,N-DIMETHYLARGININE	Dimethylarginine	Organic acids	Amino acids and peptides	Amino acids	-0.168146	0.205607	-0.331151	0.744762	0.922281	16.2498	-0.325554
WT.EXH - WT.SED	Cytosine	Cytosine	Cytosine	Nucleic acids	Pyrimidines	Pyrimidones	-0.294515	0.527093	-0.325705	0.748804	0.924121	16.2498	-0.320217
WT.EXH - WT.SED	Methylmalonic acid	Methylmalonic acid	Methylmalonic acid	Fatty Acyls	Fatty acids	Dicarboxylic acids	0.104377	0.177606	0.311834	0.759132	0.927774	16.2498	0.306621
WT.EXH - WT.SED	Anserine	Anserine	Anserine	Organic acids	Amino acids and peptides	Dipeptides	0.173148	0.652813	0.311811	0.759149	0.927774	16.2498	0.306598
WT.EXH - WT.SED	Perfluorobutyric acid	Perfluorobutyric acid	Perfluorobutanoic acid	Organohalogen compounds	Alkyl fluorides	Perfluoroalkyl carboxylic acids	-0.126307	0.107383	-0.307309	0.762512	0.927774	16.2498	-0.302184
WT.EXH - WT.SED	Glutathione (reduced)	Glutathione (reduced)	Glutathione	Organic acids	Amino acids and peptides	Tripeptides	0.121101	0.505436	0.304798	0.764389	0.927774	16.2498	0.299723
WT.EXH - WT.SED	Inosinic acid	Inosinic acid	IMP	Nucleic acids	Purines	Purine rNMP	0.0988631	0.160338	0.299559	0.768311	0.927774	16.2498	0.294584
WT.EXH - WT.SED	PROLINE (IORA)	PROLINE (IORA)					-0.0995419	-0.20673	-0.289174	0.776105	0.933598	16.2498	-0.284398
WT.EXH - WT.SED	3-Hydroxymethylglutaric acid	3-Hydroxymethylglutaric acid	3-Hydroxymethylglutaric acid	Fatty Acyls	Fatty acids	Dicarboxylic acids	-0.0923192	0.0812785	-0.276355	0.785759	0.940437	16.2498	-0.271822
WT.EXH - WT.SED	SM(d18:1/18:0)	SM(d18:1/18:0)	SM 18:1;O2/18:0	Sphingolipids	Phosphosphingolipids	SM	-0.191835	0.271632	-0.2703	0.790332	0.941855	16.2498	-0.265879
WT.EXH - WT.SED	Acetaminophen	Acetaminophen	Acetaminophen	Benzenoids	Phenols	Aminophenols	0.149238	0.501966	0.264946	0.794383	0.942445	16.2498	0.260624
WT.EXH - WT.SED	Piperlotine A	Piperlotine A					0.0429581	0.00436558	0.261892	0.796664	0.943267	16.4073	0.257667
WT.EXH - WT.SED	Ritalinic acid	Ritalinic acid	Ritalinic acid	Organic nitrogen compounds	Amines	Aralkylamines	-0.0995124	0.142536	-0.259739	0.798327	0.943607	16.2498	-0.255513
WT.EXH - WT.SED	2,2-Dipyridyl	2,2-Dipyridyl					-0.101016	0.333485	-0.251139	0.804855	0.947381	16.2498	-0.247069
WT.EXH - WT.SED	(S)-Homostachydrine	(S)-Homostachydrine	(S)-Homostachydrine	Organic acids	Amino acids and peptides	Amino acids	0.157725	0.499749	0.249039	0.806451	0.94835	16.2498	0.245007
WT.EXH - WT.SED	5-Hydroxy-L-tryptophan	5-Hydroxy-L-tryptophan	5-Hydroxy-tryptophan	Organic acids	Amino acids and peptides	Amino acids	-0.0422293	0.0405739	-0.247948	0.807251	0.94835	16.4073	-0.243974
WT.EXH - WT.SED	Cysteinylglycine	Cysteinylglycine	Cys-Gly	Organic acids	Amino acids and peptides	Dipeptides	0.0981588	0.49283	0.243084	0.810982	0.950766	16.2498	0.239159
WT.EXH - WT.SED	Beta-Glycerophosphoric acid	Beta-Glycerophosphoric acid	sn-Glycero-2-phosphate	Organic acids	Phosphate esters	Monoalkyl phosphates	-0.0849787	0.221011	-0.242521	0.811411	0.950766	16.2498	-0.238606
WT.EXH - WT.SED	Triethylenemelamine	Triethylenemelamine					-0.113468	0.248505	-0.239407	0.813784	0.952045	16.2498	-0.235548
WT.EXH - WT.SED	Protocatechuic acid	Protocatechuic acid	Protocatechuic acid	Polyketides	Phenolic acids	Phenolic acids	-0.124628	0.187813	-0.238323	0.81461	0.952045	16.2498	-0.234484
WT.EXH - WT.SED	Alpha-Hydroxyisobutyric acid	Alpha-Hydroxyisobutyric acid	2-Hydroxyisobutyric acid	Fatty Acyls	Fatty acids	Hydroxy FA	-0.116848	0.40798	-0.229942	0.821006	0.953862	16.2498	-0.226251
WT.EXH - WT.SED	Pestalotin	Pestalotin					-0.110198	0.26004	-0.229468	0.821369	0.953862	16.2498	-0.225785
WT.EXH - WT.SED	Glycolate	Glycolate	Glycolic acid	Fatty Acyls	Fatty acids	Hydroxy FA	-0.0454282	-0.0874763	-0.228764	0.821907	0.953862	16.2498	-0.225093
WT.EXH - WT.SED	Eicosapentaenoic acid	Eicosapentaenoic acid	Eicosapentaenoic acid	Fatty Acyls	Fatty acids	Unsaturated FA	-0.0951055	-0.0314634	-0.228213	0.822328	0.953862	16.2498	-0.224552
WT.EXH - WT.SED	Gentisic acid	Gentisic acid	Gentisic acid	Polyketides	Phenolic acids	Phenolic acids	0.140082	0.211245	0.224129	0.825451	0.95484	16.2498	0.22054
WT.EXH - WT.SED	Methyl gallate	Methyl gallate					0.16546	0.434858	0.221239	0.827662	0.95641	16.2498	0.217701
WT.EXH - WT.SED	Adenine	Adenine	Adenine	Nucleic acids	Purines	Aminopurines	0.0823609	0.291106	0.212927	0.834032	0.959163	16.2498	0.209533
WT.EXH - WT.SED	Thiamine(1+) Diphosphate(1-)	Thiamine(1+) Diphosphate(1-)					0.194169	0.274489	0.208884	0.837135	0.959163	16.2498	0.205559
WT.EXH - WT.SED	methyl 2-((4-methyl-2-oxo-2H-chromen-7-yl)oxy)propanoate	methyl 2-((4-methyl-2-oxo-2H-chromen-7-yl)oxy)propanoate					0.0479011	-0.0392504	0.208879	0.837138	0.959163	16.2498	0.205555
WT.EXH - WT.SED	Ceratodictyol	Ceratodictyol					-0.0570266	-0.000928357	-0.20546	0.839764	0.959163	16.2498	-0.202195
WT.EXH - WT.SED	dUMP	dUMP	dUMP	Nucleic acids	Pyrimidines	Pyrimidine dNMP	0.0427161	-0.0855806	0.198062	0.845453	0.961975	16.2498	0.194923
WT.EXH - WT.SED	Creatine	Creatine	Creatine	Organic acids	Amino acids and peptides	Amino acids	-0.0611329	0.0603697	-0.189653	0.85193	0.963556	16.2498	-0.186657
WT.EXH - WT.SED	1-Monostearin	1-Monostearin	MG 18:0/0:0/0:0	Glycerolipids	Monoradylglycerols	MG	0.0576801	-0.0216965	0.188811	0.852579	0.963556	16.2498	0.185829
WT.EXH - WT.SED	NCGC00186665-03!2,3-dihydroxypropyl hexadecanoate	NCGC00186665-03!2,3-dihydroxypropyl hexadecanoate					-0.0521525	-0.00055363	-0.188648	0.852705	0.963556	16.2498	-0.185668
WT.EXH - WT.SED	Matrine	Matrine					-0.0283508	-0.100838	-0.183786	0.856434	0.966562	16.4073	-0.180916
WT.EXH - WT.SED	Dihydrouracil	Dihydrouracil	Dihydrouracil	Nucleic acids	Pyrimidines	Other pyrimidines	0.112914	0.405516	0.170191	0.866961	0.96998	16.2498	0.16752
WT.EXH - WT.SED	Hydroxytyrosol Acetate	Hydroxytyrosol Acetate					-0.0349593	-0.0763988	-0.161929	0.873358	0.971821	16.2498	-0.159395
WT.EXH - WT.SED	(alpha-D-mannosyl)7-beta-D-mannosyl-diacetylchitobiosyl-L-asparagine, isoform A (protein)	(alpha-D-mannosyl)7-beta-D-mannosyl-diacetylchitobiosyl-L-asparagine, isoform A (protein)					-0.053423	0.0662439	-0.161918	0.873367	0.971821	16.2498	-0.159384
WT.EXH - WT.SED	Pyruvic acid	Pyruvic acid	Pyruvic acid	Organic acids	Short-chain acids	Short-chain acids	0.0727583	0.565008	0.143564	0.88761	0.974112	16.2498	0.141329
WT.EXH - WT.SED	Oleoyl-L-Carnitine	Oleoyl-L-Carnitine	CAR 18:1	Fatty Acyls	Fatty esters	Acyl carnitines	0.0623946	0.213548	0.139055	0.891115	0.975264	16.2498	0.136893
WT.EXH - WT.SED	Thiazolidine-4-carboxylic acid	Thiazolidine-4-carboxylic acid					0.0400792	-0.0351532	0.135085	0.894204	0.975691	16.2498	0.132987
WT.EXH - WT.SED	1-(pyrimidin-2-yl)pyrrolidine-2-carboxylic acid	1-(pyrimidin-2-yl)pyrrolidine-2-carboxylic acid					0.0654521	0.184961	0.133174	0.895691	0.976003	16.2498	0.131107
WT.EXH - WT.SED	Cyclohexylamine	Cyclohexylamine	Cyclohexylamine	Organic nitrogen compounds	Cyclohexylamines	Cyclohexylamines	-0.0751421	0.0742117	-0.128441	0.899376	0.976003	16.2498	-0.12645
WT.EXH - WT.SED	4-Guanidinobutanoic acid	4-Guanidinobutanoic acid	4-Guanidinobutanoic acid	Organic acids	Amino acids and peptides	Amino acids	-0.08193	0.241784	-0.125907	0.90135	0.976552	16.2498	-0.123956
WT.EXH - WT.SED	N-ACETYLASPARAGINE (IORA)	N-ACETYLASPARAGINE (IORA)	N-Acetylasparagine	Organic acids	Amino acids and peptides	Amino acids	0.048023	-0.261643	0.124732	0.902265	0.976552	16.2498	0.1228
WT.EXH - WT.SED	Uridine 5'-diphosphate	Uridine 5'-diphosphate	UDP	Nucleic acids	Pyrimidines	Pyrimidine rNDP	-0.0677335	-0.0405928	-0.124242	0.902648	0.976552	16.2498	-0.122317
WT.EXH - WT.SED	ADP-ribose	ADP-ribose	ADP-ribose	Nucleic acids	Purines	Purine rNDP	0.0255708	-0.20994	0.121198	0.90502	0.976552	16.2498	0.119322
WT.EXH - WT.SED	3-Dehydroxycarnitine	3-Dehydroxycarnitine	3-Dehydroxycarnitine	Fatty Acyls	Fatty esters	Acyl carnitines	-0.0530859	-0.0236447	-0.11901	0.906726	0.976552	16.2498	-0.117169
WT.EXH - WT.SED	Magnolol	Magnolol	Magnolol	Benzenoids	Bisphenyls	Bisphenyls	-0.031319	-0.116219	-0.118997	0.906736	0.976552	16.2498	-0.117156
WT.EXH - WT.SED	Spermine	Spermine	Spermine	Alkaloids	Ornithine alkaloids	Polyamines	-0.0526872	0.211839	-0.107777	0.915492	0.978256	16.2498	-0.106114
WT.EXH - WT.SED	Caffeate	Caffeate	Caffeic acid	Organic acids	Phenylpropanoids	Cinnamic acids	0.0656284	0.708952	0.0981244	0.923034	0.979811	16.2498	0.096613
WT.EXH - WT.SED	1-Methylhistidine	1-Methylhistidine	1-Methylhistidine	Organic acids	Amino acids and peptides	Amino acids	0.0477574	0.197742	0.0967755	0.924088	0.979811	16.2498	0.0952853
WT.EXH - WT.SED	Pymetrozine-TP CGA371075	Pymetrozine-TP CGA371075					-0.0115345	-0.0801859	-0.0847874	0.933456	0.983496	16.4073	-0.083497
WT.EXH - WT.SED	L-Histidinol	L-Histidinol	L-Histidinol	Organic nitrogen compounds	Amines	Aralkylamines	-0.0373291	0.174715	-0.0799898	0.937222	0.983496	16.2498	-0.0787616
WT.EXH - WT.SED	Urocanic acid	Urocanic acid	Urocanic acid	Alkaloids	Histidine alkaloids	Imidazole alkaloids	0.0544592	0.470467	0.0792485	0.937803	0.983496	16.2498	0.0780319
WT.EXH - WT.SED	Diethanolamine	Diethanolamine	Diethanolamine	Organic nitrogen compounds	Amines	1,2-aminoalcohols	-0.0370339	-0.0442207	-0.0766214	0.93986	0.983668	16.2498	-0.0754456
WT.EXH - WT.SED	Hexa-methoxymethyl-melamine	Hexa-methoxymethyl-melamine					-0.0412829	0.54135	-0.0741655	0.941784	0.983668	16.2498	-0.0730278
WT.EXH - WT.SED	(R)-Salsolinol	(R)-Salsolinol	(R)-Salsolinol	Alkaloids	Tyrosine alkaloids	Isoquinoline alkaloids	0.0445786	0.361666	0.0739013	0.941991	0.983668	16.2498	0.0727676
WT.EXH - WT.SED	securinine	securinine					-0.0287915	0.896769	-0.0676577	0.946884	0.985588	16.2498	-0.0666208
WT.EXH - WT.SED	haplamine	haplamine					-0.0268773	0.52793	-0.0631743	0.950398	0.987277	16.2498	-0.0622067
WT.EXH - WT.SED	1-Phenylethanol	1-Phenylethanol	1-Phenylethanol	Benzenoids	Benzenes	Other benzenes	0.0160944	0.0317106	0.0590881	0.953602	0.989556	16.2498	0.0581835
WT.EXH - WT.SED	3,5,5-Trimethyl-2-cyclohexen-1-one	3,5,5-Trimethyl-2-cyclohexen-1-one					0.0163786	0.0177083	0.0514337	0.959607	0.990971	16.2498	0.0506469
WT.EXH - WT.SED	Pirimicarb-desamido	Pirimicarb-desamido					-0.0228728	0.150589	-0.0495016	0.961123	0.990971	16.2498	-0.0487445
WT.EXH - WT.SED	5-Methylcytosine	5-Methylcytosine	5-Methylcytosine	Nucleic acids	Pyrimidines	Pyrimidones	0.0258361	0.204011	0.0494398	0.961171	0.990971	16.2498	0.0486836
WT.EXH - WT.SED	2-methyl-4-(pyridin-2-yl)but-3-yn-2-ol	2-methyl-4-(pyridin-2-yl)but-3-yn-2-ol					-0.023049	0.594701	-0.0479049	0.962376	0.990971	16.2498	-0.0471724
WT.EXH - WT.SED	5-Aminovaleric acid betaine	5-Aminovaleric acid betaine	N,N,N-trimethyl-5-aminovalerate	Fatty Acyls	Fatty acids	Amino FA	0.0138986	-0.280959	0.0477981	0.96246	0.990971	16.2498	0.0470672
WT.EXH - WT.SED	(2R)-6-methylpiperidine-2-carboxylic acid	(2R)-6-methylpiperidine-2-carboxylic acid					-0.0233205	0.34345	-0.0446803	0.964907	0.990971	16.2498	-0.0439973
WT.EXH - WT.SED	triacanthine	triacanthine	Triacanthine	Nucleic acids	Purines	Other purines	-0.0269193	0.383238	-0.0404046	0.968263	0.990971	16.2498	-0.0397871
WT.EXH - WT.SED	Adenosine	Adenosine	Adenosine	Nucleic acids	Purines	Purine ribonucleosides	0.0123476	0.207125	0.0381056	0.970064	0.990971	16.3762	0.0375278
WT.EXH - WT.SED	N-Acetyl-L-aspartic acid	N-Acetyl-L-aspartic acid	N-Acetylaspartic acid	Organic acids	Amino acids and peptides	Amino acids	-0.0303279	0.38971	-0.0371922	0.970785	0.990971	16.2498	-0.0366239
WT.EXH - WT.SED	(2-{[3-(3,4-dihydroxyphenyl)prop-2-enoyl]oxy}ethyl)trimethylazanium	(2-{[3-(3,4-dihydroxyphenyl)prop-2-enoyl]oxy}ethyl)trimethylazanium					0.0198395	0.55637	0.0314045	0.975329	0.990971	16.2498	0.0309249
WT.EXH - WT.SED	Glu-Gln	Glu-Gln	Glu-Gln	Organic acids	Amino acids and peptides	Dipeptides	-0.0125524	0.474427	-0.0306485	0.975923	0.990971	16.2498	-0.0301805
WT.EXH - WT.SED	Salicylic acid	Salicylic acid	Salicylic acid	Polyketides	Phenolic acids	Phenolic acids	-0.0213507	0.455544	-0.030102	0.976352	0.990971	16.2498	-0.0296423
WT.EXH - WT.SED	L-Ornithine monochlorohydrate/ornithine	L-Ornithine monochlorohydrate/ornithine					-0.0109923	-0.246312	-0.0272032	0.978629	0.991239	16.2498	-0.0267879
WT.EXH - WT.SED	L-Aspartic acid	L-Aspartic acid	Aspartic acid	Organic acids	Amino acids and peptides	Amino acids	0.00731124	-0.248899	0.0248274	0.980495	0.991462	16.2498	0.0244484
WT.EXH - WT.SED	Tectochrysin	Tectochrysin					0.00833099	0.530698	0.0213808	0.983202	0.993373	16.2788	0.021055
WT.EXH - WT.SED	Phosphate	Phosphate	Phosphoric acid	Unclassified	Unclassified	Unclassified	-0.0070043	-0.104725	-0.0201286	0.984186	0.993528	16.2498	-0.0198214
WT.EXH - WT.SED	gamma-Glutamyltyrosine	gamma-Glutamyltyrosine	gamma-Glutamyltyrosine	Organic acids	Amino acids and peptides	Dipeptides	-0.00990769	0.687941	-0.0187218	0.985291	0.993777	16.2498	-0.018436

## Sheet: Female
contrast	featureName	input_name	standardized_name	super_class	main_class	sub_class	logFC	AveExpr	t	P.Value	adj.P.Val	df.total	zscore
KI.10min - KI.SED	2,2-Dipyridyl	2,2-Dipyridyl					2.79828	0.103922	5.66424	1.05442e-06	0.000272342	43.9203	4.8812
KI.10min - KI.SED	Triethylenemelamine	Triethylenemelamine					2.42232	0.188903	4.28111	9.93507e-05	0.00593499	43.9203	3.89217
KI.10min - KI.SED	3,5,5-Trimethyl-2-cyclohexen-1-one	3,5,5-Trimethyl-2-cyclohexen-1-one					-2.29296	0.419699	-4.09307	0.00017937	0.0087649	43.9203	-3.74643
KI.10min - KI.SED	Trehalose	Trehalose	Trehalose	Carbohydrates	Disaccharides	Disaccharides	-2.22857	0.510443	-4.07728	0.000188415	0.00882596	43.9203	-3.73406
KI.10min - KI.SED	Beta-Glycerophosphoric acid	Beta-Glycerophosphoric acid	sn-Glycero-2-phosphate	Organic acids	Phosphate esters	Monoalkyl phosphates	1.86326	0.216396	3.7814	0.000467336	0.0132022	43.9203	3.49881
KI.10min - KI.SED	Tacrine	Tacrine					2.00712	0.102227	3.75243	0.000534505	0.0143342	41.7154	3.46284
KI.10min - KI.SED	Pestalotin	Pestalotin					2.11373	0.177367	3.61715	0.000835073	0.0186169	39.4778	3.3409
KI.10min - KI.SED	Gabapentin	Gabapentin	Gabapentin	Organic acids	Amino acids and peptides	Amino acids	1.93857	0.208474	3.57957	0.000854645	0.0186169	43.9203	3.33446
KI.10min - KI.SED	Magnolol	Magnolol	Magnolol	Benzenoids	Bisphenyls	Bisphenyls	-2.33856	0.553626	-3.63292	0.00095904	0.0197039	32.3705	-3.30228
KI.10min - KI.SED	2-Hydroxypyridine	2-Hydroxypyridine	2-Hydroxypyridine	Alkaloids	Nicotinic acid alkaloids	Pyridine alkaloids	1.95728	0.246498	3.48722	0.00112112	0.0218506	43.9203	3.25822
KI.10min - KI.SED	Pipecolic acid	Pipecolic acid	Pipecolic acid	Organic acids	Amino acids and peptides	Amino acids	1.46111	-0.172221	3.43247	0.00136913	0.0244583	41.4218	3.20108
KI.10min - KI.SED	Deoxyadenosine monophosphate	Deoxyadenosine monophosphate	dAMP	Nucleic acids	Purines	Purine dNMP	1.7895	0.21986	3.35272	0.00165508	0.02823	43.9203	3.14602
KI.10min - KI.SED	L-Prolyl-L-isoleucine	L-Prolyl-L-isoleucine	Pro-Ile	Organic acids	Amino acids and peptides	Dipeptides	1.79802	0.210886	3.25506	0.00218618	0.0340743	43.9203	3.0637
KI.10min - KI.SED	germacrone	germacrone					1.76466	0.198195	3.24721	0.0022353	0.0343919	43.9203	3.05705
KI.10min - KI.SED	N-ACETYLASPARAGINE (IORA)	N-ACETYLASPARAGINE (IORA)	N-Acetylasparagine	Organic acids	Amino acids and peptides	Amino acids	-1.70529	0.69905	-3.24144	0.00227201	0.0343919	43.9203	-3.05216
KI.10min - KI.SED	Diethanolamine	Diethanolamine	Diethanolamine	Organic nitrogen compounds	Amines	1,2-aminoalcohols	1.76761	0.481628	3.17932	0.00270551	0.0387945	43.9203	2.99936
KI.10min - KI.SED	L-Serine	L-Serine	Serine	Organic acids	Amino acids and peptides	Amino acids	-1.75438	0.553164	-3.12538	0.0032324	0.0439412	41.6139	-2.94473
KI.10min - KI.SED	N-Methylthreonine	N-Methylthreonine					-1.66968	0.648555	-2.97926	0.00483808	0.0601986	41.0041	-2.81762
KI.10min - KI.SED	Adipic acid	Adipic acid	Adipic acid	Fatty Acyls	Fatty acids	Dicarboxylic acids	-1.51279	0.489788	-2.82615	0.00706434	0.07788	43.9203	-2.6938
KI.10min - KI.SED	Ureidopropionic acid	Ureidopropionic acid	Ureidopropionic acid	Organic acids	Organic carbonic acids	Ureas	-1.86722	0.302694	-2.81478	0.00757605	0.0830151	39.4778	-2.6704
KI.10min - KI.SED	Cytidine monophosphate	Cytidine monophosphate	CMP	Nucleic acids	Pyrimidines	Pyrimidine rNMP	1.42796	0.0888333	2.78114	0.00794947	0.0860637	43.9203	2.65421
KI.10min - KI.SED	Tectochrysin	Tectochrysin					1.19753	-0.0932908	2.68963	0.0100739	0.0991164	43.9203	2.57328
KI.10min - KI.SED	gamma-Glutamylleucine	gamma-Glutamylleucine	gamma-Glutamylleucine	Organic acids	Amino acids and peptides	Dipeptides	1.01886	-0.150749	2.62266	0.0119474	0.112501	43.9203	2.5137
KI.10min - KI.SED	Glucose 6-phosphate	Glucose 6-phosphate	Glucose 6-phosphate	Carbohydrates	Monosaccharides	Monosaccharide phosphates	-1.17165	-0.17493	-2.62272	0.01268	0.115515	36.2404	-2.49263
KI.10min - KI.SED	Uridine 5'-diphosphate	Uridine 5'-diphosphate	UDP	Nucleic acids	Pyrimidines	Pyrimidine rNDP	1.30445	0.478	2.5947	0.0128202	0.115515	43.9203	2.48873
KI.10min - KI.SED	Melibiose	Melibiose	Melibiose	Carbohydrates	Disaccharides	Disaccharides	-1.27605	0.148719	-2.58543	0.0131222	0.116872	43.9203	-2.48043
KI.10min - KI.SED	Betaine	Betaine	Betaine	Organic acids	Amino acids and peptides	Amino acids	-1.27196	0.660314	-2.53884	0.014741	0.125937	43.9203	-2.43868
KI.10min - KI.SED	Glutathione (reduced)	Glutathione (reduced)	Glutathione	Organic acids	Amino acids and peptides	Tripeptides	1.13925	-0.0680288	2.50839	0.0158953	0.129866	43.9203	2.41131
KI.10min - KI.SED	Cysteinylglycine	Cysteinylglycine	Cys-Gly	Organic acids	Amino acids and peptides	Dipeptides	1.14065	-0.0554228	2.49206	0.0165476	0.134162	43.9203	2.39661
KI.10min - KI.SED	Erythrono-1,4-lactone	Erythrono-1,4-lactone	Erythrono-1,4-lactone	Organoheterocyclic compounds	Lactones	Gamma butyrolactones	1.29471	0.281751	2.44674	0.0184873	0.145961	43.9203	2.35571
KI.10min - KI.SED	Theophylline	Theophylline	Theophylline	Nucleic acids	Purines	Xanthines	-1.25649	0.507399	-2.4411	0.0187426	0.146933	43.9203	-2.35061
KI.10min - KI.SED	Chlorzoxazone	Chlorzoxazone	Chlorzoxazone	Organoheterocyclic compounds	Benzoxazoles	Benzoxazolones	0.888002	-0.221887	2.41439	0.0199955	0.153838	43.9203	2.32643
KI.10min - KI.SED	Methyl-2-hydroxyisobutyric acid	Methyl-2-hydroxyisobutyric acid					1.32785	0.464442	2.39107	0.0211505	0.161351	43.9203	2.30529
KI.10min - KI.SED	gamma-Glutamyltyrosine	gamma-Glutamyltyrosine	gamma-Glutamyltyrosine	Organic acids	Amino acids and peptides	Dipeptides	0.813535	-0.250533	2.36037	0.0227629	0.167981	43.9203	2.27739
KI.10min - KI.SED	2-Phenylethyl acetate	2-Phenylethyl acetate					-1.19536	0.575196	-2.33373	0.0242503	0.175379	43.9203	-2.25314
KI.10min - KI.SED	Thiacloprid	Thiacloprid	Thiacloprid	Organoheterocyclic compounds	Halopyridines	Halopyridines	-1.30688	0.56819	-2.32549	0.0250197	0.178797	41.4218	-2.2411
KI.10min - KI.SED	N-Acetylputrescine	N-Acetylputrescine	N-Acetylputrescine	Alkaloids	Ornithine alkaloids	Polyamines	1.22547	0.24108	2.30235	0.0261139	0.184429	43.9203	2.22451
KI.10min - KI.SED	4-Chloroaniline	4-Chloroaniline	4-Chloroaniline	Benzenoids	Anilines	Anilines	-1.19077	0.617536	-2.25445	0.0292061	0.203095	43.9203	-2.18069
KI.10min - KI.SED	L-Aspartic acid	L-Aspartic acid	Aspartic acid	Organic acids	Amino acids and peptides	Amino acids	-1.16313	0.686307	-2.22457	0.0312964	0.211925	43.9203	-2.15328
KI.10min - KI.SED	Iodocarb	Iodocarb					-1.37529	0.597997	-2.23447	0.0322024	0.213687	33.6585	-2.14189
KI.10min - KI.SED	Neobavaisoflavone	Neobavaisoflavone					1.15145	0.446714	2.19877	0.0332064	0.214849	43.9203	2.12958
KI.10min - KI.SED	Methacrylamide	Methacrylamide					-0.814169	-0.165244	-2.1934	0.0336175	0.214849	43.9203	-2.12463
KI.10min - KI.SED	2-methyl-4-(pyridin-2-yl)but-3-yn-2-ol	2-methyl-4-(pyridin-2-yl)but-3-yn-2-ol					1.00948	-0.157294	2.20371	0.0338672	0.214849	36.8837	2.12165
KI.10min - KI.SED	Majoroside F6	Majoroside F6					-1.20676	0.498444	-2.1805	0.0346211	0.218387	43.9203	-2.11276
KI.10min - KI.SED	Metamitron-desamino	Metamitron-desamino					-1.07906	0.511036	-2.14864	0.0372154	0.227952	43.9203	-2.08339
KI.10min - KI.SED	5-Aminovaleric acid betaine	5-Aminovaleric acid betaine	N,N,N-trimethyl-5-aminovalerate	Fatty Acyls	Fatty acids	Amino FA	1.07341	0.718366	2.14591	0.0374457	0.227952	43.9203	2.08087
KI.10min - KI.SED	5,8-dimethoxyquinoline-2-carbaldehyde	5,8-dimethoxyquinoline-2-carbaldehyde					-1.16706	0.196992	-2.14374	0.0376298	0.22796	43.9203	-2.07886
KI.10min - KI.SED	2-(hydroxymethyl)-4(3H)-quinazolinone	2-(hydroxymethyl)-4(3H)-quinazolinone					1.207	0.453599	2.11734	0.03993	0.237478	43.9203	2.05447
KI.10min - KI.SED	3-Hydroxy-3',4'-Dimethoxyflavone	3-Hydroxy-3',4'-Dimethoxyflavone					1.07577	0.18338	2.11406	0.0402236	0.237661	43.9203	2.05144
KI.10min - KI.SED	Uridine 5'-monophosphate	Uridine 5'-monophosphate	UMP	Nucleic acids	Pyrimidines	Pyrimidine rNMP	0.990069	-0.0515846	2.1122	0.0403917	0.237877	43.9203	2.04972
KI.10min - KI.SED	gamma-Glutamylcysteine	gamma-Glutamylcysteine	gamma-Glutamylcysteine	Organic acids	Amino acids and peptides	Dipeptides	0.947121	-0.0605462	2.09788	0.0417032	0.242127	43.9203	2.03647
KI.10min - KI.SED	Pirimicarb-desamido	Pirimicarb-desamido					-1.26388	0.286819	-2.08831	0.0426006	0.245137	43.9203	-2.0276
KI.10min - KI.SED	trans-Isoasarone	trans-Isoasarone					0.905281	-0.116035	2.08716	0.0427092	0.245137	43.9203	2.02654
KI.10min - KI.SED	(2R)-6-methylpiperidine-2-carboxylic acid	(2R)-6-methylpiperidine-2-carboxylic acid					0.992758	0.0939567	2.08569	0.042849	0.245161	43.9203	2.02518
KI.10min - KI.SED	Bisphenol S	Bisphenol S	4,4'-Sulfonyldiphenol	Benzenoids	Benzenes	Benzenesulfonyl compounds	-1.15336	0.594247	-2.0632	0.045399	0.256505	41.4218	-2.00094
KI.10min - KI.SED	METHYL 4-AMINOBUTYRATE	METHYL 4-AMINOBUTYRATE	Methyl 4-aminobutanoate	Organic acids	Carboxylic acids	Other carboxylic acids	1.27306	0.239098	2.05941	0.0457774	0.257837	41.4218	1.99744
KI.10min - KI.SED	Hirsuteine	Hirsuteine					-0.919464	-0.00998246	-2.05013	0.0463499	0.259401	43.9203	-1.99219
KI.10min - KI.SED	Phosphoenolpyruvic acid	Phosphoenolpyruvic acid	Phosphoenolpyruvic acid	Organic acids	Short-chain acids	Short-chain acids	0.904712	0.00175034	2.04198	0.0471869	0.2606	43.9203	1.98462
KI.10min - KI.SED	7a-Hydroxy-cholestene-3-one	7a-Hydroxy-cholestene-3-one	7alpha-Hydroxy-4-cholesten-3-one	Sterol Lipids	Bile acids	C27 Bile acids	-1.08825	0.174254	-2.03558	0.0478535	0.2606	43.9203	-1.97867
KI.10min - KI.SED	PROLINE (IORA)	PROLINE (IORA)					-1.08027	0.644138	-2.02264	0.0492252	0.264491	43.9203	-1.96664
KI.10min - KI.SED	Equol	Equol	Equol	Polyketides	Flavonoids	Isoflavanoids	1.12433	-0.0364022	2.03963	0.0492994	0.264491	33.6585	1.96599
KI.10min - KI.SED	Dihydrouracil	Dihydrouracil	Dihydrouracil	Nucleic acids	Pyrimidines	Other pyrimidines	-1.0007	0.0318913	-1.97786	0.0542404	0.287586	43.9203	-1.92491
KI.10min - KI.SED	Licoflavanone	Licoflavanone					0.710807	-0.200498	1.95511	0.0569528	0.298345	43.9203	1.90367
KI.10min - KI.SED	(S)-Homostachydrine	(S)-Homostachydrine	(S)-Homostachydrine	Organic acids	Amino acids and peptides	Amino acids	0.83257	-0.0623417	1.95394	0.0570948	0.298345	43.9203	1.90258
KI.10min - KI.SED	1-Methylhistidine	1-Methylhistidine	1-Methylhistidine	Organic acids	Amino acids and peptides	Amino acids	-1.15192	0.239666	-1.94897	0.0577044	0.300662	43.9203	-1.89794
KI.10min - KI.SED	2-Methylindole	2-Methylindole	2-Methylindole	Alkaloids	Tryptophan alkaloids	Simple indole alkaloids	0.952691	0.107257	1.94444	0.0582646	0.302708	43.9203	1.8937
KI.10min - KI.SED	Triethanolamine	Triethanolamine	Triethanolamine	Organic nitrogen compounds	Amines	Tertiary amines	-1.06841	0.550286	-1.93613	0.0593041	0.305788	43.9203	-1.88593
KI.10min - KI.SED	Indole-3-carbinol	Indole-3-carbinol	Indole-3-carbinol	Alkaloids	Tryptophan alkaloids	Simple indole alkaloids	0.972656	0.158403	1.93235	0.0597813	0.306189	43.9203	1.8824
KI.10min - KI.SED	L-Histidinol	L-Histidinol	L-Histidinol	Organic nitrogen compounds	Amines	Aralkylamines	-1.12979	0.262692	-1.92728	0.0604288	0.306897	43.9203	-1.87765
KI.10min - KI.SED	N-Acetylornithine	N-Acetylornithine	N-Acetylornithine	Organic acids	Amino acids and peptides	Amino acids	-0.932218	0.686041	-1.92176	0.0611386	0.308486	43.9203	-1.87249
KI.10min - KI.SED	gamma-Dodecalactone	gamma-Dodecalactone	gamma-Dodecalactone	Fatty Acyls	Fatty esters	Fatty lactones	1.03173	0.378642	1.91753	0.061689	0.308958	43.9203	1.86852
KI.10min - KI.SED	Hexaconazole	Hexaconazole					0.939575	0.0834523	1.91238	0.0623627	0.309379	43.9203	1.86371
KI.10min - KI.SED	4-Cyanobenzoic acid	4-Cyanobenzoic acid					-1.25506	0.30665	-1.91252	0.0628125	0.309379	41.0041	-1.86052
KI.10min - KI.SED	Thiamine(1+) Diphosphate(1-)	Thiamine(1+) Diphosphate(1-)					0.929927	0.162918	1.90393	0.0634843	0.309379	43.9203	1.85578
KI.10min - KI.SED	Pyroglutamic acid	Pyroglutamic acid	Pyroglutamic acid	Organic acids	Amino acids and peptides	Amino acids	-1.05967	0.478737	-1.90187	0.0637601	0.309888	43.9203	-1.85385
KI.10min - KI.SED	dGMP	dGMP	dGMP	Nucleic acids	Purines	Purine dNMP	0.978717	0.230321	1.88336	0.0662842	0.31763	43.9203	1.8365
KI.10min - KI.SED	7-Oxocholesterol	7-Oxocholesterol	7-Oxo-cholesterol	Sterol Lipids	Sterols	Oxysterols	-0.968985	0.161646	-1.87969	0.066794	0.31763	43.9203	-1.83306
KI.10min - KI.SED	1-Methylnicotinamide	1-Methylnicotinamide	1-Methyl nicotinamide	Alkaloids	Nicotinic acid alkaloids	Pyridine alkaloids	-0.935617	0.539855	-1.86264	0.0692102	0.321312	43.9203	-1.81704
KI.10min - KI.SED	Phenylacetaldehyde	Phenylacetaldehyde	Phenylacetaldehyde	Organic acids	Phenylpropanoids	Cinnamic acids	0.961867	0.0654809	1.86072	0.0694872	0.321312	43.9203	1.81524
KI.10min - KI.SED	Hippuric acid	Hippuric acid	Hippuric acid	Polyketides	Phenolic acids	Phenolic acids	-0.84112	-0.0166369	-1.85586	0.0701906	0.321381	43.9203	-1.81068
KI.10min - KI.SED	(R)-Salsolinol	(R)-Salsolinol	(R)-Salsolinol	Alkaloids	Tyrosine alkaloids	Isoquinoline alkaloids	0.905595	0.0757411	1.85464	0.0703686	0.321381	43.9203	1.80953
KI.10min - KI.SED	Uric acid	Uric acid	Uric acid	Nucleic acids	Purines	Xanthines	0.909747	0.16237	1.85327	0.0705688	0.321381	43.9203	1.80824
KI.10min - KI.SED	1-(pyrimidin-2-yl)pyrrolidine-2-carboxylic acid	1-(pyrimidin-2-yl)pyrrolidine-2-carboxylic acid					-1.08539	0.252446	-1.84093	0.072393	0.328861	43.9203	-1.79664
KI.10min - KI.SED	5-Hydroxyindoleacetic acid	5-Hydroxyindoleacetic acid	5-Hydroxyindoleacetic acid	Alkaloids	Tryptophan alkaloids	Indoleacetic acids	-0.865386	0.0408297	-1.83167	0.0737873	0.332216	43.9203	-1.78793
KI.10min - KI.SED	Fumaric acid	Fumaric acid	Fumaric acid	Organic acids	TCA acids	TCA acids	0.949679	0.198598	1.82691	0.0745145	0.333471	43.9203	1.78344
KI.10min - KI.SED	N,N-Dimethylformamide	N,N-Dimethylformamide	N,N-Dimethylformamide	Organic acids	Carboxylic acids	Other carboxylic acids	-1.12524	0.607419	-1.83697	0.0750587	0.333805	33.6585	-1.78011
KI.10min - KI.SED	3,4-dimethyl-9-phenyl-7H-furo[2,3-f]chromen-7-one	3,4-dimethyl-9-phenyl-7H-furo[2,3-f]chromen-7-one					-0.916725	0.553509	-1.81865	0.0757872	0.334203	43.9203	-1.77567
KI.10min - KI.SED	8-Hydroxyquinoline	8-Hydroxyquinoline	Quinolin-8-ol	Organoheterocyclic compounds	Hydroxyquinolines	Hydroxyquinolines	-0.851404	0.0490977	-1.80252	0.0783284	0.342072	43.9203	-1.76047
KI.10min - KI.SED	1H-Indole-3-carboxaldehyde	1H-Indole-3-carboxaldehyde	1H-Indole-3-carboxaldehyde	Alkaloids	Tryptophan alkaloids	Simple indole alkaloids	0.864925	0.0886575	1.7962	0.0793425	0.345666	43.9203	1.75451
KI.10min - KI.SED	3-Methylhistamine	3-Methylhistamine	3-Methylhistamine	Organic nitrogen compounds	Amines	Aralkylamines	-0.900776	0.534744	-1.7878	0.0807084	0.347015	43.9203	-1.74659
KI.10min - KI.SED	Gardenin B	Gardenin B					0.766795	-0.100619	1.7864	0.0809389	0.347015	43.9203	1.74526
KI.10min - KI.SED	Indoleacetaldehyde	Indoleacetaldehyde	Indoleacetaldehyde	Alkaloids	Tryptophan alkaloids	Simple indole alkaloids	0.879542	0.108583	1.78128	0.0817822	0.348732	43.9203	1.74044
KI.10min - KI.SED	5-Methylcytosine	5-Methylcytosine	5-Methylcytosine	Nucleic acids	Pyrimidines	Pyrimidones	-1.04216	0.233396	-1.77455	0.0829041	0.351981	43.9203	-1.73408
KI.10min - KI.SED	2-Hydroxybutyric acid	2-Hydroxybutyric acid	2-Hydroxybutyric acid	Fatty Acyls	Fatty acids	Hydroxy FA	0.822953	0.103814	1.77126	0.0834563	0.35337	43.9203	1.73097
KI.10min - KI.SED	L-Methionine sulfone	L-Methionine sulfone	Methionine sulfone	Organic acids	Amino acids and peptides	Amino acids	0.907251	0.0480784	1.76542	0.0844442	0.355058	43.9203	1.72546
KI.10min - KI.SED	L-Homoserine	L-Homoserine	Homoserine	Organic acids	Amino acids and peptides	Amino acids	0.499301	-0.343278	1.75545	0.086156	0.359746	43.9203	1.71603
KI.10min - KI.SED	5'-Methylthioadenosine	5'-Methylthioadenosine	5'-Methylthioadenosine	Nucleic acids	Purines	Purine ribonucleosides	0.971433	0.496485	1.74879	0.0873134	0.36207	43.9203	1.70974
KI.10min - KI.SED	1-(2,3,4-trihydroxyphenyl)ethanone	1-(2,3,4-trihydroxyphenyl)ethanone					-0.817912	0.0982102	-1.73306	0.0901015	0.368863	43.9203	-1.69486
KI.10min - KI.SED	Gentisic acid	Gentisic acid	Gentisic acid	Polyketides	Phenolic acids	Phenolic acids	-1.11051	0.226163	-1.736	0.0909119	0.368863	36.8837	-1.69061
KI.10min - KI.SED	Vanillin	Vanillin	Vanillin	Polyketides	Phenolic acids	Phenolic acids	-0.868663	0.535438	-1.72755	0.091096	0.368863	43.9203	-1.68964
KI.10min - KI.SED	Pymetrozine-TP CGA371075	Pymetrozine-TP CGA371075					-0.875561	0.517593	-1.72707	0.0911827	0.368863	43.9203	-1.68919
KI.10min - KI.SED	1-Aminocyclopropanecarboxylic acid	1-Aminocyclopropanecarboxylic acid	1-Aminocyclopropanecarboxylic acid	Organic acids	Amino acids and peptides	Amino acids	-0.924667	0.578501	-1.72588	0.0913997	0.368863	43.9203	-1.68806
KI.10min - KI.SED	1,3-Benzenedicarboxylic acid	1,3-Benzenedicarboxylic acid					-0.858126	0.501916	-1.71506	0.0933823	0.373529	43.9203	-1.67782
KI.10min - KI.SED	Cyclo-prolylglycine	Cyclo-prolylglycine					-0.954936	0.475794	-1.70078	0.0960561	0.380021	43.9203	-1.66428
KI.10min - KI.SED	Guaiacin	Guaiacin					0.796442	0.0476842	1.67969	0.100118	0.389618	43.9203	1.64428
KI.10min - KI.SED	Diethylene glycol monobutyl ether	Diethylene glycol monobutyl ether					-0.835617	0.553551	-1.67887	0.100278	0.389618	43.9203	-1.64351
KI.10min - KI.SED	N-Cyclohexyl-2-benzothiazol-amine	N-Cyclohexyl-2-benzothiazol-amine					-0.833239	0.578332	-1.67195	0.101645	0.389618	43.9203	-1.63693
KI.10min - KI.SED	L-Tryptophan	L-Tryptophan	Tryptophan	Organic acids	Amino acids and peptides	Amino acids	0.811457	0.100926	1.6719	0.101654	0.389618	43.9203	1.63689
KI.10min - KI.SED	Thymine	Thymine	Thymine	Nucleic acids	Pyrimidines	Other pyrimidines	0.916321	0.120901	1.67152	0.102235	0.389618	41.0041	1.63411
KI.10min - KI.SED	2-(Methylthio)benzothiazole	2-(Methylthio)benzothiazole					-0.830152	0.546819	-1.66835	0.102361	0.389618	43.9203	-1.63351
KI.10min - KI.SED	3,4-Methylenedioxymethamphetamine	3,4-Methylenedioxymethamphetamine	3,4-Methylenedioxymethamphetamine	Organoheterocyclic compounds	Benzodioxoles	Benzodioxoles	-0.83335	0.510952	-1.66089	0.103859	0.393382	43.9203	-1.62643
KI.10min - KI.SED	Diosmetin	Diosmetin	Diosmetin	Polyketides	Flavonoids	Flavones and Flavonols	-1.31349	0.302485	-1.67206	0.104886	0.395071	30.076	-1.62161
KI.10min - KI.SED	L-Ornithine monochlorohydrate/ornithine	L-Ornithine monochlorohydrate/ornithine					-0.994455	0.683719	-1.6522	0.107794	0.399949	33.6585	-1.60819
KI.10min - KI.SED	2-Aminonaphthalene	2-Aminonaphthalene	2-Aminonaphthalene	Benzenoids	Naphthalenes	Naphthalenes	0.791622	0.0972673	1.63489	0.10922	0.401738	43.9203	1.60171
KI.10min - KI.SED	[8]-Shogaol	[8]-Shogaol					-0.826878	0.528901	-1.63428	0.109348	0.401738	43.9203	-1.60113
KI.10min - KI.SED	3-(4-hydroxyphenyl)prop-2-enoic acid	3-(4-hydroxyphenyl)prop-2-enoic acid					0.782368	-0.0309851	1.62523	0.111268	0.403962	43.9203	1.59252
KI.10min - KI.SED	N-Nitroso-pyrrolidine	N-Nitroso-pyrrolidine	N-Nitroso-pyrrolidine	Alkaloids	Ornithine alkaloids	Pyrrolidine alkaloids	-0.804979	0.572316	-1.61291	0.113927	0.408959	43.9203	-1.58078
KI.10min - KI.SED	Trimethylamine N-oxide	Trimethylamine N-oxide	Trimethylamine N-oxide	Organic nitrogen compounds	Amine oxides	Trisubstituted amine oxides	-0.794952	0.733486	-1.60954	0.114662	0.409703	43.9203	-1.57758
KI.10min - KI.SED	1,5-Naphthalenediamine	1,5-Naphthalenediamine	1,5-Naphthalenediamine	Benzenoids	Naphthalenes	Naphthalenes	0.788876	0.110684	1.60357	0.115978	0.410348	43.9203	1.57188
KI.10min - KI.SED	NCGC00169993-02!2,5,8-trihydroxy-6-methoxy-2-methyl-3H-benzo[g]chromen-4-one [IIN-based on: CCMSLIB00000847293]	NCGC00169993-02!2,5,8-trihydroxy-6-methoxy-2-methyl-3H-benzo[g]chromen-4-one [IIN-based on: CCMSLIB00000847293]					0.849849	0.159742	1.60037	0.116685	0.412044	43.9203	1.56884
KI.10min - KI.SED	Isocurcumenol	Isocurcumenol					-0.813061	0.532908	-1.59438	0.118023	0.413669	43.9203	-1.56312
KI.10min - KI.SED	4-(2,5-Diethoxy-4-nitrophenyl)morpholine	4-(2,5-Diethoxy-4-nitrophenyl)morpholine					-0.658313	-0.0498896	-1.59438	0.118024	0.413669	43.9203	-1.56312
KI.10min - KI.SED	Cyprodinil-TP CGA 249287	Cyprodinil-TP CGA 249287					-0.942861	0.41333	-1.59356	0.118208	0.413669	43.9203	-1.56234
KI.10min - KI.SED	NCGC00384489-01!2-phenylfuro[2,3-h]chromen-4-one [IIN-based: Match]	NCGC00384489-01!2-phenylfuro[2,3-h]chromen-4-one [IIN-based: Match]					0.620208	-0.17082	1.58843	0.119363	0.414219	43.9203	1.55745
KI.10min - KI.SED	4-Methylpyrimidine	4-Methylpyrimidine	4-Methylpyrimidine	Nucleic acids	Pyrimidines	Other pyrimidines	-0.716863	-0.0725325	-1.58049	0.12117	0.415006	43.9203	-1.54988
KI.10min - KI.SED	Hetisine	Hetisine					-0.649172	-0.0933215	-1.57929	0.121447	0.415006	43.9203	-1.54873
KI.10min - KI.SED	S-Adenosylhomocysteine	S-Adenosylhomocysteine	S-Adenosylhomocysteine	Nucleic acids	Purines	Other purines	0.690264	-0.0269217	1.57893	0.121528	0.415006	43.9203	1.54839
KI.10min - KI.SED	Tiapride	Tiapride	Tiapride	Benzenoids	Benzamides	Benzamides	0.652086	-0.149129	1.57322	0.122844	0.415749	43.9203	1.54295
KI.10min - KI.SED	N6,N6,N6-Trimethyl-L-lysine	N6,N6,N6-Trimethyl-L-lysine	N-6-Trimethyllysine	Organic acids	Amino acids and peptides	Amino acids	-0.982455	0.60274	-1.57729	0.124082	0.416215	33.6585	-1.53786
KI.10min - KI.SED	Perfluorohexanoic acid	Perfluorohexanoic acid	Perfluorohexanoic acid	Organohalogen compounds	Alkyl fluorides	Perfluoroalkyl carboxylic acids	-0.796259	0.212027	-1.5534	0.127504	0.424543	43.9203	-1.52402
KI.10min - KI.SED	Propyl gallate	Propyl gallate					-0.794934	0.874664	-1.53886	0.131012	0.432263	43.9203	-1.51012
KI.10min - KI.SED	L-Tyrosine	L-Tyrosine	Tyrosine	Organic acids	Amino acids and peptides	Amino acids	0.752223	0.000440313	1.53511	0.131929	0.432263	43.9203	1.50654
KI.10min - KI.SED	Hypaphorine	Hypaphorine	Lenticin	Alkaloids	Tryptophan alkaloids	Tryptamines	0.830389	0.175499	1.52779	0.133734	0.433318	43.9203	1.49954
KI.10min - KI.SED	Linalyl acetate	Linalyl acetate					-0.752877	0.535719	-1.52545	0.134317	0.433651	43.9203	-1.49729
KI.10min - KI.SED	N-Acetylalanine	N-Acetylalanine	N-Acetylalanine	Organic acids	Amino acids and peptides	Amino acids	-0.819165	0.585915	-1.523	0.134926	0.434069	43.9203	-1.49496
KI.10min - KI.SED	p-Octopamine	p-Octopamine	Octopamine	Alkaloids	Tyrosine alkaloids	Phenylethylamines	0.73509	-0.0145438	1.51657	0.136541	0.436158	43.9203	1.4888
KI.10min - KI.SED	Lauryldiethanolamine	Lauryldiethanolamine	N-Lauryldiethanolamine	Organic nitrogen compounds	Amines	1,2-aminoalcohols	-0.787301	0.482821	-1.50871	0.138534	0.438651	43.9203	-1.48127
KI.10min - KI.SED	Cholesterol	Cholesterol	Cholesterol	Sterol Lipids	Sterols	Cholesterols	-0.948992	0.248626	-1.50258	0.140723	0.443693	40.4046	-1.47311
KI.10min - KI.SED	7,8-dihydroxy-5,6-dimethoxy-2-phenyl-4H-chromen-4-one	7,8-dihydroxy-5,6-dimethoxy-2-phenyl-4H-chromen-4-one					-0.767587	0.528043	-1.49964	0.140863	0.443693	43.9203	-1.47259
KI.10min - KI.SED	3-(2-hydroxyphenyl)prop-2-enoic acid	3-(2-hydroxyphenyl)prop-2-enoic acid	trans-o-Coumaric acid	Organic acids	Phenylpropanoids	Coumaric acids	0.723308	-0.0156212	1.49319	0.142538	0.446635	43.9203	1.46641
KI.10min - KI.SED	Cycloserine	Cycloserine					0.615954	-0.147721	1.48813	0.143861	0.448254	43.9203	1.46156
KI.10min - KI.SED	Nicotinamide ribotide	Nicotinamide ribotide	Nicotinamide ribotide	Alkaloids	Nicotinic acid alkaloids	Pyridine alkaloids	0.790081	0.213648	1.48621	0.144368	0.448254	43.9203	1.45972
KI.10min - KI.SED	7-methanesulfinylheptanenitrile	7-methanesulfinylheptanenitrile					0.755626	0.147224	1.48576	0.144485	0.448254	43.9203	1.45929
KI.10min - KI.SED	Schizandrol A	Schizandrol A					-0.81521	0.188456	-1.48569	0.144506	0.448254	43.9203	-1.45922
KI.10min - KI.SED	Trigonelline	Trigonelline	Trigonelline	Alkaloids	Nicotinic acid alkaloids	Pyridine alkaloids	-0.817136	0.483383	-1.48007	0.145994	0.448254	43.9203	-1.45383
KI.10min - KI.SED	Glucose 1-phosphate	Glucose 1-phosphate	Glucose 1-phosphate	Carbohydrates	Monosaccharides	Monosaccharide phosphates	-0.807014	0.511536	-1.46986	0.148728	0.452418	43.9203	-1.44404
KI.10min - KI.SED	Ophthalmic acid	Ophthalmic acid	Ophthalmic acid	Organic acids	Amino acids and peptides	Tripeptides	0.785533	0.200485	1.46502	0.150037	0.452418	43.9203	1.4394
KI.10min - KI.SED	L-Isoleucine	L-Isoleucine	Isoleucine	Organic acids	Amino acids and peptides	Amino acids	0.6955	0.0679775	1.46281	0.150639	0.452418	43.9203	1.43728
KI.10min - KI.SED	2-Methylpyrrolidine	2-Methylpyrrolidine	2-Methyl pyrrolidine	Organoheterocyclic compounds	Pyrrolidines	Pyrrolidines	0.673477	0.0282675	1.44612	0.155242	0.459783	43.9203	1.42126
KI.10min - KI.SED	N-Ethyl trans-2-cis-6-nonadienamide	N-Ethyl trans-2-cis-6-nonadienamide					-1.10474	0.380177	-1.4547	0.15538	0.459783	32.3705	-1.42078
KI.10min - KI.SED	trans-Cinnamate	trans-Cinnamate	trans-Cinnamic acid	Organic acids	Phenylpropanoids	Cinnamic acids	0.639619	-0.0879395	1.43859	0.157355	0.462597	43.9203	1.41403
KI.10min - KI.SED	2-(4-oxoquinazolin-3(4H)-yl)ethyl isobutyrate	2-(4-oxoquinazolin-3(4H)-yl)ethyl isobutyrate					0.592047	-0.126153	1.43553	0.15822	0.464386	43.9203	1.41108
KI.10min - KI.SED	Perfluorobutyric acid	Perfluorobutyric acid	Perfluorobutanoic acid	Organohalogen compounds	Alkyl fluorides	Perfluoroalkyl carboxylic acids	-0.825145	0.330024	-1.42735	0.16055	0.469698	43.9203	-1.40323
KI.10min - KI.SED	Niacinamide	Niacinamide	Niacinamide	Alkaloids	Nicotinic acid alkaloids	Pyridine alkaloids	0.681593	0.185209	1.42152	0.162229	0.471514	43.9203	1.39762
KI.10min - KI.SED	Hydroxytyrosol Acetate	Hydroxytyrosol Acetate					-0.734211	0.513806	-1.42067	0.162474	0.471514	43.9203	-1.3968
KI.10min - KI.SED	L-Threonine	L-Threonine	Threonine	Organic acids	Amino acids and peptides	Amino acids	-0.807358	0.556265	-1.4161	0.16441	0.474846	40.4046	-1.39039
KI.10min - KI.SED	[6]-Gingerol	[6]-Gingerol	Gingerol	Benzenoids	Phenols	Other phenols	-0.70368	0.547712	-1.41275	0.164776	0.475144	43.9203	-1.38919
KI.10min - KI.SED	2-Hydroxyphenethylamine	2-Hydroxyphenethylamine	2-Hydroxyphenethylamine	Alkaloids	Tyrosine alkaloids	Phenylethylamines	0.587817	-0.147077	1.40895	0.165892	0.475415	43.9203	1.38552
KI.10min - KI.SED	Coptisine	Coptisine					-0.603863	-0.0461222	-1.40567	0.166857	0.475833	43.9203	-1.38237
KI.10min - KI.SED	4-Hydroxybenzaldehyde	4-Hydroxybenzaldehyde	4-Hydroxybenzaldehyde	Polyketides	Phenolic acids	Phenolic acids	0.677096	-0.011696	1.3937	0.170421	0.482193	43.9203	1.37085
KI.10min - KI.SED	Bisphenol A	Bisphenol A	Bisphenol A	Benzenoids	Benzenes	Bisphenols	-0.695897	0.534382	-1.38761	0.172256	0.485865	43.9203	-1.36499
KI.10min - KI.SED	L-Valine	L-Valine	Valine	Organic acids	Amino acids and peptides	Amino acids	0.708117	0.101025	1.38343	0.173525	0.487328	43.9203	1.36096
KI.10min - KI.SED	Methyl beta-D-glucopyranoside	Methyl beta-D-glucopyranoside	Methyl glucose	Carbohydrates	Monosaccharides	Monosaccharides	0.444938	-0.264487	1.38324	0.173584	0.487328	43.9203	1.36078
KI.10min - KI.SED	N-Acetylhistidine	N-Acetylhistidine	N-Acetylhistidine	Organic acids	Amino acids and peptides	Amino acids	-0.606737	-0.0703152	-1.37828	0.175098	0.487998	43.9203	-1.35601
KI.10min - KI.SED	Matrine	Matrine					-0.707637	0.538246	-1.37671	0.17558	0.487998	43.9203	-1.35449
KI.10min - KI.SED	Beta-Carboline	Beta-Carboline	beta-Carboline	Alkaloids	Tryptophan alkaloids	Carboline alkaloids	-0.486285	-0.188435	-1.37635	0.175689	0.487998	43.9203	-1.35415
KI.10min - KI.SED	Ritalinic acid	Ritalinic acid	Ritalinic acid	Organic nitrogen compounds	Amines	Aralkylamines	0.985706	0.294871	1.37599	0.177912	0.491091	33.6585	1.34721
KI.10min - KI.SED	L-Phenylalanine	L-Phenylalanine	Phenylalanine	Organic acids	Amino acids and peptides	Amino acids	0.576032	-0.13351	1.36682	0.178638	0.491595	43.9203	1.34496
KI.10min - KI.SED	3,4-Dihydroxymandelic acid	3,4-Dihydroxymandelic acid	3,4-Dihydroxymandelic acid	Organic acids	Phenylpropanoids	Cinnamic acids	-0.67254	0.533207	-1.34132	0.186713	0.50895	43.9203	-1.32036
KI.10min - KI.SED	Benzenesulfonamide	Benzenesulfonamide					-0.66912	0.523932	-1.33892	0.187485	0.50895	43.9203	-1.31806
KI.10min - KI.SED	L-Carnitine	L-Carnitine	Carnitine	Organic nitrogen compounds	Carnitines	Carnitines	0.68383	0.521835	1.33807	0.18776	0.50895	43.9203	1.31723
KI.10min - KI.SED	Isovaleric acid	Isovaleric acid	Isovaleric acid	Fatty Acyls	Fatty acids	Branched FA	-0.665433	0.538254	-1.33375	0.189163	0.511986	43.9203	-1.31306
KI.10min - KI.SED	Sebacic acid	Sebacic acid	Sebacic acid	Fatty Acyls	Fatty acids	Dicarboxylic acids	-0.672242	0.515254	-1.3292	0.190645	0.51248	43.9203	-1.30867
KI.10min - KI.SED	Diazoxon	Diazoxon					-0.703893	0.523477	-1.32512	0.191985	0.51248	43.9203	-1.30473
KI.10min - KI.SED	Thymol	Thymol	Thymol	Prenol Lipids	Isoprenoids	C10 isoprenoids	-0.676238	0.58083	-1.32452	0.19218	0.51248	43.9203	-1.30416
KI.10min - KI.SED	Arginine	Arginine	Arginine	Organic acids	Amino acids and peptides	Amino acids	-0.656452	0.724958	-1.32191	0.193042	0.513675	43.9203	-1.30163
KI.10min - KI.SED	Methyl pyrazine 2-carboxylate	Methyl pyrazine 2-carboxylate					-0.699463	0.441099	-1.31545	0.195186	0.5145	43.9203	-1.29539
KI.10min - KI.SED	Allysine	Allysine	Allysine	Organic acids	Amino acids and peptides	Amino acids	-0.669888	0.187389	-1.31248	0.196177	0.5145	43.9203	-1.29252
KI.10min - KI.SED	Dimethylglycine	Dimethylglycine	Dimethylglycine	Organic acids	Amino acids and peptides	Amino acids	-0.662573	0.576353	-1.31241	0.196198	0.5145	43.9203	-1.29246
KI.10min - KI.SED	N6-Acetyl-L-lysine	N6-Acetyl-L-lysine	N6-Acetyllysine	Organic acids	Amino acids and peptides	Amino acids	0.690418	0.15357	1.31217	0.196278	0.5145	43.9203	1.29223
KI.10min - KI.SED	Argininosuccinic acid	Argininosuccinic acid	Argininosuccinic acid	Organic acids	Amino acids and peptides	Amino acids	0.630077	0.537927	1.30742	0.197874	0.5145	43.9203	1.28763
KI.10min - KI.SED	Adenosine_Diphosphate	Adenosine_Diphosphate	ADP	Nucleic acids	Purines	Purine rNDP	-0.758976	0.362812	-1.30689	0.19805	0.5145	43.9203	-1.28713
KI.10min - KI.SED	Phosphorylcholine	Phosphorylcholine	Choline phosphate	Organic nitrogen compounds	Cholines	Cholines	0.717776	0.418224	1.30427	0.198934	0.515339	43.9203	1.28459
KI.10min - KI.SED	Butylparaben	Butylparaben	Butylparaben	Polyketides	Phenolic acids	Phenolic acids	-0.651572	0.524061	-1.29849	0.200894	0.51664	43.9203	-1.27901
KI.10min - KI.SED	L-Histidine	L-Histidine	Histidine	Organic acids	Amino acids and peptides	Amino acids	-0.522941	-0.137344	-1.29685	0.201455	0.51664	43.9203	-1.27742
KI.10min - KI.SED	Beta-orcinol	Beta-orcinol					-0.646038	0.547027	-1.2943	0.202325	0.51664	43.9203	-1.27496
KI.10min - KI.SED	1-Hydroxy-Benzotriazol	1-Hydroxy-Benzotriazol					-0.683357	0.556971	-1.29117	0.203401	0.517227	43.9203	-1.27192
KI.10min - KI.SED	Piperidine	Piperidine	Piperidine	Alkaloids	Lysine alkaloids	Piperidine alkaloids	0.593043	-0.00508926	1.27409	0.209333	0.523754	43.9203	1.2554
KI.10min - KI.SED	Gomisin H	Gomisin H					0.605913	0.0587128	1.26635	0.212063	0.526743	43.9203	1.24791
KI.10min - KI.SED	MMV688362	MMV688362					0.426622	-0.236475	1.26626	0.212096	0.526743	43.9203	1.24782
KI.10min - KI.SED	6-Hydroxysandoricin	6-Hydroxysandoricin					-0.42866	-0.208323	-1.25694	0.215419	0.532224	43.9203	-1.2388
KI.10min - KI.SED	Phenylacetylglycine	Phenylacetylglycine	Phenylacetylglycine	Organic acids	Amino acids and peptides	Amino acids	-0.612325	0.0633931	-1.25268	0.216952	0.532224	43.9203	-1.23467
KI.10min - KI.SED	3-Hydroxyanthranilic acid	3-Hydroxyanthranilic acid	3-Hydroxyanthranilic acid	Benzenoids	Benzenes	Hydroxybenzoic acids	-0.688652	0.175868	-1.25116	0.217501	0.532847	43.9203	-1.2332
KI.10min - KI.SED	Glycyl-L-proline	Glycyl-L-proline	Gly-Pro	Organic acids	Amino acids and peptides	Dipeptides	-0.469162	-0.203199	-1.24717	0.218947	0.53494	43.9203	-1.22933
KI.10min - KI.SED	L-Arginine	L-Arginine	Arginine	Organic acids	Amino acids and peptides	Amino acids	0.592852	0.132599	1.22882	0.225682	0.546027	43.9203	1.21156
KI.10min - KI.SED	Cytidine 2',3'-cyclic phosphate	Cytidine 2',3'-cyclic phosphate	2',3' cyclic CMP	Nucleic acids	Pyrimidines	Pyrimidine rNMP	0.756938	0.299089	1.22399	0.227483	0.546027	43.9203	1.20687
KI.10min - KI.SED	beta-Nicotinamide adenine dinucleotide	beta-Nicotinamide adenine dinucleotide	NA-D+	Nucleic acids	Nicotinamides	Nicotinamide dinucleotides	0.597615	0.220726	1.22311	0.227811	0.546027	43.9203	1.20602
KI.10min - KI.SED	(-)-alpha-Narcotine	(-)-alpha-Narcotine					-0.572542	0.0329846	-1.21733	0.229978	0.546105	43.9203	-1.20042
KI.10min - KI.SED	Glu-Gln	Glu-Gln	Glu-Gln	Organic acids	Amino acids and peptides	Dipeptides	0.503669	-0.0370199	1.21554	0.230654	0.546105	43.9203	1.19868
KI.10min - KI.SED	Troglitazone	Troglitazone					0.631526	0.216982	1.21285	0.231672	0.546105	43.9203	1.19606
KI.10min - KI.SED	Alpha-Hydroxyisobutyric acid	Alpha-Hydroxyisobutyric acid	2-Hydroxyisobutyric acid	Fatty Acyls	Fatty acids	Hydroxy FA	-0.598812	0.0294269	-1.21115	0.232315	0.546125	43.9203	-1.19442
KI.10min - KI.SED	Tributylphosphine oxide	Tributylphosphine oxide					-1.05682	0.578679	-1.22542	0.234264	0.547675	20.5722	-1.18945
KI.10min - KI.SED	trans-Ferulic acid	trans-Ferulic acid	trans-Ferulic acid	Organic acids	Phenylpropanoids	Cinnamic acids	-0.571285	0.0191377	-1.19945	0.236784	0.550603	43.9203	-1.18306
KI.10min - KI.SED	3-Dehydroxycarnitine	3-Dehydroxycarnitine	3-Dehydroxycarnitine	Fatty Acyls	Fatty esters	Acyl carnitines	0.624336	0.461052	1.19628	0.238007	0.550983	43.9203	1.17998
KI.10min - KI.SED	NPE_269.1647_12.5	NPE_269.1647_12.5					-0.557762	0.121707	-1.18979	0.24052	0.551742	43.9203	-1.17369
KI.10min - KI.SED	Leucine	Leucine	Leucine	Organic acids	Amino acids and peptides	Amino acids	0.563697	0.0272093	1.18729	0.241493	0.551742	43.9203	1.17126
KI.10min - KI.SED	Ethyl caffeate	Ethyl caffeate					-0.594769	0.523985	-1.17959	0.244514	0.554051	43.9203	-1.16378
KI.10min - KI.SED	3R-hydroxy-butanoic acid	3R-hydroxy-butanoic acid	3R-Hydroxybutyric acid	Fatty Acyls	Fatty acids	Hydroxy FA	0.684888	0.40731	1.1793	0.244628	0.554051	43.9203	1.1635
KI.10min - KI.SED	(2E)-3-(4-hydroxyphenyl)-1-phenylprop-2-en-1-one	(2E)-3-(4-hydroxyphenyl)-1-phenylprop-2-en-1-one					-0.584909	0.531518	-1.17874	0.244849	0.554051	43.9203	-1.16295
KI.10min - KI.SED	Cinnamoylglycine	Cinnamoylglycine	Cinnamoylglycine	Organic acids	Phenylpropanoids	Cinnamic acids	-0.442442	-0.133805	-1.17366	0.246855	0.557197	43.9203	-1.15802
KI.10min - KI.SED	Acetaminophen	Acetaminophen	Acetaminophen	Benzenoids	Phenols	Aminophenols	0.518479	-0.0645591	1.17278	0.247204	0.557289	43.9203	1.15717
KI.10min - KI.SED	Anserine	Anserine	Anserine	Organic acids	Amino acids and peptides	Dipeptides	-0.49202	-0.215405	-1.17136	0.249682	0.561306	33.6585	-1.15112
KI.10min - KI.SED	alpha-Methylene-gamma-butyrolactone	alpha-Methylene-gamma-butyrolactone					-0.634752	0.418899	-1.16445	0.250528	0.561306	43.9203	-1.14907
KI.10min - KI.SED	Ethyl butyrate	Ethyl butyrate	Ethyl butanoate	Fatty Acyls	Fatty esters	Short fatty esters	-0.590689	0.476328	-1.159	0.252719	0.564791	43.9203	-1.14377
KI.10min - KI.SED	Ethylparaben	Ethylparaben	Ethylparaben	Polyketides	Phenolic acids	Phenolic acids	-0.574361	0.544049	-1.15434	0.254602	0.565846	43.9203	-1.13924
KI.10min - KI.SED	O-Succinyl-L-homoserine	O-Succinyl-L-homoserine	o-Succinylhomoserine	Organic acids	Amino acids and peptides	Amino acids	-0.635308	0.21987	-1.14566	0.258139	0.570557	43.9203	-1.1308
KI.10min - KI.SED	C12-LAS	C12-LAS					-0.658792	0.415846	-1.14468	0.258543	0.570751	43.9203	-1.12984
KI.10min - KI.SED	Aniline	Aniline	Aniline	Benzenoids	Anilines	Anilines	0.576091	0.693775	1.13637	0.261963	0.57219	43.9203	1.12176
KI.10min - KI.SED	ETHYL 3-INDOLEACETATE (IORA)	ETHYL 3-INDOLEACETATE (IORA)	Ethyl 3-indoleacetate	Alkaloids	Tryptophan alkaloids	Indoleacetic acids	-0.477983	0.00227263	-1.13545	0.262343	0.57219	43.9203	-1.12087
KI.10min - KI.SED	Xanthurenic acid	Xanthurenic acid	Xanthurenic acid	Alkaloids	Anthranilic acid alkaloids	Acridone alkaloids	-0.417919	-0.149981	-1.13401	0.262944	0.57219	43.9203	-1.11946
KI.10min - KI.SED	(1R,5S)-3-(1-oxo-2-(pyridin-4-ylmethyl)-1,2-dihydroisoquinoline-4-carbonyl)-3,4,5,6-tetrahydro-1H-1,5-methanopyrido[1,2-a][1,5]diazocin-8(2H)-one	(1R,5S)-3-(1-oxo-2-(pyridin-4-ylmethyl)-1,2-dihydroisoquinoline-4-carbonyl)-3,4,5,6-tetrahydro-1H-1,5-methanopyrido[1,2-a][1,5]diazocin-8(2H)-one					0.458018	-0.193676	1.13369	0.263397	0.57219	41.7154	1.1184
KI.10min - KI.SED	AICAR	AICAR	AICAR	Nucleic acids	Imidazoles	Imidazole ribonucleosides and ribonucleotides	-0.397579	-0.190725	-1.11807	0.269617	0.579416	43.9203	-1.10394
KI.10min - KI.SED	Terbutryn	Terbutryn					-0.726492	0.301477	-1.11701	0.270429	0.579416	41.4218	-1.10208
KI.10min - KI.SED	Dimethyl sulfoxide	Dimethyl sulfoxide	Dimethyl sulfoxide	Organosulfur compounds	Organosulfur compounds	Sulfoxides	0.798086	0.332541	1.12039	0.27048	0.579416	33.6585	1.10196
KI.10min - KI.SED	Suberic acid	Suberic acid	Suberic acid	Fatty Acyls	Fatty acids	Dicarboxylic acids	0.427575	-0.187095	1.10297	0.276046	0.587128	43.9203	1.08925
KI.10min - KI.SED	Glycolate	Glycolate	Glycolic acid	Fatty Acyls	Fatty acids	Hydroxy FA	-0.554351	0.524883	-1.10004	0.277307	0.587773	43.9203	-1.08639
KI.10min - KI.SED	Urocanic acid	Urocanic acid	Urocanic acid	Alkaloids	Histidine alkaloids	Imidazole alkaloids	-0.557269	-0.0330602	-1.10079	0.277501	0.587773	40.4046	-1.08595
KI.10min - KI.SED	(2-{[3-(3,4-dihydroxyphenyl)prop-2-enoyl]oxy}ethyl)trimethylazanium	(2-{[3-(3,4-dihydroxyphenyl)prop-2-enoyl]oxy}ethyl)trimethylazanium					0.430285	-0.118963	1.0981	0.278143	0.588168	43.9203	1.0845
KI.10min - KI.SED	(+)-Columbianetin	(+)-Columbianetin					-0.564406	0.473525	-1.08418	0.284201	0.596789	43.9203	-1.07093
KI.10min - KI.SED	Salicylic acid	Salicylic acid	Salicylic acid	Polyketides	Phenolic acids	Phenolic acids	-0.534176	-0.0181364	-1.08248	0.284945	0.597182	43.9203	-1.06928
KI.10min - KI.SED	Nordihydroguaiaretate	Nordihydroguaiaretate					-0.54525	0.51818	-1.08084	0.28567	0.597182	43.9203	-1.06767
KI.10min - KI.SED	Piperazine	Piperazine	Piperazine	Organoheterocyclic compounds	Piperazines	Piperazines	0.563748	0.108447	1.07601	0.287796	0.600849	43.9203	1.06297
KI.10min - KI.SED	Melezitose	Melezitose	Melezitose	Carbohydrates	Oligosaccharides	Oligosaccharides	-0.624512	0.448667	-1.07343	0.288942	0.601434	43.9203	-1.06045
KI.10min - KI.SED	Taurine	Taurine	Taurine	Organic acids	Sulfonic acids	Sulfonic acids	0.519108	0.0778361	1.07238	0.289407	0.601434	43.9203	1.05942
KI.10min - KI.SED	Calycanthine	Calycanthine					0.467639	-0.129367	1.06951	0.290682	0.602438	43.9203	1.05663
KI.10min - KI.SED	Benzyl butyl phthalate	Benzyl butyl phthalate	Benzyl butyl phthalate	Polyketides	Phenolic acids	Phenolic acids	-0.533528	0.551114	-1.06905	0.29089	0.602438	43.9203	-1.05617
KI.10min - KI.SED	Hydroxygardnutine	Hydroxygardnutine					-0.526002	0.516696	-1.06651	0.292021	0.60409	43.9203	-1.0537
KI.10min - KI.SED	S-Adenosylmethionine	S-Adenosylmethionine	S-Adenosylmethionine	Nucleic acids	Purines	Other purines	-0.553276	1.00233	-1.06353	0.293356	0.606157	43.9203	-1.05079
KI.10min - KI.SED	L-Kynurenine	L-Kynurenine	Kynurenine	Organic acids	Amino acids and peptides	Amino acids	0.533697	0.495543	1.0614	0.29431	0.606923	43.9203	1.04871
KI.10min - KI.SED	M-toluic Acid	M-toluic Acid					-1.10351	0.300063	-1.04274	0.309168	0.624295	20.5722	-1.01697
KI.10min - KI.SED	Adenosine monophosphate	Adenosine monophosphate	AMP	Nucleic acids	Purines	Purine rNMP	0.567249	0.0829015	1.02089	0.313939	0.630669	36.9664	1.00699
KI.10min - KI.SED	Linoleic acid	Linoleic acid	Linoleic acid	Fatty Acyls	Fatty acids	Unsaturated FA	-0.5118	0.545489	-1.01581	0.315281	0.631961	43.9203	-1.0042
KI.10min - KI.SED	6-Chloro-N-(1-methylethyl)-1,3,5-triazine-2,4-diamine	6-Chloro-N-(1-methylethyl)-1,3,5-triazine-2,4-diamine	6-Chloro-N-(1-methylethyl)-1,3,5-triazine-2,4-diamine	Organoheterocyclic compounds	Aminotriazines	Aminotriazines	0.444242	-0.148191	1.01318	0.316814	0.632927	41.7154	1.00103
KI.10min - KI.SED	Cytosine	Cytosine	Cytosine	Nucleic acids	Pyrimidines	Pyrimidones	0.399886	-0.0896859	1.00565	0.320094	0.637368	43.9203	0.994265
KI.10min - KI.SED	Roquefortine A	Roquefortine A	Roquefortine A	Alkaloids	Tryptophan alkaloids	3-Alkylindoles	-0.263032	-0.357957	-0.990602	0.327306	0.650296	43.9203	-0.979554
KI.10min - KI.SED	Eicosapentaenoic acid	Eicosapentaenoic acid	Eicosapentaenoic acid	Fatty Acyls	Fatty acids	Unsaturated FA	-0.505167	0.468871	-0.980696	0.332114	0.652642	43.9203	-0.969865
KI.10min - KI.SED	Cyclic AMP	Cyclic AMP	3',5' cyclic AMP	Nucleic acids	Purines	Purine rNMP	0.459088	0.0353517	0.980348	0.332284	0.652642	43.9203	0.969524
KI.10min - KI.SED	(S)-[8]-Gingerol	(S)-[8]-Gingerol					-0.484795	0.536824	-0.979253	0.332818	0.652642	43.9203	-0.968453
KI.10min - KI.SED	Lotusine	Lotusine					-0.476563	0.520616	-0.96346	0.340592	0.660011	43.9203	-0.952997
KI.10min - KI.SED	L-Acetylcarnitine	L-Acetylcarnitine	CAR 2:0	Fatty Acyls	Fatty esters	Acyl carnitines	0.459732	0.0237771	0.961759	0.341436	0.660458	43.9203	0.951332
KI.10min - KI.SED	Glycyl-Valine	Glycyl-Valine	Gly-Val	Organic acids	Amino acids and peptides	Dipeptides	-0.461387	0.138284	-0.961374	0.341627	0.660458	43.9203	-0.950955
KI.10min - KI.SED	Hirsutine	Hirsutine					-0.378107	-0.220403	-0.961237	0.342284	0.660458	39.4778	-0.949662
KI.10min - KI.SED	Cyclohexylamine	Cyclohexylamine	Cyclohexylamine	Organic nitrogen compounds	Cyclohexylamines	Cyclohexylamines	-0.687827	0.363195	-0.962359	0.342733	0.660619	33.6585	-0.94878
KI.10min - KI.SED	1-Monostearin	1-Monostearin	MG 18:0/0:0/0:0	Glycerolipids	Monoradylglycerols	MG	-0.749422	0.459104	-0.951521	0.350811	0.669928	24.0345	-0.933017
KI.10min - KI.SED	sophocarpine	sophocarpine					-0.512224	0.290019	-0.914161	0.365624	0.688591	43.9203	-0.904701
KI.10min - KI.SED	L-Lactic acid	L-Lactic acid	Lactic acid	Organic acids	Short-chain acids	Short-chain acids	-0.447148	0.0771768	-0.912717	0.366374	0.689287	43.9203	-0.903286
KI.10min - KI.SED	Acetyl tributyl citrate	Acetyl tributyl citrate	Retinoic acid	Prenol Lipids	Isoprenoids	Retinoids	-0.456266	0.555138	-0.910899	0.367321	0.690031	43.9203	-0.901503
KI.10min - KI.SED	triacanthine	triacanthine	Triacanthine	Nucleic acids	Purines	Other purines	-0.426687	0.0541696	-0.899468	0.373309	0.696534	43.9203	-0.890293
KI.10min - KI.SED	NPE_241.1335_10.3	NPE_241.1335_10.3					-0.206905	-0.388945	-0.881986	0.382586	0.703678	43.9203	-0.873142
KI.10min - KI.SED	Umbelliferone	Umbelliferone	Umbelliferone	Polyketides	Flavonoids	Coumarins	-0.462659	0.488175	-0.875541	0.386043	0.707159	43.9203	-0.866816
KI.10min - KI.SED	Paclobutrazole	Paclobutrazole					-0.409387	0.0420463	-0.867808	0.390217	0.711201	43.9203	-0.859225
KI.10min - KI.SED	Berberrubine	Berberrubine					-0.455863	0.156837	-0.866086	0.391149	0.712184	43.9203	-0.857535
KI.10min - KI.SED	Protocatechuic acid	Protocatechuic acid	Protocatechuic acid	Polyketides	Phenolic acids	Phenolic acids	-0.500025	0.249594	-0.863114	0.392764	0.714404	43.9203	-0.854616
KI.10min - KI.SED	Citric acid	Citric acid	Citric acid	Organic acids	TCA acids	TCA acids	0.405513	-0.00867638	0.857713	0.395708	0.716497	43.9203	0.849312
KI.10min - KI.SED	haplamine	haplamine					-0.337044	-0.0905229	-0.857331	0.395916	0.716497	43.9203	-0.848937
KI.10min - KI.SED	Ecgonine	Ecgonine	Ecgonine	Alkaloids	Ornithine alkaloids	Tropane alkaloids	0.570967	0.361758	0.856654	0.396689	0.716497	40.4046	0.84755
KI.10min - KI.SED	Adenosine 3',5'-diphosphate	Adenosine 3',5'-diphosphate	Adenosine 3',5'-diphosphate	Nucleic acids	Purines	Purine rNDP	0.472578	-0.0466731	0.854678	0.398772	0.719541	33.6585	0.843816
KI.10min - KI.SED	3-Indolebutyric acid	3-Indolebutyric acid	3-Indolebutyric acid	Alkaloids	Tryptophan alkaloids	3-Alkylindoles	0.381762	-0.18482	0.843814	0.404731	0.724185	33.6585	0.833202
KI.10min - KI.SED	N-Acetylmethionine	N-Acetylmethionine	N-Acetylmethionine	Organic acids	Amino acids and peptides	Amino acids	-0.369007	-0.0560605	-0.839964	0.405478	0.724412	43.9203	-0.831877
KI.10min - KI.SED	DL-Glutamate	DL-Glutamate	Glutamic acid	Organic acids	Amino acids and peptides	Amino acids	-0.495565	0.406932	-0.838034	0.406549	0.724796	43.9203	-0.829981
KI.10min - KI.SED	Hypoxanthine	Hypoxanthine	Hypoxanthine	Nucleic acids	Purines	Hypoxanthines	0.410686	-0.0749194	0.834552	0.409081	0.724796	38.7851	0.825512
KI.10min - KI.SED	Koninginin E	Koninginin E					-0.417647	0.516493	-0.828208	0.412031	0.727492	43.9203	-0.820325
KI.10min - KI.SED	4-Piperidinecarboxamide	4-Piperidinecarboxamide	4-Piperidine carboxamide	Organoheterocyclic compounds	Piperidinecarboxylic acids	Piperidinecarboxamides	-0.41883	0.606138	-0.817781	0.417897	0.73142	43.9203	-0.810076
KI.10min - KI.SED	Citramalic acid	Citramalic acid	Citramalic acid	Organic acids	Hydroxy acids	Beta hydroxy acids	0.239588	-0.379362	0.813826	0.420968	0.735372	36.8837	0.804744
KI.10min - KI.SED	PC(16:0/18:1(9Z))	PC(16:0/18:1(9Z))	PC 16:0/18:1(9Z)	Glycerophospholipids	Glycerophosphocholines	PC	-0.419614	0.247396	-0.783614	0.437472	0.751854	43.9203	-0.776468
KI.10min - KI.SED	(alpha-D-mannosyl)7-beta-D-mannosyl-diacetylchitobiosyl-L-asparagine, isoform A (protein)	(alpha-D-mannosyl)7-beta-D-mannosyl-diacetylchitobiosyl-L-asparagine, isoform A (protein)					0.452144	0.371163	0.781481	0.438712	0.752553	43.9203	0.77437
KI.10min - KI.SED	caudatin	caudatin					0.291727	-0.160759	0.770229	0.445288	0.755311	43.9203	0.763295
KI.10min - KI.SED	Creatine	Creatine	Creatine	Organic acids	Amino acids and peptides	Amino acids	0.439562	0.377037	0.764632	0.448579	0.756559	43.9203	0.757785
KI.10min - KI.SED	Viridiflorine	Viridiflorine					0.424765	0.230793	0.759553	0.45158	0.75738	43.9203	0.752784
KI.10min - KI.SED	1,7,7-trimethylbicyclo[2.2.1]hept-2-yl acetate	1,7,7-trimethylbicyclo[2.2.1]hept-2-yl acetate					0.401297	0.837078	0.754504	0.454574	0.760633	43.9203	0.747812
KI.10min - KI.SED	Dibutyl phthalate	Dibutyl phthalate	Dibutyl phthalate	Benzenoids	Benzenes	Phthalate esters	-0.43585	0.235952	-0.754364	0.454657	0.760633	43.9203	-0.747674
KI.10min - KI.SED	2,6-diaminohexanoic acid	2,6-diaminohexanoic acid	Lysine	Organic acids	Amino acids and peptides	Amino acids	-0.383556	0.601828	-0.753456	0.455196	0.760633	43.9203	-0.74678
KI.10min - KI.SED	Lumichrome	Lumichrome	Lumichrome	Organoheterocyclic compounds	Alloxazines and isoalloxazines	Flavins	0.344642	-0.0963654	0.749904	0.457311	0.762747	43.9203	0.743282
KI.10min - KI.SED	3-Amino-9-ethylcarbazole	3-Amino-9-ethylcarbazole					0.345347	-0.293598	0.752814	0.458872	0.763284	24.0345	0.740705
KI.10min - KI.SED	Benzyl glucopyranoside	Benzyl glucopyranoside					-0.378558	0.50305	-0.745563	0.459903	0.763284	43.9203	-0.739006
KI.10min - KI.SED	LPC 16:0	LPC 16:0	LPC 16:0	Glycerophospholipids	Glycerophosphocholines	LPC	-0.387658	0.213202	-0.744096	0.460781	0.763284	43.9203	-0.737561
KI.10min - KI.SED	Inosinic acid	Inosinic acid	IMP	Nucleic acids	Purines	Purine rNMP	0.529844	0.277069	0.744129	0.461962	0.763672	33.6585	0.73562
KI.10min - KI.SED	(4aS)-6,7-dihydroxy-1,1,4a-trimethyl-3,4,10,10a-tetrahydro-2H-phenanthren-9-one	(4aS)-6,7-dihydroxy-1,1,4a-trimethyl-3,4,10,10a-tetrahydro-2H-phenanthren-9-one					-0.369592	0.523383	-0.740917	0.462687	0.763674	43.9203	-0.73443
KI.10min - KI.SED	L-gamma-glutamyl-L-leucine	L-gamma-glutamyl-L-leucine	gamma-Glutamylleucine	Organic acids	Amino acids and peptides	Dipeptides	-0.374108	0.174019	-0.737974	0.464455	0.764738	43.9203	-0.731531
KI.10min - KI.SED	Methylmalonic acid	Methylmalonic acid	Methylmalonic acid	Fatty Acyls	Fatty acids	Dicarboxylic acids	0.391616	0.259802	0.730522	0.46895	0.766492	43.9203	0.724188
KI.10min - KI.SED	Glycerophosphocholine	Glycerophosphocholine	sn-Glycero-3-phosphocholine	Organic acids	Organic phosphoric acids	Organic phosphoric acids	0.424259	0.290679	0.73007	0.469224	0.766492	43.9203	0.723742
KI.10min - KI.SED	Serylleucine	Serylleucine	Ser-Leu	Organic acids	Amino acids and peptides	Dipeptides	-0.414341	0.254469	-0.723454	0.473236	0.769983	43.9203	-0.717223
KI.10min - KI.SED	Di(2-methoxyethyl) phthalate	Di(2-methoxyethyl) phthalate					0.422068	0.0411728	0.723772	0.474206	0.769983	33.6585	0.715652
KI.10min - KI.SED	Adenosine	Adenosine	Adenosine	Nucleic acids	Purines	Purine ribonucleosides	0.382055	0.230282	0.721037	0.474708	0.769983	43.9203	0.714841
KI.10min - KI.SED	Gentiannine	Gentiannine					0.450403	0.340393	0.720102	0.475277	0.769983	43.9203	0.713919
KI.10min - KI.SED	Threoninyl-Leucine	Threoninyl-Leucine	Thr-Leu	Organic acids	Amino acids and peptides	Dipeptides	-0.406795	0.243955	-0.713547	0.479282	0.775082	43.9203	-0.707458
KI.10min - KI.SED	4-Hydroxy-L-proline	4-Hydroxy-L-proline	cis-4-Hydroxyproline	Organic acids	Amino acids and peptides	Amino acids	-0.219511	-0.254951	-0.703996	0.485151	0.779692	43.9203	-0.698042
KI.10min - KI.SED	Indole-3-carboxylic acid	Indole-3-carboxylic acid	Indole-3-carboxylic acid	Alkaloids	Tryptophan alkaloids	Indolecarboxylic acids	-0.421459	0.323119	-0.693398	0.491711	0.785236	43.9203	-0.687591
KI.10min - KI.SED	3-Hexen-1-ol O-b-D-glucopyranoside	3-Hexen-1-ol O-b-D-glucopyranoside					0.507642	0.261688	0.694901	0.492076	0.785236	32.3705	0.687011
KI.10min - KI.SED	1-Palmitoyl-sn-glycero-3-phosphocholine	1-Palmitoyl-sn-glycero-3-phosphocholine	LPA 16:0/0:0	Glycerophospholipids	Glycerophosphates	LPA	-0.331258	0.169697	-0.688764	0.494594	0.785266	43.9203	-0.68302
KI.10min - KI.SED	Allantoin	Allantoin	Allantoin	Organoheterocyclic compounds	Ureas	Ureides	0.37109	0.568558	0.688623	0.494682	0.785266	43.9203	0.682881
KI.10min - KI.SED	LysoPC(0:0/18:0)	LysoPC(0:0/18:0)	LPC 0:0/18:0	Glycerophospholipids	Glycerophosphocholines	LPC	-0.4097	0.266513	-0.688611	0.49469	0.785266	43.9203	-0.682869
KI.10min - KI.SED	Reserpic acid	Reserpic acid					0.24266	-0.203338	0.686184	0.496204	0.785287	43.9203	0.680475
KI.10min - KI.SED	Proline	Proline	Proline	Organic acids	Amino acids and peptides	Amino acids	0.248633	-0.180764	0.685789	0.496451	0.785287	43.9203	0.680085
KI.10min - KI.SED	Methionine sulfoxide	Methionine sulfoxide	Methionine sulfoxide	Organic acids	Amino acids and peptides	Amino acids	-0.494762	0.307437	-0.681618	0.500144	0.789747	33.6585	-0.674263
KI.10min - KI.SED	Isobutyryl-L-carnitine	Isobutyryl-L-carnitine	CAR 3:0;2Me	Fatty Acyls	Fatty esters	Acyl carnitines	0.349585	0.174285	0.678842	0.5008	0.790092	43.9203	0.673232
KI.10min - KI.SED	N,N-DIMETHYLARGININE	N,N-DIMETHYLARGININE	Dimethylarginine	Organic acids	Amino acids and peptides	Amino acids	0.37516	0.2318	0.672674	0.504679	0.79275	43.9203	0.667146
KI.10min - KI.SED	SM(d18:1/18:0)	SM(d18:1/18:0)	SM 18:1;O2/18:0	Sphingolipids	Phosphosphingolipids	SM	-0.315619	0.165776	-0.667197	0.508137	0.794471	43.9203	-0.661742
KI.10min - KI.SED	methyl 2-((4-methyl-2-oxo-2H-chromen-7-yl)oxy)propanoate	methyl 2-((4-methyl-2-oxo-2H-chromen-7-yl)oxy)propanoate					-0.340902	0.476658	-0.666767	0.508409	0.794471	43.9203	-0.661317
KI.10min - KI.SED	Alanyl-Leucine	Alanyl-Leucine	Ala-Leu	Organic acids	Amino acids and peptides	Dipeptides	-0.372513	0.238048	-0.656207	0.515114	0.800796	43.9203	-0.650895
KI.10min - KI.SED	3-Hydroxymethylglutaric acid	3-Hydroxymethylglutaric acid	3-Hydroxymethylglutaric acid	Fatty Acyls	Fatty acids	Dicarboxylic acids	0.412266	0.356129	0.642925	0.523615	0.809232	43.9203	0.637783
KI.10min - KI.SED	N-Acetylneuraminate	N-Acetylneuraminate	N-Acetylneuraminic acid	Carbohydrates	Monosaccharides	Sugar acids	-0.301382	0.00203896	-0.642834	0.523674	0.809232	43.9203	-0.637693
KI.10min - KI.SED	Phthalic anhydride	Phthalic anhydride					-0.332077	0.461064	-0.638863	0.52623	0.810412	43.9203	-0.633772
KI.10min - KI.SED	2,6-Dimethylaniline	2,6-Dimethylaniline	2,6-Dimethylaniline	Benzenoids	Benzenes	Other benzenes	-0.532256	0.601039	-0.633039	0.533683	0.816943	20.5722	-0.622394
KI.10min - KI.SED	lysergol	lysergol					-0.265788	-0.082038	-0.626722	0.534086	0.816943	43.9203	-0.621781
KI.10min - KI.SED	Cytidine	Cytidine	Cytidine	Nucleic acids	Pyrimidines	Pyrimidine ribonucleosides	0.256212	-0.117092	0.622631	0.536747	0.818032	43.9203	0.61774
KI.10min - KI.SED	1-Oleoyl-sn-glycero-3-phosphocholine	1-Oleoyl-sn-glycero-3-phosphocholine	LPC 18:1/0:0	Glycerophospholipids	Glycerophosphocholines	LPC	-0.286585	0.151313	-0.621731	0.537333	0.818032	43.9203	-0.616851
KI.10min - KI.SED	Caffeate	Caffeate	Caffeic acid	Organic acids	Phenylpropanoids	Cinnamic acids	-0.182195	-0.271545	-0.620191	0.538337	0.818032	43.9203	-0.61533
KI.10min - KI.SED	Isokaempferide	Isokaempferide					0.355661	0.296151	0.619017	0.539103	0.818032	43.9203	0.61417
KI.10min - KI.SED	LPC 18:1	LPC 18:1	LPC 18:1	Glycerophospholipids	Glycerophosphocholines	LPC	-0.31429	0.199545	-0.617131	0.540335	0.818195	43.9203	-0.612307
KI.10min - KI.SED	Guanosine	Guanosine	Guanosine	Nucleic acids	Purines	Purine ribonucleosides	0.229046	-0.253388	0.611696	0.544426	0.820268	37.5422	0.606134
KI.10min - KI.SED	Ceratodictyol	Ceratodictyol					-0.507166	0.438336	-0.610478	0.547275	0.82162	24.0345	-0.601848
KI.10min - KI.SED	Spermine	Spermine	Spermine	Alkaloids	Ornithine alkaloids	Polyamines	-0.356763	0.225568	-0.604226	0.548802	0.82162	43.9203	-0.599557
KI.10min - KI.SED	7-Ethylcamptothecin	7-Ethylcamptothecin					-0.255673	-0.090399	-0.601444	0.550636	0.822394	43.9203	-0.596807
KI.10min - KI.SED	NCGC00186665-03!2,3-dihydroxypropyl hexadecanoate	NCGC00186665-03!2,3-dihydroxypropyl hexadecanoate					-0.504467	0.437961	-0.605282	0.550665	0.822394	24.0345	-0.596764
KI.10min - KI.SED	Stearoylcarnitine	Stearoylcarnitine	CAR 18:0	Fatty Acyls	Fatty esters	Acyl carnitines	-0.343094	0.221086	-0.600036	0.551566	0.822394	43.9203	-0.595415
KI.10min - KI.SED	10-methylacridone	10-methylacridone					-0.134855	-0.421452	-0.599632	0.551833	0.822394	43.9203	-0.595016
KI.10min - KI.SED	Glycylleucine	Glycylleucine	Gly-Leu	Organic acids	Amino acids and peptides	Dipeptides	-0.270922	0.0457105	-0.591288	0.557359	0.825988	43.9203	-0.586769
KI.10min - KI.SED	Xanthine	Xanthine	Xanthine	Nucleic acids	Purines	Xanthines	-0.257294	-0.0725992	-0.579629	0.565126	0.832043	43.9203	-0.575244
KI.10min - KI.SED	Guanine	Guanine	Guanine	Nucleic acids	Purines	Hypoxanthines	0.214574	-0.286558	0.576139	0.568354	0.83291	33.6585	0.570478
KI.10min - KI.SED	Anthraquinone	Anthraquinone	Anthraquinone	Polyketides	Aromatic polyketides	Anthracenes and phenanthrenes	0.246456	-0.095541	0.574336	0.568671	0.83291	43.9203	0.57001
KI.10min - KI.SED	Gamma-Aminobutyric acid	Gamma-Aminobutyric acid	gamma-Aminobutyric acid	Fatty Acyls	Fatty acids	Amino FA	-0.322881	0.362714	-0.567607	0.573192	0.83632	43.9203	-0.563357
KI.10min - KI.SED	Propionylcarnitine	Propionylcarnitine	CAR 3:0	Fatty Acyls	Fatty esters	Acyl carnitines	0.358488	0.372934	0.563731	0.575805	0.838379	43.9203	0.559523
KI.10min - KI.SED	2-(4-aminotetrahydro-2H-pyran-4-yl)acetic acid	2-(4-aminotetrahydro-2H-pyran-4-yl)acetic acid					0.360995	0.258853	0.559765	0.578802	0.838555	39.4778	0.555135
KI.10min - KI.SED	liriodenine	liriodenine	Liriodenine	Alkaloids	Tyrosine alkaloids	Aporphine alkaloids	0.35008	0.368001	0.553953	0.582421	0.842646	43.9203	0.549852
KI.10min - KI.SED	Osajin	Osajin	Osajin	Polyketides	Flavonoids	Isoflavonoids	-0.34957	0.397211	-0.553617	0.582648	0.842646	43.9203	-0.54952
KI.10min - KI.SED	Isoleucyl-Aspartate	Isoleucyl-Aspartate	Ile-Asp	Organic acids	Amino acids and peptides	Dipeptides	-0.292663	0.23029	-0.546595	0.587423	0.84591	43.9203	-0.542574
KI.10min - KI.SED	2-methylquinolin-8-ol	2-methylquinolin-8-ol					0.354707	0.538724	0.544443	0.589868	0.848433	32.3705	0.539028
KI.10min - KI.SED	L-Lysine	L-Lysine	Lysine	Organic acids	Amino acids and peptides	Amino acids	-0.300236	0.0565762	-0.54298	0.59041	0.848539	36.8837	-0.538242
KI.10min - KI.SED	dUMP	dUMP	dUMP	Nucleic acids	Pyrimidines	Pyrimidine dNMP	-0.317322	0.522988	-0.537129	0.594348	0.85176	37.5422	-0.532546
KI.10min - KI.SED	Palmitoylcarnitine	Palmitoylcarnitine	CAR 16:0	Fatty Acyls	Fatty esters	Acyl carnitines	-0.337006	0.239139	-0.526822	0.601416	0.855516	37.5422	-0.522365
KI.10min - KI.SED	Creatinine	Creatinine	Creatinine	Organoheterocyclic compounds	Azoles	Imidazolines	-0.233584	-0.11817	-0.52352	0.603244	0.855644	43.9203	-0.519741
KI.10min - KI.SED	Oleoyl-L-Carnitine	Oleoyl-L-Carnitine	CAR 18:1	Fatty Acyls	Fatty esters	Acyl carnitines	-0.300692	0.223859	-0.52093	0.605032	0.855644	43.9203	-0.517177
KI.10min - KI.SED	Speciofiline	Speciofiline					-0.338475	0.165348	-0.52103	0.605893	0.855644	32.3705	-0.515945
KI.10min - KI.SED	LPC 18:2	LPC 18:2	LPC 18:2	Glycerophospholipids	Glycerophosphocholines	LPC	-0.249273	0.173294	-0.505867	0.61548	0.861176	43.9203	-0.502267
KI.10min - KI.SED	Cinobufagin	Cinobufagin					-0.28903	0.43708	-0.504619	0.616349	0.861176	43.9203	-0.501031
KI.10min - KI.SED	Decanoylcarnitine	Decanoylcarnitine	CAR 10:0	Fatty Acyls	Fatty esters	Acyl carnitines	-0.292458	0.392409	-0.500552	0.619186	0.861176	43.9203	-0.497004
KI.10min - KI.SED	Alanyl-Valine	Alanyl-Valine	Ala-Val	Organic acids	Amino acids and peptides	Dipeptides	-0.31267	0.337984	-0.500337	0.619336	0.861176	43.9203	-0.496792
KI.10min - KI.SED	2-Hydroxycarbamazepine	2-Hydroxycarbamazepine					-0.317123	0.370343	-0.496461	0.622045	0.862251	43.9203	-0.492954
KI.10min - KI.SED	L-Octanoylcarnitine	L-Octanoylcarnitine	CAR 8:0	Fatty Acyls	Fatty esters	Acyl carnitines	-0.277429	0.298247	-0.494753	0.623241	0.862251	43.9203	-0.491263
KI.10min - KI.SED	Pyrrolidine	Pyrrolidine	Pyrrolidine	Alkaloids	Ornithine alkaloids	Pyrrolidine alkaloids	0.226268	0.0295101	0.494706	0.623273	0.862251	43.9203	0.491217
KI.10min - KI.SED	Histamine	Histamine	Histamine	Alkaloids	Histidine alkaloids	Imidazole alkaloids	0.24583	0.641259	0.489665	0.626808	0.865091	43.9203	0.486225
KI.10min - KI.SED	Phosphate	Phosphate	Phosphoric acid	Unclassified	Unclassified	Unclassified	-0.249974	0.542132	-0.484227	0.63063	0.869039	43.9203	-0.48084
KI.10min - KI.SED	Piperlotine A	Piperlotine A					-0.398036	0.433042	-0.481694	0.63438	0.872799	24.0345	-0.47557
KI.10min - KI.SED	kinetin riboside	kinetin riboside					-0.166191	-0.311803	-0.476032	0.637127	0.873333	33.6585	-0.471719
KI.10min - KI.SED	Cysteamine	Cysteamine	Cysteamine	Organosulfur compounds	Organosulfur compounds	Alkylthiols	0.184398	-0.166023	0.471868	0.639357	0.874525	43.9203	0.468598
KI.10min - KI.SED	Ecgonine-methyl-ester (EME)	Ecgonine-methyl-ester (EME)					0.278542	0.203245	0.460984	0.647339	0.879914	39.4778	0.457461
KI.10min - KI.SED	Adenine	Adenine	Adenine	Nucleic acids	Purines	Aminopurines	-0.25273	0.146302	-0.457499	0.649687	0.881195	41.7154	-0.454198
KI.10min - KI.SED	4-Hydroxy-6-methyl-2-pyrone	4-Hydroxy-6-methyl-2-pyrone					-0.286047	0.449273	-0.453458	0.652876	0.882872	36.8837	-0.449771
KI.10min - KI.SED	Hexa-methoxymethyl-melamine	Hexa-methoxymethyl-melamine					-0.19931	-0.103942	-0.447043	0.657041	0.885853	43.9203	-0.444003
KI.10min - KI.SED	Butyric acid	Butyric acid	Butyric acid	Fatty Acyls	Fatty acids	Saturated FA	-0.243418	0.180784	-0.444098	0.659152	0.887046	43.9203	-0.441084
KI.10min - KI.SED	Inosine	Inosine	Inosine	Nucleic acids	Purines	Purine ribonucleosides	0.217493	-0.0898682	0.439761	0.662676	0.887046	36.8837	0.436221
KI.10min - KI.SED	Docosahexaenoic acid	Docosahexaenoic acid	Docosahexaenoic acid	Fatty Acyls	Fatty acids	Unsaturated FA	-0.24627	0.261639	-0.433884	0.666496	0.887237	43.9203	-0.430962
KI.10min - KI.SED	Thiazolidine-4-carboxylic acid	Thiazolidine-4-carboxylic acid					0.329404	0.47256	0.430149	0.670897	0.887237	24.1814	0.424918
KI.10min - KI.SED	1-Methyladenosine	1-Methyladenosine	1-Methyladenosine	Nucleic acids	Purines	Purine ribonucleosides	0.190056	-0.0924618	0.426885	0.671549	0.887237	43.9203	0.424024
KI.10min - KI.SED	4-Guanidinobutanoic acid	4-Guanidinobutanoic acid	4-Guanidinobutanoic acid	Organic acids	Amino acids and peptides	Amino acids	-0.235369	0.195623	-0.424558	0.673232	0.887237	43.9203	-0.421717
KI.10min - KI.SED	Epigallocatechin	Epigallocatechin	Epigallocatechin	Polyketides	Flavonoids	Flavans, Flavanols and Leucoanthocyanidins	0.232487	-0.0822361	0.424191	0.674232	0.887237	32.3705	0.420347
KI.10min - KI.SED	L-Hexanoylcarnitine	L-Hexanoylcarnitine	CAR 6:0	Fatty Acyls	Fatty esters	Acyl carnitines	-0.233241	0.338244	-0.420581	0.676112	0.887237	43.9203	-0.417775
KI.10min - KI.SED	D-Mannose 1-phosphate	D-Mannose 1-phosphate	Mannose 1-phosphate	Carbohydrates	Monosaccharides	Monosaccharide phosphates	-0.264109	0.445174	-0.420621	0.67643	0.887237	37.5422	-0.41734
KI.10min - KI.SED	Glyceric acid	Glyceric acid	Glyceric acid	Carbohydrates	Monosaccharides	Sugar acids	-0.188725	-0.0646334	-0.419057	0.677217	0.887237	43.9203	-0.416264
KI.10min - KI.SED	ADP-ribose	ADP-ribose	ADP-ribose	Nucleic acids	Purines	Purine rNDP	-0.242096	0.647347	-0.419209	0.677452	0.887237	37.5422	-0.415942
KI.10min - KI.SED	Tetradecanoylcarnitine	Tetradecanoylcarnitine	CAR 14:0	Fatty Acyls	Fatty esters	Acyl carnitines	-0.259507	0.219551	-0.413732	0.681424	0.889193	37.5422	-0.410521
KI.10min - KI.SED	Dictamnine	Dictamnine	Dictamnine	Organoheterocyclic compounds	Furanoquinolines	Furanoquinolines	-0.273828	0.342949	-0.413269	0.681563	0.889193	41.0041	-0.410331
KI.10min - KI.SED	5-Amino-2-methylbenzenesulfonic acid	5-Amino-2-methylbenzenesulfonic acid					-0.184087	-0.0160982	-0.40019	0.690956	0.893597	43.9203	-0.397558
KI.10min - KI.SED	S-Lactoylglutathione	S-Lactoylglutathione	S-Lactoylglutathione	Organic acids	Amino acids and peptides	Tripeptides	-0.261045	0.321511	-0.397817	0.692808	0.894712	41.4218	-0.395048
KI.10min - KI.SED	Cytidine 5'-diphosphocholine	Cytidine 5'-diphosphocholine	CDP-choline	Nucleic acids	Pyrimidines	Pyrimidine rNDP	0.225327	0.204642	0.381412	0.704838	0.904048	41.6139	0.378797
KI.10min - KI.SED	Valine betaine	Valine betaine					0.266353	0.272899	0.380998	0.705599	0.904048	33.6585	0.377773
KI.10min - KI.SED	Atractylenolide II	Atractylenolide II					0.148116	-0.148079	0.380141	0.705673	0.904048	43.9203	0.377674
KI.10min - KI.SED	2-(3-oxobutyl)cyclopentane-1,3-dione	2-(3-oxobutyl)cyclopentane-1,3-dione					-0.202378	0.64171	-0.372868	0.71104	0.905948	43.9203	-0.37046
KI.10min - KI.SED	dCMP	dCMP	dCMP	Nucleic acids	Pyrimidines	Pyrimidine dNMP	0.171292	-0.208922	0.370881	0.713142	0.906086	32.3705	0.367639
KI.10min - KI.SED	2',2'-Difluoro-2'-deoxyuridine	2',2'-Difluoro-2'-deoxyuridine					-0.0812762	-0.430526	-0.368137	0.71454	0.907225	43.9203	-0.365766
KI.10min - KI.SED	3-hydroxy-1,2-dimethylpyridin-4(1H)-one	3-hydroxy-1,2-dimethylpyridin-4(1H)-one					-0.167181	-0.0343534	-0.359962	0.720601	0.911719	43.9203	-0.357656
KI.10min - KI.SED	2-Acetylacteoside	2-Acetylacteoside					-0.22444	0.438322	-0.356751	0.723276	0.91351	37.5422	-0.354085
KI.10min - KI.SED	Methyl gallate	Methyl gallate					-0.170792	0.00254895	-0.355268	0.724089	0.91351	43.9203	-0.352999
KI.10min - KI.SED	Propionic acid	Propionic acid	Propionic acid	Fatty Acyls	Fatty acids	Saturated FA	0.204155	0.278684	0.343001	0.733234	0.915847	43.9203	0.340826
KI.10min - KI.SED	5-Hydroxy-L-tryptophan	5-Hydroxy-L-tryptophan	5-Hydroxy-tryptophan	Organic acids	Amino acids and peptides	Amino acids	-0.256945	0.396833	-0.331975	0.74221	0.921143	30.076	-0.328928
KI.10min - KI.SED	2-Chloro-4-phenylphenol	2-Chloro-4-phenylphenol					0.146583	-0.115861	0.329888	0.743053	0.921201	43.9203	0.327813
KI.10min - KI.SED	Isosulochrin	Isosulochrin					0.180579	-0.0866581	0.327156	0.745657	0.921306	32.3705	0.324372
KI.10min - KI.SED	m-Coumaric acid	m-Coumaric acid	trans-m-Coumaric acid	Organic acids	Phenylpropanoids	Coumaric acids	-0.171033	0.551551	-0.319925	0.750542	0.925003	43.9203	-0.317925
KI.10min - KI.SED	Myricetin	Myricetin	Myricetin	Polyketides	Flavonoids	Flavones and Flavonols	0.198537	0.267028	0.315902	0.753615	0.925406	42.7231	0.313876
KI.10min - KI.SED	Ala-Ile	Ala-Ile	Ala-Ile	Organic acids	Amino acids and peptides	Dipeptides	-0.194058	0.297187	-0.315098	0.75418	0.925406	43.9203	-0.313133
KI.10min - KI.SED	Maltol	Maltol	Maltol	Organoheterocyclic compounds	Pyranones	Pyranones	-0.198215	0.395986	-0.315028	0.754232	0.925406	43.9203	-0.313064
KI.10min - KI.SED	securinine	securinine					0.070564	-0.459362	0.31338	0.755475	0.925406	43.9203	0.311428
KI.10min - KI.SED	Meranzin hydrate	Meranzin hydrate					-0.16766	0.422112	-0.310701	0.757498	0.925437	43.9203	-0.308769
KI.10min - KI.SED	6-Dimethylaminopurine	6-Dimethylaminopurine	6-Dimethylaminopurine	Nucleic acids	Purines	Alkylaminopurines	0.130723	-0.0655749	0.305065	0.761758	0.926893	43.9203	0.303174
KI.10min - KI.SED	Malic acid	Malic acid	Malic acid	Organic acids	TCA acids	TCA acids	0.158567	-0.0467825	0.29149	0.772466	0.929006	33.6585	0.289151
KI.10min - KI.SED	2,3-dihydro-1H-carbazol-4(9H)-one	2,3-dihydro-1H-carbazol-4(9H)-one					0.139042	0.00398503	0.290395	0.772881	0.929006	43.9203	0.288608
KI.10min - KI.SED	Aviprin	Aviprin					0.130001	0.0457675	0.286924	0.77552	0.929006	43.9203	0.285162
KI.10min - KI.SED	Saccharin	Saccharin	Saccharin	Organoheterocyclic compounds	Benzothiazoles	Benzothiazoles	-0.173613	0.402801	-0.285343	0.776722	0.929006	43.9203	-0.283593
KI.10min - KI.SED	N-Methylproline	N-Methylproline	N-Methyl-proline	Organic acids	Amino acids and peptides	Amino acids	0.147969	0.186096	0.284662	0.777241	0.929006	43.9203	0.282917
KI.10min - KI.SED	(-)-n-benzoyl-2-hydroxy-2-phenylethylamine	(-)-n-benzoyl-2-hydroxy-2-phenylethylamine					0.0840452	-0.325317	0.283069	0.778454	0.929006	43.9203	0.281334
KI.10min - KI.SED	Uracil	Uracil	Uracil	Nucleic acids	Pyrimidines	Other pyrimidines	0.114334	-0.164559	0.27646	0.783491	0.932971	43.9203	0.274772
KI.10min - KI.SED	Racemethionine	Racemethionine	Racemethionine	Organic acids	Amino acids and peptides	Amino acids	0.150495	-0.0172394	0.270511	0.788419	0.935956	33.6585	0.268364
KI.10min - KI.SED	5-(1,2-dithiolan-3-yl)pentanoic acid	5-(1,2-dithiolan-3-yl)pentanoic acid					0.143609	0.467492	0.260028	0.796057	0.940086	43.9203	0.258453
KI.10min - KI.SED	Pantothenic acid	Pantothenic acid	Pantothenic acid	Organic acids	Amino acids and peptides	Amino acids	0.155144	0.312988	0.24954	0.804107	0.942818	43.9203	0.248036
KI.10min - KI.SED	Sucrose	Sucrose	Sucrose	Carbohydrates	Disaccharides	Disaccharides	-0.137397	0.0368018	-0.243547	0.80906	0.944599	33.6585	-0.241639
KI.10min - KI.SED	N-Acetyl-L-aspartic acid	N-Acetyl-L-aspartic acid	N-Acetylaspartic acid	Organic acids	Amino acids and peptides	Amino acids	-0.117667	0.0476972	-0.241782	0.810074	0.944759	43.9203	-0.24033
KI.10min - KI.SED	Carnosine	Carnosine	Carnosine	Organic acids	Amino acids and peptides	Dipeptides	-0.0548563	-0.412747	-0.239451	0.81187	0.944759	43.9203	-0.238014
KI.10min - KI.SED	Ergothioneine	Ergothioneine	Ergothioneine	Organic acids	Amino acids and peptides	Amino acids	0.115179	0.0135755	0.238554	0.812561	0.944759	43.9203	0.237124
KI.10min - KI.SED	Maclurin	Maclurin	Maclurin	Benzenoids	Benzenes	Benzophenones	-0.123963	0.532733	-0.238334	0.812731	0.944759	43.9203	-0.236905
KI.10min - KI.SED	Sorbitol	Sorbitol	Sorbitol	Carbohydrates	Monosaccharides	Sugar alcohols	0.101638	-0.140211	0.237735	0.813192	0.944759	43.9203	0.23631
KI.10min - KI.SED	1-Phenylethanol	1-Phenylethanol	1-Phenylethanol	Benzenoids	Benzenes	Other benzenes	0.133108	0.405697	0.235317	0.815057	0.944759	43.9203	0.233908
KI.10min - KI.SED	Pyridine	Pyridine	Pyridine	Alkaloids	Nicotinic acid alkaloids	Pyridine alkaloids	0.0971301	-0.142486	0.23168	0.817863	0.94544	43.9203	0.230294
KI.10min - KI.SED	Biuret	Biuret	Biuret	Organic acids	Organic carbonic acids	Ureas	0.129574	0.00338967	0.229502	0.819867	0.94544	33.6585	0.227715
KI.10min - KI.SED	Bergaptol	Bergaptol	Bergaptol	Polyketides	Flavonoids	Furanocoumarins	-0.122776	0.384239	-0.2186	0.827974	0.94544	43.9203	-0.217301
KI.10min - KI.SED	Hypotaurine	Hypotaurine	Hypotaurine	Organic acids	Sulfinic acids	Sulfinic acids	0.123226	0.358402	0.214451	0.831188	0.94544	43.9203	0.213178
KI.10min - KI.SED	galbulin	galbulin					-0.105575	0.131128	-0.205552	0.83809	0.949296	43.9203	-0.204337
KI.10min - KI.SED	Estrone	Estrone	Estrone	Sterol Lipids	Steroids	C18 Steroids	-0.104938	0.461969	-0.202309	0.84061	0.949296	43.9203	-0.201114
KI.10min - KI.SED	Luteolin	Luteolin	Luteolin	Polyketides	Flavonoids	Flavones and Flavonols	-0.0710227	-0.182188	-0.19572	0.845732	0.95285	43.9203	-0.194567
KI.10min - KI.SED	6-methoxy-4-methyl-2H-chromen-2-one	6-methoxy-4-methyl-2H-chromen-2-one					0.11883	0.471434	0.195746	0.845865	0.95285	37.5422	0.194397
KI.10min - KI.SED	Citicoline	Citicoline	CDP-choline	Nucleic acids	Pyrimidines	Pyrimidine rNDP	-0.114649	0.274519	-0.189148	0.850848	0.956422	43.9203	-0.188037
KI.10min - KI.SED	(S)-1-carbamoylpyrrolidine-2-carboxylic acid	(S)-1-carbamoylpyrrolidine-2-carboxylic acid					-0.0985572	0.576109	-0.185786	0.853468	0.956422	43.9203	-0.184695
KI.10min - KI.SED	D-2-Aminoadipic acid	D-2-Aminoadipic acid					-0.110896	0.378462	-0.18393	0.854915	0.956422	43.9203	-0.182851
KI.10min - KI.SED	Dodecanoylcarnitine	Dodecanoylcarnitine	CAR 12:0	Fatty Acyls	Fatty esters	Acyl carnitines	-0.112501	0.249596	-0.18067	0.857504	0.956422	41.6139	-0.179553
KI.10min - KI.SED	Acetylglycine	Acetylglycine	N-Acetylglycine	Organic acids	Amino acids and peptides	Amino acids	0.0619883	-0.200807	0.178017	0.859528	0.956422	43.9203	0.176975
KI.10min - KI.SED	Tenacissoside G	Tenacissoside G					0.0753743	-0.0817675	0.16662	0.868434	0.9615	43.9203	0.165648
KI.10min - KI.SED	Indole-3-methyl acetate	Indole-3-methyl acetate	Indole-3-methyl acetate	Alkaloids	Tryptophan alkaloids	Indoleacetic acids	-0.0912845	0.430177	-0.157055	0.875921	0.9633	43.9203	-0.156142
KI.10min - KI.SED	Choline	Choline	Choline	Organic nitrogen compounds	Cholines	Cholines	0.0834265	0.316651	0.148915	0.882302	0.963545	43.9203	0.148051
KI.10min - KI.SED	Codeine	Codeine	Codeine	Alkaloids	Tyrosine alkaloids	Morphinan alkaloids	0.0382309	-0.383832	0.145872	0.88469	0.964709	43.9203	0.145026
KI.10min - KI.SED	2-Aminophenol	2-Aminophenol	2-Aminophenol	Benzenoids	Phenols	Aminophenols	0.0516517	-0.198261	0.144255	0.885959	0.964709	43.9203	0.143419
KI.10min - KI.SED	Deoxycytidine	Deoxycytidine	Deoxycytidine	Nucleic acids	Pyrimidines	Pyrimidine deoxyribonucleosides	-0.0266975	-0.432205	-0.123394	0.902358	0.9767	43.9203	-0.122683
KI.10min - KI.SED	N-Acetylarginine	N-Acetylarginine	N-Acetylarginine	Organic acids	Amino acids and peptides	Amino acids	-0.0534555	-0.0302302	-0.119755	0.905224	0.977101	43.9203	-0.119065
KI.10min - KI.SED	Uridine	Uridine	Uridine	Nucleic acids	Pyrimidines	Pyrimidine ribonucleosides	0.0477689	-0.167419	0.118374	0.906311	0.977691	43.9203	0.117693
KI.10min - KI.SED	Oxidized glutathione	Oxidized glutathione	Oxidized glutathione	Organic acids	Amino acids and peptides	Tripeptides	0.0615337	-0.110635	0.114302	0.909704	0.978238	32.3705	0.113412
KI.10min - KI.SED	N-Acetyl-Asp-Glu	N-Acetyl-Asp-Glu	N-Acetyl-Asp-Glu	Organic acids	Amino acids and peptides	Dipeptides	0.0467112	-0.0656067	0.107916	0.914554	0.98041	43.9203	0.107296
KI.10min - KI.SED	Alpha Cyperone	Alpha Cyperone					-0.062921	0.038201	-0.106022	0.916219	0.98041	32.3705	-0.105197
KI.10min - KI.SED	Curdione	Curdione					-0.0508651	0.561379	-0.101612	0.919527	0.98041	43.9203	-0.10103
KI.10min - KI.SED	Citrulline	Citrulline	Citrulline	Organic acids	Amino acids and peptides	Amino acids	0.0527785	0.52549	0.101485	0.919627	0.98041	43.9203	0.100903
KI.10min - KI.SED	Fluometuron	Fluometuron					0.046588	-0.17542	0.10042	0.920607	0.98041	33.6585	0.0996692
KI.10min - KI.SED	Cortisol	Cortisol	Cortisol	Sterol Lipids	Steroids	C21 Steroids	-0.0430664	0.016008	-0.0975243	0.922754	0.98041	43.9203	-0.0969656
KI.10min - KI.SED	Guanosine monophosphate	Guanosine monophosphate	GMP	Nucleic acids	Purines	Purine rNMP	-0.0541727	0.239265	-0.0946626	0.925013	0.98041	43.9203	-0.0941205
KI.10min - KI.SED	Spermidine	Spermidine	Spermidine	Alkaloids	Ornithine alkaloids	Polyamines	-0.0377295	-0.0447539	-0.0866135	0.931372	0.98041	43.9203	-0.0861182
KI.10min - KI.SED	Enterodiol	Enterodiol	Enterodiol	Lignans	Dibenzylbutanediol lignans	Dibenzylbutanediol lignans	0.0469027	0.491121	0.0862869	0.931631	0.98041	43.9203	0.0857935
KI.10min - KI.SED	Aconitic acid	Aconitic acid	cis-Aconitic acid	Organic acids	TCA acids	TCA acids	0.0415671	0.0707059	0.0832167	0.934057	0.98041	43.9203	0.0827411
KI.10min - KI.SED	1H-Indole-3-acetamide	1H-Indole-3-acetamide	1H-Indole-3-acetamide	Alkaloids	Tryptophan alkaloids	Tryptamines	-0.044292	0.291509	-0.0681863	0.945965	0.98041	41.4218	-0.0677741
KI.10min - KI.SED	L-beta-Homolysine	L-beta-Homolysine					0.0340241	0.778693	0.0666053	0.947198	0.98041	43.9203	0.0662256
KI.10min - KI.SED	Indolelactic acid	Indolelactic acid	Indolelactic acid	Alkaloids	Tryptophan alkaloids	Indolecarboxylic acids	0.0257734	0.208409	0.046488	0.963132	0.989962	43.9203	0.0462236
KI.10min - KI.SED	Pyruvic acid	Pyruvic acid	Pyruvic acid	Organic acids	Short-chain acids	Short-chain acids	-0.0166231	-0.127601	-0.0330565	0.973825	0.992053	33.6585	-0.0328117
KI.10min - KI.SED	Moclobemide	Moclobemide	Moclobemide	Benzenoids	Benzenes	Other benzenes	-0.0071339	-0.373384	-0.0290045	0.976992	0.992053	43.9203	-0.0288398
KI.10min - KI.SED	Glycyltyrosine	Glycyltyrosine	Gly-Tyr	Organic acids	Amino acids and peptides	Dipeptides	0.00953416	-0.0927514	0.022644	0.982037	0.993022	43.9203	0.0225154
KI.10min - KI.SED	Pergolide	Pergolide	Pergolide	Organoheterocyclic compounds	Indoloquinolines	Indoloquinolines	0.00334752	0.411387	0.00590699	0.995314	0.996621	43.9203	0.00587347
KI.10min - KI.SED	1-Methyladenine	1-Methyladenine	1-Methyladenine	Nucleic acids	Purines	Aminopurines	-0.00020712	0.623487	-0.000399079	0.999683	0.999683	43.9203	-0.000396814
KI.EXH - KI.SED	Trehalose	Trehalose	Trehalose	Carbohydrates	Disaccharides	Disaccharides	-2.99474	0.510443	-5.13038	6.28686e-06	0.000811904	43.9203	-4.5165
KI.EXH - KI.SED	S-Adenosylhomocysteine	S-Adenosylhomocysteine	S-Adenosylhomocysteine	Nucleic acids	Purines	Other purines	2.13887	-0.0269217	4.58118	3.80382e-05	0.00343866	43.9203	4.11908
KI.EXH - KI.SED	dGMP	dGMP	dGMP	Nucleic acids	Purines	Purine dNMP	2.50444	0.230321	4.51266	4.74418e-05	0.00378714	43.9203	4.06788
KI.EXH - KI.SED	2-(hydroxymethyl)-4(3H)-quinazolinone	2-(hydroxymethyl)-4(3H)-quinazolinone					2.577	0.453599	4.23297	0.000115673	0.00653554	43.9203	3.85512
KI.EXH - KI.SED	Erythrono-1,4-lactone	Erythrono-1,4-lactone	Erythrono-1,4-lactone	Organoheterocyclic compounds	Lactones	Gamma butyrolactones	2.30225	0.281751	4.07394	0.000190383	0.00882596	43.9203	3.73145
KI.EXH - KI.SED	3,5,5-Trimethyl-2-cyclohexen-1-one	3,5,5-Trimethyl-2-cyclohexen-1-one					-2.42994	0.419699	-4.06158	0.000197847	0.00894266	43.9203	-3.72175
KI.EXH - KI.SED	gamma-Glutamylcysteine	gamma-Glutamylcysteine	gamma-Glutamylcysteine	Organic acids	Amino acids and peptides	Dipeptides	1.90634	-0.0605462	3.95386	0.000276088	0.01096	43.9203	3.63676
KI.EXH - KI.SED	Diethanolamine	Diethanolamine	Diethanolamine	Organic nitrogen compounds	Amines	1,2-aminoalcohols	2.2999	0.481628	3.87349	0.000353244	0.0125229	43.9203	3.57276
KI.EXH - KI.SED	5'-Methylthioadenosine	5'-Methylthioadenosine	5'-Methylthioadenosine	Nucleic acids	Purines	Purine ribonucleosides	2.26673	0.496485	3.82095	0.00041454	0.0129051	43.9203	3.53065
KI.EXH - KI.SED	Glutathione (reduced)	Glutathione (reduced)	Glutathione	Organic acids	Amino acids and peptides	Tripeptides	1.84186	-0.0680288	3.79734	0.000445321	0.0129937	43.9203	3.51166
KI.EXH - KI.SED	2-Methylindole	2-Methylindole	2-Methylindole	Alkaloids	Tryptophan alkaloids	Simple indole alkaloids	1.9869	0.107257	3.7972	0.000445511	0.0129937	43.9203	3.51154
KI.EXH - KI.SED	Tectochrysin	Tectochrysin					1.80067	-0.0932908	3.7869	0.00045962	0.0131904	43.9203	3.50325
KI.EXH - KI.SED	Cyclic AMP	Cyclic AMP	3',5' cyclic AMP	Nucleic acids	Purines	Purine rNMP	1.88311	0.0353517	3.76535	0.000490553	0.0136449	43.9203	3.48586
KI.EXH - KI.SED	Adenosine	Adenosine	Adenosine	Nucleic acids	Purines	Purine ribonucleosides	2.09864	0.230282	3.70864	0.000581878	0.0150291	43.9203	3.43992
KI.EXH - KI.SED	O-Succinyl-L-homoserine	O-Succinyl-L-homoserine	o-Succinylhomoserine	Organic acids	Amino acids and peptides	Amino acids	-2.17347	0.21987	-3.67005	0.000653133	0.0161762	43.9203	-3.40853
KI.EXH - KI.SED	Theophylline	Theophylline	Theophylline	Nucleic acids	Purines	Xanthines	-2.01013	0.507399	-3.65678	0.000679529	0.0162865	43.9203	-3.39771
KI.EXH - KI.SED	NCGC00384489-01!2-phenylfuro[2,3-h]chromen-4-one [IIN-based: Match]	NCGC00384489-01!2-phenylfuro[2,3-h]chromen-4-one [IIN-based: Match]					1.52199	-0.17082	3.64997	0.000693471	0.0162865	43.9203	3.39215
KI.EXH - KI.SED	Cysteinylglycine	Cysteinylglycine	Cys-Gly	Organic acids	Amino acids and peptides	Dipeptides	1.78414	-0.0554228	3.6499	0.000693616	0.0162865	43.9203	3.39209
KI.EXH - KI.SED	gamma-Glutamylleucine	gamma-Glutamylleucine	gamma-Glutamylleucine	Organic acids	Amino acids and peptides	Dipeptides	1.48568	-0.150749	3.58098	0.00085109	0.0186169	43.9203	3.33562
KI.EXH - KI.SED	Methylmalonic acid	Methylmalonic acid	Methylmalonic acid	Fatty Acyls	Fatty acids	Dicarboxylic acids	2.03762	0.259802	3.5591	0.000907867	0.0192605	43.9203	3.31762
KI.EXH - KI.SED	beta-Nicotinamide adenine dinucleotide	beta-Nicotinamide adenine dinucleotide	NA-D+	Nucleic acids	Nicotinamides	Nicotinamide dinucleotides	1.85556	0.220726	3.55602	0.00091615	0.0192605	43.9203	3.31509
KI.EXH - KI.SED	Cytidine 2',3'-cyclic phosphate	Cytidine 2',3'-cyclic phosphate	2',3' cyclic CMP	Nucleic acids	Pyrimidines	Pyrimidine rNMP	2.3404	0.299089	3.54367	0.000950108	0.0197039	43.9203	3.3049
KI.EXH - KI.SED	Arginine	Arginine	Arginine	Organic acids	Amino acids and peptides	Amino acids	-1.8499	0.724958	-3.48813	0.00111816	0.0218506	43.9203	-3.25897
KI.EXH - KI.SED	Uridine 5'-diphosphate	Uridine 5'-diphosphate	UDP	Nucleic acids	Pyrimidines	Pyrimidine rNDP	1.86318	0.478	3.47027	0.001178	0.0226578	43.9203	3.24415
KI.EXH - KI.SED	2-Hydroxypyridine	2-Hydroxypyridine	2-Hydroxypyridine	Alkaloids	Nicotinic acid alkaloids	Pyridine alkaloids	2.05917	0.246498	3.4353	0.00130412	0.0240597	43.9203	3.21507
KI.EXH - KI.SED	Methyl beta-D-glucopyranoside	Methyl beta-D-glucopyranoside	Methyl glucose	Carbohydrates	Monosaccharides	Monosaccharides	1.17625	-0.264487	3.42408	0.00134726	0.0244583	43.9203	3.20572
KI.EXH - KI.SED	Niacinamide	Niacinamide	Niacinamide	Alkaloids	Nicotinic acid alkaloids	Pyridine alkaloids	1.73226	0.185209	3.38287	0.00151762	0.0263832	43.9203	3.17129
KI.EXH - KI.SED	Pipecolic acid	Pipecolic acid	Pipecolic acid	Organic acids	Amino acids and peptides	Amino acids	1.51381	-0.172221	3.32998	0.00183268	0.0298048	41.4218	3.11609
KI.EXH - KI.SED	Glucose 1-phosphate	Glucose 1-phosphate	Glucose 1-phosphate	Carbohydrates	Monosaccharides	Monosaccharide phosphates	-1.91971	0.511536	-3.27398	0.00207209	0.0325768	43.9203	-3.0797
KI.EXH - KI.SED	Glu-Gln	Glu-Gln	Glu-Gln	Organic acids	Amino acids and peptides	Dipeptides	1.4334	-0.0370199	3.23919	0.00228652	0.0343919	43.9203	3.05025
KI.EXH - KI.SED	3-Hydroxy-3',4'-Dimethoxyflavone	3-Hydroxy-3',4'-Dimethoxyflavone					1.72638	0.18338	3.17674	0.00272506	0.0387945	43.9203	2.99716
KI.EXH - KI.SED	N-Acetylornithine	N-Acetylornithine	N-Acetylornithine	Organic acids	Amino acids and peptides	Amino acids	-1.6345	0.686041	-3.15511	0.00289474	0.0408883	43.9203	-2.9787
KI.EXH - KI.SED	germacrone	germacrone					1.81264	0.198195	3.12325	0.00316282	0.0433535	43.9203	2.95145
KI.EXH - KI.SED	Acetylglycine	Acetylglycine	N-Acetylglycine	Organic acids	Amino acids and peptides	Amino acids	1.15138	-0.200807	3.09612	0.00340939	0.0456605	43.9203	2.92819
KI.EXH - KI.SED	Perfluorohexanoic acid	Perfluorohexanoic acid	Perfluorohexanoic acid	Organohalogen compounds	Alkyl fluorides	Perfluoroalkyl carboxylic acids	-1.68827	0.212027	-3.08402	0.0035251	0.0463781	43.9203	-2.9178
KI.EXH - KI.SED	Adipic acid	Adipic acid	Adipic acid	Fatty Acyls	Fatty acids	Dicarboxylic acids	-1.7535	0.489788	-3.06738	0.00369026	0.0479999	43.9203	-2.90349
KI.EXH - KI.SED	Suberic acid	Suberic acid	Suberic acid	Fatty Acyls	Fatty acids	Dicarboxylic acids	1.2426	-0.187095	3.00144	0.00441903	0.0562648	43.9203	2.84659
KI.EXH - KI.SED	Thiamine(1+) Diphosphate(1-)	Thiamine(1+) Diphosphate(1-)					1.55888	0.162918	2.98855	0.00457641	0.0574594	43.9203	2.83543
KI.EXH - KI.SED	Propyl gallate	Propyl gallate					-1.63146	0.874664	-2.95727	0.0049805	0.0608429	43.9203	-2.80829
KI.EXH - KI.SED	N-Acetylputrescine	N-Acetylputrescine	N-Acetylputrescine	Alkaloids	Ornithine alkaloids	Polyamines	1.66578	0.24108	2.93043	0.00535343	0.0632614	43.9203	2.78496
KI.EXH - KI.SED	Guaiacin	Guaiacin					1.477	0.0476842	2.91677	0.00555321	0.0647755	43.9203	2.77306
KI.EXH - KI.SED	Indole-3-carbinol	Indole-3-carbinol	Indole-3-carbinol	Alkaloids	Tryptophan alkaloids	Simple indole alkaloids	1.55759	0.158403	2.89753	0.00584632	0.0669963	43.9203	2.75628
KI.EXH - KI.SED	Taurine	Taurine	Taurine	Organic acids	Sulfonic acids	Sulfonic acids	1.49765	0.0778361	2.89699	0.00585476	0.0669963	43.9203	2.75581
KI.EXH - KI.SED	5,8-dimethoxyquinoline-2-carbaldehyde	5,8-dimethoxyquinoline-2-carbaldehyde					-1.66945	0.196992	-2.87143	0.00626696	0.0708166	43.9203	-2.73348
KI.EXH - KI.SED	Aniline	Aniline	Aniline	Benzenoids	Anilines	Anilines	1.54973	0.693775	2.86241	0.00641876	0.0720815	43.9203	2.72559
KI.EXH - KI.SED	Fumaric acid	Fumaric acid	Fumaric acid	Organic acids	TCA acids	TCA acids	1.58765	0.198598	2.85982	0.00646301	0.0721303	43.9203	2.72332
KI.EXH - KI.SED	Uric acid	Uric acid	Uric acid	Nucleic acids	Purines	Xanthines	1.44797	0.16237	2.76201	0.00835601	0.0886	43.9203	2.63734
KI.EXH - KI.SED	1H-Indole-3-carboxaldehyde	1H-Indole-3-carboxaldehyde	1H-Indole-3-carboxaldehyde	Alkaloids	Tryptophan alkaloids	Simple indole alkaloids	1.41981	0.0886575	2.76092	0.00837975	0.0886	43.9203	2.63637
KI.EXH - KI.SED	Phosphoenolpyruvic acid	Phosphoenolpyruvic acid	Phosphoenolpyruvic acid	Organic acids	Short-chain acids	Short-chain acids	1.29332	0.00175034	2.73335	0.00900103	0.0935279	43.9203	2.61202
KI.EXH - KI.SED	Perfluorobutyric acid	Perfluorobutyric acid	Perfluorobutanoic acid	Organohalogen compounds	Alkyl fluorides	Perfluoroalkyl carboxylic acids	-1.68407	0.330024	-2.72776	0.00913186	0.0942195	43.9203	-2.60708
KI.EXH - KI.SED	2-Aminonaphthalene	2-Aminonaphthalene	2-Aminonaphthalene	Benzenoids	Naphthalenes	Naphthalenes	1.40761	0.0972673	2.72208	0.00926701	0.0942195	43.9203	2.60204
KI.EXH - KI.SED	Melibiose	Melibiose	Melibiose	Carbohydrates	Disaccharides	Disaccharides	-1.43459	0.148719	-2.7217	0.00927604	0.0942195	43.9203	-2.60171
KI.EXH - KI.SED	L-Kynurenine	L-Kynurenine	Kynurenine	Organic acids	Amino acids and peptides	Amino acids	1.44404	0.495543	2.68912	0.0100871	0.0991164	43.9203	2.57283
KI.EXH - KI.SED	L-Tryptophan	L-Tryptophan	Tryptophan	Organic acids	Amino acids and peptides	Amino acids	1.3815	0.100926	2.66527	0.0107215	0.103109	43.9203	2.55165
KI.EXH - KI.SED	Indoleacetaldehyde	Indoleacetaldehyde	Indoleacetaldehyde	Alkaloids	Tryptophan alkaloids	Simple indole alkaloids	1.39912	0.108583	2.65324	0.0110554	0.1052	43.9203	2.54094
KI.EXH - KI.SED	Hirsuteine	Hirsuteine					-1.26122	-0.00998246	-2.63321	0.0116325	0.110113	43.9203	-2.5231
KI.EXH - KI.SED	Metamitron-desamino	Metamitron-desamino					-1.40553	0.511036	-2.62062	0.0120093	0.112501	43.9203	-2.51187
KI.EXH - KI.SED	1,5-Naphthalenediamine	1,5-Naphthalenediamine	1,5-Naphthalenediamine	Benzenoids	Naphthalenes	Naphthalenes	1.36415	0.110684	2.59648	0.0127629	0.115515	43.9203	2.49032
KI.EXH - KI.SED	ADP-ribose	ADP-ribose	ADP-ribose	Nucleic acids	Purines	Purine rNDP	1.61264	0.647347	2.61473	0.0127828	0.115515	37.5422	2.48976
KI.EXH - KI.SED	Beta-Glycerophosphoric acid	Beta-Glycerophosphoric acid	sn-Glycero-2-phosphate	Organic acids	Phosphate esters	Monoalkyl phosphates	1.36586	0.216396	2.59555	0.012793	0.115515	43.9203	2.48948
KI.EXH - KI.SED	7-methanesulfinylheptanenitrile	7-methanesulfinylheptanenitrile					1.39982	0.147224	2.57727	0.0133935	0.118703	43.9203	2.47313
KI.EXH - KI.SED	Chlorzoxazone	Chlorzoxazone	Chlorzoxazone	Organoheterocyclic compounds	Benzoxazoles	Benzoxazolones	1.01023	-0.221887	2.57194	0.0135735	0.119711	43.9203	2.46836
KI.EXH - KI.SED	5-Aminovaleric acid betaine	5-Aminovaleric acid betaine	N,N,N-trimethyl-5-aminovalerate	Fatty Acyls	Fatty acids	Amino FA	1.36542	0.718366	2.55598	0.0141257	0.122785	43.9203	2.45405
KI.EXH - KI.SED	Cytidine 5'-diphosphocholine	Cytidine 5'-diphosphocholine	CDP-choline	Nucleic acids	Pyrimidines	Pyrimidine rNDP	1.59605	0.204642	2.52973	0.0152923	0.128583	41.6139	2.42538
KI.EXH - KI.SED	L-Serine	L-Serine	Serine	Organic acids	Amino acids and peptides	Amino acids	-1.51602	0.553164	-2.52889	0.0153239	0.128583	41.6139	-2.42463
KI.EXH - KI.SED	2-Hydroxybutyric acid	2-Hydroxybutyric acid	2-Hydroxybutyric acid	Fatty Acyls	Fatty acids	Hydroxy FA	1.24959	0.103814	2.51838	0.0155079	0.129209	43.9203	2.4203
KI.EXH - KI.SED	L-Lactic acid	L-Lactic acid	Lactic acid	Organic acids	Short-chain acids	Short-chain acids	-1.27664	0.0771768	-2.44005	0.0187908	0.146933	43.9203	-2.34966
KI.EXH - KI.SED	Histamine	Histamine	Histamine	Alkaloids	Histidine alkaloids	Imidazole alkaloids	1.29712	0.641259	2.41929	0.0197601	0.152677	43.9203	2.33087
KI.EXH - KI.SED	Glycolate	Glycolate	Glycolic acid	Fatty Acyls	Fatty acids	Hydroxy FA	-1.28146	0.524883	-2.38109	0.0216633	0.164349	43.9203	-2.29622
KI.EXH - KI.SED	Hexaconazole	Hexaconazole					1.24255	0.0834523	2.36812	0.0223456	0.166946	43.9203	2.28444
KI.EXH - KI.SED	Magnolol	Magnolol	Magnolol	Benzenoids	Bisphenyls	Bisphenyls	-1.64716	0.553626	-2.396	0.0225212	0.167001	32.3705	-2.28146
KI.EXH - KI.SED	Melezitose	Melezitose	Melezitose	Carbohydrates	Oligosaccharides	Oligosaccharides	-1.46458	0.448667	-2.35716	0.0229375	0.168394	43.9203	-2.27447
KI.EXH - KI.SED	Propionylcarnitine	Propionylcarnitine	CAR 3:0	Fatty Acyls	Fatty esters	Acyl carnitines	1.593	0.372934	2.34562	0.0235761	0.171877	43.9203	2.26397
KI.EXH - KI.SED	(R)-Salsolinol	(R)-Salsolinol	(R)-Salsolinol	Alkaloids	Tyrosine alkaloids	Isoquinoline alkaloids	1.21478	0.0757411	2.32954	0.0244924	0.176424	43.9203	2.24932
KI.EXH - KI.SED	5-Amino-2-methylbenzenesulfonic acid	5-Amino-2-methylbenzenesulfonic acid					-1.13444	-0.0160982	-2.30925	0.0256935	0.182172	43.9203	-2.23081
KI.EXH - KI.SED	2-methyl-4-(pyridin-2-yl)but-3-yn-2-ol	2-methyl-4-(pyridin-2-yl)but-3-yn-2-ol					1.1315	-0.157294	2.31291	0.0264103	0.185797	36.8837	2.22012
KI.EXH - KI.SED	Lauryldiethanolamine	Lauryldiethanolamine	N-Lauryldiethanolamine	Organic nitrogen compounds	Amines	1,2-aminoalcohols	-1.25943	0.482821	-2.25988	0.0288403	0.201325	43.9203	-2.18566
KI.EXH - KI.SED	lysergol	lysergol					-1.01569	-0.082038	-2.24257	0.0300222	0.205607	43.9203	-2.1698
KI.EXH - KI.SED	NPE_269.1647_12.5	NPE_269.1647_12.5					-1.11395	0.121707	-2.22501	0.0312644	0.211925	43.9203	-2.15369
KI.EXH - KI.SED	L-Isoleucine	L-Isoleucine	Isoleucine	Organic acids	Amino acids and peptides	Amino acids	1.12503	0.0679775	2.21564	0.0319463	0.213687	43.9203	2.14508
KI.EXH - KI.SED	Dodecanoylcarnitine	Dodecanoylcarnitine	CAR 12:0	Fatty Acyls	Fatty esters	Acyl carnitines	1.47191	0.249596	2.21338	0.03241	0.213687	41.6139	2.13932
KI.EXH - KI.SED	Adenosine 3',5'-diphosphate	Adenosine 3',5'-diphosphate	Adenosine 3',5'-diphosphate	Nucleic acids	Purines	Purine rNDP	1.3165	-0.0466731	2.22945	0.0325664	0.213687	33.6585	2.13739
KI.EXH - KI.SED	Hetisine	Hetisine					-0.96865	-0.0933215	-2.20655	0.0326203	0.213687	43.9203	-2.13673
KI.EXH - KI.SED	Schizandrol A	Schizandrol A					-1.29129	0.188456	-2.20356	0.0328441	0.214376	43.9203	-2.13398
KI.EXH - KI.SED	Cysteamine	Cysteamine	Cysteamine	Organosulfur compounds	Organosulfur compounds	Alkylthiols	-0.917934	-0.166023	-2.19949	0.0331524	0.214849	43.9203	-2.13023
KI.EXH - KI.SED	1-Methylnicotinamide	1-Methylnicotinamide	1-Methyl nicotinamide	Alkaloids	Nicotinic acid alkaloids	Pyridine alkaloids	-1.17552	0.539855	-2.19131	0.0337777	0.214849	43.9203	-2.12272
KI.EXH - KI.SED	Isobutyryl-L-carnitine	Isobutyryl-L-carnitine	CAR 3:0;2Me	Fatty Acyls	Fatty esters	Acyl carnitines	1.20463	0.174285	2.19035	0.0338519	0.214849	43.9203	2.12183
KI.EXH - KI.SED	(2R)-6-methylpiperidine-2-carboxylic acid	(2R)-6-methylpiperidine-2-carboxylic acid					1.10735	0.0939567	2.1784	0.0347874	0.218387	43.9203	2.11082
KI.EXH - KI.SED	Cytidine monophosphate	Cytidine monophosphate	CMP	Nucleic acids	Pyrimidines	Pyrimidine rNMP	1.18458	0.0888333	2.16032	0.036245	0.225969	43.9203	2.09417
KI.EXH - KI.SED	3-Methylhistamine	3-Methylhistamine	3-Methylhistamine	Organic nitrogen compounds	Amines	Aralkylamines	-1.16075	0.534744	-2.15718	0.0365036	0.226123	43.9203	-2.09127
KI.EXH - KI.SED	Iodocarb	Iodocarb					-1.43081	0.597997	-2.17676	0.0366102	0.226123	33.6585	-2.09009
KI.EXH - KI.SED	Cytosine	Cytosine	Cytosine	Nucleic acids	Pyrimidines	Pyrimidones	0.914075	-0.0896859	2.15247	0.0368953	0.226893	43.9203	2.08692
KI.EXH - KI.SED	gamma-Glutamyltyrosine	gamma-Glutamyltyrosine	gamma-Glutamyltyrosine	Organic acids	Amino acids and peptides	Dipeptides	0.790118	-0.250533	2.14655	0.0373916	0.227952	43.9203	2.08146
KI.EXH - KI.SED	3-Dehydroxycarnitine	3-Dehydroxycarnitine	3-Dehydroxycarnitine	Fatty Acyls	Fatty esters	Acyl carnitines	1.18192	0.461052	2.12054	0.0396444	0.237341	43.9203	2.05744
KI.EXH - KI.SED	Nicotinamide ribotide	Nicotinamide ribotide	Nicotinamide ribotide	Alkaloids	Nicotinic acid alkaloids	Pyridine alkaloids	1.19177	0.213648	2.09917	0.041584	0.242127	43.9203	2.03766
KI.EXH - KI.SED	Pymetrozine-TP CGA371075	Pymetrozine-TP CGA371075					-1.13536	0.517593	-2.09702	0.0417829	0.242127	43.9203	-2.03568
KI.EXH - KI.SED	Glycyl-Valine	Glycyl-Valine	Gly-Val	Organic acids	Amino acids and peptides	Dipeptides	-1.05971	0.138284	-2.06757	0.0446033	0.252798	43.9203	-2.00838
KI.EXH - KI.SED	Gentisic acid	Gentisic acid	Gentisic acid	Polyketides	Phenolic acids	Phenolic acids	-1.41059	0.226163	-2.06478	0.0460276	0.25844	36.8837	-1.99514
KI.EXH - KI.SED	2-Methylpyrrolidine	2-Methylpyrrolidine	2-Methyl pyrrolidine	Organoheterocyclic compounds	Pyrrolidines	Pyrrolidines	1.01661	0.0282675	2.04401	0.0469775	0.2606	43.9203	1.9865
KI.EXH - KI.SED	1-Methyladenosine	1-Methyladenosine	1-Methyladenosine	Nucleic acids	Purines	Purine ribonucleosides	0.970803	-0.0924618	2.04177	0.0472093	0.2606	43.9203	1.98442
KI.EXH - KI.SED	trans-Isoasarone	trans-Isoasarone					0.944331	-0.116035	2.03865	0.0475326	0.2606	43.9203	1.98152
KI.EXH - KI.SED	Guanosine monophosphate	Guanosine monophosphate	GMP	Nucleic acids	Purines	Purine rNMP	-1.24523	0.239265	-2.03747	0.0476553	0.2606	43.9203	-1.98043
KI.EXH - KI.SED	Glycerophosphocholine	Glycerophosphocholine	sn-Glycero-3-phosphocholine	Organic acids	Organic phosphoric acids	Organic phosphoric acids	1.26361	0.290679	2.03607	0.0478022	0.2606	43.9203	1.97912
KI.EXH - KI.SED	Pyridine	Pyridine	Pyridine	Alkaloids	Nicotinic acid alkaloids	Pyridine alkaloids	-0.910754	-0.142486	-2.03414	0.0480044	0.260636	43.9203	-1.97733
KI.EXH - KI.SED	(S)-Homostachydrine	(S)-Homostachydrine	(S)-Homostachydrine	Organic acids	Amino acids and peptides	Amino acids	0.921376	-0.0623417	2.02476	0.0489985	0.264491	43.9203	1.9686
KI.EXH - KI.SED	Majoroside F6	Majoroside F6					-1.19555	0.498444	-2.02279	0.0492097	0.264491	43.9203	-1.96677
KI.EXH - KI.SED	1-(2,3,4-trihydroxyphenyl)ethanone	1-(2,3,4-trihydroxyphenyl)ethanone					-1.00131	0.0982102	-1.98666	0.0532213	0.283806	43.9203	-1.93312
KI.EXH - KI.SED	7,8-dihydroxy-5,6-dimethoxy-2-phenyl-4H-chromen-4-one	7,8-dihydroxy-5,6-dimethoxy-2-phenyl-4H-chromen-4-one					-1.08571	0.528043	-1.98617	0.053277	0.283806	43.9203	-1.93267
KI.EXH - KI.SED	Methacrylamide	Methacrylamide					-0.782184	-0.165244	-1.97314	0.0547936	0.289669	43.9203	-1.92051
KI.EXH - KI.SED	Methyl-2-hydroxyisobutyric acid	Methyl-2-hydroxyisobutyric acid					1.16125	0.464442	1.95801	0.0566001	0.298345	43.9203	1.90639
KI.EXH - KI.SED	Diosmetin	Diosmetin	Diosmetin	Polyketides	Flavonoids	Flavones and Flavonols	-1.6621	0.302485	-1.9812	0.0567765	0.298345	30.076	-1.90503
KI.EXH - KI.SED	Decanoylcarnitine	Decanoylcarnitine	CAR 10:0	Fatty Acyls	Fatty esters	Acyl carnitines	1.21089	0.392409	1.94059	0.0587435	0.304322	43.9203	1.89011
KI.EXH - KI.SED	3,4-dimethyl-9-phenyl-7H-furo[2,3-f]chromen-7-one	3,4-dimethyl-9-phenyl-7H-furo[2,3-f]chromen-7-one					-1.042	0.553509	-1.93564	0.059365	0.305788	43.9203	-1.88548
KI.EXH - KI.SED	Tenacissoside G	Tenacissoside G					0.931513	-0.0817675	1.92813	0.0603191	0.306897	43.9203	1.87845
KI.EXH - KI.SED	Pirimicarb-desamido	Pirimicarb-desamido					-1.24203	0.286819	-1.92162	0.0611576	0.308486	43.9203	-1.87235
KI.EXH - KI.SED	Phosphorylcholine	Phosphorylcholine	Choline phosphate	Organic nitrogen compounds	Cholines	Cholines	1.12075	0.418224	1.90693	0.063084	0.309379	43.9203	1.8586
KI.EXH - KI.SED	Hypoxanthine	Hypoxanthine	Hypoxanthine	Nucleic acids	Purines	Hypoxanthines	1.00411	-0.0749194	1.91061	0.0634677	0.309379	38.7851	1.8559
KI.EXH - KI.SED	N-Acetylneuraminate	N-Acetylneuraminate	N-Acetylneuraminic acid	Carbohydrates	Monosaccharides	Sugar acids	-0.946969	0.00203896	-1.89131	0.0651894	0.314949	43.9203	-1.84396
KI.EXH - KI.SED	4-Piperidinecarboxamide	4-Piperidinecarboxamide	4-Piperidine carboxamide	Organoheterocyclic compounds	Piperidinecarboxylic acids	Piperidinecarboxamides	-1.03393	0.606138	-1.89033	0.065324	0.314949	43.9203	-1.84303
KI.EXH - KI.SED	Tiapride	Tiapride	Tiapride	Benzenoids	Benzamides	Benzamides	0.830791	-0.149129	1.87682	0.0671959	0.31763	43.9203	1.83036
KI.EXH - KI.SED	Glycyltyrosine	Glycyltyrosine	Gly-Tyr	Organic acids	Amino acids and peptides	Dipeptides	-0.843645	-0.0927514	-1.87618	0.0672855	0.31763	43.9203	-1.82976
KI.EXH - KI.SED	Neobavaisoflavone	Neobavaisoflavone					1.04598	0.446714	1.87026	0.0681215	0.319077	43.9203	1.8242
KI.EXH - KI.SED	L-Homoserine	L-Homoserine	Homoserine	Organic acids	Amino acids and peptides	Amino acids	0.566089	-0.343278	1.86361	0.0690705	0.321312	43.9203	1.81796
KI.EXH - KI.SED	Ureidopropionic acid	Ureidopropionic acid	Ureidopropionic acid	Organic acids	Organic carbonic acids	Ureas	-1.32258	0.302694	-1.86688	0.0693574	0.321312	39.4778	-1.81608
KI.EXH - KI.SED	N-Cyclohexyl-2-benzothiazol-amine	N-Cyclohexyl-2-benzothiazol-amine					-0.986743	0.578332	-1.85398	0.0704659	0.321381	43.9203	-1.8089
KI.EXH - KI.SED	4-Chloroaniline	4-Chloroaniline	4-Chloroaniline	Benzenoids	Anilines	Anilines	-1.03456	0.617536	-1.83407	0.0734237	0.332216	43.9203	-1.79019
KI.EXH - KI.SED	Gomisin H	Gomisin H					0.930894	0.0587128	1.82175	0.0753071	0.333805	43.9203	1.77859
KI.EXH - KI.SED	Betaine	Betaine	Betaine	Organic acids	Amino acids and peptides	Amino acids	-0.974653	0.660314	-1.82162	0.0753276	0.333805	43.9203	-1.77846
KI.EXH - KI.SED	haplamine	haplamine					-0.76379	-0.0905229	-1.8192	0.075702	0.334203	43.9203	-1.77619
KI.EXH - KI.SED	L-Ornithine monochlorohydrate/ornithine	L-Ornithine monochlorohydrate/ornithine					-1.17374	0.683719	-1.82597	0.0767378	0.336752	33.6585	-1.76994
KI.EXH - KI.SED	2,6-diaminohexanoic acid	2,6-diaminohexanoic acid	Lysine	Organic acids	Amino acids and peptides	Amino acids	-0.981806	0.601828	-1.80593	0.077786	0.340525	43.9203	-1.76368
KI.EXH - KI.SED	Beta-Carboline	Beta-Carboline	beta-Carboline	Alkaloids	Tryptophan alkaloids	Carboline alkaloids	-0.674605	-0.188435	-1.78787	0.0806982	0.347015	43.9203	-1.74665
KI.EXH - KI.SED	Anthraquinone	Anthraquinone	Anthraquinone	Polyketides	Aromatic polyketides	Anthracenes and phenanthrenes	0.816866	-0.095541	1.78247	0.0815853	0.348714	43.9203	1.74156
KI.EXH - KI.SED	L-Valine	L-Valine	Valine	Organic acids	Amino acids and peptides	Amino acids	0.969945	0.101025	1.77437	0.0829335	0.351981	43.9203	1.73391
KI.EXH - KI.SED	Methyl pyrazine 2-carboxylate	Methyl pyrazine 2-carboxylate					-1.00393	0.441099	-1.7679	0.0840246	0.354945	43.9203	-1.7278
KI.EXH - KI.SED	Allysine	Allysine	Allysine	Organic acids	Amino acids and peptides	Amino acids	-0.961074	0.187389	-1.76316	0.0848299	0.355852	43.9203	-1.72332
KI.EXH - KI.SED	Vanillin	Vanillin	Vanillin	Polyketides	Phenolic acids	Phenolic acids	-0.945552	0.535438	-1.7608	0.0852339	0.356719	43.9203	-1.72109
KI.EXH - KI.SED	1-(pyrimidin-2-yl)pyrrolidine-2-carboxylic acid	1-(pyrimidin-2-yl)pyrrolidine-2-carboxylic acid					-1.10426	0.252446	-1.75376	0.0864485	0.360136	43.9203	-1.71444
KI.EXH - KI.SED	Tetradecanoylcarnitine	Tetradecanoylcarnitine	CAR 14:0	Fatty Acyls	Fatty esters	Acyl carnitines	1.17836	0.219551	1.7591	0.0867085	0.360388	37.5422	1.71302
KI.EXH - KI.SED	(1R,5S)-3-(1-oxo-2-(pyridin-4-ylmethyl)-1,2-dihydroisoquinoline-4-carbonyl)-3,4,5,6-tetrahydro-1H-1,5-methanopyrido[1,2-a][1,5]diazocin-8(2H)-one	(1R,5S)-3-(1-oxo-2-(pyridin-4-ylmethyl)-1,2-dihydroisoquinoline-4-carbonyl)-3,4,5,6-tetrahydro-1H-1,5-methanopyrido[1,2-a][1,5]diazocin-8(2H)-one					0.753002	-0.193676	1.74524	0.0883065	0.364516	41.7154	1.7044
KI.EXH - KI.SED	Diethylene glycol monobutyl ether	Diethylene glycol monobutyl ether					-0.923375	0.553551	-1.73714	0.0893719	0.36758	43.9203	-1.69872
KI.EXH - KI.SED	PROLINE (IORA)	PROLINE (IORA)					-0.985015	0.644138	-1.72694	0.0912068	0.368863	43.9203	-1.68907
KI.EXH - KI.SED	Allantoin	Allantoin	Allantoin	Organoheterocyclic compounds	Ureas	Ureides	0.991735	0.568558	1.72323	0.0918811	0.36998	43.9203	1.68556
KI.EXH - KI.SED	Triethanolamine	Triethanolamine	Triethanolamine	Organic nitrogen compounds	Amines	Tertiary amines	-1.01365	0.550286	-1.72	0.0924732	0.370713	43.9203	-1.68249
KI.EXH - KI.SED	Caffeate	Caffeate	Caffeic acid	Organic acids	Phenylpropanoids	Cinnamic acids	-0.537502	-0.271545	-1.71323	0.0937221	0.374061	43.9203	-1.67608
KI.EXH - KI.SED	7a-Hydroxy-cholestene-3-one	7a-Hydroxy-cholestene-3-one	7alpha-Hydroxy-4-cholesten-3-one	Sterol Lipids	Bile acids	C27 Bile acids	-0.9743	0.174254	-1.70646	0.0949854	0.377342	43.9203	-1.66967
KI.EXH - KI.SED	N-Ethyl trans-2-cis-6-nonadienamide	N-Ethyl trans-2-cis-6-nonadienamide					-1.39417	0.380177	-1.719	0.0951649	0.377342	32.3705	-1.66876
KI.EXH - KI.SED	Thiacloprid	Thiacloprid	Thiacloprid	Organoheterocyclic compounds	Halopyridines	Halopyridines	-1.02494	0.56819	-1.70774	0.0951704	0.377342	41.4218	-1.66873
KI.EXH - KI.SED	4-Cyanobenzoic acid	4-Cyanobenzoic acid					-1.19088	0.30665	-1.69924	0.0968493	0.382237	41.0041	-1.66032
KI.EXH - KI.SED	Isovaleric acid	Isovaleric acid	Isovaleric acid	Fatty Acyls	Fatty acids	Branched FA	-0.903465	0.538254	-1.69561	0.0970391	0.382237	43.9203	-1.65938
KI.EXH - KI.SED	Guanine	Guanine	Guanine	Nucleic acids	Purines	Hypoxanthines	0.677227	-0.286558	1.70267	0.0978489	0.384589	33.6585	1.65537
KI.EXH - KI.SED	Matrine	Matrine					-0.925552	0.538246	-1.68608	0.0988726	0.386094	43.9203	-1.65034
KI.EXH - KI.SED	Adenosine_Diphosphate	Adenosine_Diphosphate	ADP	Nucleic acids	Purines	Purine rNDP	-1.04	0.362812	-1.67684	0.100678	0.389618	43.9203	-1.64158
KI.EXH - KI.SED	Bisphenol S	Bisphenol S	4,4'-Sulfonyldiphenol	Benzenoids	Benzenes	Benzenesulfonyl compounds	-0.999855	0.594247	-1.67479	0.101511	0.389618	41.4218	-1.63757
KI.EXH - KI.SED	N-Nitroso-pyrrolidine	N-Nitroso-pyrrolidine	N-Nitroso-pyrrolidine	Alkaloids	Ornithine alkaloids	Pyrrolidine alkaloids	-0.891415	0.572316	-1.67244	0.101547	0.389618	43.9203	-1.6374
KI.EXH - KI.SED	1-Methylhistidine	1-Methylhistidine	1-Methylhistidine	Organic acids	Amino acids and peptides	Amino acids	-1.05428	0.239666	-1.67026	0.10198	0.389618	43.9203	-1.63533
KI.EXH - KI.SED	[8]-Shogaol	[8]-Shogaol					-0.902414	0.528901	-1.67008	0.102016	0.389618	43.9203	-1.63516
KI.EXH - KI.SED	Palmitoylcarnitine	Palmitoylcarnitine	CAR 16:0	Fatty Acyls	Fatty esters	Acyl carnitines	1.13858	0.239139	1.66662	0.103914	0.393382	37.5422	1.62617
KI.EXH - KI.SED	AICAR	AICAR	AICAR	Nucleic acids	Imidazoles	Imidazole ribonucleosides and ribonucleotides	-0.630162	-0.190725	-1.65937	0.104167	0.393382	43.9203	-1.62498
KI.EXH - KI.SED	(+)-Columbianetin	(+)-Columbianetin					-0.919755	0.473525	-1.65435	0.105187	0.395381	43.9203	-1.62021
KI.EXH - KI.SED	Glycylleucine	Glycylleucine	Gly-Leu	Organic acids	Amino acids and peptides	Dipeptides	-0.808275	0.0457105	-1.65181	0.105707	0.396162	43.9203	-1.6178
KI.EXH - KI.SED	2-(Methylthio)benzothiazole	2-(Methylthio)benzothiazole					-0.87422	0.546819	-1.64512	0.107085	0.399949	43.9203	-1.61143
KI.EXH - KI.SED	1,3-Benzenedicarboxylic acid	1,3-Benzenedicarboxylic acid					-0.878031	0.501916	-1.64318	0.107487	0.399949	43.9203	-1.60959
KI.EXH - KI.SED	L-Histidinol	L-Histidinol	L-Histidinol	Organic nitrogen compounds	Amines	Aralkylamines	-1.02812	0.262692	-1.64224	0.107683	0.399949	43.9203	-1.6087
KI.EXH - KI.SED	Hirsutine	Hirsutine					0.690763	-0.220403	1.64434	0.108048	0.399949	39.4778	1.60703
KI.EXH - KI.SED	Hexa-methoxymethyl-melamine	Hexa-methoxymethyl-melamine					-0.780814	-0.103942	-1.63989	0.108172	0.399949	43.9203	-1.60646
KI.EXH - KI.SED	NCGC00186665-03!2,3-dihydroxypropyl hexadecanoate	NCGC00186665-03!2,3-dihydroxypropyl hexadecanoate					1.48214	0.437961	1.66518	0.108861	0.401675	24.0345	1.60333
KI.EXH - KI.SED	Ceratodictyol	Ceratodictyol					1.47436	0.438336	1.66177	0.109549	0.401738	24.0345	1.60022
KI.EXH - KI.SED	Pyroglutamic acid	Pyroglutamic acid	Pyroglutamic acid	Organic acids	Amino acids and peptides	Amino acids	-0.968271	0.478737	-1.62723	0.110841	0.403222	43.9203	-1.59442
KI.EXH - KI.SED	5-Methylcytosine	5-Methylcytosine	5-Methylcytosine	Nucleic acids	Pyrimidines	Pyrimidones	-1.01461	0.233396	-1.6177	0.112888	0.408202	43.9203	-1.58535
KI.EXH - KI.SED	Aviprin	Aviprin					0.780042	0.0457675	1.61207	0.114112	0.408959	43.9203	1.57998
KI.EXH - KI.SED	(2E)-3-(4-hydroxyphenyl)-1-phenylprop-2-en-1-one	(2E)-3-(4-hydroxyphenyl)-1-phenylprop-2-en-1-one					-0.851928	0.531518	-1.6076	0.115089	0.410348	43.9203	-1.57573
KI.EXH - KI.SED	L-Carnitine	L-Carnitine	Carnitine	Organic nitrogen compounds	Carnitines	Carnitines	0.876296	0.521835	1.60556	0.115537	0.410348	43.9203	1.57379
KI.EXH - KI.SED	Linalyl acetate	Linalyl acetate					-0.845625	0.535719	-1.60434	0.115807	0.410348	43.9203	-1.57262
KI.EXH - KI.SED	Creatine	Creatine	Creatine	Organic acids	Amino acids and peptides	Amino acids	0.981539	0.377037	1.59877	0.117042	0.412497	43.9203	1.56731
KI.EXH - KI.SED	7-Oxocholesterol	7-Oxocholesterol	7-Oxo-cholesterol	Sterol Lipids	Sterols	Oxysterols	-0.877108	0.161646	-1.59319	0.118289	0.413669	43.9203	-1.562
KI.EXH - KI.SED	dUMP	dUMP	dUMP	Nucleic acids	Pyrimidines	Pyrimidine dNMP	-1.00627	0.522988	-1.59492	0.119116	0.414219	37.5422	-1.5585
KI.EXH - KI.SED	Hydroxytyrosol Acetate	Hydroxytyrosol Acetate					-0.876992	0.513806	-1.58896	0.119243	0.414219	43.9203	-1.55796
KI.EXH - KI.SED	Isocurcumenol	Isocurcumenol					-0.861464	0.532908	-1.5818	0.120871	0.415006	43.9203	-1.55113
KI.EXH - KI.SED	(-)-alpha-Narcotine	(-)-alpha-Narcotine					-0.793809	0.0329846	-1.58039	0.121194	0.415006	43.9203	-1.54978
KI.EXH - KI.SED	Thymol	Thymol	Thymol	Prenol Lipids	Isoprenoids	C10 isoprenoids	-0.859956	0.58083	-1.57719	0.121929	0.415006	43.9203	-1.54673
KI.EXH - KI.SED	Ethyl butyrate	Ethyl butyrate	Ethyl butanoate	Fatty Acyls	Fatty esters	Short fatty esters	-0.85479	0.476328	-1.57047	0.123483	0.415749	43.9203	-1.54032
KI.EXH - KI.SED	4-Methylpyrimidine	4-Methylpyrimidine	4-Methylpyrimidine	Nucleic acids	Pyrimidines	Other pyrimidines	-0.760147	-0.0725325	-1.56928	0.12376	0.415908	43.9203	-1.53918
KI.EXH - KI.SED	Alpha-Hydroxyisobutyric acid	Alpha-Hydroxyisobutyric acid	2-Hydroxyisobutyric acid	Fatty Acyls	Fatty acids	Hydroxy FA	-0.82199	0.0294269	-1.55675	0.126706	0.422667	43.9203	-1.52722
KI.EXH - KI.SED	Protocatechuic acid	Protocatechuic acid	Protocatechuic acid	Polyketides	Phenolic acids	Phenolic acids	0.959422	0.249594	1.55071	0.128147	0.425899	43.9203	1.52145
KI.EXH - KI.SED	sophocarpine	sophocarpine					-0.925491	0.290019	-1.54661	0.129133	0.428391	43.9203	-1.51753
KI.EXH - KI.SED	Guanosine	Guanosine	Guanosine	Nucleic acids	Purines	Purine ribonucleosides	0.616367	-0.253388	1.54134	0.131621	0.432263	37.5422	1.50774
KI.EXH - KI.SED	Cycloserine	Cycloserine					0.678499	-0.147721	1.53493	0.131974	0.432263	43.9203	1.50636
KI.EXH - KI.SED	3R-hydroxy-butanoic acid	3R-hydroxy-butanoic acid	3R-Hydroxybutyric acid	Fatty Acyls	Fatty acids	Hydroxy FA	0.948572	0.40731	1.5294	0.133336	0.433122	43.9203	1.50107
KI.EXH - KI.SED	Cyclohexylamine	Cyclohexylamine	Cyclohexylamine	Organic nitrogen compounds	Cyclohexylamines	Cyclohexylamines	-1.17408	0.363195	-1.53816	0.13336	0.433122	33.6585	-1.50098
[truncated: 1,166 more rows]
